# Supplementary material for: Recursive Editing improves homology-directed repair through retargeting of undesired outcomes
Source: Nat Commun. 2022 Aug 5;13:4550. doi: 10.1038/s41467-022-31944-7 (PMC9356142; doi:10.1038/s41467-022-31944-7)
Supplement: Supplementary file 3 — Supplementary Data 1 [file 41467_2022_31944_MOESM3_ESM.xlsx]

## Sheet: Data 1 REtarget genome wide
ID (Chromsome / DSB site / strand)	# of levels	# of gRNAs	gRNA sequences	Level A+B+C REtarget score	Level A+B REtarget score	Level A REtarget score	Chromosome	Position
id16_88938031_f	3	6	CCTCCCTCCCCTGCACAGCA GCTTCCTGCCCTGCTTGTGC ACCTCTGCTTCCTGCCCTGC ACCTCTGCTTCCTGCCCTGC CTGCTTCCTGCCCTGCTTGC CCTCTGCTTCCTGCAGGGGA	1.55691	0.831863	0.484099	16	88938031
id11_110529973_r	3	7	CTTCTCATTCCTGCTCAGCA TTCTCATTCCTGCTCAAGCA GCCTTCTCATTCCTGCAAGG TCTCATTCCTGCTCAAAGCA GCCTTCTCATTCCTGCAAGG CTTCTCATTCCTGCAAAGGA GCCTTCTCATTCCTGCAGGA	1.52374	0.777828	0.480857	11	110529973
id9_109491810_r	3	6	CCGTGCTCCTTCCTGCTGCA CCGTGCTCCTTCCTGCTTGC CTCTTGCAGTCCCTGCAGGA CTCTTGCAGTCCCTGCAGGA TCTTGCAGTCCCTGCAAAGC TCTTGCAGTCCCTGCAAGGA	1.5153	0.830815	0.494731	9	109491810
id5_170569301_r	3	4	TCCTGTTGCACACAGCAGCG TCCTGTTGCACACAGCAAGC CTCTCCTGTTGCACACAGCG CCTGTTGCACACAGCAAAGC	1.51352	0.668168	0.528104	5	170569301
id20_9313785_f	3	3	CGCTATACCACCACCACCAC CACCGCTATACCACCACCAC ACTCACCGCTATACCACCAC	1.5131	0.67587	0.494938	20	9313785
id4_132870482_f	3	4	CCCTCCCCTTCTCCCAGCAG TCTCCACACCACACCACCAC GGCTCTCCACACCACACCAC AGAGGCTCTCCACACCACAC	1.50755	0.71481	0.474964	4	132870482
id16_12172002_r	3	7	ACCACTAATAAGCAGCAGCG CACCACTAATAAGCAGCAAG AACACCACCACTAATAAGCG ACCACCACTAATAAGCAGCG ACCACTAATAAGCAGCCAAG AACACCACCACTAATAAGCG AACACCACCACTAATAAAGC	1.49863	0.754215	0.481568	16	12172002
id12_132769430_f	3	5	CTCCTTAGCGCAGCACAGCA TCCTTAGCGCAGCACAAGCA GCCAGCTCCTTAGCGCAGCA CCTTAGCGCAGCACAAAGCA GCCAGCTCCTTAGCGCAGCA	1.49004	0.783279	0.465431	12	132769430
id4_74308489_r	3	5	TCTTATCCTTCTAGACTGAC TCTTATCCTTCTAGACTTGA AAACCTTCCACCCGTCTAGA AAACCTTCCACCCGTCTAGA AACCTTCCACCCGTCTTAGA	1.48495	0.856106	0.510653	4	74308489
id12_108013162_f	3	9	ATCACCTCTCTGCAGCAGCT ATCACCTCTCTGCAGCAAGC ACCATCACCTCTCTGCAGCT TTGAGGTTCACCCAGCAGAG ACCATCACCTCTCTGCAGCT CACCTCTCTGCAGCAAAGCT ACCATCACCTCTCTGCAAGC TGAGGTTCACCCAGCAAGAG TTGAGGTTCACCCAGCAGAG	1.48073	0.742266	0.487547	12	108013162
id16_3602250_f	3	8	CCGTGCAAACTCCTGCTGCA CCGTGCAAACTCCTGCTTGC TGCAAACTCCTGCAGGGTCA TGCAAACTCCTGCAGGGTCA TGGCCTTGACCCTGCAAAGC CTGCGGTGGCCTTGCCCTGC GCGACGCTGCGGTGGCCTGC CGACGCTGCGGTGGCCCTGC	1.47977	0.819744	0.517908	16	3602250
id15_88902456_r	3	6	TCTAACTGCCAGCTGCTGGA TTCTCTAACTGCCAGCTGCT TTCTCTAACTGCCAGCTGCA TCCCTGCCCTCCAAGCAAGC TTCTCTAACTGCCAGCTTGC AACATCCCTGCCCTCCAAGC	1.47937	0.710236	0.509855	15	88902456
id12_131221722_f	3	7	ATGAGCACCTACCGTGTGTG CCCAGCCCTGCCTCACAACA ATGAGCACCTACCGTGAGGC CCAGCCCTGCCTCACAAACA TAATGAGCACCTACCGTGTG ATGAGCACCTACCGTGAGGC GAGCACCTACCGTGAAGGCA	1.47853	0.802744	0.457439	12	131221722
id4_95927764_f	3	5	CTCTTGTATCCTCTGCAGCA TCTTGTATCCTCTGCAAGCA TTCTCTTGTATCCTCTGCAT CTTGTATCCTCTGCAAAGCA TTCTCTTGTATCCTCTGCAT	1.47809	0.782935	0.477626	4	95927764
id6_24850858_f	3	10	CCCTCCACCCCCTTACTCTT TCCATTCACACCCAAGTAAG ATTCACACCCAAGAAGTAAG TTACTCTCCCTCCACCCCCT TTACTCTCCCTCCACCCCCT TCCATTCACACCCAAGTTAA ATTCACACCCAAGAAGTTAA TCTCCCTCCACCCCCTTCTT CCCAGCTCCATTCACACCCA TCTCCCTTACTCTCCCTCCT	1.4739	0.739104	0.489326	6	24850858
id13_27145072_r	3	6	TTCAAGTCCCCTCTGCTGCA TTCAAGTCCCCTCTGCTTGC CAGAGTGAGACCCTGCAGAG CAGAGTGAGACCCTGCAGAG GTGAGACCCTGCAAAGCAGA CAGAGTGAGACCCTGCAAGA	1.47173	0.802696	0.499565	13	27145072
id6_168315093_f	3	5	CGCAGCTTGCTCCTGCAGCA TTCCCACATTCCATGCTTGC ACGCGCAGCTTGCTCCTGCA ACGCGCAGCTTGCTCCTGCA CAGCTTGCTCCTGCAAAGCA	1.46937	0.719415	0.498259	6	168315093
id8_96169597_f	3	8	CCTCTATCTCCTGCACAGCA CCTGTTGTCCTTGCTTGTGC ATAATTCCTGTTGTCCTTGC ATAATTCCTGTTGTCCTTGC TTCCTGTTGTCCTTGCTTGC TGGATTATAATTCCTGTTGC TATAATTCCTGTTGTCCTGC TCCTCCTCTATCTCCTGCAA	1.46903	0.780856	0.464776	8	96169597
id17_6437851_r	3	7	CCCCCCATACAGAGACAGAG CCCCCCCATACAGAGACAAG AATAGCCCCCCCATACAGAG AATAGCCCCCCCATACAGAG CCCCCATACAGAGACCAAGA TAGCCCCCCCATACAGAGAG AATCCCCCCCCTCTTGTATG	1.46266	0.732961	0.479693	17	6437851
id6_146793387_r	3	6	CCCCATTCCCAGCAGCAGCT CCCCATTCCCAGCAGCAAGC ATCACCCCATTCCCAGCAGC ATCACCCCATTCCCAGCAGC CCCATTCCCAGCAGCAAAGC GTCATCACCCCATTCCCAGC	1.46181	0.759767	0.476957	6	146793387
id6_52763543_f	3	6	GTTCCCTCCCACTGAAAGAA TTCCCTCCCACTGAAAAGAA AATAGTTCCCTCCCACTGAA TCCCTCCCACTGAAAAAGAA AATAGTTCCCTCCCACTTGA AATAGTTCCCTCCCACTGAA	1.45173	0.722321	0.471929	6	52763543
id14_84240327_r	3	7	TCCTAAGTAGCTAAGCAGCG CTCCTAAGTAGCTAAGCAAG AACCTCCTAAGTAGCTAAGC AACCTCCTAAGTAGCTAAGC TCCTAAGTAGCTAAGCCAAG GCCTTAACCTCCTAAGTAGC TTAACCTCCTAAGTAGCTAG	1.44182	0.768104	0.448797	14	84240327
id15_47589337_r	3	6	CTCCCTTACCATGCAAAGCA TCCCTTACCATGCAAAAGCA CCCATCTCCCTTACCATGCA CCCATCTCCCTTACCATGCA GGCATGTCTCCACCATGCAA AAGGGGGCATGTCTCCACCA	1.44025	0.768779	0.552698	15	47589337
id16_8639271_r	3	7	CCCCTTACTCACCTGCTGCA CGTCTGTGTCCCTTGCAAGC GCTCCGTCTGTGTCCCTTGC GCTCCGTCTGTGTCCCTTGC GTCTGTGTCCCTTGCAAAGC TCCCCTTACTCACCTGCAAA TGCTCCCCTTACTCACCTGC	1.44006	0.838807	0.444237	16	8639271
id19_401948_f	3	6	GACCACGTCACTGTACAGTA ACCACGTCACTGTACAAGTA TCTGGGACCACGTCACTGTA TCTGGGACCACGTCACTGTA CCACGTCACTGTACAAAGTA TCTGGGACCACGTCACTTGT	1.43865	0.759371	0.453199	19	401948
id15_69312545_f	3	4	TTCTGCTTGTCACAGCAGCG TTCTGCTTGTCACAGCAAGC CTCTTCTGCTTGTCACAGCG TCTGCTTGTCACAGCAAAGC	1.43795	0.647338	0.491362	15	69312545
id11_21473777_r	3	6	CAATATTGCAATATACTACG CAATATTGCAATATACTTAC GACTCCAATATTGCAATATA GACTCCAATATTGCAATATA TCCAATATTGCAATTATACG GACTCCAATATTGCAATACG	1.43299	0.748314	0.487391	11	21473777
id8_41688666_f	3	4	ATCTGAGCTCCTATGCTGCA ATCTGAGCTCCTATGCTTGC GTGATCTGAGCTCCTATGCA TCCACACCCCTGCAAAGCAT	1.43188	0.732036	0.509774	8	41688666
id10_118966052_f	3	6	TTCCCACTCCGTAGACTGAC TTCCCACTCCGTAGACTTGA CATCCTTCCCACTCCGTAGA CATCCTTCCCACTCCGTAGA ATTGGCCCCGTCAAAGTCTA ATCCTTCCCACTCCGTTAGA	1.42736	0.803838	0.467265	10	118966052
id11_112965942_r	3	6	GATTCTTCCCGCAGACTGAC GATTCTTCCCGCAGACTTGA CTATGATTCTTCCCGCAGAC CTATGATTCTTCCCGCAGAC CTATGATTCTTCCCGCAAGA CCTGCCCCCGTCAAAGTCTG	1.42704	0.811704	0.446898	11	112965942
id14_22857081_r	3	6	TTCTTGAGTGTCCTGCAGCA TCTTGAGTGTCCTGCAAGCA AAGAAAGCTAGCTGCCATGC CTTGAGTGTCCTGCAAAGCA AAGAAAGCTAGCTGCCATGC AGAAAGCTAGCTGCCAATGC	1.42097	0.756776	0.447302	14	22857081
id4_175699644_r	3	10	CTCCACCCCCCACACATACA TCCACCCCCCACACATTACA CCCCTCCACCCCCCACACAT GTCCCCTCCACCCCCCACAT GTCCCCTCCACCCCCCACAT CCCCTCCACCCCCCACACAT CCCCTCCACCCCCCACAACA TTCCATTCTTCTAATCCCCA TTCCATTCTTCTAATCCCCA TCTTCTAATCCCCATGTTGG	1.42069	0.782873	0.456959	4	175699644
id9_134353616_f	3	6	TGCTTCTCCCCACAGCTAGC CACTGCTTCTCCCCACAGCG TGCTTCTCCCCACAGCTTAG CCAACGTCCTCCCCGCTTGT CACTGCTTCTCCCCACAGCG GTCCTCCCCGCTAAAGCTGT	1.4137	0.797181	0.451514	9	134353616
id23_119190549_f	3	6	TGCCCTCAGTCTAGAATGAA TGCCCTCAGTCTAGAATTGA CCTATTGCCCTCAGTCTAGA CCTATTGCCCTCAGTCTAGA TATTGCCCTCAGTCTTAGAA CCCTCCTATTGCCCTCAGAA	1.41318	0.803488	0.469876	23	119190549
id7_77667041_r	3	6	ATATATATATACTGACTGAC ATATATATATACTGACTTGA AAATATATATATATACTGAC AAATATATATATATACTGAC AAATATATATATATACTTGA ATATATATATATACGGGGCG	1.41155	0.766505	0.518443	7	77667041
id18_46455503_r	3	6	CCAGCTACTCTCCTGCAGCA TTCCTACTGCCCTTGCTTGC CCTCTTCCTACTGCCCTTGC CCTCTTCCTACTGCCCTTGC AGCTACTCTCCTGCAAAGCA CCCAGCTACTCTCCTGCAAA	1.41124	0.723313	0.461193	18	46455503
id10_125054829_r	3	7	TCACAGACCTCATGTCAGTC CACAGACCTCATGTCAAGTC TATATCACAGACCTCATGTC TATATCACAGACCTCATGTC ACAGACCTCATGTCAAAGTC CCTCCGCTGCCCAGACAATG TATCACAGACCTCTGGGCAG	1.40925	0.787462	0.425985	10	125054829
id20_59155628_f	3	5	TTCCGCTGCCCAGCGCAGCA TTCCGCTGCCCAGCGCAAGC CCGCTGCCCAGCGCAAAGCA CTGGCTTCCGCTGCCCAGCA CCCAGCACTCCTCCCTGCGC	1.40857	0.714248	0.459383	20	59155628
id12_55656658_r	3	5	GTCCTCCTGTGCAGAATGAA GTCCTCCTGTGCAGAATTGA CATCGTCCTCCTGTGCAGAA CATCGTCCTCCTGTGCAGAA CATCGTCCTCCTGTGCAAGA	1.40824	0.795212	0.444331	12	55656658
id17_66590367_r	3	6	TATTATTCTCCACAACTAAC AGGTATTATTCTCCACAACA ATTATTCTCCACAACTTAAC GGTATTATTCTCCACAAACA AGGTATTATTCTCCACAACA ACAGGTATTATTCTCCACAG	1.40796	0.80087	0.412846	17	66590367
id17_28949097_f	3	6	CCCTCCTCTCATGTCCAGTA TCCTCTCATGTCCAAGTAAG CTCTCCCCTCCTCTCATGTA CCTCTCATGTCCAAGTTAAG TCCCCTCCTCTCATGTCCAA TCCCCTCCTCTCATTGTAAG	1.40544	0.69788	0.478912	17	28949097
id21_45181541_f	3	6	CCCTGCCTCTTCCAGCAGCA GCTCACTCACCCATGCTTGC ACTCCCTGCCTCTTCCAGCA ACTCCCTGCCTCTTCCAGCA TGCCTCTTCCAGCAAAGCAT CACTCACCCATGCTTGGAAG	1.40542	0.760604	0.466397	21	45181541
id6_108458606_r	3	6	AAAAAGAAACCCCCGCAGCA ACACACACCACCATGCTTGC TATAGACACACACCACCATG TATAGACACACACCACCATG ATAGACACACACCACCCATG TATAGACACACACCACATGC	1.40478	0.778068	0.496116	6	108458606
id1_210556155_f	3	6	TCGTCTAGTCTCCAGCAGCA CCTCCATGTCCCTTGCTTGC TTCTCGTCTAGTCTCCAGCA TTCTCGTCTAGTCTCCAGCA GTCTAGTCTCCAGCAAAGCA CTCGTCTAGTCTCCAAGCAA	1.40476	0.727055	0.441742	1	210556155
id18_68040703_f	3	6	CTCAGCACCCCCTAGCAGCG CTCAGCACCCCCTAGCAAGC CACCTGTATTCCCCGCTAGG CACCTGTATTCCCCGCTAGG TCAGCACCCCCTAGCAAAGC CTGCCTCAGCACCCCCTAAG	1.40394	0.731517	0.468153	18	68040703
id4_69641976_f	3	7	CTCCTCCTACACTGACAGAC TCCTCCTACACTGACAAGAC TTCCCTCCTCCTACACTGAC TTCCCTCCTCCTACACTGAC CCTCCTACACTGACAAAGAC CCCTCCTCCTACACTTGACT ACCCTAGATTCCCCAGTAGG	1.40314	0.732609	0.431666	4	69641976
id8_101275031_r	3	7	ATCCCCTCCCCTGATGTGAA CCAAGTCCCATTCAACATCA ATATTCCCAAGTCCCATCAG CCAAGTCCCATTCAACAATC GTGTCATCCCCTCCCCTGAA GTGTCATCCCCTCCCCTGAA CCCGTGTCATCCCCTCCCCT	1.40305	0.709136	0.461236	8	101275031
id5_157509533_r	3	7	TCAAGCTCCACCAGAATGAA CTCCACCAGAATTGAAAGGA TCAAGCTCCACCAGAAAGGA TCCACCAGAATTGAAAAGGA TCAAGCTCCACCAGAATTGA AAGCTCCACCAGAAAAGGAA AATCTCAAGCTCCACCAGAA	1.40275	0.800288	0.407821	5	157509533
id9_126432581_f	3	6	CCTCTTACTTACCCTGTGTA ATATGCCATACCTTACAACA TTCCTCTTACTTACCCTGTA TATGCCATACCTTACAAACA TTCCTCTTACTTACCCTGTA TGCATATGCCATACCTTACA	1.40122	0.750909	0.430492	9	126432581
id13_44746983_f	3	6	AATAGTGATACCCAGCAGAG TAGTGATACCCAGCAAGAGC TCCAATAGTGATACCCAGCG AATAGTGATACCCAGCAAGC TCCAATAGTGATACCCAGCG TCCAATAGTGATACCCAAGC	1.4003	0.767577	0.421782	13	44746983
id3_43095069_f	3	6	TTCCTTGCCCCTGCTCAGCA TCCTTGCCCCTGCTCAAGCA AAATCCTTCCTTGCCCCTGC CCTTGCCCCTGCTCAAAGCA AAATCCTTCCTTGCCCCTGC CTTGCTAAATCCTTCCTTGC	1.39923	0.773471	0.433897	3	43095069
id15_93604152_f	3	7	CACCACACCCCAAGAATGAA CACCACACCCCAAGAATTGA AATACCACCACACCCCAAGA AATACCACCACACCCCAAGA CCCTGTACCCTTCAAATTCT TACCACCACACCCCAAAGAA AATACCACCACACCCCAGAA	1.39772	0.805043	0.413239	15	93604152
id10_97970812_r	3	10	TAGCACTGCCCGTCTGTGTC GATAGTGCCTGACAACAGAC AATGCCTAGATAGTGCCTGA CTAGATAGTGCCTGACAGAC ATAGTGCCTGACAACAAGAC CTAGATAGTGCCTGACAAGA AATGCCTAGATAGTGCCTGA ATGCCTAGATAGTGCCCTGA CCTAGATAGTGCCTGACAAC AATGCCTAGATAGTGCCTGA	1.39706	0.776631	0.472122	10	97970812
id7_24849099_f	3	7	CACCCGACTTGGCGACAGCG ACCCGACTTGGCGACAAGCG CAGATTGTCACCCGACTTGG CCCGACTTGGCGACAAAGCG CAGATTGTCACCCGACTTGG TCGACTCCCCCGCCAAAGTC CAGATTGTCACCCGACTGGC	1.39649	0.754653	0.430758	7	24849099
id12_90953922_f	3	4	CTCTTCTTCCACCAGCAGCG CTCTTCTTCCACCAGCAAGC CTCCTCTTCTTCCACCAGCG TCTTCTTCCACCAGCAAAGC	1.39563	0.677281	0.471083	12	90953922
id9_132903968_f	3	6	CTTGACTCCCAGCAACAGCA CTTGACTCCCAGCAACAAGC GACCACTTGACTCCCAGCAG GACCACTTGACTCCCAGCAG ACTCCCAGCAACAAAGCAGG AATGACCACTTGACTCCCAG	1.39551	0.763724	0.442786	9	132903968
id11_11734372_f	3	3	AAGATTATGCTTATGCTGCA AAGATTATGCTTATGCTTGC ACCTAAGATTATGCTTATGC	1.39465	0.711623	0.53385	11	11734372
id16_74999608_r	3	5	TCCCCCACTTCTCAGCAGCA TCCCCCACTTCTCAGCAAGC CCTCCCCCACTTCTCAGCAG CCCCACTTCTCAGCAAAGCA AGACCCTCCCCCACTTCTCA	1.38993	0.64436	0.464846	16	74999608
id7_137293296_f	3	6	CCTCCTACTTCCTGACTGAC CCTCCTACTTCCTGACTTGA ACTACCTCCTACTTCCTGAC TGTCTCATCCCGTCAAAGTC ACTACCTCCTACTTCCTGAC ACTACCTCCTACTTCCTTGA	1.38984	0.731383	0.44322	7	137293296
id8_62563863_f	3	7	CCATGCACACACTGACAGAC CCATGCACACACTGACAAGA TTCTCCATGCACACACTGAC ATGCACACACTGACAAAGAC TTCTCCATGCACACACTTGA TTCTCCATGCACACACTGAC GACTTCTCCATGCACACACG	1.38886	0.709826	0.423752	8	62563863
id20_19092569_f	3	8	CTCCCTTCCCCCCAACTAAC ACTCTCCCTTCCCCCCAACA TCCCTTCCCCCCAACTTAAC ACTCTCCCTTCCCCCCAACA ACTCTCCCTTCCCCCCAAAC CATAACTCTCCCTTCCCCCC AACACAGCCCTGTTAAAGTT TAACTCTCCCTTCCCCCCAC	1.3871	0.802636	0.413981	20	19092569
id15_81106357_f	3	5	GCTTCCGACATCAGACTGAC GCTTCCGACATCAGACTTGA ATAGGCTTCCGACATCAGAC ATAGGCTTCCGACATCAGAC ATAGGCTTCCGACATCAAGA	1.38682	0.820682	0.458503	15	81106357
id5_85908041_r	3	6	GCACCCATGAGCTGTAAGTA CACCCATGAGCTGTAAAGTA CTCAGCACCCATGAGCTGTA ACCCATGAGCTGTAAAAGTA CTCAGCACCCATGAGCTGTA CTCAGCACCCATGAGCTTGT	1.38613	0.687685	0.46292	5	85908041
id16_2158677_f	3	5	GTCAGCTCCCTGCTGCTGCA GTCAGCTCCCTGCTGCTTGC CTTCCTTCTGCCCTGCAGCA CTTCTGCCCTGCAAAGCAGC CCTCCTTCCTTCTGCCCTGC	1.38578	0.702639	0.482273	16	2158677
id10_79406277_r	3	6	CTCCGATATCTCGCTCAGCA TCCGATATCTCGCTCAAGCA ACCTCCGATATCTCGCAAGG CCGATATCTCGCTCAAAGCA ACCTCCGATATCTCGCAAGG CTCCGATATCTCGCAAAGGA	1.38418	0.752252	0.422838	10	79406277
id9_69329027_r	3	5	TACTGAGACTTGCCGCAGCA ACTGAGACTTGCCGCAAGCA AAGTACTGAGACTTGCCGCA CTGAGACTTGCCGCAAAGCA AAGTACTGAGACTTGCCGCA	1.38313	0.778139	0.407369	9	69329027
id8_124146883_f	3	4	TCTCCTTCCCCTGCCCTGAA TTCCCCTGCCCTTGAATGGA TTCATCTACCTTCCAATTCA TCTCCTTCCCCTGCCCTTGA	1.38306	0.668668	0.465952	8	124146883
id3_50150346_f	3	5	GCATAGACACACAGAATGAA GCATAGACACACAGAATTGA ACATGCATAGACACACAGAA ACATGCATAGACACACAGAA ACATGCATAGACACACAAGA	1.38289	0.774914	0.452824	3	50150346
id3_16530374_f	3	6	CTCAGTATCCCTGCTGTGCT CCAATGACCCAGCAACAGCA CAGTATCCCTGCTGGGTCAT CCAATGACCCAGCAACAAGC GACTGCCTCAGTATCCCTGC GCTGCTGCTCCCAACCCAGC	1.38259	0.716828	0.492437	3	16530374
id11_122779364_r	3	6	TTAACCACTACCCCTGTCTG CAGTTCCTCTCTCCCCACAG ACCACTACCCCTGTTCTGTG ACCACTACCCCTGTTCTTGT CTGCAGTTCCTCTCTCCCCA CAGTTCCTCTCTCCCCAACA	1.3823	0.738063	0.420018	11	122779364
id8_23548088_r	3	5	CATGGCAGGGAGATGCTGCA CATGGCAGGGAGATGCTTGC CATGGCAGGGAGATGCAGGG CATGGCAGGGAGATGCAGGG ACCATGGCAGGGAGATGCAA	1.3822	0.765908	0.457858	8	23548088
id3_10205295_r	3	4	TACCCAGCCCTCCCCTCCTC CTACCCAGCCCTCCCCTCTG AATCCGATTAGACCCCAGAA GCCAATCCGATTAGACCCCA	1.38189	0.735701	0.449318	3	10205295
id16_65618939_r	3	6	CCATCATTATCCAGAATGAA CCATCATTATCCAGAATTGA GCCACCATCATTATCCAGAA CCCACTCACCCTTCAAATTC GCCACCATCATTATCCAGAA GCCACCATCATTATCCAAGA	1.37937	0.784056	0.393386	16	65618939
id23_26974545_f	3	7	GTTCATGACTTACAGCTAGC TTCATGACTTACAGCTTAGC CATGACTTACAGCAGGTAAC CATGACTTACAGCAGGTAAC ATGACTTACAGCAGGTTAAC AACAGCAGTTCATGACTTAC TGACTTACAGCAGGACACCT	1.37927	0.796703	0.434185	23	26974545
id8_94159803_f	3	7	ATCCTGACTTCCCGTCTGTC TTCCTGTCTTCCTGACAAGA TAGAATCCTGACTTCCCGTC CCTGTCTTCCTGACAAAGAC TAGAATCCTGACTTCCCGTC GTTCCTGTCTTCCTGAAGTC AGTCGTTCCTGTCTTCCTGA	1.37764	0.79148	0.410295	8	94159803
id5_66236256_r	3	9	CTCCCCTCCCAGAGGATGGA AGCCCTCCCCTCCAATCCTC CTCTTCTCCCCTCCCAGAGG TTCTCCCCTCCCAGAGGGGA CTTCTCCCCTCCCAGATTGG TCCAACTCTTCTCCCCTCCC CTCCCCTCCCAGAGATTGGA CTCTTCTCCCCTCCCAGAGG AACTCTTCTCCCCTCCCAGA	1.37739	0.827848	0.379929	5	66236256
id19_30676492_r	3	10	AACTGCATCCCCAACAACAA ATTAACTGCATCCCCAACAA AACTGCATCCCCAACAAACA ACTTATTAACTGCATCCCCA ACTTATTAACTGCATCCCCA TTAACTGCATCCCCAAACAA ATTAACTGCATCCCCAACAA CACTTATTAACTGCATCCAA ACTGCATCCCCAACAAAACA ACTTATTAACTGCATCCCAA	1.37719	0.759154	0.45062	19	30676492
id20_31308598_f	3	6	ACATGTTCCACCAGAATGAA ACATGTTCCACCAGAATTGA ACTGACATGTTCCACCAGAA CAACACAGCCCTTCAAATTC ACTGACATGTTCCACCAGAA ACTGACATGTTCCACCAAGA	1.37717	0.802428	0.391424	20	31308598
id9_95982906_r	3	5	TCTCGTAGCCTCCAGCTAGC CTTCTCGTAGCCTCCAGCAG GACCTATTCCCCTGCTAAGC ACAGCTTCTCGTAGCCTCCA CTTCTCGTAGCCTCCAGCAG	1.37705	0.811151	0.402109	9	95982906
id12_58160467_r	3	5	CTCCGCATTAAGCAGCAGCA CTCCGCATTAAGCAGCAAGC AAGCTCCGCATTAAGCAGCA TCCGCATTAAGCAGCAAAGC GGCTAAGCTCCGCATTAAGC	1.37543	0.707593	0.474936	12	58160467
id18_31476040_f	3	6	ATCCCTGACCCTCTGCAGCA TCCCTGACCCTCTGCAAGCA CTAAATAGTTACCATGCAGA CCCTGACCCTCTGCAAAGCA CTAAATAGTTACCATGCAGA TAAATAGTTACCATGCCAGA	1.37421	0.751667	0.407398	18	31476040
id5_109559151_f	3	7	TCTTGACTCCTCAGAGTGAG TGCCCCTCCCCTCAACTCTG TCATGTGCCCCTCCCCTCTG CTTGACTCCTCAGAAGTTGA ATTCTTGACTCCTCAGTTGA AGATTCTTGACTCCTCAGAA GTTAGATTCTTGACTCCTCA	1.37364	0.75143	0.437034	5	109559151
id3_49265985_f	3	7	TCCCCTATCCTAAGAGTGAG TGCTGCTCCCCTCAACTCTT CTATCTGCTGCTCCCCTCTT GCTCCCCTATCCTAAGTTGA CCCCTATCCTAAGAAGTTGA GAGTTGGCTCCCCTATCCTA GGCTCCCCTATCCTAAGAAG	1.37353	0.732034	0.466961	3	49265985
id17_17781256_f	3	7	CCGTCCTCTGTGCTGCAGCA CCGTCCTCTGTGCTGCAAGC GGGTAAGACTCCCTGCACAG GTCCTCTGTGCTGCAAAGCA CCTTCCGTCCTCTGTGCTGC AACCTTCCGTCCTCTGTTGC GTAAGACTCCCTGCAGAGGA	1.37327	0.780226	0.373717	17	17781256
id13_42356031_f	3	6	CTCGGCACAGCCATGCTGCA CTCGGCACAGCCATGCTTGC TCCTCTCGGCACAGCCATGC CAACTCTACCCTGCAAAGCA TCCTCTCGGCACAGCCATGC CCTCTCGGCACAGCCAATGC	1.37262	0.794152	0.436801	13	42356031
id8_85390135_f	3	6	TTCACATACAGTCTCTCCTC TTCTTCACATACAGTCTCTC TTCTTCACATACAGTCTCGG TTCTTCACATACAGTCTTCT TTCTTCACATACAGTCTCGG TTCTTCACATACAGTCTTCG	1.37248	0.768253	0.408919	8	85390135
id7_154314182_r	3	6	TCCAATATCCCTCAGCTAGC CCGAGCTCCTCCACCTGCTG CCAATATCCCTCAGCTTAGC GTCCAATATCCCTCAGGTGG CCGAGCTCCTCCACCTGCTG TCCTCCACCTGCTAAAGCTG	1.37184	0.822493	0.402904	7	154314182
id12_8618487_r	3	10	CCATTCTCCCGAGAGACGAG CATTCTCCCGAGAGACCGAG CTATTCCCAGCCCCTCTCTC ACTCCCCATTCTCCCGAGAG CTCTATTCCCAGCCCCTCTC CTATTCCCAGCCCCTCTCTC TTCCCAGCCCCTCGGGAGAA CTCTATTCCCAGCCCCTCTT ATTCCCAGCCCCTCTCTCTC CTATTCCCAGCCCCTCTTCT	1.36949	0.703391	0.444498	12	8618487
id13_48947775_r	3	6	CTCTTGTCTGGACAGCAGAG CTTGTCTGGACAGCAAGAGC GCACTCTTGTCTGGACAGCG GCACTCTTGTCTGGACAGCG CTCTTGTCTGGACAGCAAGC GCACTCTTGTCTGGACAAGC	1.36863	0.693015	0.425253	13	48947775
id17_74015149_f	3	8	TCCTGTTCCCTACAACTACA TCCTGTTCCCTACAACTTAC CTCTCCTGTTCCCTACAACA CTCTCCTGTTCCCTACAACA ACCCTCTCCTGTTCCCTACA CCCACCCCCTGTAAAGTTGT TCTCCTGTTCCCTACAAACA ACCCTCTCCTGTTCCCTACA	1.36859	0.703934	0.448976	17	74015149
id4_3745191_f	3	7	CCCCGCTGACGCCGTGTGTG AGCGCCCCCTCCTCACAACA ACTGGAGCGCCCCCTCCTCA GCGCCCCCTCCTCACAAACA ACTGGAGCGCCCCCTCCTCA CCCCGCTGACGCCGTGAGAG CCCCGCTGACGCCGTGAGGG	1.3657	0.759562	0.446184	4	3745191
id12_124626198_f	3	6	CCTCCACACTCCTCCTCCTC TGCCCTCCACACTCCTCCTC TTCTGCCCTCCACACTCCTC TTCTGCCCTCCACACTCCTC AACTTCTGCCCTCCACACTC AACTTCTGCCCTCCACACTC	1.36555	0.674984	0.481298	12	124626198
id5_96282085_r	3	5	TCTACCCTCATCACCACCAC GGCTCTACCCTCATCACCAC TTCCGGCTCTACCCTCATCA TTCCGGCTCTACCCTCATCA GTGCTCACCCCCGTGATTGA	1.36538	0.712097	0.438234	5	96282085
id8_37935714_r	3	7	CTCTGCAACCCTGCTCTGCT CCATTCTCCCAGCAAGAGCA CTGCAACCCTGCTGGGAGAA TCTGCAACCCTGCTTCTTGC TCCATCCTCTGCAACCCTGC TGCAACCCTGCTGGGAAGAA AACCCTGCTGGGAATGGTAA	1.36532	0.74568	0.437786	8	37935714
id18_41954452_f	3	5	CAATGCATTAGACAGCTAGC CAGCAATGCATTAGACAGCG CAATGCATTAGACAGCTTAG CAGCAATGCATTAGACAAGC CAGCAATGCATTAGACAGCG	1.36522	0.796264	0.433551	18	41954452
id2_206426923_r	3	5	CCTCCCCACCATCAGCAGCA CTCCCCACCATCAGCAAGCA ACACACATATCCCATGCTGA ACACACATATCCCATGCTGA CCCCACCATCAGCAAAGCAT	1.36496	0.762296	0.485175	2	206426923
id9_1621563_f	3	9	CCCAGTATCCTGAGGATGGA CTTCCAGAGCTTCCCTCCTC AGAGCTTCCCTCCAATCCTC ACCCTTCCAGAGCTTCCCTC ACCCTTCCAGAGCTTCCCTC TCCCAGTATCCTGAGATTGG GTTCCCAGTATCCTGATTGG TTCCCAGTATCCTGAAGCTC CCAGTATCCTGAGGAAGCTC	1.36441	0.82567	0.396442	9	1621563
id3_79387629_r	3	3	AAATGTATCCTTGCACTGAA TACCATACCCTTCAAGTGCA AATGTATCCTTGCAACTTGA	1.36309	0.727315	0.440184	3	79387629
id6_84015902_r	3	6	CTTACCTTCATTCAGCAGCA ACCTTCATTCAGCAAGCAAG GCACTTACCTTCATTCAGCA GCACTTACCTTCATTCAGCA CCTTCATTCAGCAAGCCAAG CTTACCTTCATTCAAGCAAG	1.36238	0.79896	0.369738	6	84015902
id15_68553064_r	3	6	CCCTGCTAGTCCCAGCTGCA CCCTGCTAGTCCCAGCTTGC CTCCCCTGCTAGTCCCAGCA CTCCCCTGCTAGTCCCAGCA AGCTCAGTCCCTGCAAAGCT TCCCCTGCTAGTCCCAAGCA	1.36125	0.798075	0.377374	15	68553064
id12_116552623_f	3	4	TTCTGTGAGCATGCGCAGCA TCTGTGAGCATGCGCAAGCA CTGTGAGCATGCGCAAAGCA AGGTTCTGTGAGCATGCGCA	1.36025	0.716759	0.394936	12	116552623
id8_22230452_r	3	6	TGCCACCCTCCCAAGCTAGC CACTGCCACCCTCCCAAGCG TGCCACCCTCCCAAGCTTAG ACTGCCACCCTCCCAAAGCG CACTGCCACCCTCCCAAGCG GACATCCCCCCGCTAAAGCT	1.35981	0.833802	0.369445	8	22230452
id7_7273876_r	3	7	CCCAGACATCCTGCACAGCA CCAGACATCCTGCACAAGCA TTCTCCCACACTGCCCATGC CAGACATCCTGCACAAAGCA TTCTCCCACACTGCCCATGC TCTCCCACACTGCCCAATGC TCCCAGACATCCTGCAGTGT	1.35974	0.75877	0.428478	7	7273876
id2_198157784_f	3	6	TCCAGGAAGAATCTGCTGCA TCCAGGAAGAATCTGCTTGC CAGGAAGAATCTGCAGGGGT CAGGAAGAATCTGCAGGGGT TCCAGGAAGAATCTGCAGGG TCCAGGAAGAATCTGCAGGT	1.35954	0.775109	0.496072	2	198157784
id2_237093928_r	3	5	ATACATATGCCCAGTATGTA CATATGCCCAGTATTGTACG ACAAATACATATGCCCAGTA CATATGCCCAGTATTGTTAC AATACATATGCCCAAGTACG	1.3593	0.79112	0.417149	2	237093928
id24_14294738_f	3	6	CATTCTACCACCCAGCTGCT ATCAACATTACCTAGCAAGC AGCATCAACATTACCTAGCT AGCATCAACATTACCTAGCT TCAACATTACCTAGCAAAGC AGCATCAACATTACCTAAGC	1.35881	0.771254	0.42763	24	14294738
id22_28993433_f	3	6	GGCTCTTCTGATAAGCAGCG TGGCTCTTCTGATAAGCAAG CCTGGCTCTTCTGATAAGCG CCTGGCTCTTCTGATAAGCG GGCTCTTCTGATAAGCCAAG CCTGGCTCTTCTGATAAAGC	1.35867	0.719757	0.449041	22	28993433
id10_91555350_f	3	7	CCCTGCACCCTCAGAGTGAG TCCAGTTCCCCTCAACTCTG TCCCCTCCAGTTCCCCTCTG CCTGCACCCTCAGAAGTTGA CTCCCTGCACCCTCAGTTGA TGCTCCCTGCACCCTCAGAA CTCCCCTCCAGTTCCCCTGA	1.3581	0.771639	0.433177	10	91555350
id2_235795185_r	3	7	CACACAACCCAGCAGCAGGC CCCCACACAACCCAGCAGCA CCCCACACAACCCAGCAGCT GATTACCCAGCCTTGCTTGC CCCCACACAACCCAGCAAGC CTCTAGGAGATTACCCAGCT AGGAGATTACCCAGCCTTGC	1.35808	0.661978	0.462045	2	235795185
id23_27365917_f	3	9	TACAATAATGTACACATCAT TTGTACAATAATGTACACAT CACTTGTACAATAATGTACA TACAATAATGTACACATTCA CACTTGTACAATAATGTACA TTGTACAATAATGTACAACA ACTTGTACAATAATGTTACA TTGTACAATAATGTACACAT ACAAACACTTGTACAATAAT	1.3577	0.773058	0.38591	23	27365917
id16_86465064_f	3	5	CATCACTACTCAAGACTGAC CATCACTACTCAAGACTTGA CCAGACATCACTACTCAAGA CCAGACATCACTACTCAAGA CAGACATCACTACTCAAAGA	1.35759	0.822416	0.458825	16	86465064
id5_157949000_f	3	6	CCTAGCTCAGTCTAGCTGAG TAGCTCAGTCTAGCTTGAGC AATCCCTAGCTCAGTCTAGC AATCCCTAGCTCAGTCTAGC AATCCCTAGCTCAGTCTTAG TCAAAAATCCCTAGCTCAGC	1.35676	0.78606	0.390302	5	157949000
id16_28997237_r	3	6	AATTCCTCAAACATACTACA AATTCCTCAAACATACTTAC CTCAATTCCTCAAACATACA CTCAATTCCTCAAACATACA CTCAATTCCTCAAACATTAC CTTCTCTCAATTCCTCAAAC	1.35666	0.681446	0.457115	16	28997237
id19_47725831_r	3	4	CTCCGCGAACCAGCGCAGCA TCCGCGAACCAGCGCAAGCA CCGCGAACCAGCGCAAAGCA ACGACTTCCCGGCCGTGCGC	1.35621	0.725252	0.424882	19	47725831
id7_155213573_r	3	7	TCAGCCAATGACTGACAGAC TCAGCCAATGACTGACAAGA ACTCTCAGCCAATGACTGAC AGCCAATGACTGACAAAGAC ACTCTCAGCCAATGACTTGA ACTCTCAGCCAATGACTGAC AACCACTCTCAGCCAATGAC	1.35606	0.677932	0.415293	7	155213573
id19_29909099_r	3	6	AACCCTTGCCCTGCACAGCA ACCCTTGCCCTGCACAAGCA GTGCCCCTTACCACCCCTGC CCCTTGCCCTGCACAAAGCA GTGCCCCTTACCACCCCTGC TGGTGCCCCTTACCACCTGC	1.35573	0.738046	0.440305	19	29909099
id2_190138235_r	3	4	CTTAGCTCTATCCTGCTGCA TGCCCCTGACCCTTGCAAGC TAACTTAGCTCTATCCTGCA GCCCCTGACCCTTGCAAAGC	1.35568	0.72152	0.402517	2	190138235
id14_33057635_r	3	5	AGATGATTCCTACAGCTAGC TTGAGATGATTCCTACAGCA GATGATTCCTACAGCTTAGC TTGAGATGATTCCTACAGCA AGTAAGGCTTCCCTGCTTGT	1.35468	0.80251	0.421068	14	33057635
id7_158509279_r	3	5	CTTCCGATGCTGTGACTGAC CTTCCGATGCTGTGACTTGA CATTCTTCCGATGCTGTGAC CATTCTTCCGATGCTGTGAC CATTCTTCCGATGCTGTTGA	1.3539	0.772656	0.463263	7	158509279
id17_44794463_r	3	5	TCCTGTACCCAGCTGCTGCT TCCTGTACCCAGCTGCTTGC CCTTCTCCCAGCAAAGCAGC CTGTCCCTTCTCCCAGCAGC CCTGTACCCAGCTGGGAGAA	1.3538	0.673246	0.460219	17	44794463
id6_122247387_f	3	6	CCTTCTTGTCTCCTGCAGCA CCCCAGCTCACCATGCTTGC CCTGCCCCAGCTCACCATGC TTCTTGTCTCCTGCAAAGCA CCTGCCCCAGCTCACCATGC CTGCCCCAGCTCACCAATGC	1.35267	0.723909	0.448917	6	122247387
id4_26131886_f	3	6	ACCTCTCCCCTCACCACCAC CCCACCTCTCCCCTCACCAC GATCCCACCTCTCCCCTCAC GATCCCACCTCTCCCCTCAC ACCCCCGAAAGCACCCACCA CCGAAAGCACCCACCAGTGA	1.35247	0.755481	0.458827	4	26131886
id13_40316704_f	3	8	CTCACCCCAGACACTCTCTA CTCACCCCAGACACTCTTCT TTCTCACCCCAGACACTCTA CACTTCTCACCCCAGACACT TTCTCACCCCAGACACTCTA TTCTCACCCCAGACACTTCT CACTTCTCACCCCAGACACT ACTTCTCACCCCAGACTAGG	1.35171	0.728774	0.429022	13	40316704
id4_25306542_r	3	7	CTCTCCTCCTCCCTGCAGCA AGATCTGCATCCATGCTTGC CCTCAGATCTGCATCCATGC CCTCAGATCTGCATCCATGC CTCCTCCTCCCTGCAAAGCA CAGTCCTCAGATCTGCAGGG CTCAGATCTGCATCCAATGC	1.35167	0.72627	0.437653	4	25306542
id9_34347866_f	3	7	AGAGCATCTTGCTCCATCAT ACACTCTGGAGCCAACCCCA TCTGGAGCCAACCCCATGAA CTACACTCTGGAGCCAACCA TAGAAGAGCATCTTGCTCCA TACACTCTGGAGCCAACCCA GCATCTTGCTCCATTCAATG	1.35132	0.72201	0.451262	9	34347866
id6_28300527_r	3	8	CCACCTCTCACTCACTCCTC TCTCCACCTCTCACTCACTC CCACTCTCCACCTCTCACTC CCACTCTCCACCTCTCACTC CTCCACCTCTCACTCAACTC CCACTCTCCACCTCTCAGGA CACTCTCCACCTCTCAACTC TTCTAGCCACTCTCCACCTC	1.35066	0.60977	0.451466	6	28300527
id6_18132528_r	3	6	CTCTATATCCTGCAGCAGAG CTATATCCTGCAGCAAGAGC TATACTCTATATCCTGCAGC TATACTCTATATCCTGCAGC CTCTATATCCTGCAGCAAGC TCCTTATACTCTATATCCTG	1.35061	0.757646	0.410274	6	18132528
id14_34052824_f	3	4	TCCTGGTCCATCCTGCTGCA TCCTGGTCCATCCTGCTTGC TGCACATGCAAATGCCCTGC ATGCAAATGCCCTGCAAAGC	1.34948	0.715877	0.492008	14	34052824
id15_74383576_f	3	4	CCACTGTGCCCTGTGCAGCA CACTGTGCCCTGTGCAAGCA ACTGTGCCCTGTGCAAAGCA GAGACCATCTGTCCATGCAC	1.3494	0.683252	0.443222	15	74383576
id2_211837618_f	3	6	TCTCCTTCTCACTAACTAAC TGAATCTCCTTCTCACTAAC CTCCTTCTCACTAACTTAAC TGAATCTCCTTCTCACTAAC GAATCTCCTTCTCACTTAAC GGGTTGAATCTCCTTCTCAC	1.34938	0.723019	0.447506	2	211837618
id23_3271250_r	3	7	CCCCCATTCCCCAGACAGAC TTCCTCTTCCTGTCCCAGTC CCCCATTCCCCAGACAAGAC CCCATTCCCCAGACAAAGAC GAGCTTCCTCTTCCTGTCTG TTCCTCTTCCTGTCCCAGTC TCCTCTTCCTGTCCCAAGTC	1.34937	0.725777	0.406459	23	3271250
id11_121147781_f	3	7	ACCTGCAGCCATGCTGTGCT CAGTACACCCAGCAACAGCA CTCTTCACCTGCAGCCATGC CCTGCAGCCATGCTTGTTGC CTCTTCACCTGCAGCCATGC GGGAGCAGTACACCCAGCAT CTGGGAGCAGTACACCCAGC	1.349	0.699058	0.483131	11	121147781
id3_20180624_r	3	3	CTCTTGTTACAGTGGCAGAA TCTTGTTACAGTGGCAAGAA CTTGTTACAGTGGCAAAGAA	1.34849	0.848952	0.355844	3	20180624
id11_44179309_r	3	5	CATTCATCCAGCACCACCAC ATTCATTCATCCAGCACCAC GATTCATTCATCCAGCACTG GATTCATTCATCCAGCACTG TGCGTGGCAGCCCCAGTTGC	1.348	0.753792	0.456633	11	44179309
id7_74026019_r	3	7	CCCAGGATGTGCCTGCTGCA CCCAGGATGTGCCTGCTTGC GATGCCCAGGATGTGCCTGC GATGCCCAGGATGTGCCTGC CTTCCCCTCCCCTGCAAAGC GCTCGATGCCCAGGATGTGC ATGCCCAGGATGTGCCCTGC	1.34776	0.750688	0.424471	7	74026019
id12_118946252_r	3	7	GCACAGCACCCCAGACTGAC CCAAACCATCCTGTCAAGTC GCACAGCACCCCAGACAGGA CAAACCATCCTGTCAAAGTC GCACAGCACCCCAGACAGGA CACAGCACCCCAGACAAGGA GGGACCATCTCCAAACCATC	1.34754	0.716537	0.40757	12	118946252
id23_39052814_r	3	3	GCCATCTTCCAGCTGCTGAA TCACCAACCCTTCAAGCAGC CCTGCCATCTTCCAGCTTGA	1.34722	0.686878	0.439951	23	39052814
id16_5615498_r	3	6	CTCCTGTCCTCATGTCTATG TCCTGTCCTCATGTCTTATG CAATGTCCCTCCTGTCCTCA CAATGTCCCTCCTGTCCTCA AGCCTCTCCCCATGACAGGA AATGTCCCTCCTGTCCCTCA	1.34707	0.832128	0.415253	16	5615498
id3_128423531_f	3	5	TACTGCTATGCACTGCAGCA ACTGCTATGCACTGCAAGCA ACTGCTATGCACTGCATGGA CTGCTATGCACTGCAAAGCA ACTGCTATGCACTGCATGGA	1.34661	0.735709	0.416301	3	128423531
id4_136126245_f	3	4	GCCTTCAGCCTGTGACTGAA GCCTTCAGCCTGTGACTTGA TCTCAGCCCTTCAAAGTCAC TGCAGCCTTCAGCCTGTGAA	1.34646	0.693875	0.469765	4	136126245
id23_89624447_f	3	7	TCTTCTGTCCCTGTACAGTA CTTCTGTCCCTGTACAAGTA TATGTCTAAATCTTCCTTAC TTCTGTCCCTGTACAAAGTA TATGTCTAAATCTTCCTTAC TATGTCTAAATCTTCCTACA ACATTCTTCTGTCCCTGTAA	1.34468	0.740705	0.412247	23	89624447
id11_868545_f	3	5	GCCCGTGTCAAGCAGCAGCA GCCCGTGTCAAGCAGCAAGC CCCGTGTCAAGCAGCAAAGC CTATGCCCGTGTCAAGCAGC TCCTATGCCCGTGTCAAGCA	1.34463	0.708197	0.471374	11	868545
id3_72322515_f	3	5	GTTGGCCTTCCCTCCTCCTC CCTGTTGGCCTTCCCTCCTC CTCCCTGTTGGCCTTCCCTC CTCCCTGTTGGCCTTCCCTC GCTCCCTGTTGGCCTTCCTC	1.34449	0.701804	0.440647	3	72322515
id3_4996833_f	3	6	ATTCCTTCATCCAGACTGAC ATCTGCTTCCCTGTCAAGTC CACTGATCTGCTTCCCTGTC TCTGCTTCCCTGTCAAAGTC CACTGATCTGCTTCCCTGTC AAATTCCTTCATCCAGACAA	1.34443	0.813985	0.389601	3	4996833
id23_130384299_r	3	6	TCCCCCACCCCCAGACTGAC CCTCAGTTACCTGTCAAGTC TCTGCCTCAGTTACCTGTCT CTCAGTTACCTGTCAAAGTC TCTGCCTCAGTTACCTGTCT TGCCTCAGTTACCTGGGGGT	1.34443	0.78918	0.384666	23	130384299
id12_110698098_f	3	7	CTCTGCCCGCAGAGACAGAG TCTCTGCCCGCAGAGACAAG CTCCTTCTCTGCCCGCAGAG CTCCTTCTCTGCCCGCAGAG CTCCTTCTCTGCCCGCAGAG CTCTGCCCGCAGAGACCAAG CTCCTTCTCTGCCCGCAAGA	1.34432	0.677679	0.434241	12	110698098
id4_11261652_f	3	3	AGCTGCTCTGCTGTGCTGCA AGCTGCTCTGCTGTGCTTGC CCAAGCTGCTCTGCTGTGCA	1.3438	0.715717	0.444131	4	11261652
id13_19075467_r	3	5	CACTTCCTCTCGCAGCAGCA CACTTCCTCTCGCAGCAAGC CCTCACTTCCTCTCGCAGCA ACTTCCTCTCGCAGCAAAGC TGGACCTCACTTCCTCTCGC	1.34367	0.642097	0.475551	13	19075467
id16_12345614_f	3	6	CTGTTGTTGCCACTACTACT CTGTTGTTGCCACTACTTAC TAACTGTTGTTGCCACTACT TAACTGTTGTTGCCACTACT AACTGTTGTTGCCACTTACT ATCATCCCCCAGTAAAGTAG	1.34361	0.786934	0.385352	16	12345614
id8_86470656_r	3	7	CATATCAACCATATGCTGAG CATATCAACCATATGCTTGA AGGAATAACCTAAATGCATA TACCATATCAACCATATGAG TAAATGCCCCTCAAAGCATA GGCATACCATATCAACCATA AAAATCAGGAATAACCTAAA	1.34355	0.800086	0.42034	8	86470656
id4_86400718_f	3	6	GACGCTGCCCTCTGAAAGAA ACGCTGCCCTCTGAAAAGAA AACAGACGCTGCCCTCTGAA CGCTGCCCTCTGAAAAAGAA AACAGACGCTGCCCTCTTGA AACAGACGCTGCCCTCTGAA	1.34289	0.730498	0.42583	4	86400718
id15_39751819_r	3	7	TCTCCCCAAACCCCCATCAT TTCCTCTCCCCAAACCCCCA AGCTGCTCTTCCCATGAATG GATTATAGCTGCTCTTCCCA GATTATAGCTGCTCTTCCCA TTCCTCTCCCCAAACCCCCA GCTGCTCTTCCCATGAAATG	1.34282	0.762559	0.426755	15	39751819
id20_12155595_r	3	4	TCAGCCATCCTTACACTGAA CTGACTACCCTTCAAGTGTA CAGCCATCCTTACAACTTGA TGTTGCCTGACTACCCTTCA	1.34278	0.710658	0.467727	20	12155595
id10_120494587_r	3	7	CGGAATTACCACCCCCTCTT TCCCGGAATTACCACCCCCT GGAATTACCACCCCCTTCTT AGCAAGAAGAACCATCCCCA TCCCGGAATTACCACCCCCT AGCAAGAAGAACCATCCCCA AGCAAGAAGAACCATCCCCA	1.34224	0.684456	0.402631	10	120494587
id5_172570136_r	3	7	TCCCTCAGAACAGGACTGAC TCCCTCAGAACAGGACTTGA ACCTTCCCTCAGAACAGGAC ACCTTCCCTCAGAACAGGAC CCCACCACCTTCCCTCAGAA CCCACCACCTTCCCTCAGAC CCACCTTCCCTCAGAACAGA	1.3422	0.801013	0.436167	5	172570136
id23_75040761_r	3	4	CCCATCCCTCTGCAGCAGCA CCCATCCCTCTGCAGCAAGC TCCCCCATCCCTCTGCAGCA CATCCCTCTGCAGCAAAGCA	1.34207	0.722859	0.424409	23	75040761
id16_68420526_f	3	7	CCCATTATCCCTGCCCAGCA CCATTATCCCTGCCCAAGCA CCCATTATCCCTGCAGGGAG CATTATCCCTGCCCAAAGCA CCCATTATCCCTGCAGGGAG CTCCCATTATCCCTGCAGAG CCCATTATCCCTGCAGGGGA	1.3416	0.767101	0.423654	16	68420526
id10_128385346_r	3	6	TTACGTAGACACTCCGTGTC TACGTAGACACTCCGTTGTC CATCTTACGTAGACACTCCG CATCTTACGTAGACACTCCG TCCCTCACTCCCCGGACAAA CATCTTACGTAGACACTTCC	1.34118	0.72523	0.411968	10	128385346
id10_8529157_f	3	6	TACTGCCACACAAGAATGAA TACTGCCACACAAGAATTGA GCAGGTACTGCCACACAAGA GCAGGTACTGCCACACAAGA AGGTACTGCCACACAAAGAA GCAGGTACTGCCACACAGAA	1.34082	0.801483	0.421839	10	8529157
id5_3382356_f	3	6	TTCAATTCTCAGTGACAGTG CTTCAATTCTCAGTGACAAG CTTAGCTTCAATTCTCAGTG CAATTCTCAGTGACCAAGTG CTTAGCTTCAATTCTCAGTG TTAGCTTCAATTCTCAAGTG	1.34081	0.770886	0.379062	5	3382356
id4_126046040_r	3	4	TCCTCAAATAACACCACCAC TTCTCCTCAAATAACACCAC TTCTCCTCAAATAACACTGG TTCTCCTCAAATAACACTGG	1.34073	0.783891	0.50705	4	126046040
id13_45869199_f	3	8	CTCCTGTCCTCACACAACAA CTTCTCCTGTCCTCACACAA TCCTGTCCTCACACAAACAA TTCTCCTGTCCTCACAACAA TCCTTCTCCTGTCCTCACAA CCTGTCCTCACACAAAACAA CTTCTCCTGTCCTCACACAA TTCTCCTGTCCTCACACAAA	1.34011	0.69955	0.411075	13	45869199
id6_51917769_r	3	5	GCTCACCTCTTCAGAATGAA GCTCACCTCTTCAGAATTGA TCCTGCTCACCTCTTCAGAA TCCTGCTCACCTCTTCAGAA CCTGCTCACCTCTTCAAGAA	1.33957	0.78856	0.452579	6	51917769
id13_75073309_r	3	8	CATAATATTCCCCGTGTGTG TTCTGAGCAACCGCACAACA TGCTTCTGAGCAACCGCACG CTGAGCAACCGCACAAACAC GCTTCTGAGCAACCGCACAC TGCTTCTGAGCAACCGCACG TTCTGTGCTTCTGAGCAACG TGCTTCTGAGCAACCGCCAC	1.33929	0.723936	0.441968	13	75073309
id11_133667117_r	3	5	CAGATCTACCCAGCACAGCA AGATCTAGCCATGCTTGTGC CAGAACAGATCTACCCAGCA TAAGATCTAGCCATGCTTGC CAGAACAGATCTACCCAGCA	1.33922	0.77602	0.392919	11	133667117
id14_68459087_f	3	10	CTCCAGCTCTCGCAACACAA TCCAGCTCTCGCAACAACAA CCCTCCAGCTCTCGCAACAA TCCCTCCAGCTCTCGCAATG CCCTCCAGCTCTCGCAACAA TCCCTCCAGCTCTCGCAATG TCCCTCCAGCTCTCGCAATG CCTCCAGCTCTCGCAAACAA CAGCTCTCGCAACAAACAAT CCCTCCAGCTCTCGCAAATG	1.33905	0.687459	0.445064	14	68459087
id4_4969054_r	3	7	CTCCTCCCTATGTGTCAGTC TCCTCCCTATGTGTCAAGTC CTTAGAGTATCCGGACACAT CTTAGAGTATCCGGACACAT CCTCCCTATGTGTCAAAGTC TCTTAGAGTATCCGGACATA TAGAGTATCCGGACAACATA	1.33889	0.727359	0.408202	4	4969054
id16_87618616_f	3	6	ACTCGTTCCCGCCAGCAGCA ACCAGAGCCCCCATGCTTGC ACTCGTTCCCGCCAGCATGG ACTCGTTCCCGCCAGCATGG GTTCCCGCCAGCAAAGCATG ACTCGTTCCCGCCAGCAATG	1.3387	0.781209	0.431355	16	87618616
id16_1936903_r	3	6	CCCTTGATATCTCTGCAGCA CCTTGATATCTCTGCAAGCA TCCCTTGATATCTCTGCAAG CTTGATATCTCTGCAAAGCA TCCCTTGATATCTCTGCAAG CCCTTGATATCTCTGCCAAG	1.33834	0.747842	0.369963	16	1936903
id19_13653915_r	3	6	ATTAATAGCATTAGCCTGCC ATTAATAGCATTAGCCTTGC TTCTGATTAATAGCATTAGC TTCTGATTAATAGCATTAGC TGAGCCACCACACCCGGCAA CAATGCTTCTGATTAATAGC	1.33831	0.771648	0.452315	19	13653915
id9_9856723_r	3	4	AAAAGTATCCCGCTGCTGCA AAAAGTATCCCGCTGCTTGC GATGGACCCTGCAAAGCAGC TGAGAAAAGTATCCCGCTGC	1.33817	0.72562	0.448482	9	9856723
id12_126493982_r	3	6	CACTGCCTCTTCCAGCAGCA TCTAACCGACCCATGCTTGC TTCCACTGCCTCTTCCAGCA TTCCACTGCCTCTTCCAGCA TGCCTCTTCCAGCAAAGCAT AACCGACCCATGCTTGGAAG	1.33784	0.738914	0.440029	12	126493982
id3_187936391_f	3	6	ACTTCCAACACCACCACCAC ACCACTTCCAACACCACCAC ATGACCACTTCCAACACCAC ATGACCACTTCCAACACCAC CCTATGACCACTTCCAACAC CCTATGACCACTTCCAACAC	1.33764	0.713309	0.486089	3	187936391
id6_1130289_r	3	9	CAACCATTCCCTCTCTCCTC CCTCAACCATTCCCTCTCTC GGCCTCAACCATTCCCTCTC AATGGCCTCAACCATTCCCT CTCAACCATTCCCTCTTCTC GGCCTCAACCATTCCCTCTC AATGGCCTCAACCATTCCCT GCCTCAACCATTCCCTTCTC TCAAATGGCCTCAACCATTC	1.33758	0.702994	0.44989	6	1130289
id8_61763516_f	3	6	AGGCTCAAGACTCCTCACTC GCTGAGGCTCAAGACTCCTC TAGCACCCTCTCCTGAGTTG GAGGCTCAAGACTCAGGAGA TGCTGAGGCTCAAGACTCTC GCTGAGGCTCAAGACTCCTC	1.33757	0.765249	0.458613	8	61763516
id2_181036576_r	3	7	CCACACCCCCTCACTCACTC ACCCCCACACCCCCTCACTC CACACCCCCTCACTCAACTC CCTAAATTGTCCCCACCTGA ATTGTCCCCACCTGAGTTGA ACCCCCACACCCCCTCACTC CCTAAATTGTCCCCACCTGA	1.3375	0.719908	0.450263	2	181036576
id3_43842673_f	3	7	TACCTTATACCCAAGATAGA CCTCACTCCCCTCCCCTCTT CCTTATACCCAAGATTAGAG CCTTATACCCAAGATTAAGA ATGAAGTACCTTATACCCAA CCTCACTCCCCTCCCCTTCT CCTCACTCCCCTCCCCTCTT	1.33684	0.751937	0.399384	3	43842673
id12_118946254_f	3	7	TCCAAACCATCCTGTCAGTC GCACAGCACCCCAGACAGGA CCAAACCATCCTGTCAAGTC CAAACCATCCTGTCAAAGTC GCACAGCACCCCAGACAGGA CACAGCACCCCAGACAAGGA GGGACCATCTCCAAACCATC	1.33656	0.738697	0.413305	12	118946254
id23_145226819_r	3	8	TCTTGTTCCTACATCCTCCA TCTTGTTCCTACATCCTTCC TACCTCTTGTTCCTACATCC TACCTCTTGTTCCTACATCC TTCCATCTACCTCTTGTTCC TAACTCTCCCCTCCCTGGAA ACCTCTTGTTCCTACAATCC ACCTCTTGTTCCTACAGGGA	1.33654	0.696357	0.449495	23	145226819
id11_104894014_f	3	8	CCATCCCCTCCCACCAACAA AAATCCATCCCCTCCCACCA CATCCCCTCCCACCAAACAA AATACCTGAGAAAAACCCTT AATCCATCCCCTCCCAACCA AAATCCATCCCCTCCCACCA CATCCCCTCCCACCAAAACA AATACCTGAGAAAAACCCTT	1.33633	0.712817	0.447898	11	104894014
id11_68610316_r	3	9	GCTCAGTACCTCAACAACAA TCAGCTCAGTACCTCAACAA GCTCAGTACCTCAACAAACA CCCTCAGCTCAGTACCTCAA CCCTCAGCTCAGTACCTCAA CAGCTCAGTACCTCAAACAA TCAGCTCAGTACCTCAACAA AGGGGTCTCCTCACCCTTGA CTCAGTACCTCAACAAAACA	1.3362	0.754983	0.421139	11	68610316
id22_48291176_f	3	7	GTTATTACGCACCAGCTGCT GTTGACATAGCCAAGCAAGC CCACGTTGACATAGCCAAGC CCACGTTGACATAGCCAAGC TTGACATAGCCAAGCAAAGC CACGTTGACATAGCCAAAGC CTGCTCCACGTTGACATAGC	1.33547	0.77317	0.398126	22	48291176
id16_69116254_f	3	7	TCTTCTACCCTCATCATCAT ACCTCTTCTACCCTCATCAT AACCTTACCTATGAATGATG CTCTTCTACCCTCATAGGTA AAAACCTTACCTATGAATGA AAAACCTTACCTATGAATGA GTCACCTCTTCTACCCTCAT	1.33514	0.703521	0.459661	16	69116254
id23_7306938_r	3	4	ACCTGCAGCCTTATGCTGCA ACCTGCAGCCTTATGCTTGC AGCTACCTGCAGCCTTATGC GTCTATCCCTGCAAAGCATA	1.33508	0.71743	0.493994	23	7306938
id7_151859298_r	3	4	CTTCGCTACCGTGTGCAGCA TTCGCTACCGTGTGCAAGCA TTCGCTACCGTGTGCAAAGC CCGCCTTCGCTACCGTGTGC	1.33485	0.719914	0.450384	7	151859298
id7_76282159_f	3	8	GACGACCCCAACTCTCTCTA TCGACGACCCCAACTCTCTA GACGACCCCAACTCTCTTCT TCGACGACCCCAACTCTTCT TCGACGACCCCAACTCTCTA CCTCGACGACCCCAACTCTA CCTCGACGACCCCAACTCTA TCCCTCGACGACCCCAACTA	1.33475	0.686195	0.446372	7	76282159
id15_88055987_r	3	7	TGCAGTACTATCCTGCTGCC TGCAGTACTATCCTGCTTGC ACATGCAGTACTATCCTGCC ACATGCAGTACTATCCTGCC ACATGCAGTACTATCCTTGC GAAAAGTGCCCCGGCAAAGC AACCTACATGCAGTACTATC	1.3347	0.727377	0.428527	15	88055987
id16_27506698_r	3	9	CACTTGTACCACATCATCAT TGTCACTTGTACCACATCAT CACTTGTACCACATCATTCA ACACTGTCACTTGTACCACA ACACTGTCACTTGTACCACA TGTCACTTGTACCACATCAT CTCCTCCAAACCCATGAATG ACTGTCACTTGTACCCACAT ACACTGTCACTTGTACACAT	1.33462	0.706453	0.424761	16	27506698
id20_31555652_f	3	8	CTTCCTAGCCTCAGAGTGAG TTCTAACCCTCTCAACTCTG TTGTCTTCCTAGCCTCAGAG ACTTGTCTTCCTAGCCTCAG GCTTCTAACCCTCTCAACTG CTTGTCTTCCTAGCCTTCAG GTCTTCCTAGCCTCAAGAGA GACATACTTGTCTTCCTAGA	1.33442	0.831881	0.467306	20	31555652
id8_136183273_f	3	7	CTCTAGTTGTTACAGCTAGC TCTAGTTGTTACAGCTTAGC ACTCTAGTTGTTACAGCAGG ACTCTAGTTGTTACAGCAGG TGCTGAGTTGTTACTCTAGG TCTATTGCTGTTCTTCCACC GTTGTTACTCTAGTTGTTAC	1.33437	0.820494	0.387097	8	136183273
id4_42853682_r	3	8	ACTCTGCCCCAGAGACAGAG CACTCTGCCCCAGAGACAAG CCCCTACACTCGCCCCTCTG CCCCTACACTCGCCCCTCTG ACTCTGCCCCAGAGACCAAG ACTGCCACTCTGCCCCAGAG ACTGCCACTCTGCCCCAGAA ATGACTGCCACTCTGCCCCA	1.33436	0.698434	0.428488	4	42853682
id11_11238380_r	3	4	TACCTGTCCCCTCTGCAGCA ACCTGTCCCCTCTGCAAGCA CCTGTCCCCTCTGCAAAGCA CCCTGAAATGCCATGCAGAG	1.33361	0.615727	0.451088	11	11238380
id2_225376629_f	3	7	ACTTGCATCCCTGGGCTGGA ACTTGCATCCCTGGGCTTGG TGGTCCAGTGTCTATGCCCA TCTATGCCCTCCAAAGCCCA TCCAGTGTCTATGCCCTCCA TGGTCCAGTGTCTATGCCCA AAGTGGTCCAGTGTCTATGC	1.33301	0.776156	0.403633	2	225376629
id5_159752709_r	3	7	AATAAACTCCCTAGACTGAC AATAAACTCCCTAGACTTGA ATAAACTCCCTAGACGGGGT CCCCACCCCGTCAAAGTCTA ATAAACTCCCTAGACGGGGT CCCTTGGCCCCACCCGTCTA TCCCTTGGCCCCACCGTCTA	1.33294	0.798643	0.390046	5	159752709
id5_173196346_f	3	7	CGCCCGACAGACAGACCGAC CACCCGCCCGACAGACAGAC GCCCGACAGACAGACCCGAC CACCCGCCCGACAGACAAGA CACCCGCCCGACAGACAGAC CGCACACCCGCCCGACAGAC CCCGACAGACAGACCCCGAC	1.33282	0.668125	0.404027	5	173196346
id8_4000521_f	3	9	AGCTCTAAGCCCCTTGTGTT CACCATTATCCCAACAACAA ATTCACCATTATCCCAACAA GAATTCAGCTCTAAGCCCCT ATTCACCATTATCCCAACAA GAATTCAGCTCTAAGCCCCT TTCACCATTATCCCAAACAA ACCATTATCCCAACAAACAA GAATTCAGCTCTAAGCCCTT	1.33264	0.690335	0.427228	8	4000521
id5_132675171_r	3	6	CTCCTCCCACTACAGATAGA TCCTCCCACTACAGATTAGA TCCTCCCACTACAGAGGGGT TCCTCCCACTACAGAGGGGT TCCTCCCACTACAGAGGTGG TCCCACTACAGAGGCAGCAC	1.33188	0.85422	0.390097	5	132675171
id10_73536376_f	3	5	ATCTGCATAAAGCAGCAGCA ATCTGCATAAAGCAGCAAGC CTGCATAAAGCAGCAAAGCA CTGGGGATCTGCATAAAGCA GGGGATCTGCATAAAGCAGC	1.33182	0.677277	0.45249	10	73536376
id18_76691769_f	3	7	CCCTCCCACAACAACAACAA CGTCCCTCCCACAACAACAA CCTCCCACAACAACAAACAA AACCGTCCCTCCCACAACAA GTCCCTCCCACAACAAACAA GTCCCTCCCACAACAACAAA CGTCCCTCCCACAACAACAA	1.33156	0.67725	0.412814	18	76691769
id14_61083349_r	3	4	GCTACCACCCTATGACTGAA GCTACCACCCTATGACTTGA TCTTGCCCCTTCAAAGTCAT GGGGGCTACCACCCTATGAA	1.33148	0.69535	0.477783	14	61083349
id6_20522956_f	3	9	CTTCCCTGCTACTATCTCTA CTTCCCTGCTACTATCTTCT CATCGCCTTCCCTGCTACTA GCCTTCCCTGCTACTATCTA GCCTTCCCTGCTACTATCTA TAATTCTGCATTCCCTAGCA CATCGCCTTCCCTGCTACTA GCCTTCCCTGCTACTATTCT TTCTGCATTCCCTAGTTAGC	1.33147	0.738233	0.429006	6	20522956
id22_22178861_r	3	3	TTCTTCCCAACCCCCAGCAG TGCATGAGCAGCCCCTCCTC TTGCATGAGCAGCCCCTCTG	1.33123	0.663009	0.441702	22	22178861
id16_85308751_r	3	7	CCTCTCTGATTCAGACTGAA CTGATTCAGACTTGAAAGGA CAAACCTCTCTGATTCAGAA TGATTCAGACTTGAAAAGGA CCTCTCTGATTCAGACTTGA CTCTCTGATTCAAGAAAGGA TGCAAACCTCTCTGAAAGGA	1.33102	0.785091	0.392221	16	85308751
id16_13690306_f	3	8	CTTAAGAGTGACTGTCTCTG AAGAAATGCTTAAGAGTGAC CTTAAGAGTGACTGTCTTCT AATGCTTAAGAGTGACTGTC AATGCTTAAGAGTGACTGTC AAATGCTTAAGAGTTGACTG TACAAGAAATGCTTAAGACT ATGCTTAAGAGTGACTTGTC	1.33028	0.789282	0.429114	16	13690306
id17_43859142_r	3	4	CCTTGTACTTCAGTGCAGCG CCTTGTACTTCAGTGCAAGC TTGTACTTCAGTGCAAAGCG AACCCCTTGTACTTCAGTGC	1.32998	0.720972	0.439009	17	43859142
id14_74699341_f	3	6	TCCCAGTCTAAGTGACAGTG CCCAGTCTAAGTGACAAGTG AAAGTGTCCCAGTCTAAGTG CCAGTCTAAGTGACAAAGTG AAAGTGTCCCAGTCTAAGTG AAGTGTCCCAGTCTAAAGTG	1.32995	0.756362	0.410987	14	74699341
id18_56756871_r	3	10	CATCCTCCTCTTCATCATCA ATCCTCCTCTTCATCAATCA CCTCATCCTCCTCTTCATCA TCTCCTCATCCTCCTCTTCA CCTCATCCTCCTCTTCATCA CTCATCCTCCTCTTCAATCA TCTCCTCATCCTCCTCTTCA TCCTCCTCTTCATCAAATCA TCTCCTCATCCTCCTCTTCA TTATCTCCTCATCCTCCTCA	1.32987	0.699879	0.433704	18	56756871
id11_70654226_r	3	4	TTCCTTACCCGCCTGCTGCA TTCCTTACCCGCCTGCTTGC GTCATCAGAGCCCTGCAGGC TCATCAGAGCCCTGCAAAGC	1.32979	0.73413	0.457222	11	70654226
id3_184258702_f	3	7	GGCCTCATGCCTAAGATAGA GGGTTCGCTCCCACCCTCTT GCCTCATGCCTAAGATTAGA GGGGCCTCATGCCTAAGGGT GGGTTCGCTCCCACCCTCTT AGGGGCCTCATGCCTAAGAA GCTCCCACCCTCTAAATCTT	1.32942	0.772899	0.418982	3	184258702
id8_11592731_r	3	10	CCACCTAACCTCACCCTCCT GCCACCTGCCTCCATCCCCA CCACCTAACCTCACCCTTCC TCCCCCACCTAACCTCACCT GCCACCTGCCTCCATCCCCA CCTAACCTCACCCTGGAGGC TGCCACCTGCCTCCATCCCA CCTGCCACCTGCCTCCATCC TCCCCCACCTAACCTGGGGA TCCCCCACCTAACCTCAACC	1.32942	0.746992	0.401962	8	11592731
id9_34476257_r	3	6	ACCTAGTACTATCTGCAGCG CCTAGTACTATCTGCAAGCG TATCAACCTAGTACTATCTG ACCTAGTACTATCTGCAAAG TATCAACCTAGTACTATCTG TCCCCTAACCCCGCAGTACT	1.3293	0.783534	0.445081	9	34476257
id3_75350209_r	3	3	TTCTACTTATCTGTACAGTA TACTTATCTGTACAAGTAAG TACTTATCTGTACAAGTTAA	1.32876	0.784302	0.441158	3	75350209
id3_46899353_r	3	10	CACCAGAATCCAGTAGTAGT CTCCACCAGAATCCAGTAGT ACCAGAATCCAGTAGTTAGT CTCCACCAGAATCCAGTTGG CTCCACCAGAATCCAGTTGG CTTCCTGGCCACCAACTAAC CTCCACCAGAATCCAGTAGT CTCCACCAGAATCCAGTTGG CCCTCCACCAGAATCCAGTT CACCAGAATCCAGGAAGTAA	1.32863	0.724718	0.416275	3	46899353
id4_8612070_r	3	7	TCCGACCTGTCCATCATCAT TTCTCCGACCTGTCCATCAT TCCGACCTGTCCATCATTCA CTACGCTGACGTCCACCCCA GCTGACGTCCACCCCATGAA TTCTCCGACCTGTCCATCAT ACGTCCACCCCATGAAATGA	1.32848	0.680148	0.434506	4	8612070
id4_14614790_f	3	10	TCTCCCTACTCTACTCTCTG CTCCCTACTCTACTCTTCTG TCAATTCTCCCTACTCTACT ATTCTCCCTACTCTACTCTG ATTCTCCCTACTCTACTCTG TCAATTCTCCCTACTCTTAC TCAATTCTCCCTACTCTACT ATTCTCCCTACTCTACTTCT CTTCAATTCTCCCTACTCTG TCAATTCTCCCTACTCTACT	1.32833	0.711242	0.427197	4	14614790
id17_17881799_f	3	6	ACTCCCTGCTCAGAGCTAGC CCGTACTCCCTGCTCAGAGC CTCCCTGCTCAGAGCTTAGC TCACACTTCCCTGCTGAGCA CCGTACTCCCTGCTCAGAGC TCTCACCGTACTCCCTGCTC	1.32823	0.747237	0.407378	17	17881799
id3_128767107_r	3	4	CTGAATGCCAACGCGCAGCA CTGAATGCCAACGCGCAAGC GAATGCCAACGCGCAAAGCA AATCTGAATGCCAACGCGCA	1.32818	0.737548	0.392762	3	128767107
id16_53736131_r	3	7	CAACTCTACCAGCTGCTAGC AACTGCTCCAGCTAAGCAGC GTTCAAACTGCTCCAGCAGC AAACCCTCAACTCTACCAGC CTCAACTCTACCAGCTTAGC AAACCCTCAACTCTACCAGC GTGTTCAAACTGCTCCAGCT	1.32793	0.793683	0.384683	16	53736131
id5_4538886_f	3	7	GCCTGAGTAAACTCACAGCA CCTGAGTAAACTCACAAGCA GCATGCCTGAGTAAACTCAC CTGAGTAAACTCACAAAGCA GCATGCCTGAGTAAACTCAC GCATGCCTGAGTAAACTTCA GTGCAGCATGCCTGAGTAAA	1.32789	0.784109	0.36588	5	4538886
id21_29447740_f	3	6	CTGCTTATACCATGTCAGTC TGCTTATACCATGTCAAGTC ATATCTGCTTATACCATGTC GCTTATACCATGTCAAAGTC ATATCTGCTTATACCATGTC TTCAGCAGCACTCCAGACAA	1.32733	0.781659	0.39858	21	29447740
id12_128659593_r	3	10	TTCCCTGCCACCTGTCTCTG TTATTCCTCCCTCAGAAGAC CGCCCAGTTATTCCTCCCTC CAGTTATTCCTCCCTCAGAC TATTCCTCCCTCAGAAAGAC TCGCCCAGTTATTCCTCCTC CCAGTTATTCCTCAGGTGGC CGCCCAGTTATTCCTCCCTC TTCCCTGCCACCTGTCTTGA CAGTTATTCCTCCCTCAGAC	1.32712	0.778626	0.371832	12	128659593
id4_8509773_r	3	8	GTGTCCTCCTGCCTGCAGCA GACCCCATCTCCATGCTTGC CCTCCTGCCTGCATGGAGAT CCCATCTCCATGCAGGCAGG GTCCTCCTGCCTGCAAAGCA CCCGGCTGTGTCCTCCTGCA CTCCTGCCTGCATGGAAGAT CTGTGTCCTCCTGCCTGCAT	1.32654	0.689377	0.42972	4	8509773
id4_121905809_f	3	8	TGCTACACCCTGAGGATGGA TGCTACACCCTGAGGATTGG AGTTCTATTCAACCCTCCTC TAGAGTTCTATTCAACCCTC AGTTCTATTCAACCCTCCTC TAGAGTTCTATTCAACCCTC ATTCAACCCTCCAAATCCTC TAGAGTTCTATTCAACCTCA	1.32646	0.807588	0.366508	4	121905809
id14_80619069_r	3	7	GCTACCACTCATATGCTATG TACCACTCATATGCTTATGC CTTAGGCTACCACTCATATG CTTAGGCTACCACTCATATG TACCACTCATATGCTTAATG TTAGGCTACCACTCATTATG CCTTAGGCTACCACTCATGC	1.32626	0.758991	0.400249	14	80619069
id17_57989654_f	3	5	CCCTCAGTCACCAGAATGAA CCCTCAGTCACCAGAATTGA CCTCCCCTCAGTCACCAGAA CCTCCCCTCAGTCACCAGAA CCTCCCCTCAGTCACCAAGA	1.32596	0.808812	0.401777	17	57989654
id3_114821379_r	3	4	TACTTGATTGATGTGCAGCA ACTTGATTGATGTGCAAGCA CTTGATTGATGTGCAAAGCA TACATACTTGATTGATGTGC	1.3259	0.667887	0.408713	3	114821379
id3_138378020_f	3	6	ACTCCTACCCACTGTCAGTC CTCCTACCCACTGTCAAGTC GTTGACTCCTACCCACTGTC TCCTACCCACTGTCAAAGTC TTCCTACACAACCAGACAAG GTTGACTCCTACCCACTGTC	1.32588	0.752315	0.377439	3	138378020
id4_171220940_r	3	7	TCTCCCTCTGCCCCCATCAT TTGCTCTCCCTCTGCCCCCA AGAGGTGTCTCCCATGAATG GAGGTGTCTCCCATGGGCAG TTGCTCTCCCTCTGCCCCCA GGGAAGAGAGGTGTCTCCCA GAGGTGTCTCCCATGAAATG	1.32588	0.761117	0.446021	4	171220940
id11_130392462_f	3	4	CTCTTCACACTGCCGCAGCA CTCTTCACACTGCCGCAAGC CTTCACACTGCCGCAAAGCA CCCTCTCTTCACACTGCCGC	1.32544	0.695339	0.407744	11	130392462
id10_95200905_r	3	10	CTTCTCTCCCTGAGGATGGA CTTCCTTCCCTCCAATCCTC AGAGCCTTCCTTCCCTCCTC AAAAGAGCCTTCCTTCCCTC GCCTTCCTTCCCTCCAATCA AAAAGAGCCTTCCTTCCCTC TCCTCTTCTCTCCCTGAGAT AAGAGCCTTCCTTCCCTCTC AAAAGAGCCTTCCTTCCTCA CCTCTTCTCTCCCTGAAGGA	1.32533	0.808475	0.36479	10	95200905
id5_35543627_r	3	4	TTCTCTTAAGTCCTACTACA ATCCCCCCTTCCATGTAAGT TTCTTCTCTTAAGTCCTACA TTCTTCTCTTAAGTCCTACA	1.32523	0.767568	0.409289	5	35543627
id9_123756716_r	3	10	CCCACACACCCTCACACCAC ACCCACACACCCTCACACAG CCAAACCCACACACCCTCAC ACCCACACACCCTCACACAC ACCCACACACCCTCACAACA CCAAACCCACACACCCTCAC GCCCCTCCTCCCCTGTGTGT CCAAACCCACACACCCTCAC CCAAACCCACACACCCTCAG AACCCACACACCCTTCACAG	1.32471	0.702807	0.411864	9	123756716
id9_114105871_f	3	7	ACCATCATCCTAGTACAGTA CCATCATCCTAGTACAAGTA ACATACATTGCTGCCTTACT CATCATCCTAGTACAAAGTA ACATACATTGCTGCCTTACT TCTTACCATCATCCTAGTAA TACATTGCTGCCTAGGATGA	1.32427	0.778022	0.402658	9	114105871
id10_43818805_f	3	10	TCCTAGTAAAACCAACACAA CCTAGTAAAACCAACAACAA CGGGGAGAATCCCAACCCCT AGTCCTAGTAAAACCAACAA AGTCCTAGTAAAACCAACAA CGGGGAGAATCCCAACCCCT CGGGGAGAATCCCAACCCCT CCTCAGTCCTAGTAAAACCA CCTAGTAAAACCAACAAACA GTCCTAGTAAAACCAAACAA	1.32413	0.699595	0.426158	10	43818805
id6_79162220_f	3	6	CTCTGATCCTCACAGCAGCT CTCTGATCCTCACAGCAAGC CCCCTCTGATCCTCACAGCT CCCCTCTGATCCTCACAGCT TCTGATCCTCACAGCAAAGC CCCCTCTGATCCTCACAAGC	1.3239	0.667944	0.46503	6	79162220
id23_11895619_r	3	5	CAATGTTACCAGCAGCAGCA CAATGTTACCAGCAGCAAGC AATGGGACTCCCCCTGCTGC CTCTGCAATGTTACCAGCAG GTTACCAGCAGCAAAGCAGG	1.32319	0.684226	0.478632	23	11895619
id16_83333094_r	3	7	TTATCCCCCGCTTGACAGAC TATCCCCCGCTTGACAAGAC AACACCACATCCAGTCAAGC AACACCACATCCAGTCAAGC ATCCCCCGCTTGACAAAGAC CACCACATCCAGTCAAAGCG AACACCACATCCAGTCAGCG	1.32306	0.750583	0.391823	16	83333094
id12_108302283_r	3	6	GTTCGCAGATACCTGCAGCA GCACCTCATGCCATGCTTGC ACAGGCACCTCATGCCATGC TCGCAGATACCTGCAAAGCA ACAGGCACCTCATGCCATGC CAGGCACCTCATGCCAATGC	1.3229	0.753654	0.389387	12	108302283
id2_219004296_r	3	6	GCCTGTACCCTCCAGCAGCT GCCTGTACCCTCCAGCAAGC TTCCCATCCTCCCAGCTGGA TTCCCATCCTCCCAGCTGGA TTCCCATCCTCCCAGCTTGG CCTGTACCCTCCAGCAAAGC	1.32205	0.636347	0.463206	2	219004296
id12_14136122_f	3	9	AAGTTAGTCCCCCTCCTCCT AATAAGTTAGTCCCCCTCCT AAAAATAAGTTAGTCCCCCT TGCTTGCGCCCTAGGAAGGA AAAAATAAGTTAGTCCCCCT AATAAGTTAGTCCCCCTCCT ATAAGTTAGTCCCCCTTCCT GCTTGCGCCCTAGGAAAGGA CTGTAACTGCTTGCGCCCTA	1.32183	0.742898	0.406264	12	14136122
id13_64881192_f	3	9	CTGACCATCCGGTCTCTGTC TAGTCCTCCTGACAAGAGAC AATCATCTGACCATCCGGTC AATCATCTGACCATCCGGTC CTCCTGACAAGAAGACCGGA CCTAGTCCTCCTGACAAGAC TAATCATCTGACCATCCGTC TCTCCTAGTCCTCCTGACGA CCCTCTCCTAGTCCTCCTGA	1.32156	0.783369	0.393763	13	64881192
id16_897084_r	3	7	TTCTGGCATTCCGAGCAGAG TCTGGCATTCCGAGCAAGAG GTTCTGGCATTCCGAGCGGG CTGGCATTCCGAGCAAAGAG GTTCTGGCATTCCGAGCGGG AAGTTCTGGCATTCCGAGCC GGAAAGTTCTGGCATTCCGA	1.32107	0.790477	0.379216	16	897084
id12_113415316_r	3	6	AGCCCCATGCCTGCACAGCA GCCCCATGCCTGCACAAGCA CCCCAGCCCCATGCCTGCAC CCCCATGCCTGCACAAAGCA CCCCAGCCCCATGCCTGCAC CTCCCCAGCCCCATGCCTGA	1.32103	0.793214	0.3578	12	113415316
id1_245047140_f	3	6	CACACTTGACTCCAGCAGCG CTCCAAACCCCCACGCTTGC ACACACTTGACTCCAGCGTG CACTTGACTCCAGCAAAGCG ACACACTTGACTCCAGCGTG ATCAGTGCTCCAAACCCCCA	1.32091	0.751339	0.385065	1	245047140
id10_113103799_r	3	7	CTAGTGTAGCCCACCATCAT CCTCCTAGTGTAGCCCACCA TAGTGTAGCCCACCATTCAT CTCCTAGTGTAGCCCAACCA CTGCTGTGTTCCACTCCCCA CCTCCTAGTGTAGCCCACCA TTCCACTCCCCATGAAATGG	1.32089	0.769619	0.378493	10	113103799
id12_64706648_r	3	6	GTCTGGTCCTCTGCACAGCA TCTGGTCCTCTGCACAAGCA GCCACGTCTGGTCCTCTGCA TCTGGTCCTCTGCACAAAGC GCCACGTCTGGTCCTCTGCA GCCACGTCTGGTCCTCTTGC	1.32079	0.792936	0.397001	12	64706648
id23_98657298_f	3	6	CCCAAACCCCCTAGAATGAA CCCAAACCCCCTAGAATTGA ACAGACCCAAACCCCCTAGA ACAGACCCAAACCCCCTAGA CAGCCTCCCCTTCAAATTCT ACCCAGCCTCCCCTTCTAAG	1.32026	0.78715	0.385343	23	98657298
id3_45601877_f	3	4	TTCTCCACCCACGTACTGTA AAAAGCTCCCTACAAGTACG TCTCCACCCACGTAACTTGT GCCCACAAAAGCTCCCTACG	1.31995	0.726364	0.42086	3	45601877
id7_151027014_f	3	7	CCCAAGTACACGTGACTGTG CCCCAAGTACACGTGACTTG TTCTTCCCCAAGTACACGTG TTCTTCCCCAAGTACACGTG CCAAGTACACGTGACCTTGT TCTTCCCCAAGTACACCGTG CGGGGGAGTTCTTCCCCAAG	1.31992	0.81781	0.344548	7	151027014
id16_54931442_f	3	7	CGCCGCCTTCTCCTCGTACG GCCGCCTTCTCCTCGTTACG GATCCCGCTCACTTACCACG GCTCACTTACCACGTAAACG GATCCCGCTCACTTACCACG CGCCGCCGCCTTCTCCTCGT GCGGATCCCGCTCACTTACG	1.31973	0.730447	0.414012	16	54931442
id6_22802972_f	3	10	GCCTCCTATCCTACACAACA CCTCCTATCCTACACAAACA AAAGCCTCCTATCCTACACA GAAAAGCCTCCTATCCTACA AAAGCCTCCTATCCTACACA CTCCTATCCTACACAAAACA GAAAAGCCTCCTATCCTACA AGCCTCCTATCCTACCACAT GAAAAGCCTCCTATCCTACA ACAAGTCCCCATGTAAGGAT	1.31937	0.752039	0.402376	6	22802972
id2_209960784_r	3	3	TTCCCCATTACTGCACAGCA TCCCCATTACTGCACAAGCA CCCCATTACTGCACAAAGCA	1.31913	0.802546	0.382052	2	209960784
id20_35044792_r	3	6	GCCACTAAGCCCCGTATGTA TCGCATCCCCTTACAATACG TCTAGCCACTAAGCCCCGTA TCGCATCCCCTTACAATTAC CTAGCCACTAAGCCCCCGTA TAAGTGATCTAGCCACTAAG	1.31892	0.737349	0.37487	20	35044792
id8_18205251_r	3	6	GCCTCCACCCCTATGATGAA GCCTCCACCCCTATGATTGA ATTGCCTCCACCCCTATGAA ATTGCCTCCACCCCTATGAA CCTGCCTCCCTTCAAATCAT GTGCCTGCCTCCCTTCAATA	1.31878	0.675043	0.449669	8	18205251
id10_113287661_f	3	5	CCTCTCCCAATCAGAATGAA CCTCTCCCAATCAGAATTGA TCTACCTCTCCCAATCAGAA TCTACCTCTCCCAATCAGAA TCTACCTCTCCCAATCAAGA	1.31861	0.775455	0.456234	10	113287661
id23_91082383_r	3	6	ATCAGCACCCAGAATCTGAA ATCAGCACCCAGAATCTTGA ATGCTTATCAGCACCCAGAA GCTGCCTCAGCCCCCTTCTT TCAGCCCCCTTCAAAGATTC ATGCTTATCAGCACCCAGAA	1.31859	0.828709	0.362866	23	91082383
id6_39647617_r	3	4	CCCTGCTTCCTTGTGCTGAA CCCTGCTTCCTTGTGCTTGA CCCCTGCCCTTCAAAGCACA TTGGCCCTGCTTCCTTGTGA	1.31858	0.736953	0.428228	6	39647617
id4_25013217_r	3	6	TACTCTGCCCCCAGAATGAA TACTCTGCCCCCAGAATTGA CACCTACTCTGCCCCCAGAA GTGCCCCTCCCTTCAAATTC CACCTACTCTGCCCCCAGAA AGAGGTGCCCCTCCCTTCTT	1.31839	0.78469	0.385482	4	25013217
id5_114061298_r	3	5	CCATTCTTCTCAGCAGTAGT CACACCATTCTTCTCAGCAG CATTCTTCTCAGCAGTTAGT ATTCACACCATTCTTCTCAG CACACCATTCTTCTCAGCAG	1.3183	0.689973	0.43757	5	114061298
id2_238107087_f	3	6	ACGCCCATCACCCGTCTGTC AGCCTGCCTTCCTGACAAGA ACGCCCATCACCCGTCAGGA CCTGCCTTCCTGACAAAGAC ACGCCCATCACCCGTCAGGA CGCCCATCACCCGTCAAGGA	1.31788	0.739541	0.400186	2	238107087
id11_8816727_f	3	6	TTCAAGAGTAGACAGCTAGC TTCAAGAGTAGACAGCAGGC GAGTAGACAGCTTAGCAGGC AAATTCAAGAGTAGACAGCA TCAAGAGTAGACAGCTTAGC AAAATTCAAGAGTAGACAGC	1.31784	0.791669	0.407056	11	8816727
id21_25974282_f	3	5	TATTATACTTACATGATGAG TATTATACTTACATGATTGA ATATTATTATACTTACATGA ATATTATTATACTTACATGA ATTATTATACTTACAATGAG	1.3177	0.765863	0.436286	21	25974282
id17_17435870_r	3	5	TCCTGATTCTTAAGAATGAA TCCTGATTCTTAAGAATTGA ACTTCCTGATTCTTAAGAAG ACTTCCTGATTCTTAAGAAG GCCCACTTCCTGATTCTTAA	1.31736	0.817797	0.411323	17	17435870
id13_53352010_f	3	7	TTCAGTGCCCACCATATATA TTCAGTGCCCACCATATTAT ATTCTTCAGTGCCCACCATA GCCTCAGGTCATGCCCTATA ATATTCTTCAGTGCCCACAT ATTCTTCAGTGCCCACCCAT ATTCTTCAGTGCCCACCATA	1.31736	0.772536	0.390213	13	53352010
id16_20291916_r	3	6	CTCCTCTCTCCCCTGAAGTG TCCTCTCTCCCCTGAAAGTG CCCACCCTTACACACTCCTC CCCCACCCTTACACACTCAG CCTCTCTCCCCTGAAAAGTG CCCACCCTTACACACTCCTC	1.31731	0.679861	0.398269	16	20291916
id8_144909938_f	3	10	ACCCCTCCCCACACACAACA CCCCTCCCCACACACAAACA CCCCACCCCTCCCCACACAG CCCCACCCCTCCCCACACAC CCCCACCCCTCCCCACACAC CCCTCCCCACACACAAAACA CCCCACCCCTCCCCACACAG CCCCACCCCTCCCCACAACA CTCCCCACCCCTCCCCACAG CTCCCCACCCCTCCCCACAG	1.31712	0.668185	0.427523	8	144909938
id8_140290133_f	3	4	CCTTGGTCACAGTCGCAGCA CTTGGTCACAGTCGCAAGCA TTGGTCACAGTCGCAAAGCA AGAGCCTTGGTCACAGTCGC	1.317	0.683921	0.430029	8	140290133
id15_99932792_f	3	7	TAGCCAGATAGCCTCTCCTC TTAGCCAGATAGCCTCTCTG AATTAGCCAGATAGCCTCTG TTAGCCAGATAGCCTCTTCT AATTAGCCAGATAGCCTCTG AATTAGCCAGATAGCCTTCT ACAATTAGCCAGATAGCCTG	1.31679	0.703265	0.413311	15	99932792
id7_156167130_f	3	7	CTTCTCTTATCCCAGCAGCA ATAAGTTGATCCTTGCTTGC ATGGATAAGTTGATCCTTGC TCTCTTATCCCAGCAAAGCA ATGGATAAGTTGATCCTTGC ACCTTCTCTTATCCCAGCAA CATGGATAAGTTGATCCTGC	1.31678	0.748643	0.397781	7	156167130
id6_113203515_f	3	3	GCTTCCTATAGGCTGCAGCA CTTCCTATAGGCTGCAAGCA TTCCTATAGGCTGCAAAGCA	1.31649	0.774043	0.39122	6	113203515
id18_34040677_f	3	3	TTCCACTGCCTTATGCTGCA TTCCACTGCCTTATGCTTGC TCTTATCCCTGCAAAGCATA	1.31569	0.726795	0.535414	18	34040677
id17_34597517_f	3	6	ACTGTGTGCCAGACACTGAC CACATATCCAGTCAAGTGTC ACACCGACTGTGTGCCAGAC GACACATATCCAGTCAAGTC CACCGACTGTGTGCCAAGAC ACACCGACTGTGTGCCAGAC	1.31567	0.798951	0.431143	17	34597517
id12_52020628_f	3	4	ACCAGAGACCTTGCGCTGAA CCTGCTGCCATTCAAGCGCA AAACCAAACCAGAGACCTTG CTGCTGCCATTCAAGGTCTC	1.31564	0.73534	0.482497	12	52020628
id4_163174965_r	3	6	TCCCCCTGACTACAAGTAAG AACAAGTCCCCCTGACTACA TCCCCCTGACTACAAGTTAA CTCAACCCCTTGTAAGTCAG AACAAGTCCCCCTGACTACA TTCTCTCAACCCCTTGTCAG	1.31555	0.738469	0.403565	4	163174965
id20_38091646_r	3	6	TCTAGAAAGCAGCACACCAC TCATCTAGAAAGCAGCACAC TCATCTAGAAAGCAGCACGG TCATCTAGAAAGCAGCACGG ATCTAGAAAGCAGCAACACG TCATCTAGAAAGCAGCAACG	1.31537	0.70061	0.423595	20	38091646
id1_235328168_f	3	6	TCACTCCGGACTCGACTGAC TCACTCCGGACTCGACTTGA GCTCCTCACTCCGGACTCGA TCCTCACTCCGGACTTCGAC GCTCCTCACTCCGGACTCGA ACCGAGCTCCTCACTCCGGA	1.31536	0.760299	0.457791	1	235328168
id7_155569133_f	3	5	TCACACCACTCTCATGTATG CACACCACTCTCATGTTATG TGCTCTTCACACCACTCTCA TGCTCTTCACACCACTCTCA AACGGATCCCTCCCCATGAG	1.31519	0.758486	0.418988	7	155569133
id9_119576915_r	3	7	CCCAAGGTACCTGCACAGCA CCAAGGTACCTGCACAAGCA AAAGCATCATGGAACCTTGC CAAGGTACCTGCACAAAGCA AAAGCATCATGGAACCTTGC AAAAGCATCATGGAACCTGC GAAAAGCATCATGGAACCTT	1.31505	0.740356	0.383418	9	119576915
id10_47240981_f	3	7	CCCTCGAGAAAGCCACAGAA CCTCGAGAAAGCCACAAGAA GTCCCATACGCCCTCGAGAA CTCGAGAAAGCCACAAAGAA GTCCCATACGCCCTCGAGAA TCCCATACGCCCTCGAAGAA CCATACGCCCTCGAAAGGTT	1.31477	0.762108	0.394678	10	47240981
id12_6552308_r	3	7	TCCTCCTGCTCTGCCCAGCA CCTCCTGCTCTGCCCAAGCA ACTGCCCCTCCCTGCAGAGC CTCCTGCTCTGCCCAAAGCA ACTGCCCCTCCCTGCAGAGC GCTGGCTGCCTCCTCCTGCA TGGCTGCCTCCTCCTGCTGC	1.31469	0.705511	0.415792	12	6552308
id10_11439805_f	3	10	TTCCTCGAACAGAAAGAGAA CCTCGAACAGAAAGAAGAAG CTCACCTTCCTCGAACAGAA CTCACCTTCCTCGAACAGAA CTCACCTTCCTCGAACAGAA TCACCTTCCTCGAACAAGAA TCACCTTCCTCGAACAAGAA CCTTCCTCGAACAGAAAGAA TTGTCCCTCACCTTCCTCGA CCCTCACCTTCCTCGAAAGG	1.31429	0.688848	0.400066	10	11439805
id10_42962358_f	3	5	GTCGAGTCCAGAGCGCAGCA GTCGAGTCCAGAGCGCAAGC TCGAGTCCAGAGCGCAAAGC CCAAGGTCGAGTCCAGAGCA AAGGTCGAGTCCAGAGCGCA	1.31393	0.703245	0.433087	10	42962358
id20_21360160_r	3	7	TTACCCTCCAGATGACAGAC TACCCTCCAGATGACAAGAC GCACTTACCCTCCAGATGAC GCACTTACCCTCCAGATGAC CACTTACCCTCCAGATTGAC ACCCTCCAGATGACAAAGAC TATGCACTTACCCTCCAGAC	1.31335	0.731612	0.373183	20	21360160
id4_128062342_r	3	6	ACAAATTACCTCCGACTGAC GCCTCCCCTCCCTGTCAAGT ACAAATTACCTCCGACAGGG ACAAATTACCTCCGACAGGG GCAGGCCTCCCCTCCCTTGT CCTCCCCTCCCTGTCAAAGT	1.31325	0.797327	0.394956	4	128062342
id9_122391983_r	3	3	AGCACAAATTGCCCCTCCTC CCCTAGACCCAGTCCCTGAG CCCTAGACCCAGTCCCTTGA	1.3131	0.692402	0.426943	9	122391983
id1_213440121_f	3	4	ATCAGATACATTGCACAGCA TCAGATACATTGCACAAGCA GATACATTGCACAAAGCAAG ATAATCAGATACATTGCAAG	1.31298	0.678564	0.453223	1	213440121
id18_43426870_r	3	7	GTGTGTTAGCACCAGCAGCA AGCCAGTGCCCCGTGCTTGC TATGTGTGTTAGCACCAGCA TATGTGTGTTAGCACCAGCA ATGTGTGTTAGCACCAAGCA GTTAGCACCAGCAAAGCACG TGTGTGTTAGCACGGGGCAC	1.31258	0.728719	0.394608	18	43426870
id9_99675952_f	3	6	TATTACAATAACAGAATGAA TATTACAATAACAGAATTGA TATATTACAATAACAGAAGG TATATTACAATAACAGAAGG ATGTAATATATTACAATAAC TATTACAATAACAGAAAGGG	1.31247	0.813451	0.423458	9	99675952
id14_61517104_r	3	6	AATGCCTTACACAGTATCAG GGCTGCCTCCCCTCTGTGTA GCCTTACACAGTATTCAGAG GCTGCCTCCCCTCTGTTGTA CCTTACACAGTATTCAAGAG ATTAGTAATGCCTTACAGAG	1.31232	0.696095	0.420734	14	61517104
id10_121644465_f	3	7	CTTCCCTGTTCCCTGCAGCA ATAGACTTCACCATGCTTGC CCACATAGACTTCACCATGC TCCCTGTTCCCTGCAAAGCA CCACATAGACTTCACCATGC ATAGACTTCACCAGGGAACA CCCTTCCCTGTTCCCTGCAT	1.31204	0.749002	0.396401	10	121644465
id19_14165133_r	3	3	CATTGTTCCCATGCTGTGAA CAGCACTCCCTTCAACAGCA ATTGTTCCCATGCTTGTTGA	1.312	0.68502	0.409393	19	14165133
id24_7689627_f	3	6	GACTGCCTGTCTCCGCAGCA ACTGCCTGTCTCCGCAAGCA CCTGGCACTGATTGGCCGTG CTGCCTGTCTCCGCAAAGCA CCTGGCACTGATTGGCCGTG CAAGACTGCCTGTCTCCGCA	1.31183	0.696502	0.412843	24	7689627
id12_14239415_f	3	7	CTAACTCCACCTTGACAGAC CTAACTCCACCTTGACAAGA CTTGCCTAACTCCACCTTGA AACTCCACCTTGACAAAGAC CTTGCCTAACTCCACCTTGA CTTGCCTAACTCCACCTGAC GGTGAAGCCTTCCCCGTCAA	1.31183	0.771263	0.358884	12	14239415
id11_63595450_f	3	5	TCCTGCTACTCACAGCAGCA CCTGCTACTCACAGCAAGCA AATTCCTGCTACTCACAGCA AATTCCTGCTACTCACAGCA ATTCCTGCTACTCACAAGCA	1.3118	0.778107	0.443069	11	63595450
id6_9203154_r	3	5	TTCTGCTATCCTCTGCAGCA TCTGCTATCCTCTGCAAGCA CTGCTATCCTCTGCAAGGTG CTGCTATCCTCTGCAAAGCA CTGCTATCCTCTGCAAGGTG	1.31169	0.766037	0.362485	6	9203154
id9_114466101_r	3	4	CACAGCTCACAGCAGCAGCG CACAGCTCACAGCAGCAAGC AATTCACAGCTCACAGCAGC ACAGCTCACAGCAGCAAAGC	1.31101	0.641239	0.442654	9	114466101
id15_67134459_r	3	10	TGCTCTCTCACACACACCAC GCTTGCTCTCTCACACACAC CTGCTTGCTCTCTCACACAC GCTGCTTGCTCTCTCACACT TTGCTCTCTCACACAACACT TGCTGCTTGCTCTCTCACTG GCTGCTTGCTCTCTCACACT TGCTGCTTGCTCTCTCACTG GCTGCTTGCTCTCTCACACT GCTTGCTCTCTCACAACACT	1.3109	0.739761	0.417956	15	67134459
id12_103979615_f	3	5	TCTTCCCACGAACAGCTAGC TATTCTTCCCACGAACAGCA CTTCCCACGAACAGCTTAGC TATTCTTCCCACGAACAGCA TTCTTCCCACGAACAAGCAG	1.31066	0.720591	0.424184	12	103979615
id19_9906180_r	3	7	CGCCGCCCCATCAATCCATC CCTTGCCCTTCCAGATTGAT GCCGCCCCATCAATCCCATC CCCCGCCGCCCCATCAAATC GCCACCTTGCCCTTCCAGAT CCTTGCCCTTCCAGATTGAT CCGCCCCATCAATCCCCATC	1.31047	0.701573	0.432461	19	9906180
id18_1797195_f	3	6	AACCAGACCACCTGTCTGTC CTCCCTGCTCCTGACAAGAC CCTTGCTCCCTGCTCCTGAC CCTTGCTCCCTGCTCCTGAC TCCCTGCTCCTGACAAAGAC CAGACCACCTGTCAAGGAGC	1.30969	0.744581	0.402423	18	1797195
id3_23395328_r	3	6	TTACCCTTCACTGCAAAGCA TACCCTTCACTGCAAAAGCA CATCTTACCCTTCACTGCAG TACCCTTCACTGCAAAAAGC GCACCTAAAAATCCCCTGAA CATCTTACCCTTCACTGCAG	1.30936	0.770773	0.410805	3	23395328
id1_204994358_f	3	6	ATCCTTACCTCTGCCCAGCA TCCTTACCTCTGCCCAAGCA CATCCTTACCTCTGCAGGGC CCTTACCTCTGCCCAAAGCA CATCCTTACCTCTGCAGGGC TCATCCTTACCTCTGCAGGC	1.30894	0.738771	0.402771	1	204994358
id23_67607386_r	3	4	TTACTTATGTAGTAGCAGCA TACTTATGTAGTAGCAAGCA ATAATTACTTATGTAGTAGC TACTTATGTAGTAGCAAAGC	1.30871	0.681752	0.468596	23	67607386
id7_158796115_r	3	6	ACAGACATCCCCGTGCAGTG CAGACATCCCCGTGCAAGTG TATCACAACCCTGAACCGCA TATCACAACCCTGAACCGCA GACATCCCCGTGCGGGTTCA TATCACAACCCTGAACGCAC	1.30863	0.766143	0.439804	7	158796115
id17_78996513_r	3	5	CTCTCCCTGAACCCCAGCAG CTCCCTGAACCCCAGGGGGA CAGCTCACACATGCCCTCCC CAGCTCACACATGCCCTCCT CACAGCTCACACATGCCCTG	1.30854	0.731516	0.386152	17	78996513
id7_154854254_r	3	4	CTCTGATATCCTGTGCAGCA TCTGATATCCTGTGCAAGCA CTGATATCCTGTGCAAAGCA GGGTCTCTGCATCCATGCAC	1.30838	0.679609	0.42429	7	154854254
id8_142547437_f	3	5	CTCTGCTTCATCCAGCTGCT GCCCATCACTCCGAGCAAGC TCCCTCTGCTTCATCCAGCT TCCCTCTGCTTCATCCAGCT CCCATCACTCCGAGCAAAGC	1.3083	0.777331	0.419121	8	142547437
id12_53738120_f	3	7	CACAGCCTCCCAGTACAGTA ACAGCCTCCCAGTACAAGTA CTGCTCTAAGTGACCGTACT CAGCCTCCCAGTACAAAGTA CTGCTCTAAGTGACCGTACT TGCTCTAAGTGACCGTTACT TGCTGCTCTAAGTGACTGGG	1.30804	0.707494	0.416451	12	53738120
id4_40006236_r	3	7	TCTGCCAGCCCTGTACAGTA GTCTGCTCCTTACTTGTACA CCATCTTGTCTGCTCCTTAC GTCTGCTCCTTACTTGTTAC CCATCTTGTCTGCTCCTTAC CCATCTTGTCTGCTCCTACA CTTCTCTGCCAGCCCTGTAA	1.30801	0.725305	0.402138	4	40006236
id17_7886041_r	3	6	CTTGGCCACCCCAGACTGAC CTTGGCCACCCCAGACTTGA CCCCCTCTTGACCCCGTCTG CTCTTGACCCCGTCAAAGTC CCCCCTCTTGACCCCGTCTG GCAGCTTGGCCACCCCAGAA	1.30785	0.768312	0.372088	17	7886041
id5_87980085_r	3	8	TCTCTATGTCACACTCTCTA TCTCTATGTCACACTCTTCT ATTCTCTATGTCACACTCTA GCATTCTCTATGTCACACTA ATTCTCTATGTCACACTCTA ATTCTCTATGTCACACTTCT GCATTCTCTATGTCACAACT GCATTCTCTATGTCACACTA	1.30741	0.735843	0.400415	5	87980085
id14_21468711_r	3	6	TATCACCCGTTCCTACTACA TATCACCCGTTCCTACTTAC TTCTATCACCCGTTCCTACA TTCTATCACCCGTTCCTACA GCTGCTCCCCTGTAAGGAAC CAGCTGCTCCCCTGTAAAGT	1.30737	0.672976	0.440495	14	21468711
id4_147160887_r	3	5	ATTCAGTTCCTCAGAATGAA ATTCAGTTCCTCAGAATTGA TATAATTCAGTTCCTCAGAA TATAATTCAGTTCCTCAGAA TATAATTCAGTTCCTCAAGA	1.30719	0.787253	0.431811	4	147160887
id3_133821241_r	3	6	GTCTTCGTGCTCCAGCAGCA CACATGTCAGCCTTGCTTGC ATTGTCTTCGTGCTCCAGCA ATTGTCTTCGTGCTCCAGCA CTTCGTGCTCCAGCAAAGCA TTGTCTTCGTGCTCCAAGCA	1.30709	0.706214	0.379557	3	133821241
id6_40732473_r	3	5	GTCAGGATCCTTGAGCTAGC GTCAGGATCCTTGAGCAGGA TCAGGATCCTTGAGCTTAGC GTCAGGATCCTTGAGCAAGG GTCAGGATCCTTGAGCAGGA	1.30691	0.767478	0.403999	6	40732473
id16_19841208_r	3	7	AAGTATTACCAGTGACAGTG AGTATTACCAGTGACAAGTG AAAAAAGGTACCCACCTCAC TACCAGTGACAAAGTGAGGT AAAAAAGGTACCCACCTCAC CAAAGTATTACCAGTGAAGG GCCACCAAAGTATTACCAGT	1.3067	0.769028	0.395055	16	19841208
id13_44364564_r	3	10	ATCCCCACACCACTACTACT ATCCCCACACCACTACTTAC TTAGTCAATCCCCACACCAC GTCAATCCCCACACCACTAC CCGACCTCTCTCTCCCAGTG TTAGTCAATCCCCACACCAC GTCAATCCCCACACCACTAC CCGACCTCTCTCTCCCAGTG CCGACCTCTCTCTCCCAGTG ATTAGTCAATCCCCACACAC	1.30669	0.793123	0.389693	13	44364564
id11_132779695_r	3	2	CTCATTAACATTCTGCTGCA CTCATTAACATTCTGCTTGC	1.30666	0.848048	0.458617	11	132779695
id19_29401226_f	3	10	CGCACCAAACCCTGTCTCTG CACTGTCATCCCCAGAAGAC CCTACTCACTGTCATCCCCA CCACGCACCAAACCCTGTCT CCTACTCACTGTCATCCCCA CCTACTCACTGTCATCCCCA CCACGCACCAAACCCTGTCT CCTCCTACTCACTGTCATCC ACTGTCATCCCCAGAAAGAC TCCTACTCACTGTCATCCCA	1.30631	0.729869	0.396486	19	29401226
id13_67840901_f	3	5	CAATCATAACCATGACTATG AATCATAACCATGACTTATG CCAGCAGCAATCATAACCAT CAGATGCCAGCAGCAATCAT CCAGCAGCAATCATAACCAT	1.30619	0.800373	0.389239	13	67840901
id17_10116428_f	3	3	CAGAGTACCTGGCTGCTGCA CAGAGTACCTGGCTGCTTGC CCGGGGTAAGCCCTGCAGCC	1.30608	0.695337	0.469864	17	10116428
id3_38008813_r	3	8	ATTCTCACACCAGGAATGGA TAACCACACCTTCCAATTCC CCATGCTAACCACACCTTCC CCATGCTAACCACACCTTCC CCCACCATGCTAACCACACC CTAACCACACCTTCCAATCC GAATTCTCACACCAGGAAAT ACCATGCTAACCACACCTCC	1.30604	0.735372	0.41761	3	38008813
id9_133146752_r	3	6	ACTCACTTCCCCAGAGTGAG ACCTTCACCCCTCAACTCTG CAGAACTCACTTCCCCAGAG ACCTTCACCCCTCAACTTCT GAACTCACTTCCCCAGTTGA CAGAACTCACTTCCCCAAGA	1.30599	0.736655	0.402768	9	133146752
id7_125716591_r	3	4	TCCCGATCACACACCACCAC CTCTCCCGATCACACACCAC CTTCTCTCCCGATCACACAC CCCTTCTCTCCCGATCACAC	1.30581	0.647105	0.425489	7	125716591
id6_13461568_f	3	4	ACCTTCCACCCTCCGCAGCA CCTTCCACCCTCCGCAAGCA CCTTCCACCCTCCGCAAAGC CATACCTTCCACCCTCCGCA	1.30556	0.642633	0.461852	6	13461568
id10_48444863_f	3	10	CTTCTCTCTCCTTGAGTAGA TCTCTCTCCTTGAGTTAGAG ATTCTCTTCTCTCTCCTTGA CTCTTCTCTCTCCTTGAGAG TCTCTCTCCTTGAGTTAAGA ATTCTCTTCTCTCTCCTTGA AGATGCTACCCTCCCCTCAA CTCTTCTCTCTCCTTGAAGA CTATTCTCTTCTCTCTCCTG ATTCTCTTCTCTCTCCTTGA	1.30524	0.717112	0.413356	10	48444863
id5_6765700_f	3	5	CCATCCACTCCTGCACAGCA GCAGCGTTCCCTGCTTGTGC CACCGTGCAGCGTTCCCTGC GTGCAGCGTTCCCTGCTTGC CACCGTGCAGCGTTCCCTGC	1.3052	0.786557	0.426329	5	6765700
id11_47346153_f	3	6	GCCCTCTCCTCTCCTGTGTA GCCCTCTCCTCTCCTGTTGT ATGCCCTCTCCTCTCCTGTA ATGCCCTCTCCTCTCCTGTA GCTAGCCCTTCCCTACAAAC CAGGCTAGCCCTTCCCTACA	1.30516	0.694982	0.429497	11	47346153
id17_6095721_r	3	3	CAGAGCTACCATGCAATGCG CAGAGCTACCATGCAATTGC CACCCCAGAGCTACCATGCG	1.30475	0.709631	0.4309	17	6095721
id16_22302029_r	3	10	TCACATACCCAAAGAGAAGA CCTATGACCACCCCTCTCTT ACATACCCAAAGAGAAAGAG TACCTATGACCACCCCTCTT TACCTATGACCACCCCTCTT CTTCACATACCCAAAGAAGA TACCTATGACCACCCCTCTT CACATACCCAAAGAGAAAAG CTGCCCCTTCACATACCCAA ACCTATGACCACCCCTTCTT	1.3046	0.681259	0.428657	16	22302029
id3_10457002_f	3	10	TCTCTTAGATATCCTCTCTG TCTCTTAGATATCCTCTTCT ATTCTCTTAGATATCCTCTG CAGAGGAAATTGCCTCCCCC ATTCTCTTAGATATCCTCTG ATTCTCTTAGATATCCTTCT CAGCCATTCTCTTAGATATC AAATTGCCTCCCCCAGAAAG CAGAGGAAATTGCCTCCCCC GTGCAGAGGAAATTGCCTCC	1.30457	0.707554	0.428993	3	10457002
id7_19519658_f	3	7	CACTCCAGCCACAGAATGAA CACTCCAGCCACAGAATTGA CTTAACACTCCAGCCACAGA CTTAACACTCCAGCCACAGA TCCTGCCCCTTCAAATTCTG TAACACTCCAGCCACCAGAA CTTAACACTCCAGAAGGGGC	1.30457	0.794342	0.414959	7	19519658
id11_113340853_f	3	6	ACCCCCCTTCAGTCAGTAGT CATTACCCCCCTTCAGTCAG CCCCCCTTCAGTCAGTTAGT CTGGAGAGCCCCCCACTGAA ATTACCCCCCTTCAGTTCAG CATTACCCCCCTTCAGTCAG	1.30447	0.684471	0.413758	11	113340853
id22_45357960_r	3	10	CCCCACCTCCTTAGAGAAGA GAACCTTCAGCCCCTCTCTA CCACCTCCTTAGAGAAAGAG TGGAACCTTCAGCCCCTCTA TCCCCCACCTCCTTAGAAGA TGGAACCTTCAGCCCCTCTA CCCACCTCCTTAGAGAAAAG ACCTTCAGCCCCTAAGGAGG ACCTTCAGCCCCTAAGGAGG TCTCCCCCACCTCCTTAGAA	1.3042	0.716199	0.407796	22	45357960
id10_34341696_f	3	10	CACAAACCCCACATCATCAT CGTCACAAACCCCACATCAT TCCAGCTCCCATGAATGATG CTGCCGTCACAAACCCCACA CTGCCGTCACAAACCCCACA TCTTCCAGCTCCCATGAATG TCTTCCAGCTCCCATGAATG GCCGTCACAAACCCCCACAT AGCATCTGCCGTCACAAACA CTGCCGTCACAAACCCCACA	1.30377	0.70131	0.417761	10	34341696
id23_137837816_r	3	4	TCCAGTGCCAGCCTGCAGCA AGCAGAGCTACCATGCTTGC AGCAGAGCTACCATGCAGGC CAGTGCCAGCCTGCAAAGCA	1.30376	0.607138	0.442076	23	137837816
id23_34884050_f	3	9	TATGCTAAGCACATCATCAT CAATATGCTAAGCACATCAT TATGCTAAGCACATCATTCA CACCAATATGCTAAGCACAT CACCAATATGCTAAGCACAT TATGCTAAGCACATTCATGG CAATATGCTAAGCACATCAT CACCAATATGCTAAGCATGG CACCAATATGCTAAGCAACA	1.3037	0.722418	0.425805	23	34884050
id9_116942173_f	3	5	CTCCTCTACCCAGTGCAGTG TCCTCTACCCAGTGCAAGTG GGTCTCTCCTCTACCCAGTG GGTCTCTCCTCTACCCAGTG TATCCCACGTTGCCGCACTT	1.30309	0.781015	0.454323	9	116942173
id13_74070583_f	3	6	CTCACCTTCCGCAGAGTGAG CATCCTTCCCCTCAACTCTG ACAACTCACCTTCCGCAGAG TCACCTTCCGCAGAAGTTGA AACTCACCTTCCGCAGTTGA TCACCTTCCGCAAGAGGGGA	1.30268	0.707726	0.417636	13	74070583
id22_24329497_r	3	5	TCTCCCTACTCCCTGCAGCA AGCAATGCAGCCATGCTTGC AACAGCAATGCAGCCATGCA AACAGCAATGCAGCCATGCA AACAGCAATGCAGCCATTGC	1.30247	0.709917	0.429915	22	24329497
id20_8213474_r	3	4	CTCTGCTACCTCCTGCTGCA CTCTGCTACCTCCTGCTTGC ATACAAAGGCCCTGCAAAGC ACATACAAAGGCCCTGCAGG	1.30238	0.717123	0.492974	20	8213474
id18_59494827_f	3	5	TCTAGCGACGACCTGCAGCA GCTTCATCTGCCATGCTTGC AGCTCTAGCGACGACCTGCA AGCTCTAGCGACGACCTGCA TAGCGACGACCTGCAAAGCA	1.30235	0.763617	0.382337	18	59494827
id13_74972370_f	3	4	ACCAACCATTCTAGAATGAA ACCAACCATTCTAGAATTGA TTCTTACCAACCATTCTAGA TTCTTACCAACCATTCTAGA	1.30232	0.817418	0.431527	13	74972370
id12_119213583_f	3	3	ACCTGTATAAAGCTGCTGCA ACCTGTATAAAGCTGCTTGC TGGAACCTGTATAAAGCTGC	1.30206	0.746291	0.497998	12	119213583
id3_35505690_r	3	5	TGCCGGATTCCTCAGCTAGC GCTGCCGGATTCCTCAGCAG GCCGGATTCCTCAGCTTAGC CTGGGCTGCCGGATTCCTCA GCTGCCGGATTCCTCAGCAG	1.30199	0.733486	0.415241	3	35505690
id16_10664265_f	3	3	CTAAGTACATATCTGCTGCA CTAAGTACATATCTGCTTGC CTAAGTACATATCTGCAGGG	1.30162	0.747107	0.44652	16	10664265
id9_108164254_r	3	4	AACGGCTCCCTTCTGCTGCA AACGGCTCCCTTCTGCTTGC CTCACCCAAGCCCTGCAGAA CCCAAGCCCTGCAAAGCAGA	1.30161	0.665944	0.447398	9	108164254
id2_193022997_f	3	5	TTCCGTCCTACTGTACAGTA TCCGTCCTACTGTACAAGTA ATCAGTTCCGTCCTACTGTA CCGTCCTACTGTACAAAGTA ATCAGTTCCGTCCTACTGTA	1.30148	0.762971	0.386152	2	193022997
id16_79307316_f	3	9	CTTCCCTGCCCTGGAATGGA AAGCCCTTCCTTCCAATTCC GGCTTCTTCCCTGCCCTGGA GGCTTCTTCCCTGCCCTGGA GGCTTCTTCCCTGCCCTGGA CTTCCCTGCCCTGGATTGGA CTTCCCTGCCCTTGGAAGGA CTGGGCTTCTTCCCTGCCCT TTCTTCCCTGCCCTGGAAAT	1.30144	0.771285	0.373227	16	79307316
id8_78101360_f	3	9	CATTCCTCGCCAATGAAGAA ATTCCTCGCCAATGAAAGAA GAGCATTCCTCGCCAATGAA CATTCCTCGCCAATGGAGGA TTCCTCGCCAATGAAAAGAA GAGCATTCCTCGCCAATGAA TTCTCCCTCCTCCATTCAAT GAGCATTCCTCGCCAATGGA GAGCATTCCTCGCCAATGGA	1.3014	0.7008	0.398072	8	78101360
id20_38655186_r	3	6	TCCTCCTTCCTCTCAGAAGA CCTAGCTGCCTCCATCTGAG CCTCCTTCCTCTCAGAAAGA CATCCTCCTTCCTCTCAAGA CCTAGCTGCCTCCATCTGAG CTCCTTCCTCTCAGAAAAGA	1.3014	0.727903	0.404461	20	38655186
id14_56538796_f	3	5	ATCAACATAAAGCAGCAGCA ATCAACATAAAGCAGCAAGC CAACATAAAGCAGCAAAGCA AATTGCATCAACATAAAGCA TTGCATCAACATAAAGCAGC	1.30129	0.648065	0.443365	14	56538796
id10_102150100_f	3	9	CACCCCCTTCCCCTACTCTA ACCCCCTTCCCCTACTTCTA CACTAGCAGCTCTCTCCCCT TCCACCCCCTTCCCCTACTA TCACTAGCAGCTCTCTCCTA CACTAGCAGCTCTCTCCCCT TCCACCCCCTTCCCCTACTA CACTAGCAGCTCTCTCCCCT AGCTCTCTCCCCTAGAAAGT	1.30122	0.712391	0.391168	10	102150100
id18_6602607_r	3	4	TGCTGGTACCTTCTGCAGCA GCTGGTACCTTCTGCAAGCA TTCTGCTGGTACCTTCTGCA TTCTGCTGGTACCTTCTGCA	1.30118	0.734856	0.475304	18	6602607
id19_16128913_f	3	7	TCCAGAACCTCCCACATCAT CTCTCCAGAACCTCCCACAT AACATACATCCCCATGAATG CTCCTCTCCAGAACCTCCCA CTCTCCAGAACCTCCCAACA CTCTCCAGAACCTCCCACAT ACATACATCCCCATGAAATG	1.30117	0.724617	0.392088	19	16128913
id13_76949561_f	3	6	TTCCTGTATCACCAGCAGCA TCCTGTATCACCAGCAAGCA ACCTTCCTGTATCACCAGCA ACCTTCCTGTATCACCAGCA CCTTCCTGTATCACCAAGCA GGCTCCACCTTCCTGTATCA	1.30107	0.766999	0.445199	13	76949561
id16_49500003_r	3	6	CTGCTCACAAACAGACTGAC CTGCTCACAAACAGACTTGA TTCTCTGCTCACAAACAGAC TTCTCTGCTCACAAACAGAC TTCTCTGCTCACAAACAAGA CAATTCTCTGCTCACAAACG	1.30104	0.775517	0.427181	16	49500003
id17_82487974_r	3	4	GCCTTCCATCTGCCGCAGCA CCTTCCATCTGCCGCAAGCA CTTCCATCTGCCGCAAAGCA AATGCCTTCCATCTGCCGCA	1.301	0.668639	0.401858	17	82487974
id5_68763024_r	3	5	ACTCTTATTAATGAACAGAA CTCTTATTAATGAACAAGAA AAAAAAACTCTTATTAATGA CTTATTAATGAACAAAGAAG AAAAAAACTCTTATTAATGA	1.30095	0.746093	0.422208	5	68763024
id6_87293675_f	3	4	ACCTTCTGCTAGCAGCAGCG ACCTTCTGCTAGCAGCAAGC AGACACCTTCTGCTAGCAGC CCTTCTGCTAGCAGCAAAGC	1.30046	0.663273	0.407002	6	87293675
id11_69886096_f	3	5	CTCTACTCTCATCCTGTGTA CTCTACTCTCATCCTGTTGT CACTCTACTCTCATCCTGTA CACTCTACTCTCATCCTGTA CACTCTACTCTCATCCTTGT	1.30041	0.705251	0.414923	11	69886096
id5_93322231_f	3	6	TCATCCTTAGACTGAAAGAA CATCCTTAGACTGAAAAGAA GATCTCATCCTTAGACTGAA ATCCTTAGACTGAAAAAGAA GCAGGAGCCATTCAAGTCTA GATCTCATCCTTAGACTGAA	1.30031	0.686793	0.409582	5	93322231
id2_237058697_r	3	7	TACACCTCACGGAAGCAGGA TTCTACACCTCACGGAAGGA TTCTACACCTCACGGAAGCA TCTACACCTCACGGAAAGCA TCTACACCTCACGGAAAGGA ATCTTCTACACCTCACGGAG TTCTACACCTCACGGAAGGA	1.30022	0.671772	0.422231	2	237058697
id1_213529305_r	3	9	CATCCCATTCCCCACCACCA ATTCATCCCATTCCCCACCA CATGGAGCCTCCATGGTTGG TGGAGCATGGAGCCTCCATG TGGAGCATGGAGCCTCCATG TTCATCCCATTCCCCAACCA ATTCATCCCATTCCCCACCA TCCCATTCCCCACCAAACCA GGAGCATGGAGCCTCCCATG	1.29978	0.748578	0.394384	1	213529305
id17_6872919_r	3	5	TACCATAATGCCTCAGTAGT CTTACCATAATGCCTCAGTG ACCATAATGCCTCAGTTAGT CTTACCATAATGCCTCAAGT CTTACCATAATGCCTCAGTG	1.29958	0.721544	0.416201	17	6872919
id1_204369413_r	3	7	GTCCTCCCACAGAGACAGAG GTCCTCCCACAGAGACAAGA ATGCTACTTGTTCCCCTCTG CCTCCCACAGAGACAAAGAG CAACGTCCTCCCACAGAGAG GGCAACGTCCTCCCACAGAA ATGGCAACGTCCTCCCACAG	1.29931	0.751542	0.382524	1	204369413
id5_81301968_r	3	6	TTATCCTTCCCCTACGTACG TATCCTTCCCCTACGTTACG TAGATTATCCTTCCCCTACG CCCCTTCCCACGTAAACGTA TAGATTATCCTTCCCCTACG CCTCCCCCTTCCCACGTAAG	1.29929	0.679645	0.42147	5	81301968
id19_55200548_f	3	6	GTCGGAGATACAGAACAGAA TCGGAGATACAGAACAAGAA ATGTTGTCGGAGATACAGAA CGGAGATACAGAACAAAGAA ATGTTGTCGGAGATACAGAA GTTGTCGGAGATACAAGAAC	1.29921	0.735202	0.377356	19	55200548
id15_80731158_f	3	7	ATCCCATGTCCTTGACAGAC TCCCATGTCCTTGACAAGAC CCCAAATCCCATGTCCTTGA CCCATGTCCTTGACAAAGAC CCCAAATCCCATGTCCTTGA CCCAAATCCCATGACGGGTG CCCCCACCCGTCAAAGGACA	1.29898	0.721158	0.405417	15	80731158
id1_231466144_r	3	7	GTTATCTAACACATCATCAT TTGGTTATCTAACACATCAT TTATCTAACACATCATTCAT TTGGTTATCTAACACATTGG TTGGTTATCTAACACATTGG TTGGTTATCTAACACATCAT GTTATCTAACACATTCATTG	1.29896	0.731977	0.426494	1	231466144
id10_96291402_r	3	9	TCTAAACCCTAAGCAGCAGC GATTCTAAACCCTAAGCAGC CAGAGATTCTAAACCCTAAG CTAAACCCTAAGCAGCCAGC CAGAGATTCTAAACCCTAAG ACCCCATCCCACCCGCTTAA GATTCTAAACCCTAAGCAGC CTAAACCCTAAGCAGCCCAG CCACTCAGAGATTCTAAAGC	1.29893	0.711202	0.392468	10	96291402
id23_153669149_r	3	7	CCCTCTTCCCCTCTGCTGTG CTCTTCCCCTCTGCTTGTGC CAGGGCCCTCTTCCCCTCTG CCCTCTTCCCCTCTGCTTGC CAGGGCCCTCTTCCCCTCTG GTTCCAAAGCCCCCGCAGAA CACAGGGCCCTCTTCCCCTG	1.29857	0.793193	0.337559	23	153669149
id14_24609828_r	3	4	CACCTTGTTACTCAGCAGCA CACCTTGTTACTCAGCAAGC TTCACCTTGTTACTCAGCAG CCTTGTTACTCAGCAAAGCA	1.29849	0.621692	0.426815	14	24609828
id21_42431199_f	3	7	TTGATCAGCCCTGCACAGCA CCTTCTCCCCATGCTTGTGC GGCCACCCTTCTCCCCATGC ACCCTTCTCCCCATGCTTGC GGCCACCCTTCTCCCCATGC CCTCAACTTGATCAGCCCTG ACTTGATCAGCCCTGCATTG	1.29809	0.74787	0.388488	21	42431199
id5_32221835_f	3	3	CACCACCACCTCCCCAGCAG CTGTCATTGTAAAACACCAC CGCTGTCATTGTAAAACACT	1.29771	0.632699	0.425231	5	32221835
id10_49617964_f	3	5	TCATTCATCCATCAGCAGCA TCATTCATCCATCAGCAAGC CATTCATCCATCAGCAAAGC TCCTTCTCTGCCCCTGCTGA ACCTCCTTCTCTGCCCCTGA	1.29767	0.685886	0.46119	10	49617964
id14_57465921_f	3	5	GGATACAGTCTCAGAATGAA GGATACAGTCTCAGAATTGA ATAGGGATACAGTCTCAGAA ATAGGGATACAGTCTCAGAA TAGGGATACAGTCTCAAGAA	1.29753	0.777041	0.398022	14	57465921
id11_120480606_f	3	6	TCTGTACCAGACCTCATCAT TATATCTCCCAGCACCTATG TCTCCCAGCACCTATGAATG TACCAGACCTCATAAGGTGC TATATCTCCCAGCACCTATG CTCCCAGCACCTATGAAATG	1.29752	0.781245	0.370291	11	120480606
id15_101442174_r	3	10	ACCGTCTCACCCCATCACAT GCACCGTCTCACCCCATCAT TAGACGTAATCTCACCCCCA ACCGTCTCACCCCATCAACA TAGACGTAATCTCACCCCCA GCACCGTCTCACCCCATTCA GTAGACGTAATCTCACCCAT CCGTCTCACCCCATCAAACA TAGACGTAATCTCACCCCCA ACATGCACCGTCTCACCCCA	1.29747	0.668298	0.411539	15	101442174
id9_87129172_f	3	4	CTCCTTGTCTCTAGAATGAA CTCCTTGTCTCTAGAATTGA CTGAGCTCCTTGTCTCTAGA CTGAGCTCCTTGTCTCTAGA	1.297	0.80428	0.418394	9	87129172
id20_37682066_f	3	10	TTCTTCTTCCCCTCTCTTCT CCTTCTTCTTCCCCTCTCTA ACCCTTCTTCTTCCCCTCTA TTGTCCTCCCTAGAAAGAGA CCTTCTTCTTCCCCTCTTCT ACCCTTCTTCTTCCCCTCTA ACCCTTCTTCTTCCCCTCTA TTGACCCTTCTTCTTCCCCT TTGACCCTTCTTCTTCCCCT ACCCTTCTTCTTCCCCTTCT	1.29688	0.699711	0.391708	20	37682066
id23_68679907_r	3	10	CTCCCCCACCCCAACAACAA TACCTCCCCCACCCCAACAA TCCCCCACCCCAACAAACAA CAGCTTGACTTCCAACCCAT CAGCTTGACTTCCAACCCAT ACCTCCCCCACCCCAAACAA TACCTCCCCCACCCCAACAA CCCCACCCCAACAAAACAAT GCAGCTTGACTTCCAACCAT ACCTCCCCCACCCCAACAAA	1.29687	0.744167	0.390554	23	68679907
id16_81655831_r	3	6	ATCAGCTGCCTAAGACTGAC ATCAGCTGCCTAAGACTTGA TAGTCACTGCATCCCGTCTT TAGTCACTGCATCCCGTCTT ACTGATCAGCTGCCTAAGAA TGACTGATCAGCTGCCTAAC	1.2967	0.816058	0.409766	16	81655831
id11_23681030_r	3	3	TCTTGCTGTCTGCTGCTGCA TCTTGCTGTCTGCTGCTTGC TCCCTCTTGCTGTCTGCTGC	1.29664	0.712496	0.454258	11	23681030
id9_136977565_r	3	5	GCCATTCTCCTGCAGCAGAG CGGACACCCGCTCTTGCTGC AGTAGCCATTCTCCTGCAGC CACCCGCTCTTGCAGGAGAA GCCATTCTCCTGCGGGTGTC	1.29662	0.720857	0.376885	9	136977565
id12_117023616_r	3	7	CCTTGATAAGCACAGCAGAG CTTGATAAGCACAGCAAGAG TTATCCTTGATAAGCACAGC TGATAAGCACAGCAAAGAGC TTATCCTTGATAAGCACAGC ATCCTTGATAAGCGGGGATA ATCCTTGATAAGCGGGGATA	1.29659	0.755138	0.411013	12	117023616
id4_21468583_f	3	10	TAACACAGTCCCACTCTCTG TAACACAGTCCCACTCTTCT CCTAACACAGTCCCACTCTG CAGTCCTAACACAGTCCCAC CCTAACACAGTCCCACTCTG CCTAACACAGTCCCACTTCT GACTCGTCCCCAGAAAGAGT CTCTTCAGTCCTAACACACT CAGTCCTAACACAGTCCCAC TATGACTCGTCCCCAGTGTT	1.29656	0.738246	0.382143	4	21468583
id22_39184855_f	3	7	CTGTGCCCACTCCTGCAGCA GTCACCATCACCTTGCTTGC CACCGTCACCATCACCTTGC GTGCCCACTCCTGCAAAGCA CACCGTCACCATCACCTTGC TCACCGTCACCATCACCTGC GCCCACTCCTGCAAAGGTGA	1.29646	0.715745	0.39295	22	39184855
id13_29729185_f	3	6	TAGCTCTCCATCCAGCAGCA CCAAGGTCACCCTTGCTTGC CCAAGGTCACCCTTGCTGGA CCAAGGTCACCCTTGCTGGA CTCTCCATCCAGCAAAGCAA CTTAGCTCTCCATCCAAGCA	1.29639	0.754029	0.386719	13	29729185
id8_124997959_r	3	10	GCTTCCCTGCCCTGTGTATG CTTCCCTGCCCTGTGTTATG CACAGCTTCCCTGCCCTGTG GACACAGCTTCCCTGCCCTG CTTCCGCCCTCTCCACACAA CACAGCTTCCCTGCCCTGTG GCCCTCTCCACATAAACACA GACACAGCTTCCCTGCCCTG AATCAGACACAGCTTCCCTG AGACACAGCTTCCCTGCCTG	1.29631	0.692492	0.418377	8	124997959
id24_7305374_r	3	6	ACCTTCTACCTTCTACTACA ACCTTCTACCTTCTACTTAC AGCACCTTCTACCTTCTACA AGCACCTTCTACCTTCTACA GCACCTCCCTGTAAAGTAGA CCTTCTACCTTCTTACAGGG	1.29624	0.69057	0.423891	24	7305374
id3_167526143_f	3	7	TTCTCCTGTCTTGAACAGAA TCTCCTGTCTTGAACAAGAA TGACTCTTCTCCTGTCTTGA TGACTCTTCTCCTGTCTTGA CTCCTGTCTTGAACAAAGAA CTGATGACTCTTCTCCTGAA ATGACTCTTCTCCTGTCTGA	1.29601	0.679074	0.423875	3	167526143
id11_92443000_f	3	10	GACACGATAAGCAAACACAA AATTCGACACGATAAGCAAG ACACGATAAGCAAACAACAA TTCGACACGATAAGCAAACA TAACAATTCGACACGATAAG TTCGACACGATAAGCAAACA ATTCGACACGATAAGCCAAG GACACGATAAGCAAAACAAG AATTCGACACGATAAGCAAG AATTCGACACGATAAGCAAG	1.29589	0.729715	0.396638	11	92443000
id11_119960880_f	3	7	TCCCTAGACCTTCCGCTGTC CTATAAATGATCCGGACAAG TGCTCTATAAATGATCCGGA TGCTCTATAAATGATCCGGA TATAAATGATCCGGACCAAG GCTCTATAAATGATCCCGGA TTGCTCTATAAATGATCGGA	1.29568	0.805738	0.353513	11	119960880
id4_169238279_f	3	6	TATTAATACTCCGCACAGCA ATTAATACTCCGCACAAGCA TGCACTATTAATACTCCGCA TGCACTATTAATACTCCGCA ATTAATACTCCGCACAAAGC TGCACTATTAATACTCCCGC	1.29567	0.760044	0.427976	4	169238279
id16_8384500_f	3	7	GGCTGCTATCCCCAGCTGCT TACCCATAGTCCAAGCAAGC TACTTACCCATAGTCCAAGC TACTTACCCATAGTCCAAGC ACCCATAGTCCAAGCAAAGC CTTACCCATAGTCCAAAGCT ATTGAGTACTTACCCATAGC	1.29563	0.747055	0.414384	16	8384500
id3_183990625_f	3	5	CCCCTGTCACAGCAGCAGCA CCCCTGTCACAGCAGCAAGC CCTGTCACAGCAGCAAAGCA GCCTCCCCTGTCACAGCAGC CGTGCCTCCCCTGTCACAGC	1.29541	0.681409	0.45133	3	183990625
id7_131837802_f	3	7	CTTATTCTATCCCCCATCAT CTTCCTTATTCTATCCCCCA CTTATTCTATCCCCCATTCA CTTCCTTATTCTATCCCATG TTCTTCCTTATTCTATCCAT CTTCCTTATTCTATCCCCCA CAGTCTTGCCCCATGAAATG	1.29538	0.754564	0.369281	7	131837802
id19_32353184_f	3	6	ACACTCTTGCCCAGAATGAA ACACTCTTGCCCAGAATTGA CCTGACACTCTTGCCCAGAA CCTGACACTCTTGCCCAAGA ATAGCCTTCCCTTCAAATTC CCTGACACTCTTGCCCAGAA	1.29527	0.755466	0.378708	19	32353184
id15_77797057_r	3	7	CCCTACTCACAGAGGATGGA CCCTACTCACAGAGGATTGG CCCTCCCCTACTCACAGAGG TCCCCTACTCACAGAGGGTC CCCTCCCCTACTCACAGAGG GCCCTCCCCTACTCACAGGA TCCCCTACTCACAGAGGATT	1.29525	0.827044	0.353671	15	77797057
id3_87309987_f	3	7	CACCACCTAACATGACTAGA CCACCTAACATGACTTAGAC CTGACACCACCTAACATGAC CTGACACCACCTAACATGAC CCACCTAACATGACTTAAGA TTCAGCATCCCGTCAATGTT CACTTCAGCATCCCGTTAGG	1.29496	0.655591	0.443799	3	87309987
id4_181509850_f	3	8	TCCTTCCCCTACAATCACAA TCCTTCCCCTACAATCAACA CATCCTTCCCCTACAATCAA GAATCCATCCTTCCCCTACA TCCCCTCACCCTTGAATTGT GAATCCATCCTTCCCCTACA AATCCATCCTTCCCCTTACA GAATCCATCCTTCCCCTACA	1.29456	0.730363	0.42875	4	181509850
id10_14470349_f	3	5	CACATCACACAGCAACTAAC TTCCACATCACACAGCAACG CACATCACACAGCAACTTAA TCCACATCACACAGCAAACG TTCCACATCACACAGCAACG	1.29433	0.796559	0.401466	10	14470349
id5_180027113_f	3	6	TGCTTCTGCCCTATGATGAA TGCTTCTGCCCTATGATTGA CACTGCTTCTGCCCTATGAA CACTGCTTCTGCCCTATGAA TTGCCCTCCCTTCAAATCAT CACTGCTTCTGCCCTATTGA	1.29425	0.664105	0.44361	5	180027113
id19_5251768_r	3	10	TCATCCCACCCTCATCACAT TTCTCATCCCACCCTCATCG TCATCCCACCCTCATCATCG CCTCTCCCCGATGTTGATGA TCATCCCACCCTCATCAATC TTCTCATCCCACCCTCAATC AGACCTTCTCATCCCACCCT TCCCCTCTCCCCGATGTTGA TTCTCATCCCACCCTCATCG CTCTCCCCGATGTTGAATGA	1.29404	0.711615	0.394242	19	5251768
id17_75893591_r	3	5	GTCCCCATCTCAGTGCATTG CCCCATCTCAGTGCAATTGC TAATGGTCCCCATCTCAGTG TAATGGTCCCCATCTCAGTG AATGGTCCCCATCTCAAGTG	1.29384	0.722205	0.42437	17	75893591
id12_1516298_f	3	6	TCACCCTCCAAGTAGCTAGC CACCCTCCAAGTAGCTTAGC TGCCTCACCCTCCAAGTAGC TGCCTCACCCTCCAAGTAGC GCCTCACCCTCCAAGTTAGC TCCTGCCTCACCCTCCAAGC	1.2937	0.74324	0.40255	12	1516298
id3_184241484_f	3	8	CCCCCACCTCCTCTCTCCTC CTCCCCCCACCTCCTCTCTC TTCTCCCCCCACCTCCTCTC GCTTCTCCCCCCACCTCCTC TCCCCCCACCTCCTCTTCTC GCTTCTCCCCCCACCTCCTC AGCCGCACCTGAGAAGGAGG CTCGCTTCTCCCCCCACCTC	1.29341	0.75273	0.355252	3	184241484
id12_54039304_r	3	4	CCCCAGTCCCTTGAGCAGCG CCCCAGTCCCTTGAGCAAGC TTAGCCTCGCCCCCGCTCAA CCCAGTCCCTTGAGCAAAGC	1.29336	0.6767	0.453153	12	54039304
id8_119332094_f	3	8	CAACCTCAGTCTCTCTCCTC GCTCAACCTCAGTCTCTCTC CAGCTCAACCTCAGTCTCTC ATCAGCTCAACCTCAGTCTC CTCAACCTCAGTCTCTTCTC CAGCTCAACCTCAGTCTCTC AACACACAACCTCCAGACTG ACAACCTCCAGAGAAGACTG	1.29333	0.724381	0.412346	8	119332094
id1_217474563_r	3	5	CATCTCACCCTCAACTCCTC TGAAAACTCCCCTGAGTTGA ATGTAGGACATCTCACCCTC AGGACATCTCACCCTCACTC CATCTCACCCTCAAACTCAG	1.29303	0.698475	0.402602	1	217474563
id13_26989939_f	3	3	TTCCACGCCCACGCTGTGAA TTGCAGACCCTTCAACAGCG TCCACGCCCACGCTTGTTGA	1.29279	0.684274	0.423552	13	26989939
id7_96645758_r	3	8	AATCCATCCATCCATCTATC CTCTAATCCATCCATCCATC ATCCATCCATCCATCTTATC CTGCCTCTAATCCATCCATC CTCTAATCCATCCATCCATC TCAACTGCCTCTAATCCATC TCTAATCCATCCATCCCATC CTGCCTCTAATCCATCCATC	1.29274	0.728409	0.394308	7	96645758
id19_33432948_f	3	6	CCTCGGCTATAGCAGCTAGC CCTCGGCTATAGCAGCTTAG GCCTCCTCGGCTATAGCAGC TCGGCCTCCTCGGCTATAGC GCCTCCTCGGCTATAGCAGC TCGGCCTCCTCGGCTATAGC	1.29252	0.744096	0.420875	19	33432948
id7_138504044_r	3	8	CCCTTCCCCCACATCATCAT CCTCCCTTCCCCCACATCAT CCCTTCCCCCACATCATTCA ATGCCTCCCTTCCCCCACAT ATGCCTCCCTTCCCCCACAT CCTCCCTTCCCCCACATCAT CTCCCTTCCCCCACATTCAT ATGCCTCCCTTCCCCCAACA	1.29233	0.695376	0.425472	7	138504044
id22_27248343_r	3	8	CAAGCATCCCTCCTCTCCTC GCAAGCATCCCTCCTCTCTG CAGCAAGCATCCCTCCTCTG GCAAGCATCCCTCCTCTTCT CAGCAAGCATCCCTCCTCTG AGCTGATAATAACCCCAGGA CAGCAAGCATCCCTCCTTCT AGCTGATAATAACCCCAGGA	1.29225	0.668741	0.430265	22	27248343
id7_45509857_r	3	6	CCACTGTCCCTCTATCTCTT ATGCCCTCCCCTAAGATAGA CACTGTCCCTCTATCTTCTT GTCCCACCACTGTCCCTCTT TGCCCTCCCCTAAGATTAGA CATGCCCTCCCCTAAGATAG	1.29224	0.673474	0.420129	7	45509857
id11_28836314_f	3	3	TTCTGCAGTCTGATGCTGCA TTCTGCAGTCTGATGCTTGC GAGTTCTGCAGTCTGATGCA	1.29222	0.7387	0.4285	11	28836314
id10_28544523_r	3	6	TAATCTACTCTGTCACAGTC AATCTACTCTGTCACAAGTC GCCTAATAATCTACTCTGTC GCCTAATAATCTACTCTGTC ATCTACTCTGTCACAAAGTC ATAATCTACTCTGGGCACTG	1.29201	0.751466	0.429534	10	28544523
id23_107982348_r	3	6	TTCAGGCGTGTTAAGCAGCG TTCAGGCGTGTTAAGCAAGC CTCTTCAGGCGTGTTAAGCG CTCTTCAGGCGTGTTAAGCG TCAGGCGTGTTAAGCAAAGC CTCTTCAGGCGTGTTAAAGC	1.292	0.697872	0.422794	23	107982348
id16_19662668_r	3	6	GCAAATAGTAAGTGAATGTG GCAAATAGTAAGTGAATTGT AAAAGAGCAAATAGTAAGTG AAAAGAGCAAATAGTAAGTG AAAAGAGCAAATAGTAAAGT GATAGCAAAAGAGCAAATAG	1.29192	0.826095	0.390511	16	19662668
id9_28447113_r	3	6	CAAACCTAACCTAGGATGGA AATCCTTCCCTGACCCTCCT CAAACCTAACCTAGGATTGG AATCCTTCCCTGACCCTCCT TATCAGGCAAACCTAACCTA TCCCTGACCCTCCAAATCCT	1.29187	0.795233	0.387006	9	28447113
id7_16731417_f	3	7	CTCCCTGACCTCCACGTACG TCCCTGACCTCCACGTTACG CCACATGCCTGTAGGCCACG GCCTGTAGGCCACGTAAACG CCACATGCCTGTAGGCCACG ATACTCCCTGACCTCCACGT CCCACATGCCTGTAGGCACG	1.29162	0.758826	0.383543	7	16731417
id17_58196786_f	3	5	TTAAGGACACTCAGACTGAC TTAAGGACACTCAGACTTGA AATGTTAAGGACACTCAGAC AATGTTAAGGACACTCAAGA AATGTTAAGGACACTCAGAC	1.29142	0.808553	0.420837	17	58196786
id18_13101173_f	3	10	CTAGTCAGCCGCAATCACAA TAGTCAGCCGCAATCAACAA ACAGCTTCTAGTCAGCCGCA TTCTAGTCAGCCGCAATCAA TTCTAGTCAGCCGCAATCAA TTCTAGTCAGCCGCAATTCA TATCAGCTGTTCACCCTTGC ACAGCTTCTAGTCAGCCGCA GCCACAGCTTCTAGTCAGCA TAGTCAGCCGCAATCAAACA	1.2914	0.70722	0.402089	18	13101173
id18_54793075_r	3	5	CAGTTGATGCTTATACTACA CAGTTGATGCTTATACTTAC CTACAGTTGATGCTTATACA CTACAGTTGATGCTTATACA CTACAGTTGATGCTTATTAC	1.29127	0.707622	0.436228	18	54793075
id14_90577541_f	3	5	CGCCACACCCCTGTGCAGTG CCTAGTGTCCACACTTGCAC GCCACACCCCTGTGGACACT TCACCCTAGTGTCCACACAG ATGAGTCACCCTAGTCCACA	1.29124	0.763955	0.354983	14	90577541
id5_102128326_r	3	7	TCTTGGACCCCTAAGATAGA TTCTCCATGTCCTCCCTCTT CTTGGACCCCTAAGATTAGA TTCTCCATGTCCTCCCTCTT TCTCCATGTCCTCCCTTCTT TTCTCCATGTCCTCCCTTAG ATGTCCTCCCTCTAAATCTT	1.29098	0.736037	0.412056	5	102128326
id5_92217426_f	3	5	GCTCACACCCCTTGAATGAA GCTCACACCCCTTGAATTGA ATAGGCTCACACCCCTTGAA TGGCCCCCCCTTCAAATTCA ATAGGCTCACACCCCTTGAA	1.29093	0.745146	0.433964	5	92217426
id3_73042771_r	3	10	TACTATTCCACATATATATA TATTCCACATATATTATATG GATACTATTCCACATATATG ATGAATGCCCTCCCCATATG TATTCCACATATATTATTAT GATACTATTCCACATATATG AATGCCCTCCCCATAATATG ATGAATGCCCTCCCCATATG TACTATTCCACATATATTAT GTGATACTATTCCACATAAT	1.29062	0.70218	0.419315	3	73042771
id19_18279639_f	3	8	CTCTCTGCTCCCTCCAACAA CTGTCCCTAGCTCCTCCCCT TCTCTGCTCCCTCCAAACAA CTCTGTCCCTAGCTCCTCCT TCCCTCTGTCCCTAGCTCCT CTGTCCCTAGCTCCTCCCCT TCTGCTCCCTCCAAAACAAG CGCTCTCTGCTCCCTCCAAA	1.29048	0.72462	0.365715	19	18279639
id6_18182833_r	3	8	CAGCCATTGAAGAGAATGAA CAGCCATTGAAGAGAATTGA TAGACAGCCATTGAAGAGAA TAGACAGCCATTGAAGAGAA CTTATTAGACAGCCATTGAA TAGACAGCCATTGAAGAAGA CTTATTAGACAGCCATTGAA ATTAGACAGCCATTGAAGAA	1.29024	0.748426	0.403585	6	18182833
id1_200895194_r	3	6	CACACCAGACATAGGCTGGC CACACCAGACATAGGCTTGG CCCTACACACCAGACATAGG CCCTACACACCAGACATAGG CCCCACCCCCGCCTAATGTC CTCTGTCATCCCTACACACC	1.29013	0.774231	0.383568	1	200895194
id21_41601212_f	3	4	CCCACCATCCAGCAGCTGGA CTTCCCACCATCCAGCAGCT ACCTCCCCCTCCAAGCTTGC CTTCCCACCATCCAGCTTGG	1.2901	0.633921	0.426361	21	41601212
id18_13603802_r	3	6	CATCTCTAGCAAGAGCTAGC CATCTCTAGCAAGAGCTTAG TTCACATCTCTAGCAAGAGC TTCACATCTCTAGCAAGAGC GCTTCACATCTCTAGCAAGC CCCTGCTTCACATCTCTAGC	1.28979	0.71228	0.412813	18	13603802
id4_130293291_r	3	6	ATCTCTTATTCCCTGCAGCA AGTAGCACATCCATGCTTGC AATAGTAGCACATCCATGCA AATAGTAGCACATCCATGCA CTCTTATTCCCTGCAAAGCA AATAGTAGCACATCCATTGC	1.28976	0.68841	0.398329	4	130293291
id19_51190919_f	3	6	CTCTAGAGCCCTATGCTGTG GTGACCTACCGCACAAGCAT CAGCCCTCTAGAGCCCTATG CCTGGTGACCTACCGCACAT CAGCCCTCTAGAGCCCTATG CCTGGTGACCTACCGCATAA	1.28973	0.833874	0.326171	19	51190919
id3_115400142_f	3	8	TCTTGACTCCTCTCCTCCTC GCGTCTTGACTCCTCTCCTC TCTGCGTCTTGACTCCTCTC TCTGCGTCTTGACTCCTCTC GATCTGCGTCTTGACTCCTC GATCTGCGTCTTGACTCCTC TGCGTCTTGACTCCTTCTCA CTGATCTGCGTCTTGACTCA	1.28969	0.654378	0.411212	3	115400142
id4_40848396_f	3	6	CTCCAAAGCCCACAGCTAGC TCCAAAGCCCACAGCTTAGC TGCAGATCTACCACCTGCTG TGCAGATCTACCACCTGCTG GATCTACCACCTGTGGGCTT TCTACCACCTGCTAAAGCTG	1.28968	0.806154	0.391194	4	40848396
id14_63550262_r	3	5	AGAATATATATTAGAATGAA AGAATATATATTAGAATTGA AGAATATATATTAGAAGGGC AGAATATATATTAGAAGGGC AGAATATATATTAGAAGGCC	1.28955	0.820048	0.410144	14	63550262
id4_77490517_f	3	4	TCCCATGACAATAGAATGAA TCCCATGACAATAGAATTGA CTTGCTCCCATGACAATAGA CTTGCTCCCATGACAATAGA	1.28944	0.796631	0.441774	4	77490517
id6_35546179_r	3	7	TCTCCCTCCCCACAGATAGA TCTCCCTCCCCACAGATTAG GATGCTCTCCCTCCCCACAG GATGCTCTCCCTCCCCACAG GATGCTCTCCCTCCCCAGAG GCTCTCCCTCCCCAACAGAG AAAAACCCCTCTAAATCTGT	1.28934	0.761567	0.38586	6	35546179
id16_79381080_f	3	6	GCCTCCCTGAACAGAATGAA GCCTCCCTGAACAGAATTGA TCTGGCCTCCCTGAACAGAA TCTGGCCTCCCTGAACAGAA TCTGGCCTCCCTGAACAAGA GCGTGCACATGTGCCCTTCA	1.28923	0.737439	0.422787	16	79381080
id13_28496432_r	3	8	TCCTTGCCTCTGAAGCAGAA TCCTTGCCTCTGAAGCAAGA CTTGCCTCTGAAGGGATCCA CTTGCCTCTGAAGCAAAGAA CTTGCCTCTGAAGGGATCCA TCTTCCTTGCCTCTGAAGAA CTTGCCTCTGAAGGGATTCC GCCTCTGAAGGGACAGTTAG	1.28923	0.690477	0.422982	13	28496432
id13_30146269_r	3	7	GCATGATATGAGACACAGTG CATGATATGAGACACAAGTG TAGGGGTTCAGCATGATATG ATGATATGAGACACAAAGTG TAGGGGTTCAGCATGATATG AGGGGTTCAGCATGATTATG AGGGGTTCAGCATGAGGCCC	1.28903	0.749337	0.369179	13	30146269
id9_129147451_r	3	6	CCCTCCTAGCCCGACGTGAC CCATCCATCCTGTCAACGTC CCCCTCCTAGCCCGACAGGA CCCCTCCTAGCCCGACAGGA CATCCATCCTGTCAACCGTC TGCTGCCCATCCATCCTTGT	1.28902	0.715447	0.41076	9	129147451
id2_177928466_r	3	6	CATCTGCTACCCAGGCTAGA ATCTGCTACCCAGGCTTAGA CTATGGTCTTGCCACTGCCT GTGAACTATGGTCTTGCCAC CTATGGTCTTGCCACTGCCT TGCCACTGCCTTCTAAAGCC	1.28875	0.835477	0.35939	2	177928466
id17_35738750_r	3	10	CTCCCACCCACTCCTCTCTG CTCCCACCCACTCCTCTTCT CTTCCTCCCACCCACTCCTC GCTTCCTCCCACCCACTCCT GCTTCCTCCCACCCACTCTG CTTCCTCCCACCCACTCCTC GCTTCCTCCCACCCACTCCT TTCCTCCCACCCACTTCCTG CCTGGCTTCCTCCCACCCAC CCTGGCTTCCTCCCACCCTG	1.28849	0.695514	0.411317	17	35738750
id12_6648804_f	3	7	CTGTTGTCCCACTTACTACT AGCCTCCCCAAGTAAGTAAG CGCCTGTTGTCCCACTTACT GCCTCCCCAAGTAAGTTAAG CGCCTGTTGTCCCACTTACT CTACCTCAGCCTCCCCAAGT CTCAGCCTCCCCAAGTAAAG	1.28827	0.687062	0.399862	12	6648804
id19_36238836_f	3	4	CCCAGCTCCCCCCAGCTGCA TCACCTCCTGCCATGCAAGC CCACTCACCTCCTGCCATGC ACCTCCTGCCATGCAAAGCT	1.28821	0.666806	0.401752	19	36238836
id1_219515900_r	3	8	AAGTTGAGATCTCCAGTAGT ACAGCTATCTTGTAACCAAC CTATCTTGTAACCAACTAAC TACAACAGCTATCTTGTAAC ACAGCTATCTTGTAACCAAC TATCTTGTAACCAACTTAAC CCAAGTTGAGATCTCCAGTT AACAGCTATCTTGTAACAAC	1.28817	0.689511	0.443382	1	219515900
id17_14049250_f	3	6	CTAAGTTCACCCGGACTGAC GTCTCTGTCCCTGTCAAGTC CATTGGTCTCTGTCCCTGTC TCTCTGTCCCTGTCAAAGTC CATTGGTCTCTGTCCCTGTC ATTGGTCTCTGTCCCTTGTC	1.28801	0.717197	0.399455	17	14049250
id10_3768297_r	3	8	TCACCCACACAGTAAGTAGT TCATTCACCCACACAGTAAG CACCCACACAGTAAGTTAGT ACCTGGAGACACCCACTGTG TCATTCACCCACACAGTAAG ATTCACCCACACAGTTAAGT ACCTGGAGACACCCACTGTG CTTCATTCACCCACACAAGT	1.28792	0.651965	0.427658	10	3768297
id3_197015281_f	3	7	CTCCTCTTCCCCAGGCAGCA CTCCTCTTCCCCAGGCAAGC TCTTACTACCCACACCCCCT CTACCCACACCCCCTGCCTG TCCTCTTCCCCAGGCAAAGC AGACACTCTCCTCTTCCCCA CAGTTCTTACTACCCACACC	1.28783	0.733285	0.382639	3	197015281
id5_150560502_f	3	6	GCTTCCCCAAGCTGACAGAC GCTTCCCCAAGCTGACAAGA CTTAGCTTCCCCAAGCTGAC TTCCCCAAGCTGACAAAGAC CTTAGCTTCCCCAAGCTGAC CTTAGCTTCCCCAAGCTTGA	1.28783	0.71248	0.388699	5	150560502
id17_49063798_r	3	4	GCCTATAGCCCTGCTCTGCA TCCTGCCCCTTGCAAGAGCA TCCTGCCCCTTGCAAGAAGC CCTGCCCCTTGCAGGGCTAT	1.28782	0.700694	0.432665	17	49063798
id9_22825790_r	3	10	TCACCAAGACTGAGACAGAC CACCAAGACTGAGACAAGAC GAACTCACCAAGACTGAGAC TCCTTGAACTCACCAAGACT ACCAAGACTGAGACAAAGAC GAACTCACCAAGACTGAGAC AACTCACCAAGACTGAAGAC TCTCATCTCCTTGAACTCAC TCCTTGAACTCACCAAGACT TCCTTGAACTCACCAAGACT	1.2878	0.752988	0.371062	9	22825790
id22_32939666_r	3	5	TGCTGCTAACCACAGCAGCA GCTGCTAACCACAGCAAGCA GACTGCTGCTAACCACAGCA GACTGCTGCTAACCACAGCA CTGTGATTCATCCATGCTTG	1.2878	0.737335	0.459319	22	32939666
id6_38194802_f	3	7	CTCCTCTCCCTACGTCAGTC TCCTCTCCCTACGTCAAGTC CTCTCCCTACGTCTGGGCTC CCTCTCCCTACGTCAAAGTC CTCTCCCTACGTCTGGGCTC TCCTCTCCCTACGTCTGCTC GGCCAGAGCCCAGAGACGTA	1.28778	0.785508	0.360852	6	38194802
id12_62710697_r	3	5	AGCAGGTCTGTCCTGCAGCA TCTTCATCTGCCATGCTTGC CCTAGCAGGTCTGTCCTGCA CCTAGCAGGTCTGTCCTGCA CAGGTCTGTCCTGCAAAGCA	1.28766	0.712219	0.412928	12	62710697
id6_87293674_f	3	10	CACCTTCTGCTAGCAGCAGC AGACACCTTCTGCTAGCAGC CTAAGACACCTTCTGCTAGC ACCTTCTGCTAGCAGCCAGC CTAAGACACCTTCTGCTAGC CCTCAGCCCCGCTAAGCAGA AGACACCTTCTGCTAGCAGC ACCTTCTGCTAGCAGCCCAG CTAAGACACCTTCTGCTAGC TTGTGCTAAGACACCTTCTG	1.28761	0.673258	0.393338	6	87293674
id13_112725681_f	3	8	TGCCCCAGCCAGTGAGTGTG GCTGTAGCCACACAACTCAC AGCCACAGCTGTAGCCACAC CTGTAGCCACACAACTTCAC AGCCACAGCTGTAGCCACAC CACAGCTGTAGCCACACAAC CCCTCCCATGCCCCAGCCAG GCCACAGCTGTAGCCAACAC	1.28743	0.733052	0.415602	13	112725681
id23_17793652_r	3	4	CATCCTTCCCTTCCACTGAA TCGATCTCCCTTCAAGTGGA ATCCTTCCCTTCCAACTTGA CTGACCATCCTTCCCTTGAA	1.28732	0.674189	0.445685	23	17793652
id7_25366012_f	3	7	TATCTATTCAGCCTGCAGCA GCCATCTCCCCCATGCTTGC ATATCTATTCAGCCTGCATG ATATCTATTCAGCCTGCATG TATTCAGCCTGCAAAGCATG AATACACGCCATCTCCCCCA CTCAACATATCTATTCAGCC	1.28719	0.737375	0.426757	7	25366012
id14_81448613_f	3	6	CCTCCCTCTCAGAGAATGAA CCTCCCTCTCAGAGAATTGA ATGTCCTCCCTCTCAGAGAA ATGTCCTCCCTCTCAGAGAA ATGTCCTCCCTCTCAGAAGA TAATGTCCTCCCTCTCAGAA	1.28718	0.766557	0.407831	14	81448613
id10_44221081_r	3	7	CCTCTGACACTGCACCAGCA CTCTGACACTGCACCAAGCA CACACCTCCTCTGACACTGC TCTGACACTGCACCAAAGCA CTCCTCTGACACTGCACCAG CACCTTCCCACCCCTGTCAG CACACCTCCTCTGCAGGGGT	1.28711	0.767275	0.370169	10	44221081
id5_135429500_r	3	5	CGTTGGTGCAGACAGCTAGC TAACGTTGGTGCAGACAGCG CGTTGGTGCAGACAGCTTAG GTAACGTTGGTGCAGACAAG TAACGTTGGTGCAGACAGCG	1.28704	0.778213	0.394908	5	135429500
id4_107720019_f	3	9	CCTCCGCGCTCCTGGAAGGA CTCCGCGCTCCTGGAAAGGA CTCCCGCCTCCTCCGCATCC CGCCTCCTCCGCATCCATCC CTCCCGCCTCCTCCGCATCC CGCCTCCTCCGCATCCATCC TCCCGCCTCCTCCGCAATCC GCCTCCTCCGCATCCAATCC CACCTCCGCGCTCCTGGAGG	1.28685	0.7765	0.399636	4	107720019
id23_49286415_f	3	7	CCGAAGACCCTGATGATGAA CCGAAGACCCTGATGATTGA CTTCACCCTCCCCTTCATCA CTTCACCCTCCCCTTCATCA ACCCTCCCCTTCAAATCATC ACACCGAAGACCCTGATTGA CCTCTTCACCCTCCCCTTCA	1.28677	0.685962	0.408381	23	49286415
id6_142656423_f	3	10	GTCCTCCTCCTCATCATCAT CCTGTCCTCCTCCTCATCAT GTCCTCCTCCTCATCATTCA TAAGCCTGTCCTCCTCCTCA TAAGCCTGTCCTCCTCCTCA CCTGTCCTCCTCCTCATCAT CCTGTCCTCCTCCTCATTCA CTCTTCTTGCACCCCATGAG GTGTAAGCCTGTCCTCCTCA CACTCTTCTTGCACCCCATG	1.28658	0.696462	0.413887	6	142656423
id17_55349596_f	3	10	ACCCCATATCCCTGTGAGTG CCCCATATCCCTGTGAAGTG TTGGAGTTCCAAACCACACA CATTGGAGTTCCAAACCACA CCCATATCCCTGTGAAAGTG TGGAGTTCCAAACCACCACA CATTGGAGTTCCAAACCACA CATTGGAGTTCCAAACCACA TTGGAGTTCCAAACCACACA ATTGGAGTTCCAAACCCACA	1.28651	0.713333	0.385607	17	55349596
id12_29612747_f	3	6	ACACCCATCCTCTGAAAGAA CACCCATCCTCTGAAAAGAA CTTGACACCCATCCTCTGAA ACCCATCCTCTGAAAAAGAA TATACGTCCATTCAAGAGGA CTTGACACCCATCCTCTGAA	1.28609	0.69228	0.395931	12	29612747
id6_91128463_r	3	5	TCAAGTTACCTCCAGCAGCA TCAAGTTACCTCCAGCAAGC CCTCAAGTTACCTCCAGCAG CAAGTTACCTCCAGCAAAGC GACAACCTCAAGTTACCTCC	1.28602	0.651528	0.439056	6	91128463
id24_12882194_r	3	6	AAGGCACCCCCCAGAATGAA AAGGCACCCCCCAGAATTGA AAATAAGGCACCCCCCAGAA GCTCTCTTCAAGCCCTTCTT AAATAAGGCACCCCCCAGAA TCTTCAAGCCCTTCAAATTC	1.28581	0.778736	0.361776	24	12882194
id17_76473667_f	3	4	CCCTTGGTGCCGATGCAGCA CCTTGGTGCCGATGCAAGCA CTTGGTGCCGATGCAAAGCA CCTGCCCTTGGTGCCGATGC	1.28579	0.632174	0.416709	17	76473667
id15_94457820_f	3	7	TCAGAGTTAGCCAGACTGAC TTCTGCAATCCCGTCAAGTC GAAGTCAGAGTTAGCCAGAC GAAGTCAGAGTTAGCCAGAC TCTGCAATCCCGTCAAAGTC GAAGTCAGAGTTAGCCAAGA CAGAGGAAGTCAGAGTTAGA	1.28572	0.760997	0.368009	15	94457820
id8_4000519_r	3	9	TCACCATTATCCCAACACAA CACCATTATCCCAACAACAA ATTCACCATTATCCCAACAA GAATTCAGCTCTAAGCCCCT ATTCACCATTATCCCAACAA GAATTCAGCTCTAAGCCCCT TTCACCATTATCCCAAACAA ACCATTATCCCAACAAACAA GAATTCAGCTCTAAGCCCTT	1.28569	0.649324	0.418117	8	4000519
id10_101601847_r	3	6	CATCTGCCCCACTGTCAGTC ATCTGCCCCACTGTCAAGTC TAATCCCTCCCCAGACAGTG TCTGCCCCACTGTCAAAGTC TAATCCCTCCCCAGACAAGT TAATCCCTCCCCAGACAGTG	1.28566	0.723964	0.369305	10	101601847
id17_18053928_r	3	6	TAAATCACCCAGAGAATGAA TAAATCACCCAGAGAATTGA GAATCTAAATCACCCAGAGA GAATCTAAATCACCCAGAGA CTGAATCTAAATCACCCAGA CTGAATCTAAATCACCCAGA	1.28552	0.806544	0.413192	17	18053928
id11_61758386_r	3	8	CTTCCCTCCTCCAAGCTAGC ATCCCCTGCCCTGCTAAGCT ACAACTTCCCTCCTCCAAGC TCCCCTGCCCTGCTAAAGCT ACAACTTCCCTCCTCCAAGC AACTTCCCTCCTCCAAAGCA AGGCACAACTTCCCTCCTCC TCCCCTGCCCTGCTGGAGGA	1.28533	0.760187	0.363418	11	61758386
id3_27272956_r	3	10	CTCTCTTAACCCCATATATG CCTAACCTTCCCCCATAATA CCCTCTCTTAACCCCATATG ATACCCTCTCTTAACCCCAT CCCTCTCTTAACCCCATATG CCTAACCTTCCCCCATAATG ATACCCTCTCTTAACCCCAT CTAACCTTCCCCCATAAATA ATACCCTCTCTTAACCATGG GCTTCCTAACCTTCCCCCAT	1.28502	0.693312	0.389945	3	27272956
id13_47008452_r	3	8	CTCCTCCCTCTGTCTCAGTC TCCTCCCTCTGTCTCAAGTC AATCGATTCATCCTGACAGA CCTCCCTCTGTCTCAAAGTC CCTCCTCCTCCCTCTGTCTC AATCGATTCATCCTGACAGA CCTCCTCCTCCTCCTCCCTC AAAGAATCGATTCATCCTGA	1.28501	0.780745	0.365352	13	47008452
id15_92525600_f	3	3	CCGTCCACCCAGCTGCTGAA TGCAAAACCATTCAAGCAGC AGCTGCAAAACCATTCAAGC	1.28438	0.727348	0.420827	15	92525600
id11_84068988_f	3	6	TTAAGGACCCACTGTCAGTC TAAGGACCCACTGTCAAGTC TTACTTAAGGACCCACTGTC AAGGACCCACTGTCAAAGTC TTACTTAAGGACCCACTGTC TTACTTAAGGACCCACTTGT	1.2843	0.740114	0.376924	11	84068988
id7_101239194_r	3	7	CTTCCTCCTACCTCCTCCTC CCTTCCTCCTACCTCCTCTG TCCCCTTCCTCCTACCTCTG CCTTCCTCCTACCTCCTTCT TCCCCTTCCTCCTACCTCCT GGCCTCCCCTTCCTCCTACC CCCCTTCCTCCTACCTTCTG	1.28428	0.695898	0.392201	7	101239194
id18_25405431_r	3	6	TACTCCTATTCCCACCACCA TCCTACTCCTATTCCCACCA TACTCCTATTCCCACCAACC TCCTACTCCTATTCCCAACC TCCTACTCCTATTCCCACCA ACTCCTATTCCCACCAAACC	1.28426	0.689598	0.469045	18	25405431
id10_120943647_f	3	5	TGTGGATCCATCAGAATGAA TGTGGATCCATCAGAATTGA CAAGTGTGGATCCATCAGAA CAAGTGTGGATCCATCAGAA CAAGTGTGGATCCATCAAGA	1.28423	0.815051	0.371625	10	120943647
id16_87672114_f	3	6	CCTGCTATCCCCAGTGTGTG CCTGCTATCCCCAGTGTTGT TTCACCTGCTATCCCCAGTG CACACCCCCGCCCCCACACT CCCCCGCCCCCACAAACACT TTCACCTGCTATCCCCAAGT	1.28419	0.719921	0.363201	16	87672114
id15_78828409_f	3	7	TCTCCTATGACCCTGATGAG TCTCCTATGACCCTGATTGA TAATTCTCCTATGACCCTGA TAATTCTCCTATGACCCTGA GCTGATAACCCCTCAAATCA CTGGTTAATTCTCCTATGAG AGATGCTGATAACCCCTCAG	1.28396	0.704996	0.410263	15	78828409
id10_128439122_r	3	8	GCATGGAACCAGAGACAGAG GCATGGAACCAGAGACAAGA ACTGCAGCATGGAACCAGAG CATGGAACCAGAGACAAAGA ACTGCAGCATGGAACCAGAG ACTGCAGCATGGAACCAGAG CACTGCAGCATGGAACCAAG CATGGCTCACTGCAGCATGG	1.2839	0.694934	0.397203	10	128439122
id2_192440034_f	3	6	TTATGCTACCACCAGCAGCA TGCTACCACCAGCAAGCAAG GTGTTATGCTACCACCAGCA GTGTTATGCTACCACCAGCA GCTACCACCAGCAAGCCAAG TTATGCTACCACCAAGCAAG	1.28374	0.789311	0.342718	2	192440034
id3_61715572_r	3	6	ACCCAACCCAGTAGAGTGAG ACCCAACCCAGTAGAGTTGA CCTCCACCCAACCCAGTAGA CCTCCACCCAACCCAGTAGA CTCCACCCAACCCAGTTAGA TCCTCCACCCAACCCAGAGG	1.28359	0.724262	0.437666	3	61715572
id10_78452119_f	3	7	TTCTTCCCTGATGCCCAGCA TCTTCCCTGATGCCCAAGCA TCTTCTTCCCTGATGCATGG CTTCCCTGATGCCCAAAGCA TCTTCTTCCCTGATGCATGG CCTCTTCTTCCCTGATGCAA TTCTTCCCTGATGGTGGATG	1.28357	0.741977	0.38375	10	78452119
id14_72965826_f	3	10	CTTATTAGGCCCCTTGTGTT CCCATTCTCCCCAACAACAA AAGCCCATTCTCCCCAACAA ATTAGGCCCCTTGGGGAGAA AAGCCCATTCTCCCCAACAA AAGACTCTTATTAGGCCCCT CCCATTCTCCCCAACAAACA AAGACTCTTATTAGGCCCCT AAGAAGCCCATTCTTCCCCA AGCCCATTCTCCCCAAACAA	1.28343	0.666546	0.411468	14	72965826
id4_16601421_f	3	6	TTCACTTCCAAGAAACAGAA TTCACTTCCAAGAAACAAGA GACAATTCACTTCCAAGAAG ACTTCCAAGAAACAAAGAAG GACAATTCACTTCCAAGAAG AAATCAGACTCTCAACCCCT	1.28342	0.735149	0.372923	4	16601421
id13_50682172_r	3	7	CTAACTACCCCCATGGTGTG ACTCTGACCCCACAACCATG TTGGCCAGACTCTGACCCCA CAGACTCTGACCCCACAACA ACTCTGACCCCACAACCCAT TTGGCCAGACTCTGACCATG TTGGCCAGACTCTGACCCAT	1.28333	0.760462	0.355187	13	50682172
id8_28151852_f	3	6	TCTCCCAGCCAGAAGCAGAA TCTCCCAGCCAGAAGCAAGA TTCCCCTCTCCCAGCCAGAA TTCCCCTCTCCCAGCCAGAA CTCCCAGCCAGAAGCAAAGA TTCCCCTCTCCCAGCCAAGA	1.28269	0.744695	0.411759	8	28151852
id4_137530141_f	3	5	GACAGCTCCCATTCTGTGTA TTCTGTTCCCTACAACAGAA GGATTCTGTTCCCTACAGAA ACAGCTCCCATTCTTGTTGT GATTCTGTTCCCTACAAGAA	1.28262	0.680514	0.392203	4	137530141
id19_43732456_f	3	4	CCTGGTTCCCATCTGCTGCA CCTGGTTCCCATCTGCTTGC GAAAGCAGGGCCCTGCAGAT GCAGGGCCCTGCAAAGCAGA	1.28236	0.720137	0.462809	19	43732456
id2_235938409_r	3	4	CTGTCTTCATACGCGCAGCA CTGTCTTCATACGCGCAAGC GTCTTCATACGCGCAAAGCA CTCCCTGTCTTCATACGCGC	1.28228	0.71433	0.375302	2	235938409
id10_125709090_f	3	10	CCCGCCTTCCCTAAGAAGAG CCGCCTTCCCTAAGAAAGAG AGATGCCTGTCTACCCTCTT ATGCCTGTCTACCCTCTCTT CCAGATGCCTGTCTACCCTT ATGCCTGTCTACCCTCTCTT GCCTTCCCTAAGAAAAGAGA AGATGCCTGTCTACCCTCTT AGATGCCTGTCTACCCTCTT TGCCTGTCTACCCTCTTCTT	1.28221	0.694408	0.432221	10	125709090
id20_14097513_f	3	7	TCTTCCTACCCCATACTACA TATGCCTCTCCTTGTAAGTA AGCTCTTCCTACCCCATACA AGCTCTTCCTACCCCATACA GCCTCTCCTTGTAAAGTATG ATATGCCTCTCCTTGTAATG AATATGCCTCTCCTTGGGGT	1.28194	0.678198	0.428136	20	14097513
id22_20290515_r	3	6	CCCATCTTCCTCCAGCAGCA TTGGGGATTCCCGTGCTTGC GCCCCCATCTTCCTCCAGCA GCCCCCATCTTCCTCCAGCA TTGGGGATTCCCGTGCTTGG ATCTTCCTCCAGCAAAGCAC	1.28181	0.716673	0.424634	22	20290515
id7_111728465_f	3	3	GTCCGCTCGTAGACGCTGTA CGCTCGTAGACGCTTGTACG GCTCGTAGACGCTTGTTACG	1.28156	0.752632	0.390872	7	111728465
id19_52465287_f	3	8	CTCCCTCCCCCACCACTCAC CGGGCTCCCTCCCCCACCAC TCCCTCCCCCACCACTTCAC ACCACCTCCTCAACCCAGTG ACCACCTCCTCAACCCAGTG CGGGCTCCCTCCCCCACCAC ACCACCTCCTCAACCCAAGT CCTCCTCAACCCAGTGAAAG	1.28139	0.709347	0.388555	19	52465287
id12_109305899_r	3	6	CAGTCCACTGCCGAGCTAGC CTCCTGACCCCTGCTAAGCT AGCCAGTCCACTGCCGAGCA GCCAGTCCACTGCCGAAGCA TCCTGACCCCTGCTAAAGCT AGCCAGTCCACTGCCGAGCA	1.2813	0.716753	0.365959	12	109305899
id7_121770129_f	3	4	AAAACATACCTTCTGCAGCA AAACATACCTTCTGCAAGCA CATACCTTCTGCATGGTTCA CATACCTTCTGCATGGTTCA	1.28109	0.753066	0.478764	7	121770129
id18_53006364_f	3	6	TCAAACCCATTCCTCTCCTC TACTTATCATTGACCCAGAG CATCTCAAACCCATTCCTCT CTCAAACCCATTCCTCTCTT ATACTTATCATTGAGAGGAA TACTTATCATTGACCCAGAA	1.28102	0.699722	0.389155	18	53006364
id20_61031116_f	3	4	TCCCTCTCCCCTCAGCAGCA TCCCTCTCCCCTCAGCAAGC CCTTGGAAAGCCCTGCTGAG CCCTCTCCCCTCAGCAAAGC	1.28078	0.637692	0.433498	20	61031116
id16_57475304_f	3	4	TTATGCCACCATGCACAGCA TATGCCACCATGCACAAGCA TATGCCACCATGCACAAAGC TCCTTACCCTCCCTGCATGG	1.28074	0.707076	0.447738	16	57475304
id17_78319082_f	3	10	CTGCTCTCTTCACAGAAGAG TGCTCTCTTCACAGAAAGAG TCTCTCTGCTCTCTTCACAG CTCTCTTCACAGAGAGGTGG GCTCTCTTCACAGAAAAGAG CTCTCTGCTCTCTTCAGAGG TCTCTCTGCTCTCTTCACAG CTCTCTGCTCTCTTCAACAG CTCTCTTCACAGAGAGGTGG CTCTGCTCTCTTCACAGAGA	1.28072	0.721665	0.397163	17	78319082
id3_43213772_f	3	6	TTCTATTCAAACCTGCAGCA TCAAAGGTGGCCATGCTTGC ATTATCAAAGGTGGCCATGC CTATTCAAACCTGCAAAGCA ATTATCAAAGGTGGCCATGC AATTCTATTCAAACCTGCAT	1.28065	0.774062	0.387002	3	43213772
id10_116710365_r	3	4	ATTAGGACCAAGCAGCAGCG ATTAGGACCAAGCAGCAAGC ATAATTAGGACCAAGCAGCG TTAGGACCAAGCAGCAAAGC	1.28057	0.676312	0.39704	10	116710365
id5_149377577_r	3	6	CTTAGACATAAATGACAGAA TTAGACATAAATGACAAGAA TCCTTCTTAGACATAAATGA TAGACATAAATGACAAAGAA CTTCTTAGACATAAAATGAA TCCTTCTTAGACATAAATGA	1.28028	0.764751	0.351834	5	149377577
id22_40954519_r	3	3	TTCTTGTCCCTTCTACTGTA TTCCTGTCCTTACAAGTAGA TCCTGTCCTTACAAGTTAGA	1.2802	0.686457	0.416201	22	40954519
id12_104108180_f	3	6	AATTCTGTAAACCGAATGAA AATTCTGTAAACCGAATTGA AATAAATTCTGTAAACCGAA AATAAATTCTGTAAACCGAA AGACATAAGCCCTTCAAATT AATAAATTCTGTAAACCCGA	1.28014	0.800095	0.365386	12	104108180
id3_58258580_f	3	6	TGGTGTACATCCCCTGATGA CATGGTGTACATCCCCTGAA GTGTACATCCCCTGAATGAA CATGGTGTACATCCCCTTGA GTGTACATCCCCTGAATTGA CATGGTGTACATCCCCTGAA	1.27993	0.709149	0.4023	3	58258580
id23_39150356_f	3	3	CTTGCCGGTTGTGCGCAGAA TTGCCGGTTGTGCGCAAGAA TGCCGGTTGTGCGCAAAGAA	1.27982	0.765445	0.373628	23	39150356
id6_164108924_r	3	6	AAGTGCTTCTTCCAGCAGCA AGGGGCGTCCCCGTGCTTGC TCCAAGTGCTTCTTCCAGCA TCCAAGTGCTTCTTCCAGCA GCTTCTTCCAGCAAAGCACG AAGTGCTTCTTCCAAGCACG	1.2798	0.713093	0.411879	6	164108924
id19_51606741_f	3	7	GTCCCTGCACCTGCACAGCA GCTGTTGCCCCTGCTTGTGC CCTCTTGTCCCTGCACCTGC TTGTCCCTGCACCTGCAAGC CCTCTTGTCCCTGCACCTGC CTCTTGTCCCTGCACCCTGC GATGCTGCTGTTGCCCCTGC	1.27978	0.754022	0.373281	19	51606741
id13_73523152_f	3	5	CTCTCTAGAAAGCAGCAGCA CTCTCTAGAAAGCAGCAAGC CTCTAGAAAGCAGCAAAGCA CATCCTCTCTAGAAAGCAGC TCCATCCTCTCTAGAAAGCA	1.27976	0.658743	0.441929	13	73523152
id9_91423368_f	3	7	GACATTATGCAACAGCAGCG GACATTATGCAACAGCAAGC AGGAGACATTATGCAACAGC AGGAGACATTATGCAACAGC ACATTATGCAACAGCAAAGC AGGAGACATTATGCAACCAG GAAATCAGGAGACATTATGC	1.27968	0.744461	0.420235	9	91423368
id16_26267844_r	3	4	TTGTGTGCCCACGTGCAGCA TTGTGTGCCCACGTGCAAGC GTGTGCCCACGTGCAAAGCA ATAAAACTGGCCCTGCACGT	1.27956	0.705356	0.405487	16	26267844
id22_27519066_f	3	9	TGAACCACCCACTTACTCTT TCCTTCTCCGCCTAAGTAAG TTCTCCGCCTAAGAAGTAAG ACACGATGAACCACCCACTT CCTTCTCCGCCTAAGTTAAG CTCCGCCTAAGAAGTTAAGT TCCTTCTCCGCCTAAGAAGT ACACGATGAACCACCCACTT GGGTCCTTCTCCGCCTAAGT	1.27954	0.756709	0.38012	22	27519066
id19_9488021_f	3	4	CTCAATATCACAGCACTGGA TATCACAGCACTTGGAAGGA CTCAATATCACAGCACTTGG ATCACAGCACTTGGAAAGGA	1.27954	0.665375	0.439524	19	9488021
id16_20346477_r	3	10	ATCTTGAGTCCCCATCACAT CAATCTTGAGTCCCCATCAT CTGTCCCCTCCCAATGTTGA TGATCTGTCCCCTCCCAATG TGATCTGTCCCCTCCCAATG ATCTGTCCCCTCCCAATGAA CAATCTTGAGTCCCCATCAT GATCTGTCCCCTCCCAAATG CTTGAGTCCCCATCAAACAT AGCTGATCTGTCCCCTCCCA	1.27922	0.741191	0.392871	16	20346477
id17_56537222_f	3	9	GGCTGCCCACCTCCAGTAGT CCCAAGTTCTAACAACCAAC AGTTCTAACAACCAACTAAC CATCCCCAAGTTCTAACAAC CCCAAGTTCTAACTGGAGGT TTGGCTGCCCACCTCCAGTT CCCAAGTTCTAACAACCAAC CTGCCCACCTCCAGTTAAGT CATCCCCAAGTTCTAACAAC	1.27914	0.686744	0.403085	17	56537222
id19_35540054_f	3	6	CTGCACCTCCGCTAGCTAGC TGCCCTGCACCTCCGCTAGC TGCACCTCCGCTAGCTTAGC CCCAAGGTCACCCAGCTAAG TGCCCTGCACCTCCGCTAGC CCTTGCCCAAGGTCACCCAG	1.27908	0.710806	0.373405	19	35540054
id7_36959243_f	3	4	CCCTTGCCAGATCTGCAGCA CCTTGCCAGATCTGCAAGCA CTTGCCAGATCTGCAAAGCA TGCCCTTGCCAGATCTGCAG	1.27904	0.633788	0.43481	7	36959243
id6_154460778_f	3	5	TCATGCTTACGCTGAATGAA TCATGCTTACGCTGAATTGA CAGTTCATGCTTACGCTGAA CAGTTCATGCTTACGCTGAA CAGTTCATGCTTACGCTTGA	1.27891	0.722302	0.405177	6	154460778
id3_123404351_f	3	9	ACCACCCTTGCCAGACACAG GGGTTACCTTGCTCACCCAC CCACCCTTGCCAGACAACAG TACCTTGCTCACCCACTGTC GGGGTTACCTTGCTCACCAC TACCTTGCTCACCCACTGTC ACCACCCTTGCCAGACAAGT TGAGGGGTTACCTTGCTCAC CACCCTTGCCAGACAAACAG	1.2787	0.759525	0.365663	3	123404351
id23_47129685_f	3	8	TTCCGTGTCCAATGTCAGTC TCCGTGTCCAATGTCAAGTC TCCGTGTCCAATGTCGGGTA CCGTGTCCAATGTCAAAGTC TCCGTGTCCAATGTCGGGTA TCTTGTTCCGTGTCCAATGT TCCGTGTCCAATGTCGGGGT TCTTGTTCCGTGTCCAATGT	1.27839	0.745456	0.371871	23	47129685
id16_76945942_r	3	7	TCCATTACACAGAGAATGAG ATCCATTACACAGAGAATTG ACAATATCCATTACACAGAG ACAATATCCATTACACAGAG ACAATATCCATTACACAAGA ACAATATCCATTACACAGAG TCCATTACACAGAGAAATTG	1.27818	0.746295	0.377462	16	76945942
id17_78500424_r	3	6	CAGTCCCTCCATCTCATCAT GACCCAGTCCCTCCATCTCA CAGTCCCTCCATCTCATTCA TGACCCAGTCCCTCCATCAT GCCGGCAGGGGCTCCACCCA GACCCAGTCCCTCCATCTCA	1.27811	0.765083	0.34198	17	78500424
id9_135087046_r	3	4	CTCCTGACACCTGCACAGCA AGCCCCCGCCTTGCTTGTGC CACTCCTGACACCTGCAAGG CCAGCCCCCGCCTTGCTTGC	1.27809	0.672466	0.435462	9	135087046
id6_36850139_r	3	8	TACTTCCTCATTACACTGAC TACTTCCTCATTACACTTGA TTCTACTTCCTCATTACACG TGCCACTTGCCCCCGTAATG TTCTACTTCCTCATTACACG TTCTACTTCCTCATTACCAC TGCCACTTGCCCCCGTAATG GCCACTTGCCCCCGTAAATG	1.27804	0.834199	0.38673	6	36850139
id6_88380201_f	3	5	CTAAATGTTAATAGACTGAC CTAAATGTTAATAGACTTGA AGATTCTAAATGTTAATAGA AGATTCTAAATGTTAATAGA GATTCTAAATGTTAATTAGA	1.27798	0.83653	0.392825	6	88380201
id16_65335374_f	3	7	ATAATAGTAAACCTCATCAT GACTATAATAGTAAACCTCA TTCCCCGTCCCCCATGAATG GACTATAATAGTAAACTCAT GACTATAATAGTAAACCTCA TCATTCCCCGTCCCCCATGA TCCCCGTCCCCCATGAAATG	1.27798	0.769396	0.399823	16	65335374
id6_139434617_r	3	5	ATTCTCTGCCAGCAGCAGCA ATTCTCTGCCAGCAGCAAGC TTCTCTGCCAGCAGCAAAGC CCACCACATAACCCTGCTGC AGAGACAATTCTCTGCCAGC	1.27789	0.659027	0.444379	6	139434617
id5_44421716_f	3	8	GATTCCACGACGCAGCAAGC CTGGATTCCACGACGCAGCA TTCCACGACGCAGCAAAGCA ATCCCTGGATTCCACGACGC CTGGATTCCACGACGCAAGC TCCACGACGCAGCAAAAGCA ACCATCCCTGGATTCCACGC CCCTGGATTCCACGAACGCA	1.27788	0.686874	0.388582	5	44421716
id8_107944710_f	3	6	TCATCTACCATCATCATCAT TTATCATCTACCATCATCAT TCATCTACCATCATCATTCA AAAGAGTGAATTCCCCATGA TTATCATCTACCATCATTCA TTATCATCTACCATCATCAT	1.27778	0.710531	0.43685	8	107944710
id7_45623913_f	3	4	CCTAGCATCCCTGCCCTGTG CTCCTCCCACACCCTCACAA TCCTCCCACACCCTCAACAA CCTAGCATCCCTGCCCTTGA	1.2777	0.658953	0.371649	7	45623913
id19_55350453_f	3	3	TCCCTGTCCTTGTCGCAGCA CCCTGTCCTTGTCGCAAGCA TCCCTGTCCTTGTCGCATGG	1.27768	0.706284	0.491676	19	55350453
id16_67876020_r	3	6	GTACTATCACCTGAGCAGAG ACTATCACCTGAGCAAGAGC CTGAGGTACTATCACCTGAG CTGAGGTACTATCACCTGAG GTACTATCACCTGAGCAAGC TCTGGTCCCAGACCCGCTCA	1.2775	0.704306	0.386863	16	67876020
id17_4711312_f	3	10	CTAGATCGTATCCCTCTCTC GAAACTAGATCGTATCCCTC TCCCCCACCCCCAGAGAAGA ACTAGATCGTATCCCTCTCT CCCTGAAACTAGATCGTATC AAACTAGATCGTATCCTCTG ACTAGATCGTATCCCTCTCT GAAACTAGATCGTATCCCTC CCCCCACCCCCAGAGAAAGA CCCTGAAACTAGATCGTATC	1.27749	0.71242	0.380419	17	4711312
id1_200991617_f	3	4	GCACGCACACATGTGCAGCA GCACGCACACATGTGCAAGC ACGCACACATGTGCAAAGCA ACGCACACATGTGCAGGGCC	1.27742	0.72531	0.3597	1	200991617
id17_72513321_f	3	10	ACACCCAGCCTAGCAGCAGC CCTAGTAGACTCCAGCTGCT CTACACACACCCAGCCTAGC CACCCAGCCTAGCAGCCAGC ACACACCCAGCCTAGCAAGC CTACACACACCCAGCCTAGC CCTAGTAGACTCCAGCTGCT TACACACACCCAGCCTTAGC ACCCAGCCTAGCAGCCCAGC TTATTCTACACACACCCAGC	1.27737	0.642309	0.42614	17	72513321
id16_98284_f	3	4	CTCATCACTGAGCAGCAGCA CTCATCACTGAGCAGCAAGC CTTCTCATCACTGAGCAGCA CATCACTGAGCAGCAAAGCA	1.27734	0.64904	0.435989	16	98284
id9_129613187_f	3	6	GCCTTCTTCCATGAACAGAA CCTTCTTCCATGAACAAGAA GCAGCGGCCTTCTTCCATGA GCAGCGGCCTTCTTCCATGA CCTTCTTCCATGAACAAAGA AGCGGCCTTCTTCCAATGAA	1.27732	0.739658	0.432163	9	129613187
id13_107768009_f	3	5	CAGAACCCGTCTATGATGAA CAGAACCCGTCTATGATTGA CCTCAGAACCCGTCTATGAA CCTCAGAACCCGTCTATGAA CCTCAGAACCCGTCTATTGA	1.27722	0.683452	0.439062	13	107768009
id7_152759603_f	3	6	CCCCAATCTCTCCAGCAGCA ATACGTCCAACCTTGCTTGC CCCCATACGTCCAACCTTGC CCCCATACGTCCAACCTTGC CCCCAATCTCTCCAGCAGGT AACCCCAATCTCTCCAGCAA	1.27718	0.748925	0.436996	7	152759603
id4_26810849_f	3	7	AAGCCTAGCACCATACTACA AAACCTACCCCATGTAAGTA CCCAAGCCTAGCACCATACA AACCTACCCCATGTAAAGTA CCCAAGCCTAGCACCATACA AAGCCTAGCACCATTACATG TTAGTTAAAAACCTACCCCA	1.27715	0.626223	0.414014	4	26810849
id17_63389496_f	3	7	TGGGATATGCTGCAGCAGCA TGGGATATGCTGCAGCAAGC CTCCCCTGGGATATGCTGCA CCCTGGGATATGCTGCAGCA CTCCCCTGGGATATGCTTGC GGGATATGCTGCAGCAAAGC CTCCCCTGGGATATGCTGCA	1.27701	0.673435	0.390378	17	63389496
id7_42769982_f	3	4	CCAAGCATCTCAGAGCAGCA CCAAGCATCTCAGAGCAAGC CCTTCCAAGCATCTCAGAGC CAAGCATCTCAGAGCAAAGC	1.27688	0.679431	0.418941	7	42769982
id16_84004893_f	3	3	CATCCATCCACTCACTCACT AAGGCATCCATCCACTCACT TCATGAGTACATGCACCGAG	1.27683	0.601872	0.427463	16	84004893
id7_6553563_r	3	7	CCTCCTACAACACGAGTGAG CCTCCTACAACACGAGTTGA ACTCCACCTCCTACAACACG ACTCCACCTCCTACAACACG CACTGGCTTCCCCTCGTTGT TGGCTTCCCCTCGTGGTTGT CACTGGCTTCCCCTCGTAGG	1.27672	0.731779	0.433626	7	6553563
id22_20170508_r	3	7	TCCCTCTTGCACTCACTCAC GCCTTCCCTCTTGCACTCAC CCCTCTTGCACTCACTTCAC CCTTCCCTCTTGCACTTCAC GCCTTCCCTCTTGCACTCAC GGGCCTTCCCTCTTGCACTG GGGCCTTCCCTCTTGCACTG	1.27656	0.731513	0.393235	22	20170508
id8_71303841_f	3	5	CACAACAACTTGATACTACA CACAACAACTTGATACTTAC CTCCACAACAACTTGATACA CTCCACAACAACTTGATACA CTCCACAACAACTTGATTAC	1.2765	0.717371	0.419915	8	71303841
id16_35104791_r	3	5	GAGCGCAGCAGATGAATGAA GAGCGCAGCAGATGAATTGA CTCAGAGCGCAGCAGATGAA CTCAGAGCGCAGCAGATGAA CTCAGAGCGCAGCAGATTGA	1.27646	0.712795	0.446012	16	35104791
id5_44701273_f	3	7	TCAAGGTTACCACCACTACT CAACACATCCCCCCAGTAAG GTGATCAAGGTTACCACCAC GTGATCAAGGTTACCACCAC AACACATCCCCCCAGTTAAG AGGTGATCAAGGTTACCACT GTGATCAAGGTTACCACACT	1.2763	0.686226	0.398393	5	44701273
id11_37105812_r	3	7	TAAGTCTGATCCCAGCAGCA ACATCAGTGCCCTTGCTTGC AGTCACATCAGTGCCCTTGC AGTCACATCAGTGCCCTTGC GTCTGATCCCAGCAAAGCAA GGTGTCAGTCACATCAGTGC ATAAGTCTGATCCCAGCAAA	1.27629	0.728901	0.418171	11	37105812
id23_87266161_r	3	4	CTTCATATCAATGCGCAGTA CATATCAATGCGCAAGTAAG CATATCAATGCGCAAGTTAA GACTTCATATCAATGCGCAA	1.27611	0.741235	0.395335	23	87266161
id18_37696801_f	3	6	ATCTGACCCCACCCTCTCTT TCATCTGACCCCACCCTCTT TCTGACCCCACCCTCTTCTT TCATCTGACCCCACCCTCTT CATCTGACCCCACCCTTCTT TTGGCCCACGTGCAACCTAA	1.2761	0.727112	0.377605	18	37696801
id3_132058104_f	3	7	GAAAACTCCCTCTAGCAGCT GAAAACTCCCTCTAGCAAGC CAATTCTCCACCCAGCTAGA CAATTCTCCACCCAGCTAGA CAATTCTCCACCCAGCTTAG AAAACTCCCTCTAGCAAAGC TCAGTCAATTCTCCACCCAG	1.27588	0.663748	0.427457	3	132058104
id8_124145544_f	3	4	TCTCCCTCTCCTGCCCTGAA CTCTCCTGCCCTTGAATGGA TCCATCTACCTTCCAATTCA CTCCTGCCCTTGAAGGTAGA	1.27575	0.632617	0.424064	8	124145544
id10_9832760_r	3	5	TTCCAGTAGCAGTGAGTGTG TCCAGTAGCAGTGAGTTGTG TCTACATTCCAGTAGCAGTG TCTACATTCCAGTAGCAGTG CTACATTCCAGTAGCAAGTG	1.27561	0.771198	0.422973	10	9832760
id20_19467917_r	3	3	CTCTGCTCCTGGATGCTGCA CTCTGCTCCTGGATGCTTGC TGATTCTTCACCCTGCATCC	1.27557	0.735715	0.460714	20	19467917
id2_202133705_f	3	5	TCTCACCCTCCTCCTCATTC CCCATCTCACCCTCCTCCTC CTCACCCTCCTCCTCAATTC ACGCCCATCTCACCCTCCTC CCCATCTCACCCTCCTCCTC	1.27543	0.713851	0.352711	2	202133705
id13_109880954_f	3	5	ATCCCCAGTACGATGACGTG CCCAGTACGATGACCGTGAG CTGATCCCCAGTACGATGAG CTGATCCCCAGTACGATTGA CCCAGTACGATGACCGTTGA	1.27537	0.686678	0.408702	13	109880954
id14_77836640_r	3	5	AATGCTTCCCACCAGCAGCA ACCCCCAGGACCATGCTTGC ACCCCCAGGACCATGCTGGT ACCCCCAGGACCATGCTGGT ACCCCCAGGACCATGCTTGG	1.27535	0.745574	0.425338	14	77836640
id13_94032602_r	3	8	CAGTTCAAGACAGTAGTAGT CATCAGTTCAAGACAGTAGT CAGTTCAAGACAGTAGTTAG TCTCATCAGTTCAAGACAGT ATCAGTTCAAGACAGTTAGT TCTCATCAGTTCAAGACAGT CATCAGTTCAAGACAGTAGT CAAATCTCATCAGTTCAAGT	1.27529	0.723563	0.385777	13	94032602
id19_45550921_f	3	4	GACTGTTCCTCTCAGCTAGC GACTGTTCCTCTCAGCAGGA TTCCTCTCAGCTTAGCAGGA TCCTCTCAGCTTAGCAAGGA	1.27528	0.843438	0.388505	19	45550921
id17_57737791_f	3	7	TCCCTTATCTCCCTGATGAA TCCCTTATCTCCCTGATTGA GTGTGCTTGACTCCCCTTCA GTGTGCTTGACTCCCCTTCA CTTGACTCCCCTTCAAATCA ATCCCTTATCTCCCTGAAAG CCAAATGTGTGCTTGACTCA	1.27522	0.726146	0.41476	17	57737791
id2_186824368_f	3	6	GCAATTGCCCATCAGCAGCT GCAATTGCCCATCAGCAAGC TCTGACAGACCCCAGCTGAT TCTGACAGACCCCAGCTGAT AATTGCCCATCAGCAAAGCT TCTGACAGACCCCAGCTTGA	1.27508	0.644366	0.429035	2	186824368
id2_233103115_r	3	4	TTGCTGTGCACGCAGCAGCA TGCTGTGCACGCAGCAAGCA AAGAGCTTGCTGTGCACGCA AAGAGCTTGCTGTGCACGCA	1.27506	0.757229	0.470564	2	233103115
id9_135757225_f	3	10	CACTCTGCCCTTCATCATCA ACTCTGCCCTTCATCAATCA CAACACTCTGCCCTTCATCA TGGGGCTCACCCACCGTGAA CAACACTCTGCCCTTCATCA TGGGGCTCACCCACCGTGAA CTCTGCCCTTCATCAAATCA AACACTCTGCCCTTCAATCA TGGGGCTCACCCACCGTTGA TGGGGCTCACCCACCGTGAA	1.27505	0.693393	0.393603	9	135757225
id2_217870227_f	3	4	CCCCTTACCCACGGGCTGCA CCCCTTACCCACGGGCTTGC CCCCTTACCCACGGGCAGAG ATCCACTCTGCCCTGCCCGT	1.27494	0.74513	0.433808	2	217870227
id20_32358439_f	3	6	GTCTCAGTCCCTCAGCAGAG CTCAGTCCCTCAGCAAGAGC GTCCTGTCTCAGTCCCTCAG GTCTCAGTCCCTCAGCAAGC GTCCTGTCTCAGTCCCTCAG TCCTGTCTCAGTCCCTTCAG	1.27493	0.773218	0.357017	20	32358439
id21_44534600_r	3	7	ATTAGCCATCCTAGTGTGTG AAAGGCACCCCCACAACACT TGGGCATTAGCCATCCTAGT CCAAAGGCACCCCCACAACT TTAGCCATCCTAGTGGTTGT TGGGCATTAGCCATCCTAGT AAAGGCACCCCCACTAAGGA	1.2749	0.756908	0.36209	21	44534600
id13_33696313_f	3	6	CACCTCATCTCTGCACAGCA ACCTCATCTCTGCACAAGCA ACAGACCACCTCATCTCTGC ACCTCATCTCTGCACAAAGC ACAGACCACCTCATCTCTGC CTGTTCTCACCCTGCAGATG	1.27476	0.795447	0.424311	13	33696313
id14_94441733_r	3	4	CCGTGCCCAGACACGCAGCA CCGTGCCCAGACACGCAAGC GTGCCCAGACACGCAAAGCA AACTCCGTGCCCAGACACGC	1.27459	0.6779	0.39475	14	94441733
id23_47574692_r	3	3	TCAGCAGCGACCCCCACCAC AGCCTCTCGCTTACCCTGTG CTCAGCAGCGACCCCCACAA	1.27458	0.715734	0.395999	23	47574692
id20_6736438_r	3	6	TCCCACTTAGAATGACAGAC CCCACTTAGAATGACAAGAC CCCTTCCCACTTAGAATGAC CCCTTCCCACTTAGAATGAC CCACTTAGAATGACAAAGAC GACTGATAACCAGTCTAAGT	1.27452	0.708623	0.402528	20	6736438
id19_12788556_f	3	10	CTGTTCCTTGCCCTCCTCCT CCACTGTTCCTTGCCCTCCT CTGTTCCTTGCCCTCCTTCC CCCAGACAGAGTCCATCCCA CCACTGTTCCTTGCCCTTCC CCCAGACAGAGTCCATCCCA CCACTGTTCCTTGCCCTCCT TCCCAGACAGAGTCCATCCA GAGTCCATCCCAGGAAAGGA CCCAGACAGAGTCCAGGGCA	1.27447	0.696096	0.39784	19	12788556
id1_205095050_r	3	7	ACAGAAGTCCATCCACTACT CCCCCTTCACACCCAGTAAG CCTACAGAAGTCCATCCACT CAGAAGTCCATCCACTTAAC CCTACAGAAGTCCATCCACT GTCCTACAGAAGTCCATCAC CCTACAGAAGTCCATCCCAC	1.27434	0.753222	0.372127	1	205095050
id2_240056286_r	3	10	TCCATCAACAACTAGCAGCT ATCAACAACTAGCAAGCTAG TCCATCAACAACTAGCTAGG CCCAAATTCCATCAACAACT TCCATCAACAACTAGCTTAG TCCATCAACAACTAGCAAGG CCCAAATTCCATCAACTAGG CCCAAATTCCATCAACAACT CCAAATTCCATCAACAAACT ATCAACAACTAGCAAGCCTA	1.27428	0.794356	0.324472	2	240056286
id14_50056057_r	3	4	ATGCCGATGCACGTGCAGCA TGCCGATGCACGTGCAAGCA GCCGATGCACGTGCAAAGCA TGATGCCGATGCACGTGCAT	1.27418	0.669588	0.39878	14	50056057
id16_12172003_r	3	10	CACCACTAATAAGCAGCAGC ACCACCACTAATAAGCAGCG AACACCACCACTAATAAGCG ACCACTAATAAGCAGCCAGC ACCACCACTAATAAGCAAGC ACCACCACTAATAAGCAGCG AACACCACCACTAATAAAGC AACACCACCACTAATAAGCG ACCACTAATAAGCAGCCCAG AACACCACCACTAATAAGCG	1.27383	0.675784	0.396049	16	12172003
id9_21793382_r	3	7	TCACAGTCCCCTAGTATGTA TCACAGTCCCCTAGTATTGT CTTCATCACAGTCCCCTAGT CTTCATCACAGTCCCCTAGT TTCCATTCCCTACAAATACT CCCTTCATCACAGTAGGGAA TTCATCACAGTCCCCTTAGT	1.27363	0.79003	0.338358	9	21793382
id9_122716406_r	3	5	ATTAGAGCCATGCAGCAGCA ATTAGAGCCATGCAGCAAGC TAGAGCCATGCAGCAAAGCA GGAATTAGAGCCATGCAGCA GAAGGGAATTAGAGCCATGC	1.27348	0.682829	0.416477	9	122716406
id22_28991487_f	3	4	GCATTCTCCTCTGTGCAGCA GCATTCTCCTCTGTGCAAGC GCAGCATTAGCCCTGCACAG CATTCTCCTCTGTGCAAAGC	1.27347	0.700723	0.435626	22	28991487
id13_76980424_r	3	7	TCTCTTCCCTCCGAACAGAA CTCTTCCCTCCGAACAAGAA CCCTCTCTCTTCCCTCCGAA CTTCCCTCCGAACAAAGAAA CCCTCTCTCTTCCCTCCGAA CCTCTCTCTTCCCTCCCGAA GCCCTCTCTCTTCCCTCGAA	1.27347	0.731404	0.400734	13	76980424
id23_150771076_r	3	5	ACTCTCTGCAAGCAGCAGCA ACTCTCTGCAAGCAGCAAGC CTTGACTCTCTGCAAGCAGC CTCTTGACTCTCTGCAAGCA CTCTCTGCAAGCAGCAAAGC	1.27342	0.651395	0.452715	23	150771076
id7_155134200_r	3	6	CCAGCTTGCTCCAGAATGAA CCAGCTTGCTCCAGAATTGA CCACCCAGCTTGCTCCAGAA CCACCCAGCTTGCTCCAGAA CCACCCAGCTTGCTCCAAGA AAAGTTAGCCCTTCAAATTC	1.27312	0.74056	0.373636	7	155134200
id12_6872155_r	3	7	CTCTTCTGACAAGAGCAGAG CTCTTCTGACAAGAGCAAGA GGAAACTCTTCTGACAAGAG CTTCTGACAAGAGCAAAGAG GGAAACTCTTCTGACAAGAG CTCTTCTGACAAAGAGGGGA TGGAAACTCTTCTGAGGGGA	1.2731	0.742546	0.381315	12	6872155
id14_68210543_r	3	7	AAGACACAAGACACACACAA CCAAGACACAAGACACACAA AGACACAAGACACACAACAA CCAAGACACAAGACACACAA CAAGACACAAGACACAACAA CACCAAGACACAAGACACAA GACACAAGACACACAAACAA	1.2729	0.664642	0.390253	14	68210543
id17_46950276_r	3	10	CAGAGAGTCCACACTCTCTG CAGAGAGTCCACACTCTTCT GGCAGAGAGTCCACACTCTG AAGAGGCAGAGAGTCCACAC GGCAGAGAGTCCACACTCTG ACTGGTCCCCAGAAAGAGTG AAGAGGCAGAGAGTCCACAC GGCAGAGAGTCCACACTTCT CAAGAGGCAGAGAGTCCACT GAGGCAGAGAGTCCAACACT	1.27288	0.69857	0.393617	17	46950276
id8_26114698_f	3	7	CCAGGTACTCCCTTGCTGCT CACCCTTACCCTAGCAAGCA ACGCACCCTTACCCTAGCAA ACCCTTACCCTAGCAAAGCA ACGCACCCTTACCCTAGCAA AATGACGCACCCTTACCCTA AATGACGCACCCTTACCCAA	1.27284	0.745027	0.338803	8	26114698
id7_77667042_r	3	7	TATATATATATACTGACTGA AAATATATATATATACTGAC ATATATATATACTGACCTGA AAATATATATATATACTTGA AAATATATATATATACTGAC ATATATATACTGACCCTGAC ATATATATATATACGGGGCG	1.27262	0.644234	0.433024	7	77667042
id11_133211240_r	3	8	ATGTCCACCACCTCACTCAC ACAAATGTCCACCACCTCAC TCCTGGGTCCCAGTGAAGTG CCTGGGTCCCAGTGAAAGTG AAATAACAAATGTCCACCAC CAAATGTCCACCACCTTCAC AATAACAAATGTCCACCACC ACAAATGTCCACCACCTCAC	1.27261	0.702181	0.378543	11	133211240
id8_12767117_r	3	5	TTCTGGTCAGCCCAGCAGCA ATACCTGACGCCATGCTTGC TACTTCTGGTCAGCCCAGCA TACTTCTGGTCAGCCCAGCA CTGGTCAGCCCAGCAAAGCA	1.27258	0.697364	0.392757	8	12767117
id20_51415493_f	3	9	TTGGCCACCACCTGTCTCTG TTGGCCACCACCTGTCTTCT CTGAGTAGTTGGCCACCACC TAGTTGGCCACCACCTGTCT TAGTTGGCCACCACCTGTCT TCCCTGAGTAGTTGGCCACC TCCTGGATCCCCAGAAAGAC CTGAGTAGTTGGCCACCACC TGAGTAGTTGGCCACCCACC	1.27232	0.790997	0.361517	20	51415493
id5_86256789_f	3	6	TACTATACTCACCTGAAGAA CCTTACTATACTCACCTGAA ACTATACTCACCTGAAAGAA CTATACTCACCTGAAAAGAA TAGGAAGCTGTTGCCATTCA CCTTACTATACTCACCTGAA	1.27231	0.729045	0.402311	5	86256789
id12_59780791_f	3	6	ACTACGACTAAGAGAGTGAG ACTACGACTAAGAGAGTTGA CATCTGACTACGACTAAGAG TCTGACTACGACTAAGAGAG GAATACTCCATCTGACTACG CATCTGACTACGACTAAAGA	1.27228	0.760373	0.429975	12	59780791
id10_113680943_r	3	6	CCCTCTTGCCTCTAGCAGCT CCCTCTTGCCTCTAGCAAGC CTCCCCCTCTTGCCTCTAGC CTCCCCCTCTTGCCTCTAGC CCTCTTGCCTCTAGCAAAGC TCCCCCTCTTGCCTCTTAGC	1.27209	0.69746	0.42224	10	113680943
id15_101709647_r	3	7	ACAAGCAGCCATCTGCTGCC ACAAGCAGCCATCTGCTTGC ACAAGCAGCCATCTGCCGGG ACAAGCAGCCATCTGCCGGG TCACCACCCGGCAAAGCAGA TCCTATAGTCATCACCACCC TAGTCATCACCACCCGCAGA	1.27208	0.693287	0.442646	15	101709647
id4_77702544_r	3	6	ACCCTCTCACCTTGAAAGAA CCCTCTCACCTTGAAAAGAA CCATTACCCTCTCACCTTGA CCTCTCACCTTGAAAAAGAA CCATTACCCTCTCACCTTGA TCCATTACCCTCTCACCTGA	1.27206	0.745172	0.389201	4	77702544
id4_5584524_f	3	6	ACCCCACAGCACAGACAGGA CCCACAGCACAGACAAGGAC CCACAACCCCACAGCACAGA CCACAACCCCACAGCACAGA CTCACCACAACCCCACAGCA CACAACCCCACAGCACCAGA	1.272	0.761739	0.367176	4	5584524
id2_177897528_f	3	5	CACAGGACAAATCTGCTGCA CACAGGACAAATCTGCTTGC CAGGACAAATCTGCAGGGAA CAGGACAAATCTGCAGGGAA CACAGGACAAATCTGCAGGA	1.2719	0.766677	0.457569	2	177897528
id23_68826073_r	3	4	TCCCACACCCATGAGCAGCA TCCCACACCCATGAGCAAGC TCCCACACCCATGAGCAGGG CCCACACCCATGAGCAAAGC	1.27187	0.679401	0.409584	23	68826073
id6_137492417_r	3	6	CGCTCAGTTATTCTGCATGC CCTCGCTCAGTTATTCTGCG CGCTCAGTTATTCTGCAATG CCTCGCTCAGTTATTCTTGC CTCAGTTATTCTGCAAATGC CCTCGCTCAGTTATTCTGCG	1.27186	0.683317	0.442105	6	137492417
id22_30395862_r	3	4	CTCCATAGACGCCTGCTGCA CTCCATAGACGCCTGCTTGC CCCCCTCCATAGACGCCTGC CACTCTGCACCCTGCAAAGC	1.27178	0.70379	0.450078	22	30395862
id11_16810870_r	3	6	AAGCCTACACAGCAGCTAGC AAGCCTACACAGCAGCTTAG TCCCAAGCCTACACAGCAGC TCCCAAGCCTACACAGCAGC AATACTGACACCCGCTGTGT CCCAAGCCTACACAGCCAGC	1.27168	0.71891	0.412708	11	16810870
id10_68890319_r	3	6	AATAATAAGCAGCAGCAGCT AATAATAAGCAGCAGCAAGC AATAATAATAAGCAGCAGCT AATAATAATAAGCAGCAGCT AATAATAATAAGCAGCAAGC CAAAATAATAATAAGCAGCT	1.27167	0.614431	0.430175	10	68890319
id15_79494597_f	3	4	CCCTTCTACCCCTTGCTGAA CCCTTCTACCCCTTGCTTGA CTCATTCCCTTCAAAGCAAG GACATCACTCATTCCCTTCA	1.27165	0.68542	0.404602	15	79494597
id17_7205018_f	3	4	CCAAACTCCTGAGCGCAGAA CCAAACTCCTGAGCGCAAGA AAACTCCTGAGCGCAAAGAA GCCGACCAAACTCCTGAGAA	1.27164	0.688544	0.404515	17	7205018
id3_53511076_r	3	7	ATTCTTCTTCCCCAACTAAC GATATTCTTCTTCCCCAACA TTCTTCTTCCCCAACTTAAC GATATTCTTCTTCCCCAACA ATATTCTTCTTCCCCAAACA TTGGATATTCTTCTTCCCCA TGGATATTCTTCTTCCCCAC	1.27161	0.74491	0.385363	3	53511076
id4_163301066_r	3	3	GCTTGTATCCAGCTGCTGTG AGGATGACCTCACAAGCAGC GAAAGGATGACCTCACAAGC	1.27152	0.735621	0.417222	4	163301066
id3_71965171_r	3	9	TCTTCCCTCCCCATGGAGGA AGCACCACCCCTTCCATCCA CTTCCCTCCCCATGGAAGGA CTCTCTTCCCTCCCCATGGA CACCACCCCTTCCATGGGGA AGCACCACCCCTTCCATCCA TTCCCTCCCCATGGAAAGGA CACCACCCCTTCCATTCCAT AAGCACCACCCCTTCCAATG	1.27142	0.660689	0.399268	3	71965171
id18_13524195_r	3	4	TTCTTCTCTATCATGCAGCA TTCTTCTCTATCATGCAAGC CTTCTCTATCATGCAAAGCA CTTCTCTATCATGCAGGGCC	1.27135	0.682525	0.376221	18	13524195
id19_32767669_r	3	6	CTCCCTGCCCCCCAGCTAGC TCCCTGCCCCCCAGCTTAGC ACTGTATCTCCCTTCCAGCT ACTGTATCTCCCTTCCAGCT ACTGTATCTCCCTTCCAAGC TCTCCCTTCCAGCTAAAGCT	1.27121	0.810403	0.343819	19	32767669
id13_81321436_f	3	9	CCCATCCCTCTTGTAGTAGT CCTCCCATCCCTCTTGTAGT CATCCCTCTTGTAGTTAGTT CTCAGCCTCCCATCCCTCTT CTCCCATCCCTCTTGTTAGT CCTCCCATCCCTCTTGTAGT CATCCCTCTTGTAGTTAAGT ACGCCTGTAGTCCCAACAAG ACGCCTGTAGTCCCAACAAG	1.27117	0.675016	0.394317	13	81321436
id12_44856618_r	3	6	GCAGGTACTCTCCTGCTGCA GCAGGTACTCTCCTGCTTGC AGCCAGTGCAAAAGCCCTGC AGCCAGTGCAAAAGCCCTGC GTGCAAAAGCCCTGCAAAGC AGGCAGGTACTCTCCTGCAC	1.27104	0.76869	0.438948	12	44856618
id6_42962645_f	3	6	TTCTCCTCCCCCTAACTGAA ACAAGCTCCCCGTTCAAGTT ACACACAAGCTCCCCGTTAG ACACACAAGCTCCCCGTTAG AGCTCCCCGTTCAAAGTTAG ACACACAAGCTCCCCGTAGG	1.271	0.776383	0.385828	6	42962645
id13_37192836_f	3	10	ACCCTCCCATCTCAACACAA CCCTCCCATCTCAACAACAA CCACCCTCCCATCTCAACAA TATCTCTCTACCCTTGAGAT CCACCCTCCCATCTCAACAA TATCTCTCTACCCTTGAGAT CACCCTCCCATCTCAAACAA CTCTTCCACCCTCCCATCAA CCTCCCATCTCAACAAACAA TATCTCTCTACCCTTGAGAT	1.27095	0.651914	0.413363	13	37192836
id4_3912391_f	3	7	GGCACCTCTCTCCAGCAGCA GCGCCATCCTCCATGCTTGC CCTCTCTCCAGCATGGAGGA CTGGGCACCTCTCTCCAGCA CACCTCTCTCCAGCAAAGCA CACAGTGCTGAGCGCCATGC GTGCTGAGCGCCATCCATGC	1.27088	0.687218	0.413309	4	3912391
id5_53928100_r	3	7	AACGTTAGTTACCGTCAGTC CAGCACAGAGCCAGACTTGA ATTCTCAGCACAGAGCCAGA CGTTAGTTACCGTCAAAGTC TTCTCAGCACAGAGCCCAGA ATTCTCAGCACAGAGCCAGA ACTCATTCTCAGCACAGAGA	1.27088	0.736858	0.383531	5	53928100
id6_71352361_f	3	8	CCTCCTACCCCAAGAATGAG AACTATATCCCCTCAATTCT ATCTAACTATATCCCCTCTT CCTCCTACCCCAAGATTGAG ATCTAACTATATCCCCTCTT CTCCTACCCCAAGAAATTGA TTCCTCCCCTCCTACCCCAA TCTAACTATATCCCCTTCTT	1.27087	0.710826	0.365007	6	71352361
id3_138948989_r	3	5	CTGCTCAGAAAGCAGCAGCA CTGCTCAGAAAGCAGCAAGC TGCTCAGAAAGCAGCAAAGC GCACTCCTGCTCAGAAAGCA ACTCCTGCTCAGAAAGCAGC	1.27086	0.672664	0.452991	3	138948989
id11_72251937_f	3	7	CTGCCAGCCCTCCTCTCCTC CCTGCCAGCCCTCCTCTCTG CACTCCTGCCAGCCCTCCTC CCTGCCAGCCCTCCTCTTCT CACTCCTGCCAGCCCTCCTC CTCCGTGTGCTCCCCCAGGA GTGCACTCCTGCCAGCCCTC	1.27083	0.681178	0.408695	11	72251937
id1_228864060_f	3	5	CTGTTGTATCACCAGCAGCA GCGCCATCATCCTTGCTTGC CAGCTGTTGTATCACCAGCA CAGCTGTTGTATCACCAGCA AGCTGTTGTATCACCAAGCA	1.27068	0.743328	0.403884	1	228864060
id20_48731799_r	3	6	CCCTATTCCTAGCAGCAGCT CCCTATTCCTAGCAGCAAGC ACTGCCCTATTCCTAGCAGC ACTGCCCTATTCCTAGCAGC CCTATTCCTAGCAGCAAAGC TGCCCTATTCCTAGCTGGGT	1.27058	0.655165	0.409497	20	48731799
id15_41985855_r	3	6	TCCACCTCAACTACTGTGCT TCCACCTCAACTACTGTTGC CATCATCCACCTCAACTACT CATCATCCACCTCAACTACT CATCATCCACCTCAACTTAC ACCTCATCATCCACCTCAAC	1.27058	0.781464	0.385061	15	41985855
id23_153911164_f	3	10	AATGCAGCTCTCCACCACCA GCGAATGCAGCTCTCCACCA AATGCAGCTCTCCACCAACC AAGCGAATGCAGCTCTCCAG AAGCGAATGCAGCTCTCCAG GCGAATGCAGCTCTCCAACC GCGAATGCAGCTCTCCACCA ATGAAGCGAATGCAGCTCTC TGCAGCTCTCCACCAAACCA TGAAGCGAATGCAGGGGCAC	1.27043	0.714243	0.401792	23	153911164
id19_41281811_r	3	3	GACAGCCATACTGCACAGCA ACAGCCATACTGCACAAGCA CAGCCATACTGCACAAAGCA	1.27043	0.747621	0.382709	19	41281811
id3_37963490_r	3	6	TATTCTGAGCCCCTGAAGAA ATCTATTCTGAGCCCCTGAA ATTCTGAGCCCCTGAAAGAA TGAACTAAATTGTCCATTCA TTCTGAGCCCCTGAAAAGAA ATCTATTCTGAGCCCCTGAA	1.27015	0.679293	0.394734	3	37963490
id3_45465907_f	3	6	CTCCACTGTCCGTCCCTGTC TCCACTGTCCGTCCCTTGTC CGCACACTCCACTGTCCGTC CGCACACTCCACTGTCCGTC CTTGCGCACACTCCACTGTC GCACACTCCACTGTCCCGTC	1.2701	0.684403	0.401799	3	45465907
id14_99603547_f	3	4	CTCCAGGTTCTCGCGCAGCA TCCAGGTTCTCGCGCAAGCA CCAGGTTCTCGCGCAAAGCA GAGCTCCAGGTTCTCGCGCA	1.26987	0.658256	0.386973	14	99603547
id3_40786515_r	3	7	ACTGCCTACCTGAAGATGAA CTGCCTACCTGAAGATTGAA GTCTCCACTGCCTACCTGAA TGCCATATGACCCCTTCTTC GTCTCCACTGCCTACCTTGA TGCCATATGACCCCTTCTTC GTCTCCACTGCCTACCTGAA	1.26984	0.75517	0.423948	3	40786515
id6_70097354_r	3	6	TCCTGGCCCATGCAACAGCA CCTGGCCCATGCAACAAGCA CTTGAGGTTCATCCATGCAT CTTGAGGTTCATCCATGCAT ATGTCCTTGAGGTTCATCCA TATAATGTCCTTGAGGTTCA	1.26981	0.764587	0.418577	6	70097354
id9_121247535_f	3	6	CTTCCATTGCAACGTCAGTC TTCCATTGCAACGTCAAGTC TCATCTTCCATTGCAACGTC TCCATTGCAACGTCAAAGTC CATCTTCCATTGCAACCGTC TCATCTTCCATTGCAACGTC	1.26974	0.762635	0.356403	9	121247535
id10_79106718_r	3	6	ACCCCATATCCAGCCCTAGC TACCTACCCCATATCCAGCA CCCCATATCCAGCCCTTAGC TACCTACCCCATATCCAAGC TACCTACCCCATATCCAGCA CATACCCACTCCCTGCTAAA	1.26968	0.755982	0.373737	10	79106718
id5_103627038_r	3	6	TCACTCTTCCTTCCACTACT CACTCTTCCTTCCACTTACT CACCACTGTACCCCAGTGGA CACCACTGTACCCCAGTGGA CTGTCACTCTTCCTTCCAAC ACCACTGTACCCCAGTAAAG	1.26953	0.746434	0.378358	5	103627038
id14_105386564_f	3	6	GCCAGGTGTGTCCTGCTGCA GCCAGGTGTGTCCTGCTTGC GCCAGGTGTGTCCTGCAGGG GCCAGGTGTGTCCTGCAGGG GGGCCCCCACCCTGCAAAGC GCAGGGGCCCCCACCCTTGC	1.26953	0.735861	0.411892	14	105386564
id10_53045497_f	3	6	ACCTGTGCCTTCGAGCAGCT ACCTGTGCCTTCGAGCAAGC CACCTGTAGTCCCAGCTCGA CACCTGTAGTCCCAGCTCGA CTGTGCCTTCGAGCAAAGCT ACCTGTAGTCCCAGCTTCGA	1.26937	0.678317	0.427043	10	53045497
id9_109205421_f	3	7	CACAGATAATACCTGCAGCA CCCAATAACCCCATGCTTGC TCCACAGATAATACCTGCAT TCCACAGATAATACCTGCAT AGATAATACCTGCAAAGCAT AACATGTTCCCAATAACCCC TCCTCCACAGATAATACATG	1.26936	0.752622	0.409993	9	109205421
id23_116808918_f	3	7	CTCTGAGCCCTGCTGATGTG CTGAGCCCTGCTGATTGTGA ATTGCCTCTGAGCCCTGCTG ATTGCCTCTGAGCCCTGCTG CTCTGAGCCCTGCTGATTGA CAGATTGCCTCTGAGCCCTG CACTTCTTCTCCTCCCTCAG	1.26935	0.756349	0.335883	23	116808918
id13_105616460_r	3	7	ACTTCCACCCCTTCACTACT CACTGGACCAAGTAAGTGAA GACCACTGGACCAAGTGAAG CACTGGACCAAGTAAGTTGA GCCCAATAACTTCCACCCCT AATAACTTCCACCCCTTACT GACCACTGGACCAAGTTATT	1.26919	0.723794	0.398895	13	105616460
id7_35024624_r	3	5	CCCAGTGCATCTAGAATGAA CCCAGTGCATCTAGAATTGA TGTTGCCCAGTGCATCTAGA TGTTGCCCAGTGCATCTAGA GTTGCCCAGTGCATCTTAGA	1.26916	0.786224	0.391523	7	35024624
id17_64004788_f	3	6	CTGATGGTGACCCCACTACT CATGTCCCATGCCAAGTAAG CCCATGTCCCATGCCAAGTG CCATGTCCCATGCCAAAGTG CCCATGTCCCATGCCAAGTG GATGGTGACCCCACTTAACT	1.26914	0.712252	0.381751	17	64004788
id20_17717282_r	3	4	TCTTGTAGCAACAAGCAGCG TCTTGTAGCAACAAGCAAGC TCCAGTCTTGTAGCAACAAG CTTGTAGCAACAAGCAAAGC	1.26907	0.66861	0.408802	20	17717282
id4_26228034_r	3	4	CCTAGTGACTTGCCGCAGCA CCTAGTGACTTGCCGCAAGC TAGTGACTTGCCGCAAAGCA GTTCCTAGTGACTTGCCGCA	1.26906	0.671673	0.384589	4	26228034
id11_17378920_f	3	4	TCCCTGAGACATGCGCAGTA CTGAGACATGCGCAAGTAAG CTGAGACATGCGCAAGTTAA ATTCCCTGAGACATGCGCAA	1.26901	0.689931	0.424213	11	17378920
id4_137711772_r	3	3	ACTCTCGAGCAGCTGCAGCA CTCTCGAGCAGCTGCAAGCA TCTCGAGCAGCTGCAAAGCA	1.26894	0.734646	0.366382	4	137711772
id1_227921221_f	3	4	TGCCTGTGCCATGTGCAGCA GCCTGTGCCATGTGCAAGCA GCCTGTGCCATGTGCAAAGC GCAATGCCTGTGCCATGTGC	1.26857	0.652773	0.471951	1	227921221
id14_51607601_f	3	7	CCCCATACCACTCGCTCCTC AGCCATCATCCCTGAGCGAG TCCCTCCCCCATACCACTCA TCCCTCCCCCATACCACTCA GCCATCATCCCTGAGCCGAG CAGCCATCATCCCTGGTATG CCCTCCCCCATACCACCTCA	1.26853	0.691595	0.401483	14	51607601
id23_41330309_f	3	8	CAGAGCAACCTACTCTACTA GCCCAGAGCAACCTACTCTA GAGCAACCTACTCTAACTAA CCCAGAGCAACCTACTTCTA GTGCCCAGAGCAACCTACTA GCCCAGAGCAACCTACTCTA CAGTGCCCAGAGCAACCTAA AGCAACCTACTCTAACCTAA	1.26846	0.651487	0.424115	23	41330309
id11_64077606_f	3	6	CCACCTAGACACAGACTGAC CCACCTAGACACAGACTTGA CATTCCACCTAGACACAGAC CATTCCACCTAGACACAGAC CATTCCACCTAGACACAAGA GTGCACACATTCCACCTAGA	1.26846	0.739596	0.446292	11	64077606
id8_42202740_f	3	4	CAGCGCCATACCACGCAGCA CAGCGCCATACCACGCAAGC GCGCCATACCACGCAAAGCA GCGCCATACCACGCAGGGTG	1.2684	0.673388	0.403224	8	42202740
id10_117546391_f	3	6	CACAGGCCTTCTGCACAGCA ACAGGCCTTCTGCACAAGCA CAGGGCACAGGCCTTCTGCA CAGGCCTTCTGCACAAAGCA CAGGGCACAGGCCTTCTGCA CGCCCAGGGACCCTGCAAGA	1.2683	0.756592	0.366523	10	117546391
id19_50244246_r	3	4	TGCTGAGACCATCCGCAGCA GCTGAGACCATCCGCAAGCA CTGAGACCATCCGCAAAGCA AACTGCTGAGACCATCCGCA	1.26829	0.647666	0.394483	19	50244246
id17_82337256_f	3	5	CTCCTGTCAAGGTGTCAGTG TCCTGTCAAGGTGTCAAGTG CCCTCCTGTCAAGGTGGGGT CCTGTCAAGGTGTCAAAGTG CCCTCCTGTCAAGGTGGGGT	1.26829	0.742865	0.383047	17	82337256
id2_233840612_r	3	9	CACAGCCCAACTCAGAAGAG ACAGCCCAACTCAGAAAGAG CTTCACAGCCCAACTCAGAG CTCTTCACAGCCCAACTCAG CAGCCCAACTCAGAAAAGAG ACACCTACCTCTCTTGAGTT CTTCACAGCCCAACTCAGAG AACACACCTACCTCTGAAGT CTCTTCACAGCCCAACTCAG	1.26823	0.728578	0.376243	2	233840612
id17_78460013_f	3	6	TTGTTCTGCAAATGACAGAC TTGTTCTGCAAATGACAAGA TCAGGTTGTTCTGCAAATGA GTTCTGCAAATGACAAAGAC TCAGGTTGTTCTGCAAATGA CAGGTTGTTCTGCAAAATGA	1.26817	0.736977	0.366218	17	78460013
id10_102359626_f	3	6	CTTCCCTAACTTATACTACA CTTCCCTAACTTATACTTAC AGCCCTTCCCTAACTTATAC AGCCCTTCCCTAACTTATAC GAGCCCTTCCCTAACTTACA GAGGGAGCCCTTCCCTAACA	1.26804	0.74607	0.404038	10	102359626
id4_71307595_f	3	4	CAGCACCACCATCATTGATT AGCAGCAGCACCACCATCAT AACAGCAGCAGCACCACCAT TCCTGCCATAACCCAATGAA	1.26799	0.638809	0.429878	4	71307595
id13_87473825_r	3	3	GACTGTTACCATGCTGTGAA CTCCACCCCCTTCAACAGCA ACTGTTACCATGCTTGTTGA	1.26797	0.652003	0.398396	13	87473825
id1_239461819_f	3	8	CCATCTCCTCCTGTCTCCTC TCCATCTCCTCCTGTCTCTG ATTCCATCTCCTCCTGTCTG AGCATATTCCATCTCCTCCT TCCATCTCCTCCTGTCTTCT ATTCCATCTCCTCCTGTCTG AGCATATTCCATCTCCTCCT ATTCCATCTCCTCCTGTTCT	1.26796	0.627888	0.416047	1	239461819
id13_40131488_r	3	6	ACCCTGACTCATGCTCAGCA CCCTGACTCATGCTCAAGCA GCCCTTACCCTGACTCATGC CCTGACTCATGCTCAAAGCA GCCCTTACCCTGACTCATGC TGCATGCCCTGCATTGAGTC	1.26789	0.734659	0.386837	13	40131488
id11_88212453_f	3	4	CCACGCTCTGCAGTGCAGCA CCACGCTCTGCAGTGCAAGC ACGCTCTGCAGTGCAAAGCA GTCTCCACGCTCTGCAGTGC	1.26787	0.714729	0.37012	11	88212453
id6_98827412_r	3	4	CGGCAATACCAGCGGCAGAA GGCAATACCAGCGGCAAGAA AAACTCTCCTAACAGGCCGC AAACTCTCCTAACAGGCCGC	1.26769	0.792172	0.413908	6	98827412
id12_127190371_r	3	8	TGCTGTTCCCAGTGACTGTG TGCTGTTCCCAGTGACTTGT TACTGCAGTGCTGTTCCCAG GTCAGATGTGGCCCCACACT ATGTGGCCCCACAAAGTCAC GTCTGATCGTTACTGCAGTG TGCAGTGCTGTTCCCCAGTG TACTGCAGTGCTGTTCCAGT	1.26757	0.833001	0.350772	12	127190371
id11_64760434_r	3	7	CACACCACCCCTGCAATGCA CACACCACCCCTGCAATTGC CACCACCCCTGCAGGGTCGT CCCACGACCCTGCAAATTGC CACCACCCCTGCAGGGTCGT CACCACCCCTGCAGGGTTCG CACACCACCCCTGCAGGGTG	1.2675	0.799529	0.345189	11	64760434
id12_3798928_r	3	7	TGAAGGTCCCCATGTCAGTC TACATGAAGGTCCCCATGTC GAAGGTCCCCATGTCAAGTC AAGGTCCCCATGTCAAAGTC TACATGAAGGTCCCCATGTC TCTCCTCAGACCAGACAATG TTGCTGTACATGAAGGTCTG	1.26745	0.740773	0.364009	12	3798928
id14_74050407_r	3	7	ACTTCTATCATGAGACAGAG GACTTCTATCATGAGACAAG AACAAGACTTCTATCATGAG AACAAGACTTCTATCATGAG TTCTATCATGAGACCAAGAG AACAAGACTTCTATCATGAG AACAAGACTTCTATCATTGA	1.26737	0.71484	0.380949	14	74050407
id3_90115903_f	3	6	TCCTGCTATCATCACATCAT ATCTCCTGCTATCATCACAT CCTGCTATCATCACATTCAT TCATCTCCTGCTATCATCAT ATCTCCTGCTATCATCACAT TCTCCTGCTATCATCAACAT	1.26722	0.693253	0.411613	3	90115903
id6_84324749_f	3	5	TTGCTGCCTCTTAGAATGAA TTGCTGCCTCTTAGAATTGA TCTTGCTCTCCCCTTCTAAG TCTTGCTCTCCCCTTCTAAG CTATTGCTGCCTCTTAAGAA	1.26719	0.77844	0.412139	6	84324749
id23_144597819_f	3	2	TTCATTATGCTGCTGCTGCA TTCATTATGCTGCTGCTTGC	1.26719	0.835816	0.431371	23	144597819
id5_53455717_f	3	10	ACACAAGCCCCCTTACTCTT CATGTGACCCAAGAAGTAAG AACCATGTGACCCAAGTAAG TCCCCAACCATGTGACCCAA TACACACAAGCCCCCTTCTT ATGTGACCCAAGAAGTTAAG AACCATGTGACCCAAGTTAA TCCCCAACCATGTGACCCAA TCCCCAACCATGTGACCAAG TCCCCAACCATGTGACCCAA	1.26708	0.704295	0.398626	5	53455717
id13_73518176_f	3	5	ATTAGCATATGACAGCAGCA TAGCATATGACAGCAAGCAA ATAATTAGCATATGACAGCA ATAATTAGCATATGACAGCA AATTAGCATATGACAAGCAA	1.26695	0.759782	0.319866	13	73518176
id3_151136172_r	3	7	AATTACCCACTGTGAAAGAA ATTACCCACTGTGAAAAGAA TAAACAGCCACCCTTCACAG TTACCCACTGTGAAAAAGAA AATTAATTACCCACTGTTGA TAAACAGCCACCCTTCACAG ACAAATTAATTACCCACTGA	1.26689	0.715652	0.376878	3	151136172
id3_74613834_f	3	4	ACCTGGACTACAGCGCAGCA ACCTGGACTACAGCGCAAGC CTGGACTACAGCGCAAAGCA GAAACCTGGACTACAGCGCA	1.26674	0.681964	0.417585	3	74613834
id7_45142683_f	3	5	ATGTTCTCAGAGCAGCAGCA ATGTTCTCAGAGCAGCAAGC GTTCTCAGAGCAGCAAAGCA CAGTGCATGTTCTCAGAGCA GCATGTTCTCAGAGCAGCAG	1.26666	0.635349	0.414239	7	45142683
id10_23818396_f	3	10	TCCCATTCTGAACAACTAAC CCCATTCTGAACAACTTAAC ATGCTCCCATTCTGAACAAC CCATGCTCCCATTCTGAACT CCATGCTCCCATTCTGAACT ATGCTCCCATTCTGAACAAC CCATGCTCCCATTCTGAACT TGCTCCCATTCTGAACCAAC TATAGCCATGCTCCCATTCT CCATGCTCCCATTCTGAAAC	1.26649	0.748461	0.370874	10	23818396
id9_35563738_f	3	7	CCCTACTCCCAGCAGCAAGC ATACCCCTACTCCCAGCAGC CCTACTCCCAGCAGCAAAGC CCCTATACCCCTACTCCCAG ATACCCCTACTCCCAGCAGC CTACTCCCAGCAGCAAAAGC CCCTATACCCCTACTCCCAG	1.26646	0.675013	0.441692	9	35563738
id10_30328643_r	3	4	GCCCAGTCCATTCAGCTGAA GTCCATTCAGCTTGAAAGGA CCATTCAGCTTGAAAAGGAA GCCCAGTCCATTCAGCTTGA	1.26642	0.70419	0.40057	10	30328643
id1_224705386_r	3	7	CGGCTCTTCCCAAGAATGAA CGGCTCTTCCCAAGAATTGA CATGCGGCTCTTCCCAAGAA CATGCGGCTCTTCCCAAGAA TGGAGCCCCCTTCAAATTCT TGCGGCTCTTCCCAAAGAAG TGGAAGGCACATGCGGCTCC	1.26639	0.758235	0.382889	1	224705386
id1_246221696_f	3	9	GCCCACACCATAGCAGCAGC GCTGCCCACACCATAGCAGC CCCACACCATAGCAGCCAGC GGAGCTGCCCACACCATAGC GGAGCTGCCCACACCATAGC GCTGCCCACACCATAGCAGC GTGCGGTCAGACACACCAGC GGAGCTGCCCACACCATAGC CGGTCAGACACACCAGCTAA	1.26622	0.743528	0.416576	1	246221696
id3_89172256_r	3	5	GCTCCTGACATGTGAATGAA GCTCCTGACATGTGAATTGA ATGAGCTCCTGACATGTGAA ATGAGCTCCTGACATGTGAA ATGAGCTCCTGACATGTTGA	1.26621	0.737301	0.438086	3	89172256
id4_57393914_r	3	5	ATCAGCACCCAGCAGCAGCA ATCAGCACCCAGCAGCAAGC CACATCAGCACCCAGCAGCA GCTCACATCAGCACCCAGCA TCAGCACCCAGCAGCAAAGC	1.26613	0.650528	0.425633	4	57393914
id6_144865678_r	3	6	CGTACGACTCCTAAGCAGTA ACGACTCCTAAGCAAGTAAG CTGGACGTACGACTCCTAAG ACGACTCCTAAGCAAGTTAA ACGTACGACTCCTAAGCAAG TGGACGTACGACTCCTTAAG	1.26605	0.743172	0.357096	6	144865678
id17_17062252_r	3	5	CTGATATAACCCTGGCAGAG TGATATAACCCTGGCAAGAG ATATAACCCTGGCTTCAATA TATAACCCTGGCTTCAAATA ATATAACCCTGGCTTCAATA	1.26576	0.838132	0.361484	17	17062252
id6_148397937_r	3	3	TTCTGTACTCCTGCACAGCA TACTCTTACCGTGCTTGTGC CATACTCTTACCGTGCTTGC	1.26572	0.823653	0.352456	6	148397937
id7_37433835_f	3	4	ATGCGCTGTCTCCTGCTGCA ATGCGCTGTCTCCTGCTTGC GTACATGCGCTGTCTCCTGC GTACATGCGCTGTCTCCTGC	1.26558	0.779617	0.452905	7	37433835
id22_44105188_r	3	4	TCTATCAGCCAGCTGCTGGA CACTCTATCAGCCAGCTGCT TCCAGCCCCTCCAAGCAAGC CACTCTATCAGCCAGCTTGG	1.26556	0.616747	0.432935	22	44105188
id3_60749179_r	3	10	TATCATAAATATCCTCTCTG TATCATAAATATCCTCTTCT TATATCATAAATATCCTCTG CAAGGCTATAAAACTCCCCC TATATCATAAATATCCTCTG TATATCATAAATATCCTTCT CTCAATATATCATAAATATC TATAAAACTCCCCCAGAAAG CAAGGCTATAAAACTCCCCC TCAATATATCATAAATATCC	1.26544	0.685869	0.416141	3	60749179
id5_12852876_r	3	10	ACTTGGCCTCCCATTCTCTT CCAGTGCTGCATCCGAAGAA GTGCTGCATCCGAAGAAGAA ATTCCAGTGCTGCATCCGAA CAGTGCTGCATCCGAAAGAA TGCTGCATCCGAAGAAAGAA ATTCCAGTGCTGCATCCGAA TTCCAGTGCTGCATCCCGAA ATTCCAGTGCTGCATCCGAA CCAGTGCTGCATCCGAAGAA	1.2654	0.694779	0.387519	5	12852876
id11_120934995_r	3	6	AGTGAAGAGCAGCAGCTAGC GTCAGTGAAGAGCAGCAGCA GTGAAGAGCAGCAGCTTAGC GTCAGTGAAGAGCAGCAAGC GTCAGTGAAGAGCAGCAGCA ACTCGTCAGTGAAGAGCAGC	1.26538	0.719071	0.37278	11	120934995
id17_20097176_f	3	5	TACTGGACCCCGCAGCAGCA ACAGCGTCCATGCTTGCTGC CCCTCTTACTGGACCCCGCA TCAACAGCGTCCATGCTTGC CCTCTTACTGGACCCCCGCA	1.26533	0.738032	0.344379	17	20097176
id13_35037769_f	3	6	TCCTATGACCACCACCACCA CACTCCTATGACCACCACCA CCCAGCACAGCCATGGTTGG AAGCACTCCTATGACCACCA CACTCCTATGACCACCACCA CCCAGCACAGCCATGGTTGG	1.26526	0.669061	0.410848	13	35037769
id12_2118749_f	3	10	TTGTGCCTCATCCAACACAA TGTGCCTCATCCAACAACAA ACTTGTGCCTCATCCAACAA CACTACTTGTGCCTCATCCA ACTTGTGCCTCATCCAACAA CACTACTTGTGCCTCATCCA ACTTGTGCCTCATCCAAACA CACTACTTGTGCCTCATCCA CTACTTGTGCCTCATTCCAA CATCACTACTTGTGCCTCAA	1.26525	0.695217	0.386877	12	2118749
id5_54248915_r	3	7	ACCACACCCAGCCGTCAGTC ACTTAAAAAACCAGACTTGA AGCCACCACACCCAGCCGTC CACACCCAGCCGTCAAAGTC AGCCACCACACCCAGCCGTC GCCACCACACCCAGCCCGTC GAGCCACCACACCCAGCGTC	1.2652	0.767769	0.373979	5	54248915
id11_67160825_f	3	6	CATTAATAACAAGAGCTAGC ATTAATAACAAGAGCTTAGC CTTCTCATTAATAACAAGAG CTCATTAATAACAAAGAGCG CTTCTCATTAATAACAAGAG ACCTTCTCATTAATAACAAG	1.26519	0.789453	0.351701	11	67160825
id10_90293254_f	3	6	TCAGATACTTACTAGCAGCT TCAGATACTTACTAGCAAGC ACTCTCAGATACTTACTAGC ACTCTCAGATACTTACTAGC CAGATACTTACTAGCAAAGC CTCAGATACTTACTTAGCTG	1.26511	0.721283	0.42158	10	90293254
id6_54264754_r	3	6	CTCTGAAGCCCTAGAATGAA CTCTGAAGCCCTAGAATTGA GAATTCTCTGAAGCCCTAGA GAATTCTCTGAAGCCCTAGA AATTCTCTGAAGCCCTTAGA ATCTGGAATTCTCTGAAGAA	1.26503	0.799534	0.366445	6	54264754
id6_34982057_r	3	6	AAGAGCACAGCCCAGCAGCA GGCACAAGGACCATGCTTGC GAAGGCACAAGGACCATGCT GAAGGCACAAGGACCATGCT GAGCACAGCCCAGCAAAGCA GAAGGCACAAGGACCATTGC	1.26497	0.700341	0.417908	6	34982057
id9_30385227_f	3	3	AATTCCTCAACCAACAACAA AACAATTCCTCAACCAACAA ACAAACAATTCCTCAACCAA	1.2649	0.721131	0.420823	9	30385227
id2_234626004_f	3	7	TCCCAGACTCCAGGACTGGA AGGTACCACCTTCCAAGTCC TCCTCTAGGTACCACCTTCC TCCTCTAGGTACCACCTTCC TCTAGGTACCACCTGGAGTC CTGTCCCAGACTCCAGGAGG GTCCCAGACTCCAGGAAAGG	1.26481	0.75961	0.340697	2	234626004
id1_205505206_r	3	6	CTTGCCCTTCCCAGAATGAA CTTGCCCTTCCCAGAATTGA GACCCTTGCCCTTCCCAGAA TCTAAGCTCCCTTCAAATTC GACCCTTGCCCTTCCCAGAA ACCCTTGCCCTTCCCAAGAA	1.26457	0.768514	0.363772	1	205505206
id6_111666838_f	3	3	GACCTTACTAGTCCGCTGTG CTTACTAGTCCGCTTGTGTG CTTACTAGTCCGCTTGTTGT	1.26455	0.68552	0.410175	6	111666838
id11_78950363_f	3	4	GCTTGATCCTCTGTGCAGCA GCTTGATCCTCTGTGCAAGC CTTGATCCTCTGTGCAAAGC CTATACCCTACCCTGCACAG	1.26454	0.696153	0.398119	11	78950363
id19_32767670_f	3	7	GTATCTCCCTTCCAGCTAGC TCCCTGCCCCCCAGCTAAGC CTCCCTTCCAGCTGGGGGGC ACTGTATCTCCCTTCCAGCT CACCTCTTCTCCCTGCCAGC CCTCTTCTCCCTGCCCCAGC ACCTCTTCTCCCTGCCCAGC	1.2645	0.808272	0.354661	19	32767670
id11_17780025_f	3	6	TCTCTCCTCTCCCCTGATTG CCCACTCCACTGCCCTCCTC CTCTCCTCTCCCCTGAATTG GCCCACTCCACTGCCCTCAG CCCACTCCACTGCCCTCCTC TCTCCTCTCCCCTGAAATTG	1.2644	0.68454	0.408398	11	17780025
id15_100926525_r	3	6	GCCACTACCCAGTGACTGTG CCACGGCCCACACAAGTCAC TCTCAACCACGGCCCACACT TCTCAACCACGGCCCACACT CACGGCCCACACAAGTTCAC CTTCTCAACCACGGCCCACT	1.26439	0.841351	0.341583	15	100926525
id7_32250220_f	3	9	CTCACATCCCCCTGCCTCTG TAGTAGCACTGTCTACCCCA ATCCTCACATCCCCCTGCCT CTGTCTACCCCAGAAGGCAG TAGTAGCACTGTCTACCCCA ATTGAATCCTCACATCCCCC TAGCACTGTCTACCCCAGAA TAGTAGCACTGTCTACCCCA TAGTAGCACTGTCTACCCAG	1.26436	0.743852	0.354887	7	32250220
id7_129434830_r	3	5	GCGCTCATCTTCGCGCAGCG CGCGCTCATCTTCGCGCAAG GCGCTCATCTTCGCGCCAAG CAATACCGCGCTCATCTTCG TACCGCGCTCATCTTCGCGC	1.2643	0.743952	0.38494	7	129434830
id9_123894199_r	3	8	TACTCATCTCTCTCCTCCTC ACTTACTCATCTCTCTCCTC TCACTTACTCATCTCTCTCA TCACTTACTCATCTCTCTCA CATGAGTCACTTACTCATCA GAGTCACTTACTCATCTCTC GAGTCACTTACTCATCTCTC ATGAGTCACTTACTCATCTC	1.26429	0.670136	0.412528	9	123894199
id13_22176356_r	3	8	TTCAAGACCTTCAGGCTGGC TTCAAGACCTTCAGGCAGGC ACCTTCAAGACCTTCAGGCT ACCTTCAAGACCTTCAGGCA GCATTGACTCCAGAGCCTGA TGACTCCAGAGCCAGCCTGA GAGCCAGCCTGCCAAGCTGA TTGAGGTACCTTCAAGACCT	1.26429	0.813201	0.368848	13	22176356
id14_79621912_f	3	6	TGGTTCTCTGACCAGCAGCA CAAGGGATCTCCATGCTTGC GTATGGTTCTCTGACCAGCA GTATGGTTCTCTGACCAGCA GTTCTCTGACCAGCAAAGCA TATGGTTCTCTGACCAAGCA	1.26425	0.728071	0.349056	14	79621912
id4_17664796_r	3	6	CTTGGCATCCCCTGCAAGCA TTGGCATCCCCTGCAAAGCA CCCACTATCGGTGCCCTGCA CCCACTATCGGTGCCCTTGC TTGGCATCCCCTGCAAAAGC CCCACTATCGGTGCCCTGCA	1.26423	0.650272	0.419404	4	17664796
id15_62865949_f	3	8	ATACCTGCTATGAAGATAGA TACCTGCTATGAAGATTAGA TGAATACCTGCTATGAAGAA GAATACCTGCTATGAAGGGT GAATACCTGCTATGAAAGAA TGAATACCTGCTATGAAGAA AATACCTGCTATGAAGGTGG GAATACCTGCTATGAAGGGT	1.26418	0.805472	0.347228	15	62865949
id4_46675234_f	3	6	TACCCTTACCATAGCCAGCA ACCCTTACCATAGCCAAGCA TCTCTTACCCTTACCATAGC ACCCTTACCATAGCCAAAGC TCTCTTACCCTTACCATAGC AAGAACTAAGAAAGATTCCC	1.26415	0.696786	0.394937	4	46675234
id4_101263713_r	3	7	TCAATAGACCCCTGTCAGTC CAATAGACCCCTGTCAAGTC AGAAGCATCTCTCCAGACAG AATAGACCCCTGTCAAAGTC ACCACTAGAAGCATCTCTCC AGAAGCATCTCTCCAGACAG AGAAGCATCTCTCCAGAACA	1.26387	0.75047	0.342554	4	101263713
id7_91781132_r	3	7	AAAACTCAGTCCCTAGAAGA CCACCCACCCCACCCCTCTA AAACTCAGTCCCTAGAAAGA CACAAAACTCAGTCCCTAGA AAACTCAGTCCCTAGGGGTG CCACCCACCCCACCCCTCTA ACTCAGTCCCTAGAAAAGAG	1.26381	0.703972	0.401784	7	91781132
id7_104125024_r	3	6	ATAATGAGAATTAGGCTGGC GAGAATTAGGCTTGGCCGGC ATAATGAGAATTAGGCCGGC ATAATGAGAATTAGGCTTGG AGAATTAGGCTTGGCCCGGC ATAATGAGAATTAGGCCCGG	1.26369	0.750238	0.39994	7	104125024
id11_119371221_r	3	9	TCCCCTTGCTCAGAAGAGAA CCCCTTGCTCAGAAGAAGAA CTCCCTCCCCTTGCTCAGAA CCCTCCCCTTGCTCAGAAGA CCCCTTGCTCAGAAGAAAGA TCCCTCCCCTTGCTCAAGAA CTCCCTCCCCTTGCTCAGAA CTCCCCTTGCTCAGAAAGAA CTCCCTCCCCTTGCTCAGAA	1.26356	0.689219	0.372419	11	119371221
id2_197320806_f	3	4	TATTGTGCCCCTTGACTGAA AACTTAGCCATTCAAGTCAA TTCTGTAACTTAGCCATTCA AACTTAGCCATTCAAGTTCA	1.26356	0.691267	0.406403	2	197320806
id11_132201592_f	3	9	CTTGCCAGCCCCTGGCTCTG TTCACATCCATCCTCTCCTC CCATCCTCTCCTCAGAAGCC CATCCATCCTCTCCTCAGCC TTCTTCACATCCATCCTCTC TTCACATCCATCCTCTCCTC TCCTCTCCTCAGAAAGCCAG CCATCCTCTCCTCAAGCCAG CTTCACATCCATCCTCTCCA	1.26352	0.730561	0.367816	11	132201592
id23_111954009_r	3	10	AAACAGCACCCTCTTCTCTT ACATCTAAATCCCAAGAAGA TCTAAATCCCAAGAAGAAGA CAGTGAAACAGCACCCTCTT CAGTGAAACAGCACCCTCTT ACATCTAAATCCCAAGAAGA CAGTGAAACAGCACCCTCTT CTAAATCCCAAGAAGAAAGA GGCAGTGAAACAGCACCCTT ACATCTAAATCCCAAGAAAG	1.26352	0.619892	0.415226	23	111954009
id6_41470085_f	3	6	GTGAGATCCCCAAGAGTGAG CAGGCCGCCGCTCAACTCTT TTCCTCAGGCCGCCGCTCTT CCTCAGGCCGCCGCTCAACT CAGGCCGCCGCTCAACTTCT AAAGTGAGATCCCCAAGAAG	1.26349	0.730177	0.427641	6	41470085
id1_206769727_f	3	8	ACACTCTCTCCAATGAAGAA CACTCTCTCCAATGAAAGAA CCACACTCTCTCCAATGAAT TTCCCACACTCTCTCCAATG ACTCTCTCCAATGAAAAGAA CCACACTCTCTCCAATGAAT TTCCCACACTCTCTCCAATG GTTCCCACACTCTCTCCAAA	1.26337	0.713951	0.375991	1	206769727
id23_145253073_r	3	7	ACCCGTACCTGAAGACAGAC ACCCGTACCTGAAGACAAGA CACCACCCGTACCTGAAGAC CCGTACCTGAAGACAAAGAC CACCACCCGTACCTGAAGAC ACCACCCGTACCTGAAAGAC TTCACCACCCGTACCTGACG	1.26317	0.69737	0.38939	23	145253073
id9_122156272_f	3	7	AACAGCCTCATTGCACAGCA ACAGCCTCATTGCACAAGCA TCTCACAACAGCCTCATTGC TCTCACAACAGCCTCATTGC TTCTCACAACAGCCTCATGC CTGCAGACTGTGTAGCCCTG ACTGTGTAGCCCTGCAAATG	1.26316	0.806023	0.40725	9	122156272
id5_57394153_f	3	7	GGCCACTCACTCACTCACTC ACCTGGCCACTCACTCACTC CCACTCACTCACTCAACTCA ACACACCTGGCCACTCACTC CTGGCCACTCACTCAACTCA ACCTGGCCACTCACTCACTC CACTCACTCACTCAACCTCA	1.26315	0.66696	0.374953	5	57394153
id8_67343282_r	3	5	CTTCTCTGCGTCCATGTATG CTCTGCGTCCATGTTATGAG TCCTTCTCTGCGTCCATGAG CTCTGCGTCCATGTTATTGA TCCTTCTCTGCGTCCATTGA	1.26311	0.701286	0.405981	8	67343282
id6_117270156_r	3	3	TCCCGCGACTCAGCGCAGCA CCCGCGACTCAGCGCAAGCA CCGCGACTCAGCGCAAAGCA	1.26307	0.731941	0.343014	6	117270156
id11_125676770_r	3	6	TATGCTGTCACATGACAGAA ATGCTGTCACATGACAAGAA CTCCTATGCTGTCACATGAA TGCTGTCACATGACAAAGAA CTCCTATGCTGTCACATGAA CTCCTATGCTGTCACATTGA	1.26303	0.711394	0.369402	11	125676770
id5_180027817_r	3	9	AGCTGTCTCAAGCAGCTAGC GCTGTCTCAAGCAGCTTAGC GGCAGCTGTCTCAAGCAGCA GATGGCAGCTGTCTCAAGCA GGCAGCTGTCTCAAGCAGCA GGCAGCTGTCTCAAGCAAGC GATGGCAGCTGTCTCAAGCA ATGGCAGCTGTCTCAAAGCA ATGATGGCAGCTGTCTCAGC	1.26299	0.758227	0.37143	5	180027817
id20_46291860_r	3	7	AGGACAGCCCCCACCAACAA ACAGGACAGCCCCCACCAAA GACAGCCCCCACCAAACAAA GCACAGGACAGCCCCCACAA ACAGGACAGCCCCCACCCAA ACAGCCCCCACCAAACCAAA ACAGGACAGCCCCCACCAAA	1.26286	0.756505	0.339621	20	46291860
id8_109883271_f	3	8	TCCCTCTTCACCCAGATGAG CCCTCTTCACCCAGATTGAG ATCTCCCTCTTCACCCAGAG TATAAAGTGCTTCAGACCTC GCTTCAGACCTCTCAAATCT ATCTCCCTCTTCACCCAGAG AAGTGCTTCAGACCTCTCTT TATAAAGTGCTTCAGACTCT	1.26267	0.774398	0.354252	8	109883271
id6_132951354_r	3	7	TAATCCTCAGACCAGCAGCA ACAGAGATGCCCATGCTTGC CTCCACAGAGATGCCCATGC CTCCACAGAGATGCCCATGC ATCCTCAGACCAGCAAAGCA TCCACAGAGATGCTGGTCTG TCCACAGAGATGCCCAATGC	1.26266	0.724414	0.405466	6	132951354
id17_5961938_r	3	5	CTGAACTGTGACCAGCAGCA TCAATGGATTCCATGCTTGC CCCCTGAACTGTGACCAGCA CCCCTGAACTGTGACCAGCA CCCTGAACTGTGACCAAGCA	1.26258	0.758737	0.379552	17	5961938
id19_654060_f	3	10	GGCCTCACCCACTGACTCTG CGCTTCTCCCCAGAAGTCAG AAGATCCCGGCCTCACCCAC CCCCGCTTCTCCCCAGTCAG CCCGGCCTCACCCACTTCTG ACCCCCGCTTCTCCCCAGTG CAAGATCCCGGCCTCACCAC AAGATCCCGGCCTCACCCAC AAGATCCCGGCCTCACCCAC CCCGGCCTCACCCACTGAAC	1.26257	0.705689	0.410938	19	654060
id18_40216079_r	3	4	CCCTTGACATATGCACAGTA TTGACATATGCACAAGTAAG TGACATATGCACAAGTTAAG ATCCCTTGACATATGCACAA	1.26239	0.676823	0.393373	18	40216079
id10_121284865_f	3	6	CTAAGACCCACATGACAGAC CTAAGACCCACATGACAAGA AAATGCTAAGACCCACATGA AAGACCCACATGACAAAGAC AAATGCTAAGACCCACATGA AATGCTAAGACCCACAATGA	1.26234	0.744318	0.363414	10	121284865
id12_14188096_f	3	6	ATCCGCCCTCTCCTGATGAA TCCTACAATCCCCTTCAATC AACATCCGCCCTCTCCTGAA AACATCCGCCCTCTCCTGAA CTGTCCTACAATCCCCTTCA CCTACAATCCCCTTCAAATC	1.26232	0.663653	0.411429	12	14188096
id23_153539601_r	3	6	CACGCCTGCCATCTGCTGCA CACGCCTGCCATCTGCTTGC CGCCTGCCATCTGCAGGGAC CGCCTGCCATCTGCAGGGAC TCCCGTCCCTGCAAAGCAGA CACGCCTGCCATCTGCAGGA	1.2622	0.784579	0.390504	23	153539601
id13_24341016_f	3	3	TACCCTACCCCTACTGTGCG CCCGCACCCACGCAACAGTA CCGCACCCACGCAACAAGTA	1.26216	0.672943	0.40675	13	24341016
id13_23135782_r	3	7	GCTACCCCTCCCCAACAGAA TACCCCTCCCCAACAAGAAC ACAGCTACCCCTCCCCAACG ACAGCTACCCCTCCCCAACG ACAGCTACCCCTCCCCAAAC AGCTACCCCTCCCCAACAAC ATCACAGCTACCCCTCCCCA	1.26199	0.74243	0.364819	13	23135782
id14_66978393_r	3	5	AACTTGATTAAGCAGCAGCA AACTTGATTAAGCAGCAAGC ATAAACTTGATTAAGCAGCA ACTTGATTAAGCAGCAAAGC ATAAATAAACTTGATTAAGC	1.26191	0.659407	0.429604	14	66978393
id5_157528386_f	3	6	TCCCACTGCTCCAGACTGAG TCCCACTGCTCCAGACTTGA AAGTTCCCACTGCTCCAGAG TCCTCCATCCCCTCAAAGTC AAGTTCCCACTGCTCCAGAG AAGTTCCCACTGCTCCAAGA	1.26184	0.751873	0.377412	5	157528386
id7_83961536_r	3	10	CCACCCCAATCTCAACACAA CACCCCAATCTCAACAACAA AACCACCCCAATCTCAACAA CAGAACTCATCCATTGAGAT AACCACCCCAATCTCAACAA CAGAACTCATCCATTGAGAT CAGAACTCATCCATTGAGAT GTTCACAGAACTCATCCATT ACCACCCCAATCTCAAACAA TCATCAACCACCCCAATCAA	1.26179	0.64858	0.410447	7	83961536
id18_79260400_f	3	9	CCCATCTCCCTCTACACACG CACCCATCTCCCTCTACACG CCCATCTCCCTCTACACCAC CAGTCACCCATCTCCCTCTA CAGTCACCCATCTCCCTCTA CACCCATCTCCCTCTACACG ACCCATCTCCCTCTACCACG CGAATTGTACTCCCCGTAGA CTCGAATTGTACTCCCCGTA	1.26162	0.669495	0.386455	18	79260400
id13_97659823_f	3	4	CCACCTACTGACATGCAGCA CCACCTACTGACATGCAAGC ACCTACTGACATGCAAAGCA ACTGCCACCTACTGACATGC	1.26149	0.674999	0.382311	13	97659823
id12_96879165_r	3	10	TCCCGGTAGTATAAGCTCTA CGGTAGTATAAGCTTCTAAG TCCCGGTAGTATAAGCTAAG GTCATTCCCGGTAGTATAAG CGGTAGTATAAGCTTCTTAA TCCCGGTAGTATAAGCTTAA GTCATTCCCGGTAGTATAAG GTCATTCCCGGTAGTATTAA TATGGCCCTTGCCCCCTACC GTCATTCCCGGTAGTATAAG	1.26149	0.714019	0.389946	12	96879165
id11_128966789_r	3	6	GTAAGTTCTCACCAGCAGCA TTCCTAATCTCCATGCTTGC CCTCTTCCTAATCTCCATGC AAGTTCTCACCAGCAAAGCA CCTCTTCCTAATCTCCATGC CTGTAAGTTCTCACCAGCAT	1.26149	0.733436	0.379214	11	128966789
id5_157515965_f	3	5	TCTCTCTCTAGGCAGCAGCA TCTCTCTCTAGGCAGCAAGC AACTCTCTCTCTAGGCAGCA TCTCTCTAGGCAGCAAAGCA GACAACTCTCTCTCTAGGCA	1.26145	0.641617	0.433004	5	157515965
id13_43266631_f	3	10	TCTACACACAACAGACACAG TCTACACACAACAGACAACA TGATGGTTCTACACACAACA GGTTCTACACACAACAGACA TACACACAACAGACAAACAG GATGGTTCTACACACAAACA TGATGGTTCTACACACAACA ATTGATGGTTCTACACACAG GGTTCTACACACAACAGACA ATTGATGGTTCTACACACAG	1.26137	0.688359	0.390407	13	43266631
id16_86298028_r	3	7	CCCTTGATACCAAAGACAGA CAGAAAGTAGAGCCCCTCTT CTTGATACCAAAGACCAGAG CCCCGCCCCTTGATACCAAA CCTTGATACCAAAGACCAAG CGCCCCTTGATACCAAAGAA CAGAAAGTAGAGCCCCTCTT	1.2613	0.691705	0.391693	16	86298028
id10_30788881_f	3	5	ACTCCCTGAAACAGTCTCAG CACCACTCCCTGAAACAGAG CCCTGAAACAGTCTTCAGAG TCACCACTCCCTGAAACAAG CCCTGAAACAGTCTTCAAGA	1.26128	0.732326	0.36868	10	30788881
id1_212686945_f	3	5	CCCGATCTCTCTCCGCAGCA CCGATCTCTCTCCGCAAGCA TGGAGCAAGAAAACACCATG TGGAGCAAGAAAACACCATG TTCCCGATCTCTCTCCGCAT	1.26109	0.763848	0.445769	1	212686945
id11_92018140_r	3	7	TTATACTGGCCAACGCACGC TACTTATACTGGCCAACGCA ATACTGGCCAACGCAACGCA ACTTATACTGGCCAACCGCA GGGAATATAAACTCACCCTG ACCTGAGTACTTATACTGGC TACTTATACTGGCCAACGCA	1.26107	0.702974	0.37892	11	92018140
id9_95331548_r	3	3	GTCTGAGTTCACTCGCAGCA TCTGAGTTCACTCGCAAGCA CTGAGTTCACTCGCAAAGCA	1.26107	0.656353	0.413941	9	95331548
id17_35714417_r	3	7	ACATCCTCTGACAGCAACAA TCACACATCCTCTGACAGCA ACATCCTCTGACAGCAAACA CACACATCCTCTGACAAGCA TCACACATCCTCTGACAGCA ATCCTCTGACAGCAAAACAA ACCTGCTTCACCCTTGTCAG	1.26105	0.679694	0.422088	17	35714417
id11_68931854_r	3	10	CTACTCCCTCCTACACAACA TACTCCCTCCTACACAAACA CCATCCTACTCCCTCCTACA ATCCTACTCCCTCCTACACA ATCCTACTCCCTCCTACACA ACTCCCTCCTACACAAAACA CCATCCTACTCCCTCCTACA CATCCTACTCCCTCCTTACA TCCTACTCCCTCCTACCACA CCATCCTACTCCCTCCTACA	1.26096	0.713108	0.39744	11	68931854
id16_84805718_r	3	7	CTCCTCTCCCCCTAGATGAG TCCTCTCCCCCTAGATTGAG TAAACTTCCTTCCCACTCTA CTTCCTTCCCACTCAAATCT TAAACTTCCTTCCCACTCTA TAAACTTCCTTCCCACTTCT CTAAACTTCCTTCCCACTAG	1.26095	0.683792	0.403541	16	84805718
id11_115188116_r	3	3	TGCCTCTCTCCCTTCAGCAG CCCAAGGCCCCTCCACTGAA CCTCTCTCCCTTCAAGTGGA	1.2609	0.656832	0.402875	11	115188116
id15_99989199_f	3	4	GTTCCCTCTTCTGTGCAGCA GTTCCCTCTTCTGTGCAAGC TCCCTCTTCTGTGCAAAGCA CTCTGTTCCCTCTTCTGTGC	1.26088	0.680798	0.401085	15	99989199
id12_45418333_r	3	6	AACTGACATACCCCAGTAGT AATCGCACACAAAAACCAAC GCACACAAAAACCAACTAAC TGCAAATCGCACACAAAAAC CTGACATACCCCAGTTAAGT AATCGCACACAAAAACCAAC	1.26086	0.749215	0.415139	12	45418333
id23_128636139_f	3	7	TACACCATTGCATGAAAGAA ACACCATTGCATGAAAAGAA AATATTACACCATTGCATGA CACCATTGCATGAAAAAGAA TATTACACCATTGCAATGAA AATATTACACCATTGCATGA TAAAAATATTACACCATTGA	1.26081	0.672707	0.360567	23	128636139
id14_97962033_f	3	6	CCTCTTCCAAGCCCAGTCAG CTCCTCTTCCAAGCCCAGTG ATGTTACTCCCCACTGAACT TCCTCTTCCAAGCCCAAGTG CTCCTCTTCCAAGCCCAGTG ATGTTACTCCCCACTGAAAC	1.2607	0.700818	0.398765	14	97962033
id23_50718417_f	3	5	TCCAGGTCCCTTGCTGTGCT GTTAGTGCCCAGCAACAGCA TAAAGGGTTAGTGCCCAGCA CCAGGTCCCTTGCTTGTTGC AAAGGGTTAGTGCCCAAGCA	1.26048	0.655056	0.408258	23	50718417
id9_91248849_r	3	6	TCCTCGCTTAACATCATCAT AAGTCCTCGCTTAACATCAT CCTCGCTTAACATCATTCAT CCTCGCTTAACATTGGTTCT CCTCGCTTAACATTGGTTCT AAGTCCTCGCTTAACATCAT	1.26047	0.750858	0.39752	9	91248849
id2_230862873_f	3	6	TCTCTCATTAGCGTGCAGTG CTCTCATTAGCGTGCAAGTG TCTCATTCTCTCATTAGCGT TCTCATTAGCGTGCAAAGTG TCTCATTCTCTCATTAGCGT CACTCTCATTCTCTCATTCG	1.26045	0.755679	0.37364	2	230862873
id3_181719329_f	3	5	GCCTGCGTGTACAGAATGAA GCCTGCGTGTACAGAATTGA GTCTGCCTGCGTGTACAGAA GTCTGCCTGCGTGTACAGAA GTCTGCCTGCGTGTACAAGA	1.2603	0.720038	0.431858	3	181719329
id23_62826517_r	3	9	AACCTCCCCTCTCCTCTCTG AACCTCCCCTCTCCTCTTCT CCCCAACCTCCCCTCTCCTC CTCCCCAACCTCCCCTCTCC CCCCAACCTCCCCTCTCCTC GCTCCCCAACCTCCCCTCTC CTCCCCAACCTCCCCTCTCC GCTCCCCAACCTCCCCTCCT GCTCCCCAACCTCCCCTCTG	1.26024	0.689299	0.406619	23	62826517
id7_153284959_r	3	4	CTCTGTTCCCTTATACTGAA TACGTGTCCCTTCAAGTATA ACGTGTCCCTTCAAGTTATA ATGGCTTACGTGTCCCTTCA	1.26018	0.703984	0.386151	7	153284959
id14_105413297_r	3	10	CATTCCCCACATCATCATCA CATTCCCCACATCATCAATC TCCCATTCCCCACATCATCA GATCCCATTCCCCACATCAG TCCCATTCCCCACATCATCA TCCCATTCCCCACATCAATC ATTCCCCACATCATCAAATC GATCCCATTCCCCACATCAG GATCCCATTCCCCACATCAG CTCTGAGGCCCCTGAATGTG	1.26015	0.673859	0.399705	14	105413297
id10_83791676_f	3	5	CTCCTCTGTCCGCAGCAGCA CTCCTCTGTCCGCAGCAAGC AACTCCTCTGTCCGCAGCAG CCTCTGTCCGCAGCAAAGCA AAGGACAGACGCCACCCCTG	1.26012	0.620909	0.416092	10	83791676
id17_41576271_f	3	4	GTCTTGTTCCAGCTGCAGCA TCTTGTTCCAGCTGCAAGCA TCTTGTTCCAGCTGCAAAGC AAGAGATGCTGCCCTGCAGC	1.26008	0.66557	0.436794	17	41576271
id9_30350405_r	3	6	TCTCATTGATGGCGACAGCG CTCATTGATGGCGACAAGCG GCTAGTATCTCATTGATGGC TCATTGATGGCGACAAAGCG GCTAGTATCTCATTGATGGC GCTAGTATCTCATTGATTGG	1.25997	0.74723	0.356671	9	30350405
id4_44223211_f	3	7	TCCTTATTCCTCCAAGTAAG CCTTATTCCTCCAAGTTAAG ATTGTCCTTATTCCTCCAAG GAGCCGCTCTTGTCCCCTTG ATTGTCCTTATTCCTCCAAG CGCTCTTGTCCCCTTAAACT ATTGTCCTTATTCCTCCCAA	1.25993	0.73948	0.371488	4	44223211
id7_129203113_r	3	9	TGCCCCAGCCCTCTACTCTA TCACCGTCCCTAGAAGTAGA AATGCCCCAGCCCTCTACTA AAAAATGCCCCAGCCCTCTA CACCGTCCCTAGAAGTTAGA AAAAATGCCCCAGCCCTCTA TTCTAGTCACCGTCCCTAGA AAAAATGCCCCAGCCCTCTA AACAAAAATGCCCCAGCCCT	1.2598	0.659949	0.398468	7	129203113
id17_28249935_r	3	5	CTCTTCTAGGGTGAGCAGAG CTTCTAGGGTGAGCAAGAGC CTAAGCTCTTCTAGGGTGAG CTAAGCTCTTCTAGGGTGAG CTCTTCTAGGGTGAGCAAGC	1.25965	0.748036	0.371708	17	28249935
id5_169667590_f	3	5	TGTTGTAGCACAGCGCAGCA TGTTGTAGCACAGCGCAAGC TTGTAGCACAGCGCAAAGCA GGAGGTTGTTGTAGCACAGC AGGTTGTTGTAGCACAGCGC	1.25959	0.696729	0.399517	5	169667590
id11_45928168_r	3	4	CTCGTGGTACCTGTGCAGCA TCGTGGTACCTGTGCAAGCA CGTGGTACCTGTGCAAAGCA GCCACTCGTGGTACCTGTGC	1.25955	0.635862	0.400808	11	45928168
id4_27001976_f	3	5	ACTCCTTCTCCCACCAGCAG GACCACTCCTTCTCCCACCA TATAGACACACCACGCCCCT GACCACTCCTTCTCCCAACC ATATAGACACACCACGCCCC	1.25952	0.666452	0.416535	4	27001976
id23_150103714_r	3	4	CTCACTACCAATCAGCTGCA CTCACTACCAATCAGCTTGC GCCCTCACTACCAATCAGCA CCTGCCCTCACTACCAATCA	1.25949	0.743657	0.416394	23	150103714
id14_61916659_r	3	6	CACTGTTCGATAGCACAGCA CACTGTTCGATAGCACAAGC GGTTCCACTGTTCGATAGCA CTGTTCGATAGCACAAAGCA GGTTCCACTGTTCGATAGCA GGTTCCACTGTTCGATAAGC	1.25941	0.776807	0.346567	14	61916659
id5_7459076_r	3	7	CACCTACAGCCTAGAGTGAG CACCTACAGCCTAGAGTTGA GCACCCACCTACAGCCTAGA GCACCCACCTACAGCCTAGA GATTGTCAGCTGCCCCTCTA TCAGCTGCCCCTCAAACTCT ATCCGCACCCACCTACAGAG	1.25939	0.703689	0.415423	5	7459076
id8_138100382_r	3	8	CCATAATCTCCCCACATCAT TCTCCATAATCTCCCCACAT CTGGGTCTCCCCCATGAATG CTCCCACTGGGTCTCCCCCA TCTCCATAATCTCCCCAACA AATCTCCATAATCTCCCCAG TCTCCATAATCTCCCCACAT TGGGTCTCCCCCATGAAATG	1.25934	0.683347	0.388689	8	138100382
id21_32012067_f	3	6	GCTCCCTCTTGTATGATGAA GCTCCCTCTTGTATGATTGA CTGTGCTCCCTCTTGTATGA CTGTGCTCCCTCTTGTATGA CTTCCTGTGCTCCCTCTTGA GTGATGCCCTTCATTACAAG	1.25929	0.729068	0.419434	21	32012067
id9_134450219_r	3	8	CCCTCCCCTCAGCAGCAAGC CTCCCCTCAGCAGCAAAGCA CCTCCCTCCCCTCAGCAGCA CCCCTCCCTCCCCTCAGCAG CCTCCCTCCCCTCAGCAAGC GAGAGTGCCCTTCCCCTGAG CTCCCCTCAGCAGCAAAAGC CCTCCCTCCCCTCAGCAGCA	1.25925	0.657515	0.395557	9	134450219
id8_115323593_r	3	7	AAACCCTCATATACACTACT AAACCCTCATATACACTTAC AAAAACCCTCATATACACTG TTCTCACACCCCAGTATATG AAAAACCCTCATATACACTG AAAAACCCTCATATACAACT TTCTCACACCCCAGTATATG	1.25921	0.670361	0.426644	8	115323593
id4_42486639_f	3	6	GTTGCTACTCCATGAATGAA GTTGCTACTCCATGAATTGA CAAAGTTGCTACTCCATGAA CAAAGTTGCTACTCCATGAA ACTTCTTCCCTTCAAATTCA CAAAGTTGCTACTCCATTGA	1.25918	0.709438	0.399556	4	42486639
id4_151690958_r	3	6	TTCTGCTATGAAGAGCAGAG TCTGCTATGAAGAGCAAGAG GCAGCTTCTGCTATGAAGAG TGCTATGAAGAGCAAAGAGC GCAGCTTCTGCTATGAAGAG AGCTTCTGCTATGAAAGAGC	1.25914	0.749053	0.384044	4	151690958
id4_6181815_f	3	6	CTCACAGAGCTCTAGCCAGC TTCCCTCACAGAGCTCTAGC CTCACAGAGCTCTAGCCCAG TCCCTCACAGAGCTCTTAGC GCCCCTTCCCTCACAGAGCG TTCCCTCACAGAGCTCTAGC	1.25912	0.644881	0.425391	4	6181815
id10_9393473_r	3	4	CAATGCTTCCAAGCACAGAG TCCCACACCCCTCTTGTGCT CAATGCTTCCAAGCAACAAG CACACCCCTCTTGGAAGCAT	1.25912	0.614487	0.45586	10	9393473
id18_26526014_r	3	7	TTCACTAAACACCTACTACA TTCACTAAACACCTACTTAC CTCTTCACTAAACACCTACA CTCTTCACTAAACACCTACA GAGCCTACACAGCCCCTGTA CTACACAGCCCCTGTAAAGT AACTACTCTTCACTAAACAG	1.25898	0.646696	0.390411	18	26526014
id11_114230482_f	3	6	CTATTGTGTGCCGTACAGTA TATTGTGTGCCGTACAAGTA CACCATGCGGCCTTCCCGTA ATTGTGTGCCGTACAAAGTA CACCATGCGGCCTTCCCGTA TGGCTATTGTGTGCCGTACG	1.25892	0.731764	0.370608	11	114230482
id7_1231974_f	3	7	CTTCAGAGGCCGAGTCAGAG TTCAGAGGCCGAGTCAAGAG CCCATCCTTCAGAGGCCGAG TCAGAGGCCGAGTCAAAGAG CCCATCCTTCAGAGGCCGAG TTCAGCCCCATCCTTCAGAG AAAGATAAATACATCCGCTC	1.25886	0.704335	0.383042	7	1231974
id7_47525146_r	3	6	CCCAACATGGACAAGCAGCG CCCAACATGGACAAGCAAGC CGTACCCAACATGGACAAGC CGTACCCAACATGGACAAGC CCAACATGGACAAGCAAAGC CACGTACCCAACATGGACAG	1.25886	0.761295	0.367587	7	47525146
id17_27952394_r	3	7	TGATCTGTGCTCAGGCAGTC ATGTTGATCTGTGCTCAGGC GATCTGTGCTCAGGCAAGTC TGTTGATCTGTGCTCAAGGC ATCTGTGCTCAGGCAAAGTC ATGTTGATCTGTGCTCAGGC CTGGGGATGTTGATCTGTGC	1.25885	0.781973	0.353468	17	27952394
id6_87058843_f	3	6	CTTCCTATCACACAGCAGAG CTTCCTATCACACAGCAAGA CCTTCCTATCACACAGCTGA TTCCTATCACACAGCAAAGA TCCTCCTTCCTATCACACAG CTTCCTATCACACAGCCTGA	1.25883	0.729635	0.37233	6	87058843
id19_40953796_f	3	6	TTCTCAGCTTCCCGTCTGTC TCCTTCATTCCTGACAAGAC ATTATCTCCTTCATTCCTGA CCTTCATTCCTGACAAAGAC ATTATCTCCTTCATTCCTGA GAGTTCTCAGCTTCCCGTCA	1.25869	0.803246	0.335693	19	40953796
id6_147439020_r	3	9	AGCTCCTAGTAGCAGCCGCA GCTCCTAGTAGCAGCCCGCA ACTAGCTCCTAGTAGCAGCA CACCGGCCCACCTTGCTACT ACTAGCTCCTAGTAGCAGCA CCTGCACCGGCCCACCTTGC CCACTAGCTCCTAGTAAGCA GCTCCTAGTAGCAAGCAAGG CACCGGCCCACCTTGCTACT	1.25833	0.700585	0.39976	6	147439020
id10_77322237_f	3	9	CACAATCCACTCAACAACAA GTGCACAATCCACTCAACAA TTCTGTGCACAATCCACTCA CACAATCCACTCAACAAACA TTCTGTGCACAATCCACTCA TGCACAATCCACTCAAACAA GTGCACAATCCACTCAACAA TCTGTGCACAATCCACCTCA AATCCACTCAACAAAACAAG	1.25827	0.744541	0.359813	10	77322237
id7_104384145_r	3	7	TACTCAGCACCCCCAGTAGT GATATTAAATAACACCAACT ATTAAATAACACCAACTAAC AGGATATTAAATAACACCAC GATATTAAATAACACCAAAC CTCAGCACCCCCAGTTAAGT GATATTAAATAACACCAACT	1.25818	0.739671	0.386903	7	104384145
id23_115950171_f	3	5	ATCCCAAGCCACTCCTCCTC AGCATCCCAAGCCACTCCTC CACAGCATCCCAAGCCACTC TCCCTGTACTTGCCTGAGAG CACAGCATCCCAAGCCACTC	1.25806	0.743693	0.428212	23	115950171
id10_13060251_r	3	4	ATTCCCAGACACGCACAGCA TTCCCAGACACGCACAAGCA TCCCAGACACGCACAAAGCA CACGAATTCCCAGACACGCA	1.25804	0.68507	0.384083	10	13060251
id7_21600006_f	3	10	TAAACCTTCCCTAGACAGAG TCCCCAGCCTCTCTTGTCTA AGCCATCCCCAGCCTCTCTA GAAGCCATCCCCAGCCTCTA TCCCCAGCCTCTCTTGTTCT AGCCATCCCCAGCCTCTCTA GCCATCCCCAGCCTCTTCTA GAAGCCATCCCCAGCCTCTA ATAGAAGCCATCCCCAGCCT GAAGCCATCCCCAGCCTTCT	1.258	0.750451	0.357274	7	21600006
id8_10540169_r	3	3	CCGTGCAGTTGCATGCTGCA CCGTGCAGTTGCATGCTTGC CAGCCCGTGCAGTTGCATGC	1.25771	0.744797	0.403737	8	10540169
id14_72708638_r	3	5	ACCCCTACCTGAGTGCAGCA ACCCCTACCTGAGTGCAAGC CCCTACCTGAGTGCAAAGCA ATCTAACTCTCCCTGCACTC TCATCTAACTCTCCCTGCTC	1.2577	0.660917	0.416237	14	72708638
id24_19482086_r	3	5	AAGGCATCCCTGCAGCAGCA AAAATCACCATGCTTGCTGC GCATGATAAAATCACCATGC GATAAAATCACCATGCTTGC CATGATAAAATCACCAATGC	1.25762	0.754498	0.319936	24	19482086
id16_503384_r	3	9	CCAGCCCGACTCAGACACAG TCCCCCAGCCCGACTCAGTG CAGCCCGACTCAGACAACAG CCAGCCCGACTCAGACAGTG CCCCCAGCCCGACTCAAGTG CCAGCCCGACTCAGACAAGT CCAGCCCGACTCAGACAGTG CCCGACTCAGACAAACAGTG TCCCCCAGCCCGACTCAGTG	1.2575	0.725936	0.361904	16	503384
id13_111587019_f	3	3	TCGTGTACTGGCATGCTGCG TCGTGTACTGGCATGCTTGC CGTATCGTGTACTGGCATGC	1.25749	0.753849	0.441668	13	111587019
id9_127867910_f	3	6	TCCTCCGTCTGTGCTCAGCA CCTCCGTCTGTGCTCAAGCA GCGGCTTCCTCCGTCTGTGC CTCCGTCTGTGCTCAAAGCA GCGGCTTCCTCCGTCTGTGC AGCGGCTTCCTCCGTCTGCA	1.25738	0.694669	0.389183	9	127867910
id17_44794468_f	3	6	CCCTTCTCCCAGCAGCAGCT CCCTTCTCCCAGCAGCAAGC CTGTCCCTTCTCCCAGCAGC CCTTCTCCCAGCAGCAAAGC CTGTCCCTTCTCCCAGCAGC GTTAGATCCTGTACCCAGCT	1.25732	0.673092	0.408322	17	44794468
id10_10010573_r	3	5	CTCTGTTATATTCTGATGAA CTCTGTTATATTCTGATTGA TGTTATATTCTGAAGGGGAA TGTTATATTCTGAAGGGGAA CTGTTATATTCTGAAGGGAA	1.25728	0.708556	0.451896	10	10010573
id20_48021455_r	3	10	GTCTAGCCCTCCTTACTCTA TTGCCCCATCCGTAGAAGTA CTCCTCTTGCCCCATCCGTA CTCTTGCCCCATCCGTAGTA TGCCCCATCCGTAGAAAGTA GGTCTAGCCCTCCTTACTTA CTCCTCTTGCCCCATCCGTA TCTTGCCCCATCCCGTAAGG CTCCTCTTGCCCCATCCGTA CTCTTGCCCCATCGTAAGGA	1.25721	0.716634	0.378449	20	48021455
id22_22906683_f	3	5	CATCCCTCACCCCCCACCAC TTCTCATCCCTCACCCCCCA CTCTAGTCTCCCGTGGGGTG AGGTTCTCATCCCTCACCAC AGGTTCTCATCCCTCACCCA	1.25711	0.738108	0.376889	22	22906683
id23_111954013_f	3	10	ATCTAAATCCCAAGAGAAGA GTGAAACAGCACCCTCTCTT TCTAAATCCCAAGAGAAAGA CAGTGAAACAGCACCCTCTT ACATCTAAATCCCAAGAAGA CAGTGAAACAGCACCCTCTT GTGAAACAGCACCCTCTCTT GGCAGTGAAACAGCACCCTT GGCAGTGAAACAGCACCCTT CTAAATCCCAAGAGAAAAGA	1.25709	0.654075	0.402988	23	111954013
id12_60534698_f	3	6	TCTCACAGAATGTCACAGAA CTCACAGAATGTCACAAGAA AAGTTCCTGTTCTCACAGAA TCACAGAATGTCACAAAGAA AAGTTCCTGTTCTCACAGAA AGTTCCTGTTCTCACAAGAA	1.25707	0.758767	0.354308	12	60534698
id8_33804569_r	3	9	GATTCCTCAGAGCAGCAGCT GATTCCTCAGAGCAGCAAGC GCAAGATTCCTCAGAGCAGC AGGAAGTCATCCCAGCTCTG GCAAGATTCCTCAGAGCAGC TTCCTCAGAGCAGCAAAGCT AGGAAGTCATCCCAGCTCTG ACAAGCAAGATTCCTCAGCT AGCAAGATTCCTCAGAAGCT	1.25693	0.681063	0.395402	8	33804569
id17_57149215_f	3	7	CACATTACCCTCCAGCTGCC CACATTACCCTCCAGCTTGC CTCCACATTACCCTCCAGCC CTCCACATTACCCTCCAGCC AGCCCCTGCCCCGGCAAAGC CTCCTCCACATTACCCTCCG TCCACATTACCCTCCAAGCC	1.25686	0.710025	0.39378	17	57149215
id18_58385419_r	3	7	TCCACGACAGCAGAGCAGAG TCCACGACAGCAGAGCAAGA TCCTCCATCCACGACAGCAG CACGACAGCAGAGCAAAGAG CTCCTCCATCCACGACAGAG TCCTCCATCCACGACAGCAG CCATCCACGACAGCAGAGAG	1.25679	0.689469	0.387032	18	58385419
id14_57683860_f	3	8	CCACCCAAGCCCAACTCCTC TCCACCCAAGCCCAACTCTG CCACCCAAGCCCAACTCTCT TCCACCCAAGCCCAACTTCT CTATCCACCCAAGCCCAACT TCCACCCAAGCCCAACTCTG TCCACCCAAGCCCAACTCTG CTATCCACCCAAGCCCAACT	1.25673	0.640735	0.426939	14	57683860
id3_14865753_f	3	5	CCACACAGCTAGTGAATGAA CCACACAGCTAGTGAATTGA AAGGCCACACAGCTAGTGAA AAGGCCACACAGCTAGTGAA AAGGCCACACAGCTAGTTGA	1.2567	0.775844	0.38957	3	14865753
id10_47253653_f	3	4	CTCCTCTCCACACCGCAGCA GTTCCACACCTCCATGCTTG CTCCTCTCCACACCGCATGG TTCCACACCTCCATGCCTTG	1.25668	0.685664	0.399961	10	47253653
id23_86798627_r	3	6	TAGCAGTTATCCAGACTGAC TAGCAGTTATCCAGACTTGA TGAATAGCAGTTATCCAGAC CCACATAACCCGTCAAAGTC TGAATAGCAGTTATCCAGAC TGAATAGCAGTTATCCAAGA	1.25666	0.742661	0.370625	23	86798627
id5_84086915_r	3	7	ATCCCTGCCTCCATCCTTCC CTTCATCCCTGCCTCCATCC CTCTGAGTTCCTGGAAAGGA GCCTCTGAGTTCCTGGAGGC CCTCTGAGTTCCTGGATTGG CTTCATCCCTGCCTCCATCC AGCCTCTGAGTTCCTGGAAA	1.25651	0.681735	0.419976	5	84086915
id7_126083732_f	3	5	ACTGCATCCCACAGAATGAA ACTGCATCCCACAGAATTGA TTCAACTGCATCCCACAGAA TTCAACTGCATCCCACAGAA TCAACTGCATCCCACAAGAA	1.25636	0.755191	0.410427	7	126083732
id10_123077671_f	3	4	CTGAGCTCCCAGTCTGTGCA AGCTGTACCATGCAACAGAC GCTGTACCATGCAACAAGAC ACAAGCTGTACCATGCAACT	1.25629	0.662472	0.452279	10	123077671
id7_78001637_f	3	9	CACCTGCTCACTGAAGAGAA ACCTGCTCACTGAAGAAGAA GTGGCCACCTGCTCACTGAA GCCACCTGCTCACTGAAGAA CCTGCTCACTGAAGAAAGAA GTGGCCACCTGCTCACTGAA GCCACCTGCTCACTGAAGAA CCACCTGCTCACTGAAAGAA GTGGCCACCTGCTCACTGAA	1.25627	0.650012	0.428839	7	78001637
id15_24036030_f	3	6	CGCAATAGCCCCAGAATGAA CGCAATAGCCCCAGAATTGA CTCACGCAATAGCCCCAGAA CTCACGCAATAGCCCCAGAA ACGGCTTCCCTTCAAATTCT CCAAGACGGCTTCCCTTCTT	1.25618	0.71809	0.394548	15	24036030
id11_132951039_f	3	4	CTGCGCTCTAGAGTGCAGCA CTGCGCTCTAGAGTGCAAGC GCGCTCTAGAGTGCAAAGCA TGCCTGCGCTCTAGAGTGCA	1.25606	0.698389	0.350498	11	132951039
id3_9177152_f	3	8	ACATTCACTCACCAACTACT ACATTCACTCACCAACTTAC CACACATTCACTCACCAACT CACACATTCACTCACCAACT AAGGGCACACATTCACTCAC CACATAGCTGGTGCCCAGTT TAGCTGGTGCCCAGTAAAGT GCACACATTCACTCACCACT	1.25594	0.728639	0.388824	3	9177152
id3_177539623_f	3	5	GCCTATTATTGCGTACAGTA CCTATTATTGCGTACAAGTA CTCCAGCCTATTATTGCGTA CTATTATTGCGTACAAAGTA CTCCAGCCTATTATTGCGTA	1.25576	0.725747	0.385797	3	177539623
id11_126788796_f	3	6	TGTTGTATTATCCGCATCAT TTCTCTCTCCTTGCCCTATG CTCTCCTTGCCCTATGAATG TCTCTCTCCTTGCCCTTATG TTCTCTCTCCTTGCCCTATG TCTCCTTGCCCTATGAAATG	1.25571	0.692904	0.405173	11	126788796
id10_131690946_f	3	8	CATCATGCCACCTCACTCAC ACCTCATCATGCCACCTCAC CCCCAGTCCCCAGTGAAGTG CCCAGTCCCCAGTGAAAGTG ATCGTGGCACCCCAGTCCCC ACCCCAGTCCCCAGTGAAGG ACCTCATCATGCCACCTCAC TGCTGACCTCATCATGCCAC	1.25569	0.699212	0.379485	10	131690946
id19_39010792_r	3	6	CTGATTACTCCTGCACAGCA TGCCAGAGCCCTGCTTGTGC ACAACTCTGATTACTCCTGC TCTGCCAGAGCCCTGCTTGC ACAACTCTGATTACTCCTGC TACAACTCTGATTACTCTGC	1.25569	0.765672	0.37977	19	39010792
id23_111927984_r	3	5	AATTCTTGCTACAGAGTGAG AATTCTTGCTACAGAGTTGA AATCAATTCTTGCTACAGAG AATCAATTCTTGCTACAGAG AATCAATTCTTGCTACAAGA	1.25564	0.742863	0.399653	23	111927984
id11_117679059_f	3	3	CCTCATTGCCTTCCGCTGAA TTGCCTTCCGCTTGAATGGA CCTCATTGCCTTCCGCTTGA	1.2555	0.707693	0.494387	11	117679059
id7_132171014_f	3	3	CCCCCAGTTCTCCCCACCAC TCCCTCATCAGCCCCCAGTG CCCCAGTTCTCCCCACTTGG	1.2555	0.748819	0.362831	7	132171014
id10_44966315_r	3	6	CCGGTCTCCTATAGTGTGTG CCGGTCTCCTATAGTGTTGT TACTTCCGGTCTCCTATAGT CTTCCGGTCTCCTATAGTGT TACTTCCGGTCTCCTATAGT TACTTCCGGTCTCCTATTAG	1.25531	0.797035	0.390052	10	44966315
id9_89670438_f	3	7	TCCTGCATCCTGAGTGTGTG TCCTGCATCCTGAGTGTTGT GCTGTCCTGCATCCTGAGTG GCTGTCCTGCATCCTGAGTG GCTGTCCTGCATCCTGAGTG CCACAGCCCCACAAACACTC CTGTCCTGCATCCTGAAGTG	1.25525	0.773624	0.361897	9	89670438
id7_141445091_r	3	6	CTTCATTCCCCCTGACTGAC TATACCTTCCCAGTCAAGTC TTCTCTTCATTCCCCCTGAC ATACCTTCCCAGTCAAAGTC TTCTCTTCATTCCCCCTGAC CTCTTCATTCCCCCTTGACT	1.25514	0.742363	0.35901	7	141445091
id4_105036281_r	3	10	AAGCACATCATGAAGAAGAA AGCACATCATGAAGAAAGAA AATAAGCACATCATGAAGAA AAATAAGCACATCATGAATG ATAAGCACATCATGAAAGAA AAATAAGCACATCATGAATG CACATCATGAAGAAAAGAAT ATGTGAAATAAGCACATCAT AAATAAGCACATCATGAATG AATAAGCACATCATGAAATG	1.25505	0.708346	0.369918	4	105036281
id14_53902365_f	3	3	CTTCAGTTCTGTGCACAGCA TTCAGTTCTGTGCACAAGCA TTCAGTTCTGTGCACAAAGC	1.25504	0.785186	0.394852	14	53902365
id5_145832618_r	3	6	CTCAAGTTCCCACAGCTAGC TCAAGTTCCCACAGCTTAGC CCTGGCTGTCCTACCTGCTG CCTGGCTGTCCTACCTGCTG AATCCTGGCTGTCCTACCTG TGTCCTACCTGCTAAAGCTG	1.25504	0.750154	0.385037	5	145832618
id1_236097845_f	3	6	TCACACTAACAGAGACAGAG TCACACTAACAGAGACAAGA CCCACCTCACACTAACAGAG CACACTAACAGAGACAAAGA CACCTCACACTAACAGAGAG ACCCACCTCACACTAACAAG	1.25497	0.7198	0.376384	1	236097845
id10_77616469_r	3	8	CACATTATCCTCCTGCTGCC CCCAACAACCCCAGGCAAGC CCACATTATCCTCCTGCCTG CATTATCCTCCTGGGGTTGT CCACATTATCCTCCTGCCTG CCCACATTATCCTCCTGCTG ACATTATCCTCCTGGGGTGT CATTATCCTCCTGGGGTTGT	1.25486	0.801775	0.366605	10	77616469
id15_66620470_r	3	6	CTCCTCCTCCCCAGGCAGAA TCCTCCTCCCCAGGCAAGAA TACGCTGAGCATGACCAGCC CTCCCCAGGCAAAGAAAGGC TACGCTGAGCATGACCAGCC ACGCTGAGCATGACCAAGCC	1.25486	0.808075	0.367322	15	66620470
id19_49678517_r	3	6	TCCAGCTCTCCCAAGCTAGC CCCTCCAGCTCTCCCAAGCG TCCAGCTCTCCCAAGCTTAG CCCTCCAGCTCTCCCAAGCG TAGGCATCCCCGCTAAAGCT TCCCTCCAGCTCTCCCAAAG	1.25463	0.79478	0.362532	19	49678517
id8_134447993_f	3	3	CACAAGTCCCAGCTGCTGAA TCCACAGCCCTTCAAGCAGC GCACACAAGTCCCAGCTTGA	1.25446	0.674797	0.408771	8	134447993
id10_123633360_f	3	9	AGCAGTGTGCCCACTCTCTT CCAGCAGTGTGCCCACTCTT CACTTCACTCCTAAGAAGAG GTGTTCACTTCACTCCTAAG GTGTTCACTTCACTCCTAAG TTCACTTCACTCCTAAGAAG CTTCACTCCTAAGAAAGAGT CCAGCAGTGTGCCCACTCTT GTTCACTTCACTCCTTAAGT	1.25437	0.703532	0.393403	10	123633360
id21_29403379_f	3	6	AACAATTCCTATGCACAGCA AATTCCTATGCACAAGCAAG AATAACAATTCCTATGCAAG ATAACAATTCCTATGCACAA ATTCCTATGCACAAGCCAAG ATAACAATTCCTATGCCAAG	1.25388	0.76501	0.3185	21	29403379
id13_112569229_r	3	6	AGCAGTTCCAGTATGCTGTG CAGTTCCAGTATGCTTGTGC AGCCCAGCAGTTCCAGTATG AGCAGTTCCAGTATGCTTGC AGCCCAGCAGTTCCAGTATG CTGCCAATCACCCGCATAAC	1.25379	0.808385	0.308844	13	112569229
id5_98338775_f	3	7	AGCACGCTCCTCATCAACAA TATCAGCACGCTCCTCATCA GCACGCTCCTCATCAAACAA TCAGCACGCTCCTCAATCAA GATATCAGCACGCTCCTCAA TATCAGCACGCTCCTCATCA CACGCTCCTCATCAAAACAA	1.25376	0.687548	0.390855	5	98338775
id18_73304636_f	3	6	AGCCACCACACCCGACTGAC GCCACCACACCCGACTTGAC GCATGGAAATACATTCCTGT AATACATTCCTGTCAAAGTC GCATGGAAATACATTCCTGT TCACGCATGGAAATACATTC	1.2537	0.839304	0.304126	18	73304636
id1_201997401_r	3	7	AGGAGCGGTCCCCAGCTAGC GAGCGGTCCCCAGCAGGCAG CACCCCCTGCCTGCTAAGCT CAAGGAGCGGTCCCCAGCAG ACCCCCTGCCTGCTAAAGCT GCCAAGGAGCGGTCCCCAGC TCTGCCAAGGAGCGGTCCCC	1.25357	0.77439	0.349665	1	201997401
id5_13870260_r	3	7	TAGCCAGCACTCTCAGTAGT TATAGCCAGCACTCTCAGTC AGCCAGCACTCTCAGTTAGT TATAGCCAGCACTCTCAGTC TATAGCCAGCACTCTCAAGT TCCTTATAGCCAGCACTCTC TATAGCCAGCACTCGGGGAT	1.25352	0.70799	0.395884	5	13870260
id11_1759040_r	3	5	TCCAGCACCTACGTGAAGAA CCAGCACCTACGTGAAAGAA AAGTCCAGCACCTACGTGAA CAGCACCTACGTGAAAAGAA AAGTCCAGCACCTACGTGAA	1.25338	0.64302	0.435403	11	1759040
id8_36950458_f	3	5	AATAGATCCCTGAAGCTAGC AATAGATCCCTGAAGCTTAG ATTAATAGATCCCTGAAGCG TTAATAGATCCCTGAAAGCG ATTAATAGATCCCTGAAGCG	1.25336	0.808273	0.34169	8	36950458
id9_97599463_f	3	6	ATCAATGAACACTGACAGAC TCAATGAACACTGACAAGAC ATCAATGAACACTGACTGGA CAATGAACACTGACAAAGAC ATCAATGAACACTGACTTGG ATCAATGAACACTGACTGGA	1.25329	0.679304	0.358986	9	97599463
id18_45390463_r	3	6	ATGAATAAATTCACCTACTA ATAAATTCACCTAGGGCGTG ATGAATAAATTCACCTAACT TACCAGTGTTGTCTGCCCCA TACCAGTGTTGTCTGCCCCT ATAAATTCACCTAGGGCGTG	1.25306	0.755682	0.38823	18	45390463
id6_163621093_r	3	5	CTCAGCACCACGCAGCAGCA CTCAGCACCACGCAGCAAGC TTCCTCAGCACCACGCAGCA TCAGCACCACGCAGCAAAGC AACTTCCTCAGCACCACGCA	1.25305	0.66211	0.407675	6	163621093
id11_117315489_r	3	7	CTCCGCCTGCATGAGCAGAG TCCGCCTGCATGAGCAAGAG TTAGCCCTCCGCCTGCATGA TCCGCCTGCATGAGCAAAGA TTAGCCCTCCGCCTGCATGA TAGCCCTCCGCCTGCAATGA AGCCCTTAGCCCTCCGCCTG	1.25297	0.724904	0.391153	11	117315489
id20_34331667_f	3	6	CCGTAGTAGTCCCCACTACT TGCCTTAGCTACCCAGTAAG CCTGCCTTAGCTACCCAGTG GCCTTAGCTACCCAGTTAAG TCACCGTAGTAGTCCCCACT CCTGCCTTAGCTACCCAGTG	1.25295	0.715068	0.384176	20	34331667
id4_103101956_r	3	8	TAATGCTTACCAGCTCTCTG TAATGCTTACCAGCTCTTCT AATAATGCTTACCAGCTCTG CAGAAATAATGCTTACCAGC AATAATGCTTACCAGCTCTG AATAATGCTTACCAGCTTCT TACGGATCCCCAGAAAGAGC CAGAAATAATGCTTACCAGC	1.25294	0.711575	0.387077	4	103101956
id20_61325010_r	3	6	CCCAGCATCCCCCAGCTGCA GGCTCCTACCCCTTGCAAGC TCGCCCAGCATCCCCCAGCA TCGCCCAGCATCCCCCAGCA GCTCCTACCCCTTGCAAAGC CCCAGCATCCCCCAAGCAAG	1.25282	0.789017	0.328235	20	61325010
id10_8052109_f	3	7	CCAATTACCCACTGTCAGTC CAATTACCCACTGTCAAGTC CCGCCCCAGTTCCCGGACAG AATTACCCACTGTCAAAGTC CCGCCCCAGTTCCCGGACAG GGCCCGCCCCAGTGGGTAAT TCCCAATTACCCACTGTTCC	1.25274	0.781731	0.325463	10	8052109
id5_125047997_f	3	5	CTCCCCATCTGTAGAATGAA CTCCCCATCTGTAGAATTGA TCTATCTCCCCATCTGTAGA TCTATCTCCCCATCTGTAGA CTATCTCCCCATCTGTTAGA	1.25267	0.790931	0.376757	5	125047997
id22_26938063_f	3	5	CCTAATGTCACTCAGCTAGC CTAATGTCACTCAGCTTAGC GTACCTAATGTCACTCAGCA GTACCTAATGTCACTCAGCA ACCTAATGTCACTCAAGCAG	1.25262	0.740016	0.378604	22	26938063
id4_8710044_f	3	6	TAGCCCTCCACGCCTGTGTA TAGCCCTCCACGCCTGTTGT TCGTGCTCTCCCTACAGGCG TCGTGCTCTCCCTACAGGCG TTCGTGCTCTCCCTACAAAC ATCTCTAGCCCTCCACGCGT	1.2526	0.742472	0.41734	4	8710044
id17_11908082_f	3	7	CAGTCTTCCCTCCACATACA TACAGTCTTCCCTCCACACG GTCTTCCCTCCACATTACAC TATACAGTCTTCCCTCCACG ACAGTCTTCCCTCCACCACG TATACAGTCTTCCCTCCACG TACAGTCTTCCCTCCACACG	1.25255	0.759413	0.339362	17	11908082
id3_47259495_r	3	6	CCCTTCTCTCACAGAATGAA CCCTTCTCTCACAGAATTGA TCTGCCCCTTCTCTCACAGA TCTGCCCCTTCTCTCACAGA ATCTGCCCCTTCTCTCAGAA TGCCCCTTCTCTCACCAGAA	1.25241	0.813	0.378303	3	47259495
id11_83009459_r	3	6	TCAAACTGTACCCTGCAGCA AATTCTGTAACCATGCTTGC CAAGAATTCTGTAACCATGC AAACTGTACCCTGCAAAGCA CAAGAATTCTGTAACCATGC AAGAATTCTGTAACCAATGC	1.25215	0.761968	0.372565	11	83009459
id16_84120303_f	3	6	GCTGCAGCAGCTACACAGCA TGCAGCAGCTACACAAGCAC GACATGCTGCAGCAGCTACA GACATGCTGCAGCAGCTACA CATGCTGCAGCAGCTACACA ACATGCTGCAGCAGCTTACA	1.25181	0.726575	0.35961	16	84120303
id1_228308300_f	3	6	ATCCACACCCTGCGGCTGAA ATCCACACCCTGCGGCTTGA GTCCTCGGGCGTCACGCCGC GTCACGCCCTTCAAAGCCGC GTCCTCGGGCGTCACGCCGC AGCGTCCTCGGGCGTCACGC	1.25176	0.790863	0.369141	1	228308300
id5_38848574_f	3	10	CCCTCCTCCCACTCAGAAGA TCCTCCCTCCTCCCACTCAG CCTCCTCCCACTCAGAAAGA CATCCTCCCTCCTCCCACTC ATCAAACTTAACCTTCCCTC TCCTCCCTCCTCCCACTCAG CCTCCCTCCTCCCACTTCAG CATCACCATCCTCCCTCCTC CTCCTCCCACTCAGAAAAGA ATCCTCCCTCCTCCCAGGGA	1.2517	0.683646	0.402445	5	38848574
id5_135629748_f	3	8	TTCAACTCCCCATCCATCAT ATCCTTCAACTCCCCATCCA TTCAACTCCCCATCCATTCA TTCAACTCCCCATGGGTGGA AACCCTCCACCCATGGAATG ATCCTTCAACTCCCCATCAT ATCCTTCAACTCCCCATCCA CCCTCCACCCATGAAATGGA	1.25166	0.661196	0.397232	5	135629748
id11_77492187_f	3	7	CAAAGAGCTCAAAAGCTAGC AAGAGCTCAAAAGCCGGGCA AAGAGCTCAAAAGCTTAGCC AAGAGCTCAAAAGCTTAAGC AAGAGCTCAAAAGCCGGGCA GAGCTCAAAAGCCGGCACGG CTCAAAGAGCTCAAAAGCCG	1.25166	0.773811	0.356975	11	77492187
id5_44935597_r	3	4	CTGTGCAAGGACCTGCTGCA CTGTGCAAGGACCTGCTTGC CTCAGATGGGTATGCCCTGC ATGGGTATGCCCTGCAAAGC	1.25164	0.659581	0.481164	5	44935597
id10_50774339_r	3	5	CTGGTGGCCCCACTCATCAT CCCTCCCCATCTCCAATGAG TGGTGGCCCCACTCATTCAT CTCCCCATCTCCAATTGAGT CCCTCCCCATCTCCAATGAG	1.25162	0.756668	0.390403	10	50774339
id3_131542812_r	3	10	TCACCCCCCCCCATCATCAT TCTTCACCCCCCCCCATCAT GTCAGATGCCCCATGAATGA CTGCAGTCAGATGCCCCATG CTGCAGTCAGATGCCCCATG TCTTCACCCCCCCCCATCAT CTTCACCCCCCCCCATTCAT CACCTCTTCACCCCCCCCCA TCAGATGCCCCATGAAATGA TATTGCTGCAGTCAGATGGG	1.25161	0.681438	0.400601	3	131542812
id17_3880252_f	3	5	GCAGGTCAGCTCTGACTGAC GCAGGTCAGCTCTGACTTGA ATTGGCAGGTCAGCTCTGAC ATTGGCAGGTCAGCTCTGAC ATTGGCAGGTCAGCTCTTGA	1.25161	0.763259	0.395085	17	3880252
id9_26432635_r	3	10	TAGCTTAGCTCCCATATATG CTACATTCTCCCTCATAATA CATAGCTTAGCTCCCATATG ACAGCCTACATTCTCCCTCA CATAGCTTAGCTCCCATATG TACATTCTCCCTCATAAATA ACAGCCTACATTCTCCCTCA CCTACATTCTCCCTCATAAT GTCAAACAGCCTACATTCAT CATAGCTTAGCTCCCATGAG	1.25158	0.688041	0.389698	9	26432635
id11_64637132_f	3	7	TTCCATCCCCCCAGAGTGAG AGGGTCACCTCTCAACTCTG CCTCCCAGGGTCACCTCTCT AGGGTCACCTCTCAACTTCT CCCAGGGTCACCTCTCAACT TCCTCCCAGGGTCACCTCTG CCCAGGGTCACCTGGGGGGA	1.25157	0.751051	0.364093	11	64637132
id7_49167747_f	3	10	ATAGGCAAATGCCCTCTCTC TCCGCACACACTCACTCCTG CACACTCACTCCTGAGAAGA GAATAGGCAAATGCCCTCTC TTCCGCACACACTCACTCTG GAATAGGCAAATGCCCTCTC TCCGCACACACTCACTCCTG CATTCCGCACACACTCACTG CACACACTCACTCCTGAGAA TACCCATTCCGCACACACTG	1.25144	0.711864	0.382423	7	49167747
id4_20988816_r	3	7	TCCCCTGCCTTGAGGCAGAG CCTGCCTTGAGGCAAGAGAG TCTATCCCCTGCCTTGAGAG CCTGCCTTGAGGCAAGAAGA ACATCTATCCCCTGCCTTGA TCCCCTGCCTTGAGGCAAGG TCTATCCCCTGCCTTGAAGA	1.25141	0.746034	0.332971	4	20988816
id4_2365390_f	3	4	CCAACTACCTGCACGCAGCA CCAACTACCTGCACGCAAGC AACTACCTGCACGCAAAGCA CCCCCCAACTACCTGCACGC	1.2514	0.690481	0.369436	4	2365390
id3_123299941_r	3	8	TCCTTCCCATTCCCAGTAGT GACCTGAGGCCACTCCAACT CTGAGGCCACTCCAACTAAC GACCTGAGGCCACTCCAACT CTTCCCATTCCCAGTTAAGT GACCTGAGGCCACTGGGAAT GTGACCTGAGGCCACTCCAC ACCTGAGGCCACTCCAAACT	1.25116	0.696354	0.420488	3	123299941
id14_44778314_r	3	3	TTCCCCCCAACCAACTCCTC ATTCACTGAAATTCCAGAGT TATACTTCCCCCCAACCAAC	1.25115	0.71611	0.367252	14	44778314
id5_58799672_f	3	9	CACTCTCAGTCTCCTCACTC CCCACACTCTCAGTCTCCTC CTCTCAGTCTCCTCAACTCA CCCCCACACTCTCAGTCTCA CCCCCACACTCTCAGTCTCA ACACCCCCACACTCTCAGTC CCCACACTCTCAGTCTCCTC TCTCAGTCTCCTCAACCTCA CTCCACACCCCCACACTCTC	1.2511	0.721552	0.364961	5	58799672
id5_41977153_f	3	6	GCCTATAAACCTGTGATGTG AGGCAGCCCCTCACAATCAC TCTTCAAGGCAGCCCCTCAC AGGCCTATAAACCTGTGTGA TCTTCAAGGCAGCCCCTCAC GGCAGCCCCTCACAATTCAC	1.25106	0.802715	0.362977	5	41977153
id23_70227392_f	3	3	CCCCACTACCCTGCAGTGAA AGGGATACCCTTCAACTGCA CCCACTACCCTGCAAGTTGA	1.2509	0.642451	0.395448	23	70227392
id4_6146423_f	3	10	CTCAGACCCCAAGTAGTAGT TGCCTGTAGTCCCAACTACT CAGACCCCAAGTAGTTAGTT ACATGCCTGTAGTCCCAACT GCCTGTAGTCCCAACTTACT ACATGCCTGTAGTCCCAACT CAGACCCCAAGTAGTTAAGT TGCCTGTAGTCCCAACTACT ACATGCCTGTAGTCCCAACT CCCACCTCAGACCCCAAGTT	1.25085	0.711441	0.385679	4	6146423
id2_224318407_f	3	3	CGCTGCTACCAGCTGCTGGA CACCGCTGCTACCAGCTGCT GGATAGCCCTCCAAGCAAGC	1.25085	0.647291	0.389115	2	224318407
id9_92772772_f	3	3	CCCTGCAGCTCCATGCTGTG TGCAGCTCCATGCTTGTGTG TGCAGCTCCATGCTTGTTGT	1.25083	0.687155	0.408899	9	92772772
id14_87712929_f	3	5	TGCTGCCATCTTCTGATGAT GCTGCCATCTTCTGATTGAT CTCTGCTGCCATCTTCTGAT TCTTGCTCCTATCAAGAAGA CTCTGCTGCCATCTTCTGAT	1.25073	0.703365	0.378034	14	87712929
id11_95533191_r	3	5	CTGTCTTCTCTGATACTACA CTGTCTTCTCTGATACTTAC ACTCTGTCTTCTCTGATACA ACTCTGTCTTCTCTGATACA CTCTGTCTTCTCTGATTACA	1.25049	0.724354	0.403314	11	95533191
id6_156021040_f	3	6	TCCACATCCTCCATTCTCTG CTCTCTTATCCCCAGAAGAA AAGCTCTCTTATCCCCAGAA TCTCTTATCCCCAGAAAGAA GTCCACATCCTCCATTCTTG AAGCTCTCTTATCCCCAGAA	1.25045	0.689184	0.381632	6	156021040
id5_156598825_r	3	6	CTTCAGTCTAAGTGAATGTG CTTCAGTCTAAGTGAATTGT TTCCCAGTCTTCAGTCTAAG CCCAGTCTTCAGTCTAAGTG CCAGTCTTCAGTCTTAAGTG TCCCAGTCTTCAGTGGGGGT	1.25043	0.827473	0.36257	5	156598825
id18_33352848_f	3	6	ATATGATCTATCCTGAAGAA TATGATCTATCCTGAAAGAA AATATATGATCTATCCTGAA ATGATCTATCCTGAAAAGAA ATGTGCACATGGACCATTCA AATATATGATCTATCCTGAA	1.2504	0.660949	0.395286	18	33352848
id11_27233867_f	3	7	GGGACTAGCCACAGAGTGAG GTAAGAGCCTCTCAACTCTG GCCAGGGACTAGCCACAGAG TTGCCAGGGACTAGCCACAG CCAGGGACTAGCCACAAGAG TGGTAAGAGCCTCTCAACTG TTCAGGGTGGTAAGAGCCTC	1.2503	0.77868	0.416467	11	27233867
id6_257705_r	3	10	TTCTCAAACCCCAACAACAA ACCTTCTCAAACCCCAACAA CTCAAACCCCAACAAACAAT TTACCTTCTCAAACCCCAAT TTACCTTCTCAAACCCCAAT CCTTCTCAAACCCCAAACAA CCTTCTCAAACCCCAACAAA ACCTTCTCAAACCCCAACAA CTAAGGAAAATCAAACCCAT TCAAACCCCAACAAACCAAT	1.25021	0.732685	0.381565	6	257705
id12_110422864_f	3	4	CAGCTATAAAATAGAATGAA CAGCTATAAAATAGAATTGA TTATTCAGCTATAAAATAGA TTATTCAGCTATAAAATAGA	1.2502	0.762744	0.440528	12	110422864
id5_66049529_r	3	7	CTCCACTTCCACCTCATCAT TACACTCCACTTCCACCTCA CTCCACTTCCACCTCATTCA CTTAGATACACTCCACTTCA TACACTCCACTTCCACCTCA CACTCCACTTCCACCCTCAT ATACACTCCACTTCCACTCA	1.25009	0.726234	0.390057	5	66049529
id10_83032553_f	3	8	GCACACTCACAGAAAGAGAA ACACTCACAGAAAGAAGAAG TTCTCTGCACACTCACAGAA TTCTCTGCACACTCACAGAA TTCTCTGCACACTCACAGAA TCTCTGCACACTCACAAGAA CTGCACACTCACAGAAAGAA TCTCTGCACACTCACAAGAA	1.25006	0.670334	0.388548	10	83032553
id8_125445665_r	3	6	CCGCAAACCTGCGCAGCAGC CTCCGCAAACCTGCGCAGCG CCGCAAACCTGCGCAGCCAG CTCCGCAAACCTGCGCAAGC CTCCGCAAACCTGCGCAGCG CGCAAACCTGCGCAGCCCAG	1.24995	0.644636	0.439459	8	125445665
id10_114342260_f	3	8	TCCAACACTCCTAGTGTGTG TCCAACACTCCTAGTGTTGT TGGTCATCCAACACTCCTAG TCCCCACCTCACCCCACACT TGGTCATCCAACACTCCTAG CACCTCACCCCACAAACACT TGGTCATCCAACACTCTAGT TCATCCAACACTCCCTAGTG	1.24981	0.72297	0.372624	10	114342260
id9_36053986_r	3	6	AGCCCTTACCTCTCCTCCTC CACAGCCCTTACCTCTCCTC AATTAGACTTACTCCCAGAG AATTAGACTTACTCCCAGAG AACACAGCCCTTACCTCTCT TGTAACACAGCCCTTACCTC	1.24976	0.661708	0.415184	9	36053986
id6_1006146_f	3	9	TCCTTCCTATCCAAGATAGA CCTTCCTATCCAAGATTAGA AAATTCCTTCCTATCCAAGA CTTAAATTCCTTCCTATCCA AAATTCCTTCCTATCCAAGA TTCTGGAAAGGCACCTTCTT GAAAGGCACCTTCTAAATCT TTCTGGAAAGGCACCTTGGA CTGGAAAGGCACCTTGGAAT	1.24964	0.751847	0.38169	6	1006146
id18_68947195_f	3	9	ATCCCCCACCAAGAGATAGA ATCCCCCACCAAGAGATTAG TCCATCCCCCACCAAGAGAG GCCACTGATGCCCCTCTTGG TCCATCCCCCACCAAGAAGA GCCACTGATGCCCCTCTTGG TCCATCCCCCACCAAGAGAG TGATGCCCCTCTAAATCTCT CACTGATGCCCCTCTGGTGG	1.24959	0.740918	0.372309	18	68947195
id6_8564765_r	3	8	TATATTGCTAGCTAGCTAGC ATATTGCTAGCTAGCTTAGC TTGCTAGCTAGCTGGATAGA TATATTGCTAGCTGGATAGA TTGCTAGCTAGCTGGATAGA TATATTGCTAGCTGGATAGA TGCTAGCTAGCTGGATTAGA ATATTGCTAGCTGGATTAGA	1.24954	0.691495	0.411704	6	8564765
id4_66802074_r	3	6	ACCTAATGCTACAGACTGAG TAATGCTACAGACTTGAGTG TGACCTAATGCTACAGAGTG AATGCTACAGACTTGAAGTG ATGACCTAATGCTACAGACT TGACCTAATGCTACAGAAGT	1.24943	0.754581	0.374613	4	66802074
id9_89482547_f	3	5	CTCTGCCTCCTCCAGCAGCA GGGGCCCTCTCCTTGCTTGC ACACTCTGCCTCCTCCAGCA ACACTCTGCCTCCTCCAGCA CACTCTGCCTCCTCCAAGCA	1.24943	0.732378	0.385185	9	89482547
id20_47688759_r	3	10	TTCCCATCCCCTGATCTCTG TTCCCATCCCCTGATCTTCT CTGTCAAAGCCTCCTCCCCA CCTTCCCATCCCCTGATCTG CCTTCCCATCCCCTGATCTG TTCTGTCAAAGCCTCCTCCA CTGTCAAAGCCTCCTCCCCA AGCCTCCTCCCCAGAATCAG GCCTCCTCCCCAGAAAGATC CTGTTCACCTTCCCATCCCC	1.24933	0.70388	0.372481	20	47688759
id15_60618353_r	3	5	ACCTGCTACATGTATCTGTA CCTGCTACATGTATCTTGTA GTCACCACCTGCTACATGTA GTCACCACCTGCTACATGTA GTCACCACCTGCTACATTGT	1.24931	0.765912	0.422156	15	60618353
id6_44260086_f	3	4	ATCCTCCACATTCCGCAGCA TCCTCCACATTCCGCAAGCA TCCTCCACATTCCGCAAAGC AGGCGGGTGCTGACTCCCTG	1.24922	0.669235	0.400105	6	44260086
id14_23564216_r	3	6	TCCCTATACCCAGGACAGGA CCCTATACCCAGGACAAGGA TCTTATCCCTATACCCAGGA CCTATACCCAGGACAAAGGA TCTTATCCCTATACCCAGGA TTATCCCTATACCCAAGGAC	1.24917	0.717311	0.370643	14	23564216
id23_77547756_f	3	10	CTGATTACAACTGATCTCTG CTGATTACAACTGATCTTCT TCCTGATTACAACTGATCTG TATTCCTTCCTGATTACAAC TCCTGATTACAACTGATCTG CCTGATTACAACTGATTCTG TATTCCTTCCTGATTACAAC TATTCCTTCCTGATTACAAC ATATATTCCTTCCTGATTAC ATTCCTTCCTGATTACCAAC	1.24911	0.716981	0.388731	23	77547756
id17_39215019_r	3	6	CTCTCTGTCCCTAGAGTGAG GCTCATCCCGCTCAACTCTA CCTCTCTCTGTCCCTAGAGC GCTCATCCCGCTCAACTTCT CAGCTCATCCCGCTCAACTA CTCCTCTCTCTGTCCCTAGC	1.24909	0.70128	0.397787	17	39215019
id16_2743926_f	3	6	CACCACTACCCCATGATGAA CACCACTACCCCATGATTGA TCTACCTCGATTCCCCTTCA TCTACCTCGATTCCCCTTCA CTCGATTCCCCTTCAAATCA CCCTTCTACCTCGATTCATG	1.24904	0.641736	0.419141	16	2743926
id6_137423678_f	3	6	TACCCATATGCATGACAGAA ACCCATATGCATGACAAGAA CCACTTACCCATATGCATGA CCCATATGCATGACAAAGAA CCACTTACCCATATGCATGA TGGGAGCCCTTCATTGCATA	1.2489	0.720763	0.381867	6	137423678
id6_14760405_r	3	6	CACCCCATCCCAGTACAGTA ACCCCATCCCAGTACAAGTA TGCTTCACCCCATCCCAGTA CCCCATCCCAGTACAAAGTA TGCTTCACCCCATCCCAGTA GCTTCACCCCATCCCAAGTA	1.24879	0.736644	0.3555	6	14760405
id3_148200970_f	3	4	TGCTGTACAAATACGCAGCA TGCTGTACAAATACGCAAGC CTGTACAAATACGCAAAGCA GCTTGCTGTACAAATACGCA	1.24878	0.67369	0.393672	3	148200970
id23_35028869_f	3	10	GGTACCTCCCTCAGACACAG TCCTACCAGGTACCTCCCTC GGTACCTCCCTCAGACAACA AATTGTAATCCCCCTGTCTG CCTCCTACCAGGTACCTCAG AATTGTAATCCCCCTGTCTG TACCTCCCTCAGACAAACAG CTCCTACCAGGTACCTCCTC TCCTACCAGGTACCTCCCTC AGGTACCTCCCTCAGAACAG	1.24865	0.734183	0.356212	23	35028869
id23_71562506_r	3	4	CACTTGCCACACGCACAGCA ACTTGCCACACGCACAAGCA CTTGCCACACGCACAAAGCA ACAGGCACTTGCCACACGCA	1.24864	0.681519	0.370125	23	71562506
id1_217452981_r	3	7	ACTGCACCTGTCTGAAAGAA CTGCACCTGTCTGAAAAGAA CTCCACTGCACCTGTCTGAA TGCACCTGTCTGAAAAAGAA CTCCACTGCACCTGTCTTGA CTCCACTGCACCTGTCTGAA CTCCACTGCACCTGTCTGAA	1.24864	0.635171	0.390537	1	217452981
id23_144738645_f	3	3	CCTTGGACACCTTCGCAGCA CTTGGACACCTTCGCAAGCA TTGGACACCTTCGCAAAGCA	1.24864	0.641371	0.430901	23	144738645
id17_65212412_r	3	6	CTTCTCTGTCACCAGCTAGC TGCTTCTCTGTCACCAGCAG TTCTCTGTCACCAGCTTAGC TGCTTCTCTGTCACCAGCAG ATGTGTGTAGGCTATGCCCC GGCTATGCCCCTGCTAAAGC	1.24856	0.754385	0.362363	17	65212412
id15_90202158_f	3	4	ATTCCCAGCAAGTCGCAGCA ATTCCCAGCAAGTCGCAAGC TTCCCAGCAAGTCGCAAAGC TGGTATTCCCAGCAAGTCGC	1.24856	0.707099	0.409121	15	90202158
id15_50128449_f	3	6	GCCTCCTTGTGGCTGATGAA GCCTCCTTGTGGCTGATTGA CCTGCCTCCTTGTGGCTGAA CCTGCCTCCTTGTGGCTGAA CCTGCCTCCTTGTGGCTTGA TTGGCCCAGGCCTTGCCACA	1.24838	0.654764	0.400233	15	50128449
id9_69235917_f	3	4	CATAGGACTTGTGCACTGAA GACTTGTGCACTTGAATGGA CATAGGACTTGTGCACTTGA TAGGACTTGTGCACTTGAAT	1.24816	0.672867	0.452314	9	69235917
id10_69057685_f	3	10	ACCTGTGACTTCCTCCTCCT CTAACCTGTGACTTCCTCCT ACCTGTGACTTCCTCCTTCC AGGCCTAACCTGTGACTTCC AGGCCTAACCTGTGACTTCC CTAACCTGTGACTTCCTCCT CTAACCTGTGACTTCCTTCC TCTACCTTCCCCAGGAAAGG CTACCTTCCCCAGGAGTCAC AGGCCTAACCTGTGACTTCC	1.24802	0.653025	0.39865	10	69057685
id20_61137538_r	3	5	GCCTGGAAGATTCAGCAGCG GCCTGGAAGATTCAGCAAGC CACATGCCTGGAAGATTCAG CACATGCCTGGAAGATTCAG CCTGGAAGATTCAGCAAAGC	1.24796	0.736715	0.408221	20	61137538
id5_7998780_r	3	5	CCTATTATCCACAGAATGAA CCTATTATCCACAGAATTGA GCCACCTATTATCCACAGAA GCCACCTATTATCCACAGAA GCCACCTATTATCCACAAGA	1.24794	0.792356	0.361155	5	7998780
id11_68457569_r	3	10	CTCCTCCATCCCTGACTCTG TGTGACCCACCTCAGAAGTC GGCTCCTCCATCCCTGACTG TGGCCCTGTGACCCACCTCA TGGCCCTGTGACCCACCTCA TGGCCCTGTGACCCACCTCA GTGACCCACCTCAGAAAGTC CTGTGACCCACCTCAGTTCA CCCTGTGACCCACTCAGGGA TGGCCCTGTGACCCACCCTC	1.24785	0.698728	0.396725	11	68457569
id16_56218429_r	3	4	CTGCCGAGCCTGCTGCAGCA TGCCGAGCCTGCTGCAAGCA GCCGAGCCTGCTGCAAAGCA TCTCCTGCCGAGCCTGCTGC	1.2478	0.633112	0.397551	16	56218429
id20_46872737_f	3	4	GAGTGCTCCTGAGTGCTGAA CTCCTGAGTGCTTGAATGGA GTGCTCCTGAGTGCTTGAAT GAGTGCTCCTGAGTGCTTGA	1.24774	0.707134	0.423251	20	46872737
id2_178479359_f	3	4	CTCACAGCTAATACGCAGCA CTCACAGCTAATACGCAAGC CACAGCTAATACGCAAAGCA AATCTCACAGCTAATACGCA	1.24772	0.692287	0.352494	2	178479359
id18_46387276_r	3	4	CCCCTCACCCACTTGCTGAA GAGAGTCCCATTCAAGCAAG CCAGAGAGTCCCATTCAAGT CCCCAACCCCCTCACCCACT	1.2477	0.734131	0.408763	18	46387276
id4_35916097_r	3	7	CCCCTCAGCCACGCAAAGCA CCCTCAGCCACGCAAAAGCA TCTCCCCCTCAGCCACGCAC CTCAGCCACGCAAAAAGCAC TCTCCCCCTCAGCCACGCAC CAATTCTCCCCCTCAGCCAC CAATTCTCCCCCTCAGCCAC	1.24766	0.6435	0.463794	4	35916097
id21_29146608_f	3	4	CTGTCCTCTAACCTGCAGCA TTCCCAAGCCCCTTGCTTGC GTCCTCTAACCTGCAAAGCA CCAAGCCCCTTGCAGGTTAG	1.24759	0.74777	0.342526	21	29146608
id3_13119492_r	3	4	CTCCATTAAACTGCAAAGCA TCCATTAAACTGCAAAAGCA TACTGCTCCATTAAACTGCA TACTGCTCCATTAAACTGCA	1.24734	0.705053	0.461519	3	13119492
id12_109915498_r	3	4	CTCCGCCTCCTGCTGCAGCA CTCCGCCTCCTGCTGCAAGC TAGTCTCCGCCTCCTGCTGC TCCGCCTCCTGCTGCAAAGC	1.24715	0.669468	0.402703	12	109915498
id15_39417443_r	3	10	CAGTTCATACCCACTCTCTG CAGTTCATACCCACTCTTCT AAAGCCCAGTTCATACCCAC CCCAGTTCATACCCACTCTG CCCAGTTCATACCCACTCTG CAACAGGTCCCCAGAAAGAG CAAAGCCCAGTTCATACCAC TTCAACAGGTCCCCAGAAGT AAAGCCCAGTTCATACCCAC ACCAAAGCCCAGTTCATACT	1.24715	0.678547	0.396184	15	39417443
id16_66401825_f	3	4	ACTCGCCATGAGACGCAGCA ACTCGCCATGAGACGCAAGC TCGCCATGAGACGCAAAGCA TTCACTCGCCATGAGACGCA	1.24713	0.6904	0.368061	16	66401825
id13_48500839_r	3	7	CATCAACCTGCATGAAAGAA ATCAACCTGCATGAAAAGAA TATCACATCAACCTGCATGA TCAACCTGCATGAAAAAGAA TATCACATCAACCTGCATGA ATCACATCAACCTGCAATGA TCTATATCACATCAACCTGA	1.24705	0.676499	0.375943	13	48500839
id5_77510511_f	3	5	TTCTGCCCAACAAGAATGAA TTCTGCCCAACAAGAATTGA TATGGTTCTGCCCAACAAGA TATGGTTCTGCCCAACAAGA TGGTTCTGCCCAACAAAGAA	1.24699	0.792572	0.380472	5	77510511
id8_79737654_r	3	3	CCAACCTGTCTTCAGCAGCG CCAACCTGTCTTCAGCAAGC CAACCTGTCTTCAGCAAAGC	1.24694	0.750814	0.420189	8	79737654
id19_11534202_f	3	7	CCACCCACTCACAGTCAGTC CACCCACTCACAGTCAAGTC CTGTCCACCCACTCACAGTC ACCCACTCACAGTCAAAGTC CTGTCCACCCACTCACAGTC TGTCCACCCACTCACAAGTC CTCCCTGTCCACCCACTCTG	1.24694	0.693155	0.373574	19	11534202
id23_113287424_r	3	9	TCCAGGATTCGAAGGCCGGC TCCAGGATTCGAAGGCAGGC TCCAGGATTCGAAGGCTGGC GATTCGAAGGCCCGGCAGGC TCCAGGATTCGAAGGCTGGC AAATCCAGGATTCGAAGGCA AAATCCAGGATTCGAAGGCT AGCAGACTGTTCCTGCCAGC ACTGTTCCTGCCAGCCTTGC	1.2469	0.72516	0.406214	23	113287424
id5_155110903_f	3	7	GGCCACAGAACCAGACTGAC TGCAGGGACCCTGTCAAGTC CCCTGGCCACAGAACCAGAC CCCTGGCCACAGAACCAGAC GCAGGGACCCTGTCAAAGTC CCTGGCCACAGAACCAAGAC TGTGAATAGCCCCTGGCCAC	1.2469	0.755966	0.340125	5	155110903
id21_44736566_f	3	5	TGTCCTAGCCAGCAGCAGCA TGTCCTAGCCAGCAGCAAGC CTCTGTCCTAGCCAGCAGCA GTCCTAGCCAGCAGCAAAGC CCACTCTGTCCTAGCCAGCA	1.24652	0.627428	0.400493	21	44736566
id20_23634952_r	3	9	TGCACATACATTCACATACA GCACATACATTCACATTACA CTGTGCACATACATTCACAT CTGTGCACATACATTCATGG CTGTGCACATACATTCACAT GGGGTGTCTGTGCACATACA CTGTGCACATACATTCAACA CTGTGCACATACATTCATGG CTGTGCACATACATTCAATG	1.24639	0.727709	0.3986	20	23634952
id11_125139160_r	3	3	ACCTGTAAGTATCAGCAGCG ACCTGTAAGTATCAGCAAGC ACCTGTAAGTATCAGCAAAG	1.24633	0.756384	0.448664	11	125139160
id7_27163081_f	3	10	TCTATCTTCCACAATCACAA ATTCTATCTTCCACAATCAA CTATCTTCCACAATCAACAA TTGAATTCTATCTTCCACAA ATTCTATCTTCCACAATCAA TTGAATTCTATCTTCCACAA TCTATCTTCCACAATTCAAT ATCTTCCACAATCAAACAAT TTGAATTCTATCTTCCACAA GAATTCTATCTTCCAACAAT	1.24632	0.681909	0.406992	7	27163081
id10_123351971_f	3	3	TCCCGCTGCCTCCTGCTGCA TCCCGCTGCCTCCTGCTTGC GCCACCTTGCCCTGCAAAGC	1.2463	0.705749	0.491929	10	123351971
id12_6071811_r	3	6	TGCCAGTCTCCTGCACAGCA GCCAGTCTCCTGCACAAGCA ACCAAACGAGTTGTCCCTGC CCAGTCTCCTGCACAAAGCA ACCAAACGAGTTGTCCCTGC CTGGGGACCAAACGAGTTGC	1.24629	0.73033	0.354954	12	6071811
id4_41369564_f	3	3	ACCCGACTGCCTCTGCAGCA CCCGACTGCCTCTGCAAGCA CCGACTGCCTCTGCAAAGCA	1.24614	0.724398	0.370553	4	41369564
id12_108247453_r	3	10	CTTGACCACCACCTTCTCTT TTCTTGACCACCACCTTCTT TTGACCACCACCTTCTTCTT ATTGTTATCCCCAAAGGTGG TTCTTGACCACCACCTTCTT ATTGTTATCCCCAAAGGTGG ACATTGTTATCCCCAAAGAA TTGTTATCCCCAAAGAAAGA ATTGTTATCCCCAAAGGTGG GAATATTCTTGACCACCATT	1.24606	0.708252	0.394123	12	108247453
id10_43286001_r	3	6	CCCCAGTTCTCTTGGCAGAA CCCAGTTCTCTTGGCAAGAA AACCCCAGTTCTCTTGGCTG TTCTCTTGGCAAAGAATGGC AACCCCAGTTCTCTTGGCTG CCCCAACCCCAGTTCTCTTC	1.24593	0.808368	0.346892	10	43286001
id8_118043804_f	3	6	CTCCTTACACCTCCACTACT TCTCTCCTCCTCCCAGTAAG CTCCTTACACCTCCACTGGG CTCTCCTCCTCCCAGTTAAG CTCCTTACACCTCCACTGGG TACTCCTTACACCTCCACTT	1.24585	0.681501	0.39048	8	118043804
id15_95738293_f	3	8	TAGGTCAAAAACATCATCAT CACTAGGTCAAAAACATCAT TAGGTCAAAAACATCATTCA CCATCACTAGGTCAAAAACA CCATCACTAGGTCAAAAACA CACTAGGTCAAAAACATCAT ACTAGGTCAAAAACATTCAT CATCACTAGGTCAAAAAACA	1.24583	0.783337	0.367628	15	95738293
id9_22382005_f	3	9	ACTTAAAACCCTCATCATCA CTTACTTAAAACCCTCATCA ACTTAAAACCCTCATCAATC AATCTTACTTAAAACCCTCA CTTACTTAAAACCCTCAATC CTTACTTAAAACCCTCATCA CTTAAAACCCTCATCAAATC AATCTTACTTAAAACCCTCA TCTTACTTAAAACCCCTCAG	1.24574	0.708594	0.386535	9	22382005
id9_98661777_r	3	9	TTGTGAGCCACCTAGCAGCT TTGTGAGCCACCTAGCAAGC TCACTTGTGAGCCACCTAGC AGACTCACTTGTGAGCCACC TCACTTGTGAGCCACCTAGC GTGAGCCACCTAGCAAAGCT CACTTGTGAGCCACCTTAGC ACTCACTTGTGAGCCCACCT GGAGAGACTCACTTGTGAGC	1.24573	0.685187	0.397992	9	98661777
id10_6552438_f	3	6	TCTCACTGTCTGCAACAGCA CTCACTGTCTGCAACAAGCA CATTCATTCTCACTGTCTGC CTCACTGTCTGCAACAAAGC CATTCTCACTGTCTGCAACA CATTCATTCTCACTGTCTGC	1.24573	0.773229	0.374066	10	6552438
id1_242143351_r	3	5	TAGAAACACACAGCTCTAGC CTCCTTAGAAACACACAGCA AGAAACACACAGCTCTTAGC CTCCTTAGAAACACACAGCA CTCCTTAGAAACACACAAGC	1.2457	0.721104	0.387191	1	242143351
id19_49588630_r	3	10	GCTGAAGCCCCCTTACTCTT CCCTGTCCCCAAGAAGTAAG CAGCCCTGTCCCCAAGTAAG CAGCAGCCCTGTCCCCAAGG CCCTGTCCCCAAGAAGTTAA CTCGCTGAAGCCCCCTTCTT AGCCCTGTCCCCAAGTTAAG CAGCAGCCCTGTCCCCAAGG CCCTCCTCGCTGAAGCCCCC CCAGCAGCCCTGTCCCCAAA	1.24568	0.730719	0.372342	19	49588630
id11_63946062_r	3	4	GCTCAGTTCCCTGCACAGCA CTCTGCCTCCTTGCTTGTGC CACCGCCTCTGCCTCCTTGC GCCTCTGCCTCCTTGCTTGC	1.24566	0.660141	0.403546	11	63946062
id4_53506103_f	3	7	TCCCAACTCCCAAGAGTAGA TATACTGCCCTCTAACTCTT CTGGGTTATACTGCCCTCTT CCTCCCAACTCCCAAGTTAG TATACTGCCCTCTAACTTCT TGGGTTATACTGCCCTTCTT TCCTGGGTTATACTGCCCTT	1.24564	0.656147	0.431355	4	53506103
id9_106225652_f	3	10	ATCTTCCTGTATCATCATCA ATCTTCCTGTATCATCAATC AATATCTTCCTGTATCATCA TCCAAATATCTTCCTGTATC AATATCTTCCTGTATCATCA AATATCTTCCTGTATCAATC TCTTCCTGTATCATCAAATC TCCAAATATCTTCCTGTATC TCCAAATATCTTCCTGTATC CTTAGCTGTTCCCTGATAAC	1.24563	0.70736	0.377063	9	106225652
id14_81051730_r	3	5	TCACCCTGCACCTGTAAGTA CACCCTGCACCTGTAAAGTA GACATCACCCTGCACCTGTA GACATCACCCTGCACCTGTA ATGACAGCCATACAAGGTGC	1.2456	0.708819	0.439721	14	81051730
id23_11309329_f	3	5	CGCAGAGCCCCTGTGCAGTG CTCTGTTCCCACACTTGCAC TCTCCTTCTCTGTTCCCACA CCTTCTCTGTTCCCACACAG TCCTTCTCTGTTCCCCACAG	1.24555	0.763843	0.307624	23	11309329
id1_228093470_f	3	4	CTCTGCCCATATGTGCAGCA CTCTGCCCATATGTGCAAGC CTGCCCATATGTGCAAAGCA CACCCTCTGCCCATATGTGC	1.24554	0.695134	0.352653	1	228093470
id6_108535300_f	3	6	TCTGCCTACATGAAGCAGAA CTGCCTACATGAAGCAAGAA GCTCCCTCTGCCTACATGAA TACATGAAGCAAAGAATGGA CTCTGCCTACATTGAATGGA GCTCCCTCTGCCTACATGAA	1.24552	0.744594	0.350969	6	108535300
id11_21847464_f	3	6	AAACGTTGTCCTAAACTAAC TCCTAAAACGTTGTCCTAAA AAACGTTGTCCTAAACTTAA TCCTAAAACGTTGTCCTAAA CTAAAACGTTGTCCTTAAAC TCCTAAAACGTTGTCCTAAC	1.24552	0.773945	0.400954	11	21847464
id10_130946318_r	3	5	ACACCCCTCACTAGAATGAA ACACCCCTCACTAGAATTGA CTGTTACACCCCTCACTAGA CTGTTACACCCCTCACTAGA TGTTACACCCCTCACTTAGA	1.24548	0.791309	0.392724	10	130946318
id1_207069178_r	3	7	TACCACATTCTCCTACTACT TACCACATTCTCCTACTTAC AGCTACCACATTCTCCTACT AGCTACCACATTCTCCTACT AGCTACCACATTCTCCTTAC TTGACCTGTAAGTTCCCCCC TAAGTTCCCCCCAGTAAAGT	1.24537	0.715871	0.368839	1	207069178
id3_1636381_r	3	9	TTGTTCCTAGCCTCACAACA TGTTCCTAGCCTCACAAACA AATGCACAAGCTATCCCGTG TCTTGTTCCTAGCCTCACAC TCTTGTTCCTAGCCTCACAC GTTCCTAGCCTCACAAAACA TCTTGTTCCTAGCCTCAACA CCTCTTGTTCCTAGCCTCAC AATGCACAAGCTATCCCGTG	1.24528	0.744538	0.367847	3	1636381
id15_88382498_f	3	7	CCTCACAGGCTCCAGCAGCA TCAATTCCCTCCTTGCTTGC CCTCACAGGCTCCAGCAAGG CCTCACAGGCTCCAGCAAGG CCTCACAGGCTCCAGCAGGA TACCTCACAGGCTCCAGCAA GCCTCTACCTCACAGGCTCC	1.24528	0.714632	0.415614	15	88382498
id4_75169738_r	3	3	ATTAGTATTCTTCTGCTGCA ATTAGTATTCTTCTGCTTGC ATCATTAGTATTCTTCTGCA	1.24526	0.686399	0.398156	4	75169738
id5_116242812_f	3	5	TTATGCTTCACTAGAATGAA TTATGCTTCACTAGAATTGA CAGTATTATGCTTCACTAGA CAGTATTATGCTTCACTAGA AGTATTATGCTTCACTTAGA	1.24524	0.803423	0.369417	5	116242812
id6_82528146_f	3	5	AATTATAACAAAAAACTAAC ATTCAATTATAACAAAAAAC AATTATAACAAAAAACTTAA ATTCAATTATAACAAAAAAC TCATTCAATTATAACAAAAC	1.24519	0.795592	0.374512	6	82528146
id2_241722198_r	3	6	GCCTCCCACTCCAGACTGAC GCTCTGACACCTGTCAAGTC GCCAGCCTCCCACTCCAGAC CTCTGACACCTGTCAAAGTC GCCAGCCTCCCACTCCAGAC CCAGCCTCCCACTCCAAGAC	1.24498	0.719856	0.368586	2	241722198
id7_135310889_f	3	4	CTATGCTATGATCTGCAGCA TATGCTATGATCTGCAAGCA ATGCTATGATCTGCAAAGCA CTTCCTATGCTATGATCTGC	1.2449	0.633857	0.421662	7	135310889
id4_71352892_f	3	6	AACAGCATCCCTGCTGTGCT ATCAGTTCCAAGCAACAGCA CTTGCTGATCAGTTCCAAGC ATCAGTTCCAAGCAACAAGC CTTGCTGATCAGTTCCAAGC TGCTGATCAGTTCCAAAGCA	1.24483	0.632268	0.440858	4	71352892
id9_114016218_r	3	4	CCCCCCACCCACTAGCAGCA CCCCCACCCACTAGCAAGCA CCCCCACCCACTAGCAAAGC AGCACCCCCCACCCACTAGC	1.24483	0.65305	0.433536	9	114016218
id17_44376161_f	3	10	TTCTTCTGCTGCCACCACCA ACCTTCTTCTGCTGCCACCA TTCTTCTGCTGCCACCAACC TCTTCTGCTGCCAGGGAGGC ACCTTCTTCTGCTGCCAACC ACCTTCTTCTGCTGCCACCA TCTTCTGCTGCCAGGGAGGC TCTTCTGCTGCCACCAAACC CTTCTTCTGCTGCCAGGGAA CCTTCTTCTGCTGCCAGGGA	1.24475	0.731981	0.362696	17	44376161
id18_62046573_r	3	10	TCCACACGCCGCTGTGTATG CCACACGCCGCTGTGTTATG CATCCCTCACCCCCACACAG ACCATCCCTCACCCCCACAG CATCCCTCACCCCCACACAG ACCATCCCTCACCCCCACAG ATCCCTCACCCCCACAACAG ACCATCCCTCACCCCCACAG CCATCCCTCACCCCCAACAG AAACCATCCCTCACCCCCAG	1.24471	0.72089	0.420313	18	62046573
id5_32867210_f	3	6	TTCTGTAAGAACCAGCTGCT CTCTCTGACTCCTAGCAAGC GCCACTCTCTGACTCCTAGC GCCACTCTCTGACTCCTAGC TCTCTGACTCCTAGCAAAGC CCACTCTCTGACTCCTTAGC	1.2447	0.739773	0.383637	5	32867210
id6_133053702_f	3	10	TAGTAAGACCCCTATCTCTA CCCAGCCAACCTTAGAAGAT CATAGTAAGACCCCTATCTA AACCAGCCCAGCCAACCTTA CATAGTAAGACCCCTATCTA AACCAGCCCAGCCAACCTTA CCAGCCAACCTTAGAAAGAT AACCAGCCCAGCCAACCTTA CCCAGCCAACCTTAGAATAG GGCATCATAGTAAGACCCCT	1.24466	0.730561	0.374045	6	133053702
id14_101598484_f	3	6	CCTTCCTGCCAGACCCTGAC ATCTTATGTCCACCAGTCAA CTTATGTCCACCAGTCTGGC AATCCCCTTCCTGCCAAGAC TCTTATGTCCACCAGTTCAA CCTGTATCTTATGTCCACCA	1.24464	0.801998	0.321985	14	101598484
id20_3729060_r	3	4	CCCTCTACCCCAGTGCTGAG CCCTCTACCCCAGTGCTTGA AAGCTCACCCCTCAAAGCAC GAAGGAAGCTCACCCCTCAC	1.24461	0.721452	0.396641	20	3729060
id13_69823705_r	3	4	CCCAGTATCCATGTAGTGTG CTCTATTCCCCACAACTACA CCAGTATCCATGTAAGTTGT AGAAAGTCCCAGTATCCATG	1.24456	0.627099	0.437312	13	69823705
id13_44423368_r	3	6	CTCTGCATCCACCAGCTGCC CCAAGTCCTCCCAGGCAAGC TCTCTCTGCATCCACCAGCC TCTCTCTGCATCCACCAGCC CTCTCTGCATCCACCAAGCC ATTCTCTCTCTGCATCCACC	1.24454	0.735244	0.391286	13	44423368
id3_140438273_r	3	8	CCCTCTATTCCCCATGTGTG CCTCTCCCACCCTCACAACA GCCACCTCTCCCACCCTCAT CTCTCCCACCCTCACAAACA CACCTCTCCCACCCTCACAT CTGATACCCTCTATTCCCCA ATACCCTCTATTCCCCATGA CTGATACCCTCTATTCCCCA	1.24452	0.652115	0.397792	3	140438273
id2_237547953_f	3	5	ACCTGCAGCCCAGCGCAGCA ACCTGCAGCCCAGCGCAAGC CTGCAGCCCAGCGCAAAGCA CTTACCTGCAGCCCAGCGCA GGCCTTACCTGCAGCCCAGC	1.24449	0.684588	0.362514	2	237547953
id11_50041347_r	3	10	TCTCTTAGCCATTGTGAGTG CTCTTAGCCATTGTGAAGTG AAAGCCTCGGCTACCCACAA AGCCTCGGCTACCCACACAA TCTTAGCCATTGTGAAAGTG AGAAAGCCTCGGCTACCCAA GTTCTCTTAGCCATTGTTGT AAGCCTCGGCTACCCAACAA AAAGCCTCGGCTACCCACAA ATCCTCTGTTCTCTTAGCCG	1.24444	0.687455	0.353314	11	50041347
id18_34978302_f	3	6	TGCTGTCAATGTAGAATGAA TGCTGTCAATGTAGAATTGA TATCGTGCTGTCAATGTAGA TCGTGCTGTCAATGTTAGAA TATCGTGCTGTCAATGTAGA TACTATCGTGCTGTCAATGA	1.24435	0.75796	0.37897	18	34978302
id1_208817814_f	3	6	TCTCCCCACAGCTAACCAAC TCCTTCTCCCCACAGCTAAC CTCCCCACAGCTAACCCAAC CCTTCTCCCCACAGGGTCTC CCTGAGACCCTGTTAAGCTG TCCTTCTCCCCACAGCTAAC	1.24424	0.709978	0.420212	1	208817814
id7_22419686_f	3	6	AGCAGCCGTCACCTGCAGCA CAATGAACAGCCATGCTTGC CAGAGCAGCCGTCACCTGCA CAGAGCAGCCGTCACCTGCA CAGCCGTCACCTGCAAAGCA TGAACAGCCATGCAAGGTGA	1.24423	0.645321	0.387085	7	22419686
id5_2711108_f	3	10	CATATATAAGTCCACCACCA TCATATATAAGTCCACCAGG CATATATAAGTCCACCAACC ATATATAAGTCCAGGGGGAA CATCATATATAAGTCCACAG CATCATATATAAGTCCACCC TCATATATAAGTCCACCAGG ATATATAAGTCCACCAAACC ATGTGAATGAATACTGCCCC CATATATAAGTCCAGGGGAA	1.24421	0.76527	0.329882	5	2711108
id10_68179429_f	3	4	TGCTGCATCCCTGTTGTGCA CTCTGCACCATGCAACAACA TCTGCACCATGCAACAAACA CTACTCTGCACCATGCAACA	1.2442	0.670344	0.399468	10	68179429
id17_27521901_r	3	6	GCCTGGTCTCCCTAGCAGCA CCTGGTCTCCCTAGCAAGCA TAAGCCTGGTCTCCCTAGCA CTGGTCTCCCTAGCAAAGCA TAAGCCTGGTCTCCCTAGCA CTGCTTATCACCCATGCTTA	1.24418	0.671657	0.40265	17	27521901
id23_64235280_r	3	3	TTCTGATATAGGCTGCAGCA TCTGATATAGGCTGCAAGCA CTGATATAGGCTGCAAAGCA	1.24414	0.746025	0.356928	23	64235280
id8_90601886_r	3	6	CATGCTACTACCAGAATGAA CATGCTACTACCAGAATTGA ATAACATGCTACTACCAGAA ATCCATGCCCCTTCAAATTC TAACATGCTACTACCAAGAA ATAACATGCTACTACCAGAA	1.24408	0.736829	0.361764	8	90601886
id10_106462214_f	3	4	GCGTGAGCCACCACGCAGCA GCGTGAGCCACCACGCAAGC GTGAGCCACCACGCAAAGCA ACAGGCGTGAGCCACCACGC	1.24408	0.693155	0.377358	10	106462214
id9_107207091_r	3	10	ATTCTCTGCCCCCTCCTCCT TCCATTCTCTGCCCCCTCCT CTTCTCCTTCCTAGGAAGGA TTCTCCATTCTCTGCCCCCT TTCTCCATTCTCTGCCCCCT CTCTTCTCCTTCCTAGGAAG TTCTCCTTCCTAGGAAAGGA TCCATTCTCTGCCCCCTCCT TTCTCCATTCTCTGCCCCCT TGACTCTCTTCTCCTTCCTA	1.24399	0.677764	0.386152	9	107207091
id9_37487708_r	3	9	ATCCAGCCCCACTATCTCTA TCCAGCCCCACTATCTTCTA TGATCCAGCCCCACTATCTA CAGATGATCCAGCCCCACTA TGATCCAGCCCCACTATCTA CAGATGATCCAGCCCCACTA CCCATATTCCCTTAGAATAG CAGATGATCCAGCCCCACTA GATGATCCAGCCCCAACTAA	1.24395	0.778584	0.365268	9	37487708
id7_155251205_f	3	8	TCTCTCTCCACCACCTGCCC ATCCATCTCTCTCCACCACC TCCATCTCTCTCCACCACCC TCCATCTCTCTCCACCCACC AATCCATCTCTCTCCACCTG ATCCATCTCTCTCCACACCT TTGCAATCCATCTCTCTCCC ATCCATCTCTCTCCACCCTG	1.24379	0.719795	0.412254	7	155251205
id15_65370987_f	3	5	GCCAAGATCTCACAGCTAGC CCAAGATCTCACAGCTTAGC AAGATCTCACAGCAGGTGGT AAGATCTCACAGCAGGTTGG AAGATCTCACAGCAGGTGGT	1.24377	0.823704	0.326294	15	65370987
id2_241457066_f	3	6	TACCAGCCTCCTGAGCAGAG ACCAGCCTCCTGAGCAAGAG CGCCTTACCAGCCTCCTGAG CGCCTTACCAGCCTCCTGAG CCAGCCTCCTGAGCAAAGAG CGGCCCAGTACCTCCTCTCA	1.2437	0.654037	0.394097	2	241457066
id3_79548824_f	3	6	ACTCTCTCTTGGCAGCAGCA ACTCTCTCTTGGCAGCAAGC AATAGATACTCTCTCTTGGC TCTCTCTTGGCAGCAAAGCA AATAGATACTCTCTCTTGGC ACAAATAGATACTCTCTCTT	1.24369	0.715135	0.404558	3	79548824
id9_12501436_f	3	6	CCCATCTTCACCCTACTACA GGCCCCTGTCCATGTAAGTA GACTGGCCCCTGTCCATGTA GCCCCTGTCCATGTAAAGTA GACTGGCCCCTGTCCATGTA ACTGGCCCCTGTCCATTGTA	1.24367	0.626316	0.398793	9	12501436
id20_17735305_f	3	6	TCCCTGGACCAGCAGCAGCT TCCCTGGACCAGCAGCAAGC GTTGTCCCTGGACCAGCAGC GTTGTCCCTGGACCAGCAGC CCCTGGACCAGCAGCAAAGC ACTGTTGTCCCTGGACCAGC	1.2436	0.647251	0.401594	20	17735305
id11_1277061_f	3	4	CTCCTCCCCCATCTGCAGCA CTCCTCCCCCATCTGCAAGC GCCATCAACTCCCTGCAGAT TCCTCCCCCATCTGCAAAGC	1.24356	0.650589	0.436375	11	1277061
id6_158131640_r	3	4	CATTGATACCACTCGCAGCA ATTGATACCACTCGCAAGCA ATTGATACCACTCGCAAAGC GTGCCATTGATACCACTCGC	1.24352	0.697787	0.404946	6	158131640
id4_125177899_r	3	7	TCTCACTATAATCACAACAA CTCTCTCACTATAATCACAA CTCACTATAATCACAAACAA TCTCTCACTATAATCAACAA TCCTCTCTCACTATAATCAA CTCTCTCACTATAATCACAA TCTCTCACTATAATCACAAA	1.24346	0.68698	0.371638	4	125177899
id9_98732981_f	3	5	CCCACTCCATCTCTCTCCTC GGCCCCACTCCATCTCTCTC TTGAGGCCCCACTCCATCTC CCCACTCCATCTCTTCTCTG GAGGCCCCACTCCATCTCTC	1.2434	0.63098	0.414879	9	98732981
id5_56750841_r	3	7	AAGCAGACACTGAGACAGAG GAAGCAGACACTGAGACAAG GTCTGGAAGCAGACACTGAG GCAGACACTGAGACCAAGAG GTCTGGAAGCAGACACTGAG GTCTGGAAGCAGACACTTGA GTCTGGAAGCAGACACTGAG	1.24332	0.691303	0.352371	5	56750841
id7_111437043_f	3	7	ACCTCCCCTACCTTCATCAT CACCTCCCCTACCTTCATTG TCCCCTACCTTCATTCATTG CACCTCCCCTACCTTCAATT ATGTTGAAATATAACCCCCA TCCCCTACCTTCATTCAATT CACCTCCCCTACCTTCATTG	1.24324	0.752857	0.342249	7	111437043
id8_10172702_r	3	7	GAGTCCACTATCCCCATCAT TGGTGAGTCCACTATCCCCA CCCAAAGTCTCCCATGAATG CTGGTGAGTCCACTATCCAT TGGTGAGTCCACTATCCCCA TGGTGAGTCCACTATCCCAT CCAAAGTCTCCCATGAAATG	1.24314	0.688925	0.391398	8	10172702
id3_177334943_f	3	5	TTCAGGTATGCTGAACAGAA TCAGGTATGCTGAACAAGAA GTGTCTTCAGGTATGCTGAA CAGGTATGCTGAACAAAGAA GTGTCTTCAGGTATGCTGAA	1.2431	0.731017	0.375942	3	177334943
id10_86706145_f	3	4	GCACATGCCCCCTGACTGAA CACCCTTCCCCATTCAAGTC GGTAGCACATGCCCCCTGAA CCCTTCCCCATTCAAAGTCA	1.24279	0.674743	0.401504	10	86706145
id16_49496509_f	3	9	CCCTTGCCTTCCATCATCAT CTCCCCTTGCCTTCCATCAT CCTTGCCTTCCATCATTCAT CTCAGGAAGCTTCCAATGGA CTCAGGAAGCTTCCAATGGA CTCCCCTTGCCTTCCATCAT GGAAGCTTCCAATGAATGGA GGCCTCAGGAAGCTTCCAAT GGAAGCTTCCAATGAAATGA	1.24277	0.707153	0.376273	16	49496509
id7_75982081_f	3	4	CTCCTTGTGCATCTGCAGCA TCCTTGTGCATCTGCAAGCA CCTTGTGCATCTGCAAAGCA TGCCCTCCTTGTGCATCTGC	1.24276	0.643883	0.401633	7	75982081
id11_107302262_r	3	6	CCCATCCCCACTGAGCTAAG ATCCCCACTGAGCTTAAGCG ACTTAAAACACCCCGCTCAG ATCCCCACTGAGCTTAAAGC TAAAACACCCCGCTTCAGTG ACTTAAAACACCCCGCTCAG	1.24275	0.717674	0.377356	11	107302262
id12_3258745_f	3	10	CTTCTCCCAAGCCATGAGAA TTCTCCCAAGCCATGAAGAA ATCTTCTCCCAAGCCATGAA GGCCCCAGGTCAACCCACCA TCTCCCAAGCCATGAAAGAA ATCTTCTCCCAAGCCATGAA CAGGTCAACCCACCATTCAA GGCCCCAGGTCAACCCACCA AAGATCTTCTCCCAAGCCAT ATCTTCTCCCAAGCCATGGT	1.24269	0.655743	0.395543	12	3258745
id16_79259748_r	3	3	GTCATGTCTGTCCCCACCAC TAGCCTAAGAGAGTCCAGTG TAGCCTAAGAGAGTCCAAGT	1.24262	0.718879	0.354339	16	79259748
id12_66699874_f	3	5	GGCCCGCCCTGTAGAATGAA GGCCCGCCCTGTAGAATTGA CTCCTTCCCGCCCTTCTACA CTCCTTCCCGCCCTTCTACA TCCCGCCCTTCTTACAGGGC	1.24248	0.748601	0.382484	12	66699874
id15_65074238_f	3	3	TCCCACTCCTCTGAGCTGAA TCCCACTCCTCTGAGCTTGA GCCTGTCCCACTCCTCTGAA	1.24246	0.707823	0.43515	15	65074238
id11_128768319_f	3	9	ATTCACTTCCCCACTCTCTG ATTCACTTCCCCACTCTTCT CCATTCACTTCCCCACTCTG CGCCATTCACTTCCCCACTG CCATTCACTTCCCCACTCTG CCATTCACTTCCCCACTTCT CCCTGCCCCCCCAGAAAGAG CGCCATTCACTTCCCCAACT CGCCATTCACTTCCCCACTG	1.24243	0.699777	0.365867	11	128768319
id5_160563902_r	3	6	TGATGCCAGCACTAGCCAGC ATAATGATGCCAGCACTAGC GATGCCAGCACTAGCCCAGC TAATGATGCCAGCACTTAGC TGCCATATAATGATGCCAGC ATAATGATGCCAGCACTAGC	1.24234	0.686831	0.383637	5	160563902
id18_23112707_f	3	10	TTGAAGACCCCTTCTCTCTG ACTCCTTCCACAGAAGAGAA GATTGAAGACCCCTTCTCTG TCCACACTCCTTCCACAGAA CTCCTTCCACAGAAGAAGAA TCCACACTCCTTCCACAGAA TCCACACTCCTTCCACAAGA TCCACACTCCTTCCACAGAA CACACTCCTTCCACAGAAGA CACACTCCTTCCACAGAAGA	1.24232	0.654346	0.401921	18	23112707
id8_94159801_r	3	7	TTCCTGTCTTCCTGACAGAC TTCCTGTCTTCCTGACAAGA TAGAATCCTGACTTCCCGTC CCTGTCTTCCTGACAAAGAC TAGAATCCTGACTTCCCGTC GTTCCTGTCTTCCTGAAGTC AGTCGTTCCTGTCTTCCTGA	1.24228	0.701879	0.375882	8	94159801
id11_59368630_r	3	7	TGCAGCCAGCCCAAGATAGA CCCACAACACATACCCTCTT GCAGCCAGCCCAAGATTAGA CGCTCAGTGCAGCCAGCCCA CCCACAACACATACCCTCTT TCAGTGCAGCCAGCCCAAGA AACACATACCCTCTAAATCT	1.24226	0.685416	0.394539	11	59368630
id6_26485492_f	3	9	CAGTCCTCTCTCTATATATA TCCTCTCTCTATATTATATG TACAGTCCTCTCTCTATATG CTTACAGTCCTCTCTCTATG TCCTCTCTCTATATTATTAT TACAGTCCTCTCTCTATTAT CTTACAGTCCTCTCTCTATG CAGTCCTCTCTCTATATTAT TTACAGTCCTCTCTCTTATG	1.24217	0.683357	0.372944	6	26485492
id19_49608948_r	3	7	AACAGTCCCAGTTGACAGAC AACAGTCCCAGTTGACAAGA CCAACAACAGTCCCAGTTGA CAGTCCCAGTTGACAAAGAC CCAACAACAGTCCCAGTTGA TCTCCTTCCCCCGTCAAACT AACAACAGTCCCAGTGACGG	1.24209	0.758516	0.346057	19	49608948
id22_45476260_r	3	8	TCCCGCACCCTCTGGCTGCA CACAAGGCCATGCAAGCCAG TACCCACCCACAAGGCCAGA ACCCACAAGGCCATGCAAGA CACAAGGCCATGCAAGCAGA CACCCACAAGGCCATGCAGA CTGGCTATACCCACCCACAA GGCTATACCCACCCACAAGA	1.24207	0.855854	0.318347	22	45476260
id14_67858121_f	3	7	TCTCTTAGTTCTGCCCTCTG ACACACCACCGTCCGCAGAA ACTCTCTTAGTTCTGCCCTG TCTCTTAGTTCTGCGGACGG ACACACCACCGTCCGCAAGA TCTCTTAGTTCTGCGGACGG CTCTTAGTTCTGCGGAACGG	1.24206	0.708613	0.377296	14	67858121
id12_124288550_f	3	7	AAATGATAGCCCAGAATGAA AAATGATAGCCCAGAATTGA TATTGAAATGATAGCCCAGA CTTGGCCGCCCTTCAAATTC TATTGAAATGATAGCCCAGA TTGAAATGATAGCCCCAGAA ACGTTATTGAAATGATAGAA	1.24204	0.772892	0.354715	12	124288550
id19_30956423_r	3	5	TTCTGTATTCTAGAGCTAGC TCTGTATTCTAGAGCTTAGC CTGTATTCTAGAGCAGGGGC CTGTATTCTAGAGCAGGGGC TTCTGTATTCTAGAGCAGGC	1.24203	0.799512	0.348618	19	30956423
id3_49261348_f	3	9	AATTACACTGCCTGTCTCTG TCTGATGATCCCCAGAAGAC TTAATTACAATTACACTGCC ACAATTACACTGCCTGTCTG ACAATTACACTGCCTGTCTG ACAATTACACTGCCTGTTCT CTGATGATCCCCAGAAAGAC TTAATTACAATTACACTGCC TTAATTACAATTACACTGCC	1.242	0.719016	0.397041	3	49261348
id18_53687708_r	3	5	CTCCACTCTTATACTCTACA CTCCACTCTTATACTCTTAC GGCCTCTCCACTCTTATACA GGCCTCTCCACTCTTATACA GGCCTCTCCACTCTTATTAC	1.24198	0.671798	0.449683	18	53687708
id19_57351818_r	3	7	CACCTTATGCCACTGATGAG CACCTTATGCCACTGATTGA TCCACACCTTATGCCACTGA TCCACACCTTATGCCACTGA TTCCGCTCCCCTCAAATCAG GGAGGGGTTCCGCTCCCCTC GTCCGTTCCACACCTTATGA	1.24197	0.697389	0.415307	19	57351818
id23_48695629_r	3	7	GACTGACCGCACCGTCTGTC TGACTGATCACCTGACAAGA ATCCGACTGACCGCACCGTC GACTGATCACCTGACAAAGA ATCCGACTGACCGCACCGTC CTGACTGACTGATCACCTGA CTGACTGATCACCTGACGTG	1.24191	0.750421	0.35443	23	48695629
id3_135759825_f	3	10	GCATACAACAGCCCTCTCTG TCCCTCCATGCCCCAGAAGA TAGCATACAACAGCCCTCTG CATTGTCCCTCCATGCCCCA TAGCATACAACAGCCCTCTG TGTCCCTCCATGCCCCAGAA CCCTCCATGCCCCAGAAAGA CATTGTCCCTCCATGCCCCA TCAAGGTCATTGTCCCTCCA GTCATTGTCCCTCCATGCCA	1.24187	0.651198	0.393304	3	135759825
id23_83352513_r	3	5	AAGTTCCACTACTAGCTAGC AGTTCCACTACTAGCTTAGC TCCACTACTAGCTGGATGGA TCCACTACTAGCTGGATGGA TTCCACTACTAGCTGGAACA	1.24169	0.727975	0.403913	23	83352513
id19_33486620_r	3	7	GCCTGCAGTAAGAGTGTGTG GCCTGCAGTAAGAGTGTTGT CTGCTGCCTGCAGTAAGAGT CTGCTGCCTGCAGTAAGAGT TGCTGCCTGCAGTAAGAGTG CGCCTGCTGCCTGCAGTAAG GCCGCCTGCTGCCTGCAGTG	1.24169	0.759652	0.366466	19	33486620
id10_49342947_r	3	7	GTCTGTACCAAGCCACTGCC GTCTGTACCAAGCCACTTGC GAGGCTGTCTGTACCAAGCC CCTCCTCCACCCCGGCAAAG GAGGCTGTCTGTACCAAGCC CTCCTCCTCCACCCCGGCTT AGAGGCTGTCTGTACCAGCC	1.24165	0.817645	0.327289	10	49342947
id19_1597791_r	3	8	TCTCACAGTCTGTGTCAGTC TCTCACAGTCTGTGTCAAGT ACTCTCTCACAGTCTGTGTC ACTCTCTCACAGTCTGTTGT ACTCTCTCACAGTCTGTGTC TCACAGTCTGTGTCAAAGTC ACATTCACTCTCTCACAGTC ACATTCACTCTCTCACAGTC	1.24163	0.652402	0.381214	19	1597791
id14_45793337_f	3	3	ATCCCCTAACACGTGCAGTA CCCTAACACGTGCAAGTAAG CCTAACACGTGCAAGTTAAG	1.24141	0.649117	0.476276	14	45793337
id4_95051766_f	3	9	TCTTCTCTCTATGCACACAA CTTCTCTCTATGCACAACAA ATTCTTCTCTCTATGCACAA CATTCTTCTCTCTATGCAAG ATTCTTCTCTCTATGCACAA CTTCTCTCTATGCACAAACA TTCTTCTCTCTATGCAACAA ATTCTTCTCTCTATGCCAAG CATTCTTCTCTCTATGCAAG	1.24135	0.703791	0.350924	4	95051766
id19_55999023_r	3	7	TAGGGATCCCCTGCACAGCA TCTAGTTGCCATGCTTGTGC ATTAACTCTAGTTGCCATGC ATTAACTCTAGTTGCCATGC ACTCTAGTTGCCATGCTTGC TTAACTCTAGTTGCCAATGC ATTATTAACTCTAGTTGCAG	1.24133	0.742692	0.35732	19	55999023
id18_22214868_f	3	5	GTGTGTCCCATCCAACAGAA GTGTCCCATCCAACAAGAAC ACAGCCTAACCCCGTTGGAT ACAGCCTAACCCCGTTGGAT TCACAGCCTAACCCCGTTGA	1.24131	0.728145	0.369974	18	22214868
id2_177432089_r	3	10	AAGCAAAGTGACTCTCACTC AAAAGCAAAGTGACTCTCTG CAAAGTGACTCTCAACTCTG CTAAAAGCAAAGTGACTCTG AAAAGCAAAGTGACTCTTCT CTAAAAGCAAAGTGACTCTG CAAAGTGACTCTCAACTTCT CTAAAAGCAAAGTGACTTCT ATGACTAAAAGCAAAGTGAC AGCAAAGTGACTCTCAACTG	1.24131	0.687165	0.380513	2	177432089
id21_38236925_f	3	4	GCTTGTTCTTCCTGACTGAA GCTTGTTCTTCCTGACTTGA CTTCTGGACCCTTCAAAGTC TTCAGCTTGTTCTTCCTGAA	1.24126	0.667383	0.416036	21	38236925
id5_9715660_r	3	10	TCCTTCTCCTCACCTCTCTA TCCTTCTCCTCACCTCTTCT CTTCCTTCTCCTCACCTCTA CTCCTTCCTTCTCCTCACCT CTTCCTTCTCCTCACCTCTA GGGGTCTCCTTCCTTCTCCT CCAACCCCTGCCCTAGAAAG CCCCCAACCCCTGCCCTAGA CTCCTTCCTTCTCCTCACCT TCCTTCCTTCTCCTCAACCT	1.24123	0.696901	0.369337	5	9715660
id5_4453388_r	3	9	AACCAGTTCCCCTGGCAGGC ACCAGTTCCCCTGGCAAGGC CCCCTCAGTGAAGCCAGCCA CAGTTCCCCTGGCTTCACTG TTCCCCTGGCTTCAACTGAG GTTCCCCTCAGTGAAGCCAG CCCCTCAGTGAAGCCAGCCA CAGTTCCCCTGGCTTCACTG AAAACCAGTTCCCCTGGCTG	1.24122	0.737344	0.369312	5	4453388
id11_1492940_f	3	6	CTACAATAGCCCAGAGTGAG CTACAATAGCCCAGAGTTGA TGGGCTACAATAGCCCAGAG TGGGCTACAATAGCCCAGAG CAGAGAACCCCCTCAAACTC TGGGCTACAATAGCCCAAGA	1.2412	0.716898	0.405842	11	1492940
id8_139337060_r	3	5	AGCCTGGCCCCTACTGTGTA TCGCACTCCCTACAACAGTA TCCTCGCACTCCCTACAGTA GCCTGGCCCCTACTTGTTGT CCTCGCACTCCCTACAAGTA	1.24114	0.65789	0.389911	8	139337060
id11_116328782_r	3	9	GACTGAACTCTCCACCACCA TATGACTGAACTCTCCACCA GACTGAACTCTCCACCAACC GTTGTATGACTGAACTCTCC GTTGTATGACTGAACTCTCC TGTTGTATGACTGAACTCCA TATGACTGAACTCTCCAACC TATGACTGAACTCTCCACCA CTGAACTCTCCACCAAACCA	1.24109	0.718669	0.372327	11	116328782
id4_171305833_r	3	6	TACATAATCCCACATCTATC GTCTCTACATAATCCCACAT ACATAATCCCACATCTTATC CAGTCTCTACATAATCCCAT GTCTCTACATAATCCCACAT CTCTACATAATCCCAACATC	1.24106	0.776487	0.339458	4	171305833
id1_222915331_f	3	3	TAACTCCCTGCAAAGCCAGC GACTAACTCCCTGCAAAGCA ACTAACTCCCTGCAAAAGCA	1.24105	0.689521	0.365143	1	222915331
id23_15487755_f	3	5	CCATGTATAACTGTGATGAA CCATGTATAACTGTGATTGA TGGCCCATGTATAACTGTGA TGGCCCATGTATAACTGTGA CCATGTATAACTGAAGGGTG	1.24096	0.758353	0.407774	23	15487755
id7_44925370_r	3	3	TTAGATTCCCATCAGCAGCG TTAGATTCCCATCAGCAAGC TAGATTCCCATCAGCAAAGC	1.24089	0.689676	0.453512	7	44925370
id15_57712610_f	3	6	CTTCCATCTTCTGCAGTACA TCCATCTTCTGCAGTTACAG CCAGGCTTCCATCTTCTGCA CCAGGCTTCCATCTTCTGCA TGCCCTCCCCTGCAAGAAGA TTCCATCTTCTGCAGTTAAC	1.24084	0.643022	0.374965	15	57712610
id17_67461519_r	3	10	TTCATCACCCTCCAACACAA CATCACCCTCCAACAACAAC CTCCAAACCCATCCCGTTGG CTTCATCACCCTCCAACAAC CTTCATCACCCTCCAACAAC CTCCAAACCCATCCCGTTGG AAACTTCATCACCCTCCAAA CTCCAAACCCATCCCGTTGG AAACCCATCCCGTTGGTTGT AAAAACTTCATCACCCTCCA	1.24076	0.728172	0.365394	17	67461519
id7_146481570_f	3	6	CACCTCCTCATCATCATCAT TTCCACCTCCTCATCATCAT ACCTCCTCATCATCATTCAT GTATTCCACCTCCTCATCAT TCCACCTCCTCATCATTCAT TTCCACCTCCTCATCATCAT	1.24065	0.662885	0.382237	7	146481570
id17_81440866_f	3	8	GCCTGAGACACCCAGATGAG AGCCCCTCGGCCTCTCAATC TGAGACACCCAGAGGCCGAG GCAGCCTGAGACACCCAGAG TGAGACACCCAGAGGCCCGA CCCCTCGGCCTCTCAAATCT CAGCAGCCTGAGACACCCAG CCCTGGGAGCTCCCAGCCTC	1.24064	0.780802	0.342855	17	81440866
id7_126597158_f	3	6	AACCATATTAACATACTACG AACCATATTAACATACTTAC CATAACCATATTAACATACG CATAACCATATTAACATACG CATAACCATATTAACATTAC GGCATCCATAACCATATTAA	1.24056	0.70312	0.387168	7	126597158
id12_124374507_r	3	7	CTCCCTCCCCTCCCACTACT TCCCTCCCCTCCCACTTACT AGAAGTGAGGCAGCACCAAG AGAAGTGAGGCAGCACCAAG GAGGCAGCACCAAGTAAAGT AGAAGTGAGGCAGCACAAGT AAGTGAGGCAGCACCCAAGT	1.24032	0.722551	0.378229	12	124374507
id7_5599912_r	3	3	TTGGGCACCTTGATGCTGCA TTGGGCACCTTGATGCTTGC CCGCTGAGGTCCCTGCATCA	1.2403	0.706359	0.447496	7	5599912
id11_2652647_f	3	6	GACAGTGACTTCCTGCAGCA ACCCGGGTCTCCATGCTTGC ACCCACCCGGGTCTCCATGC CAGTGACTTCCTGCAAAGCA ACCCACCCGGGTCTCCATGC AGACCTAGACAGTGACTTCC	1.2403	0.704074	0.395548	11	2652647
id12_4915924_r	3	6	ACCCCCAGTCCCAGACTGAC TGCGGTGAACCTGTCAAGTC ACTCACCCCCAGTCCCAGAC GCGGTGAACCTGTCAAAGTC ACTCACCCCCAGTCCCAGAC CTCACCCCCAGTCCCAAGAC	1.24022	0.770466	0.333028	12	4915924
id5_59427265_r	3	6	CTTCCCTGTATGCCACAGTA TTCCCTGTATGCCACAAGTA CTTGCCAAAGACTCCATACA TCCCTGTATGCCACAAAGTA CTTGCCAAAGACTCCATACA CTTGCCAAAGACTCCATTAC	1.24013	0.716138	0.360427	5	59427265
id1_225845082_r	3	4	CCCCTCCGTCCTGCACAGCA CCCTCCGTCCTGCACAAGCA CCTCCGTCCTGCACAAAGCA CCTGCGCCCCTCCGTCCTGC	1.24005	0.662057	0.42854	1	225845082
id10_124735204_r	3	5	CTACCTAGACTGAGAGTGAG CTACCTAGACTGAGAGTTGA GCATACCTACCTAGACTGAG GCATACCTACCTAGACTGAG ATACCTACCTAGACTTGAGA	1.23996	0.710987	0.435323	10	124735204
id12_105862617_r	3	9	TACCAGCCTCATACTCTCTG TACCAGCCTCATACTCTTCT TATACCAGCCTCATACTCTG ATCACCAACTCCCCAGTATG TATACCAGCCTCATACTCTG ACCAACTCCCCAGAAGTATG ATCACCAACTCCCCAGTATG CAATATACCAGCCTCATAAC TCTCTTATCACCAACTCCCC	1.23995	0.735645	0.372547	12	105862617
id9_69794584_r	3	5	TCTTATCCCCTTAGAATGAA TCTTATCCCCTTAGAATTGA CTGTGAATATCCCTTCTAAG CTGTGAATATCCCTTCTAAG CTGTGAATATCCCTTCTTAA	1.23994	0.810089	0.386586	9	69794584
id10_106635949_f	3	10	ATCCTGCATACCCTACTCTA TCCTGCATACCCTACTTCTA ATTATCCTGCATACCCTACT AACCTGAGTCTACCTCCCTA AACCTGAGTCTACCTCCCTA CTAACCTGAGTCTACCTCCT CTGAGTCTACCTCCCTAGTA ATTATCCTGCATACCCTACT GTCTACCTCCCTAGAAAGTA CACCATTATCCTGCATACTA	1.23987	0.724519	0.365813	10	106635949
id3_41032461_f	3	7	TCCCAAGCCAGATGAAAGAA CCCAAGCCAGATGAAAAGAA TATCCCAAGCCAGATGAATG CCAAGCCAGATGAAAAAGAA TATCCCAAGCCAGATGAATG GTGGCATATCCCAAGCCAGA ATCCCAAGCCAGATGAAATG	1.23984	0.679724	0.372934	3	41032461
id6_170038058_r	3	7	CACCCTCCCCTGTGACAGTG GACCCTCCCACACTTGTCAC TTCTGGACCCTCCCACACAG TTCTGGACCCTCCCACACAG CCTCCCACACTTGTTCACAG TTCTGGACCCTCCCACAACA CACTTCTGGACCCTCCCACA	1.23978	0.709153	0.360181	6	170038058
id8_61940080_r	3	10	CACCTCTCAATCAATCACAA CATTCTCACCTCTCAATCAA CCTCTCAATCAATCAACAAG CTCACCTCTCAATCAATCAA ATTCTCACCTCTCAATTCAA CTCTCAATCAATCAACCAAG GTGTCCATTCTCACCTCTCA CTCACCTCTCAATCAATCAA CTCACCTCTCAATCAATTCA CATTCTCACCTCTCAATCAA	1.23973	0.710442	0.355184	8	61940080
id6_50245878_r	3	7	CTTATCTCAATTCACCACCA TATCTTATCTCAATTCACCA CTTATCTCAATTCACCAACC TATCTTATCTCAATTCAACC TATCTTATCTCAATTCACCA CTGGTATCTTATCTCAATTC TATCTCAATTCACCAAACCA	1.23971	0.701345	0.384111	6	50245878
id10_69739669_f	3	7	CACAGTATTCCCCAGCAGCA CCCCGCCTGCCCATGCTTGC CACACCCCGCCTGCCCATGC CACACCCCGCCTGCCCATGC CAGTATTCCCCAGCAAAGCA CACAGTATTCCCCAGCAGGC ACACCCCGCCTGCCCAATGC	1.23968	0.636975	0.378144	10	69739669
id6_145005281_f	3	8	CTAACACTCACCACACTCAC GCCTGAGAACCAGTGAAGTG TCCCCTAACACTCACCACAC CATCCCCTAACACTCACCAC CCTGAGAACCAGTGAAAGTG CATCCCCTAACACTCACCAC TCCCCTAACACTCACCACAC CCCCTAACACTCACCAACAC	1.23965	0.717089	0.391421	6	145005281
id9_93603761_f	3	7	CATCTGCACACCTACCTACC CCCTCATCTGCACACCTACC GAGGCTTCCCCAGGTAAGGT GCCCCTCATCTGCACACCTG CCCTCATCTGCACACCTACC GCCCCTCATCTGCACACCTG GAATGAGGCTTCCCCAGGTA	1.23964	0.738796	0.401896	9	93603761
id16_89521311_f	3	4	TCCTGCTCCCTGACACAGCG CTCTTAGCCCCGCTTGTGTC TCCTGCTCCCTGACAACAAG GATCCTGCTCCCTGACAAGC	1.23962	0.67936	0.415266	16	89521311
id4_147833947_r	3	7	AACTGTACCACAGAGCAGCT AACTGTACCACAGAGCAAGC GACTATCAGGCCCAGCTCTG GACTATCAGGCCCAGCTCTG ACTGTACCACAGAGCAAAGC ACTATCAGGCCCAGCTTCTG TAACACAACTGTACCACAGC	1.23957	0.647745	0.415943	4	147833947
id8_142904174_r	3	8	GCTAGTTCTCTGTGTCAGTC CTAGTTCTCTGTGTCAAGTC TCCAGCTAGTTCTCTGTGTC CCAGCTAGTTCTCTGTTGTC TAGTTCTCTGTGTCAAAGTC TCCAGCTAGTTCTCTGTGTC AGCTAGTTCTCTGGAGGCCT AGCTAGTTCTCTGGAGGCCT	1.23946	0.697556	0.372832	8	142904174
id3_187350653_f	3	10	CCCTCCCCACCCTGTGTATG CCCTACACCCACATAACACA TGCCACCCCTACACCCACAC ACTGCCACCCCTACACCCAC CTCCCCACCCTGTGGTTATG CCCCTCCCCACCCTGTTATG CCCACTGCCACCCCTACACA ACTGCCACCCCTACACCCAC CCCACTGCCACCCCTACACA CACTGCCACCCCTACACCCA	1.23946	0.694817	0.374986	3	187350653
id16_23028528_f	3	6	TTCCCACCACAGAGAATGAA TTCCCACCACAGAGAATTGA TGCATTCCCACCACAGAGAA TGCATTCCCACCACAGAGAA TGCATTCCCACCACAGAAGA GACATGTACCCCTTCTGTGG	1.23946	0.757025	0.383233	16	23028528
id23_11060862_f	3	6	ATGCACTCCCATCATCAATC CCCAATGCACTCCCATCATC TGCACTCCCATCATCAAATC GTCAATGAAAATCCTCCAGA CCCAATGCACTCCCATCATC GTCAATGAAAATCCTCCAGA	1.23945	0.678889	0.41203	23	11060862
id12_131474009_f	3	7	CTTCCATCTCACCAGCAGCA GTTGCTGTTACCTTGCTTGC AGGTGTTGCTGTTACCTTGC TCCATCTCACCAGCAAAGCA AGGTGTTGCTGTTACCTTGC GCTCCTTCCATCTCACCAGC TCCTTCCATCTCACCAGCAA	1.23943	0.746706	0.342236	12	131474009
id18_6938152_f	3	6	AGCCACAGTTCCAAGCTAGC TCTTCAGCCACAGTTCCAAG AGCCACAGTTCCAAGCTTAG TCTTCAGCCACAGTTCCAAG CTTCAGCCACAGTTCCCAAG TCTTCAGCCACAGTTCAAGC	1.23936	0.754826	0.373717	18	6938152
id1_204157124_r	3	7	AGCAGCAACCCAAGAGTGAG ATGGACACCCCTCAACTCTT CACAAATGGACACCCCTCTT TCAGCAGCAACCCAAGTTGA ATGGACACCCCTCAACTTCT CTCAATCAGCAGCAACCCAA CAATCAGCAGCAACCCAAGA	1.23935	0.693782	0.393526	1	204157124
id7_140539874_f	3	7	TGGAACCCGTGTAGGATGGA GCCCAATAAATCGTCCTACA AATAAATCGTCCTTCCTACA GCATGGAACCCGTGTAGGAT GTCTGCATGGAACCCGTGTA GTCTGCATGGAACCCGTGTA TGGAACCCGTGTAGATTGGA	1.23935	0.782254	0.30569	7	140539874
id13_72506365_f	3	4	CCTTGTATGTAGCCGCTGCA CCTTGTATGTAGCCGCTTGC TAGACCTTGTATGTAGCCGC GCCTTGGTCCCCCTGCAAAG	1.23927	0.780154	0.371634	13	72506365
id11_35494141_f	3	6	TTCTCCTCATTCCTGCAGCA TTATACCATCCCTTGCTTGC TGGGTTATACCATCCCTTGC CTCCTCATTCCTGCAAAGCA TACCATCCCTTGCAGGAATG ATTCTCCTCATTCCTGCAAA	1.23915	0.7616	0.330536	11	35494141
id6_35286882_f	3	10	CCGCTCTCCTAGAGTCTAGA CCGCTCTCCTAGAGTCTTAG AGTCCCCGCTCTCCTAGAGA ACAGTCCCCGCTCTCCTAGA AGTCCCCGCTCTCCTAGAGA ACAGTCCCCGCTCTCCTAGA GTCCCCGCTCTCCTTAGAGG ACACAGTCCCCGCTCTCCTA ACAGTCCCCGCTCTCCTAGA ACAGTCCCCGCTCTCCTAGA	1.23909	0.774157	0.377463	6	35286882
id6_73306653_r	3	10	AACCCCCACCCCAAGCTAGA ACCCCCACCCCAAGCTTAGA ATAGATAATACCCTCCTTCT ACCAACCCCCACCCCAAGGA ATAGATAATACCCTCCTTCT ATAGATAATACCCTCCTCTT ATACCCTCCTTCTAAAGCTT AGATAATACCCTCTTGGGGT AACCCCCACCCCAAGAAAGG CCAACCCCCACCCCAAAGGA	1.23908	0.768382	0.34266	6	73306653
id12_111368395_f	3	3	CCTCAGTGTCCCCCAGCAGC ACCCTCTTCCCCACGCCCGC GCCCTCAGTGTCCCCCAGCG	1.23901	0.682181	0.370128	12	111368395
id19_2995068_f	3	8	CCCTTCCCCCCCCCCAACAA TCCCTCCACCATGTCCCCCT CCTTCCCCCCCCCCAAACAA CCCTCCACCATGTCCCTTGG TCCCTCCACCATGTCCCCCT CTTCCCTCCACCATGTCCTT TTCCCCCCCCCCAAAACAAG CCCTTCCCCCCCCCCAAAGG	1.23888	0.720088	0.381206	19	2995068
id3_140106925_f	3	6	AACACTAGTGTTAAGCAGCG AACACTAGTGTTAAGCAAGC TTCAACACTAGTGTTAAGCG TTCAACACTAGTGTTAAGCG AACACTAGTGTTAAGCAAAG TTCAACACTAGTGTTAAAGC	1.2388	0.694125	0.382122	3	140106925
id16_29977637_f	3	8	GCAGTGCCTCCTCCTCATCA CTCCCCTCATTCCCTGATTG CTCAGCAGTGCCTCCTCCTC TTCCTCAGCAGTGCCTCCTC CTCAGCAGTGCCTCCTCCTC TTCCTCAGCAGTGCCTCCTC CCCTTCCTCAGCAGTGCCTC AGTGCCTCCTCCTCAATTCA	1.23874	0.654886	0.391571	16	29977637
id10_97970816_f	3	9	AGATAGTGCCTGACACAGAC AGCACTGCCCGTCTTGTGTC AATGCCTAGATAGTGCCTGA CTTGTAGCACTGCCCGTGTC GATAGTGCCTGACAACAAGA AATGCCTAGATAGTGCCTGA ATGCCTAGATAGTGCCCTGA CCTAGATAGTGCCTGACAAC AATGCCTAGATAGTGCCTGA	1.23871	0.752814	0.378454	10	97970816
id8_141531715_r	3	4	TGACGCACTCTGACGCAGTA CGCACTCTGACGCAAGTAAG CGCACTCTGACGCAAGTTAA CTCTGACGCACTCTGACGCA	1.23855	0.654149	0.414445	8	141531715
id11_1846024_r	3	6	TCCCCTTGATCGAGTGCGTG CCTTGATCGAGTGCCGTGAG CTTCCCCTTGATCGAGTGAG CCTTGATCGAGTGCCGTTGA CTTCCCCTTGATCGAGTTGA CTGGCTTCCCCTTGATCGAG	1.23848	0.604461	0.421985	11	1846024
id7_4022326_r	3	3	TCAAGCTGCCACTCACTGAA TCCTCCTCCCTTCAAGTGAG CAAGCTGCCACTCAACTTGA	1.23839	0.692404	0.376633	7	4022326
id11_32718801_f	3	7	ATCTCCTCTAAGCAGCAGCT ATCTCCTCTAAGCAGCAAGC TTCCTTATCTCCTCTAAGCT CTTATCTCCTCTAAGCAGCT CTCCTCTAAGCAGCAAAGCT TCCTTATCTCCTCTAAAGCT CCTATCTTCCTTATCTCCTC	1.23834	0.647473	0.382083	11	32718801
id22_17165313_f	3	6	TTCTGCCTGTCCCTGCAGCA GCCCAGCCCTCCGTGCTTGC TCTGCCTGTCCCTGCACGGA CTGCCTGTCCCTGCAAAGCA TCTGCCTGTCCCTGCACGGA CTGCCTGTCCCTGCACCGGA	1.2383	0.687909	0.41272	22	17165313
id3_148941776_f	3	9	CAGGACCACCACTGACTCTG CATACTGCCCCAGAAGTCAG GTCGGCACCAGGACCACCAC TAGCATACTGCCCCAGTCAG AATGTCGGCACCAGGACCAC AGGACCACCACTGAACTTCT GTCGGCACCAGGACCACCAC ACCAGGACCACCACTGAACT CACCAGGACCACCACTTCTG	1.23828	0.749155	0.368355	3	148941776
id11_132873691_r	3	6	AACTGCTCAGCCCAGCTGCT CAAAAATTAACCTAGCAAGC CCCAACTGCTCAGCCCAGCT CCCAACTGCTCAGCCCAGCT AAAATTAACCTAGCAAAGCT TTGTGCCCAACTGCTCAGCT	1.23825	0.677888	0.38827	11	132873691
id15_26361840_r	3	10	CTTCTCTCCACTCAACACAA TTCTCTCCACTCAACAACAA CCCTTCTCTCCACTCAACAA GCACCCTTCTCTCCACTCAA CCCTTCTCTCCACTCAACAA GCACCCTTCTCTCCACTCAA GCACCCTTCTCTCCACTCAA TCTCTCCACTCAACAAACAA CACCCTTCTCTCCACTTCAA CCTTCTCTCCACTCAAACAA	1.23819	0.622449	0.408247	15	26361840
id5_174337420_f	3	4	TCCTGTAGATACCAGCTGCA TCCTGTAGATACCAGCTTGC TCTCCTGTAGATACCAGCAG CCTCCTGCCCCCTGCAAAGC	1.23804	0.731934	0.400066	5	174337420
id16_51589785_f	3	10	CTAGGAACCCCCTAACTCTA ATAACTTCCCCCCTAGTTAG ACTTCCCCCCTAGAAGTTAG AATCATAACTTCCCCCCTAG AATCATAACTTCCCCCCTAG TCTAGGAACCCCCTACTTCT CATAACTTCCCCCCTAGTAG TCTAGGAACCCCCTAAACTA AATCATAACTTCCCCCCTAG TAGGAACCCCCTAAACTTCT	1.23802	0.752708	0.371373	16	51589785
id17_6818112_r	3	8	CATATCTTGTCCCCAGTAGT CACACCTAAGCACATCCCAC CCTAAGCACATCCCACTAAC CTCCACACACCTAAGCACTG CTCCACACACCTAAGCACAC ATATCTTGTCCCCAGTTAAG CACACCTAAGCACATCCCAC ACACCTAAGCACATCCACTG	1.23801	0.7251	0.381493	17	6818112
id12_114377821_r	3	5	CTCTCTACCTTGTTCCTGTA TTCAGAAGCCCTACCCTACA TTCAGAAGCCCTACCCTACA CCTTGTTCCTTGTAAGGGTA CTCTCTACCTTGTAAGGGTA	1.23798	0.745065	0.344528	12	114377821
id18_45685757_r	3	8	GCATCTCCACTGAGACAGAG AGCATCTCCACTGAGACAAG AAGCATCTCCACTGAGGGGT ATCTCCACTGAGACCAAGAG AAAAGCATCTCCACTGAGAG AAGCATCTCCACTGAGGGGT AGCATCTCCACTGAGGTAGG ATTGACTGAAACACCCTCAG	1.23789	0.719087	0.36297	18	45685757
id12_93154942_r	3	4	AATCGCAAACACCCGCTGCA TCCCCGCCCACCTTGCAAGC AATCGCAAACACCCGCAAGG CCCCGCCCACCTTGCAAAGC	1.23781	0.739663	0.363295	12	93154942
id9_18236110_f	3	6	ACCCTCACCCAAAATCTATC TCAGTACCCTCACCCAAAAT ACCCTCACCCAAAATCTTAT TCAGTACCCTCACCCAAAAT GTACCCTCACCCAATCGGGC TCAGTACCCTCACCCAAATC	1.2378	0.759271	0.370984	9	18236110
id9_38445245_r	3	6	TCCCACTTCTCAGTGCAGAG CCACTTCTCAGTGCAAGAGT AAACGGTTCCCACTTCTCAG TTCCCACTTCTCAGTGCAAG AAACGGTTCCCACTTCTCAG TCCCTAACCCACTGAAGAAG	1.23769	0.765031	0.331267	9	38445245
id18_62787787_f	3	4	ATTAGCATTACCGTGCAGCG ATTAGCATTACCGTGCAAGC TAGCATTACCGTGCAAAGCG ACAATTAGCATTACCGTGCG	1.23768	0.667875	0.368123	18	62787787
id9_96240672_f	3	6	CAATGAGTGCTCCAGCAGCA GCTAGCTCTTCCTTGCTTGC CATCAATGAGTGCTCCAGCA ATGAGTGCTCCAGCAAAGCA CATCAATGAGTGCTCCAGCA ATCAATGAGTGCTCCAAGCA	1.23767	0.758548	0.319838	9	96240672
id3_68896295_r	3	4	TTCTCTACCCAGCAGCTGGA ACATTCTCTACCCAGCAGCT CAAGAGCCCTCCAAGCTTGC ACATTCTCTACCCAGCTTGG	1.23766	0.648594	0.398977	3	68896295
id3_66063439_f	3	5	CTATGCTCCCTGTGAGTGAG CTATGCTCCCTGTGAGTTGA AACTCTATGCTCCCTGTGAG AACTCTATGCTCCCTGTGAG AACTCTATGCTCCCTGTTGA	1.23761	0.724885	0.416483	3	66063439
id12_49002769_f	3	6	TTCCCTAGCTCCCAGATAGA ACCTTCCCTAGCTCCCAGAA TCCCTAGCTCCCAGATTAGA ACCTTCCCTAGCTCCCAAGA ACCTTCCCTAGCTCCCAGAA GTCCCCTGCCCTTCTAAATC	1.23756	0.720269	0.359221	12	49002769
id19_40419725_r	3	7	GCATATAGGCTCCGTATGTA AGTGGCAGCCCCTTACAATA CTGCATATAGGCTCCGTAAG CTGCATATAGGCTCCGTAAG GTGGCAGCCCCTTACAAATA TGCATATAGGCTCCGTTAAG CACTGCATATAGGCTGCCAC	1.23751	0.662432	0.412674	19	40419725
id17_82693740_f	3	10	CCCCACAGCCTCACACAACA CCCACAGCCTCACACAAACA CACCCCACAGCCTCACACAT AACACCCCACAGCCTCACAT CACCCCACAGCCTCACACAT AACACCCCACAGCCTCACAT AACACCCCACAGCCTCACAT ATTAACACCCCACAGCCTCA CACCCCACAGCCTCACAACA CACAGCCTCACACAAAACAT	1.23748	0.69317	0.402953	17	82693740
id7_99013333_r	3	9	AGGAGCCCACACTGTCTCTG AGGAGCCCACACTGTCTTCT CTACGCTGAGGAGCCCACAC TGAGGAGCCCACACTGTCTG TGAGGAGCCCACACTGTCTG ACGCTGAGGAGCCCAACACT CTACGCTGAGGAGCCCACTG TGAGGAGCCCACACTGTTCT CTACGCTGAGGAGCCCACAC	1.23747	0.782279	0.343801	7	99013333
id3_169655682_r	3	5	AATTATGCCCTCAGAATGAA AATTATGCCCTCAGAATTGA AATAAATTATGCCCTCAGAA AATAAATTATGCCCTCAGAA GATATGACTTCCCTTCTTGA	1.23741	0.79717	0.354248	3	169655682
id17_52429841_r	3	8	CAGACATGACCCCTGCAGCA TCCATGAGCACCATGCTTGC CTGGTCCATGAGCACCATGC CTGGTCCATGAGCACCATGC GACATGACCCCTGCAAAGCA CTTCTGGTCCATGAGCACCA GTCCATGAGCACCAATGCAG TGCTTCTGGTCCATGAGCAG	1.23726	0.689511	0.385161	17	52429841
id8_130838590_f	3	7	TGTTGCCTGTATCACAACAA CATTGTTGCCTGTATCACAA TGTTGCCTGTATCACAAACA ATTGTTGCCTGTATCAACAA TTCATTGTTGCCTGTATCAA CATTGTTGCCTGTATCACAA GTTGCCTGTATCACAAAACA	1.23722	0.684619	0.380288	8	130838590
id16_88483880_r	3	4	CCCCGCCGTTCCATGCAGCA CCCCGCCGTTCCATGCAAGC CCGCCGTTCCATGCAAAGCA GCCGTTCCATGCAGGGAGGC	1.23721	0.654847	0.377893	16	88483880
id12_73713135_r	3	9	GCTGCAAGACAGACTCTCTC GAGCTGCAAGACAGACTCTG GCAAGACAGACTCTTCTCTG GAGCTGCAAGACAGACTCTC GAGCTGCAAGACAGACTTCT GCAAGACAGACTCTTCTTCT GAAAGAGCTGCAAGACAGAC GAGCTGCAAGACAGACTCTG GAAAGAGCTGCAAGACAGAC	1.23716	0.707656	0.361735	12	73713135
id10_66379276_f	3	4	CTCTGATAGCACCCGCAGCA TCTGATAGCACCCGCAAGCA CTGATAGCACCCGCAAAGCA GGCCTCTGATAGCACCCGCA	1.23715	0.66575	0.374874	10	66379276
id20_21860759_f	3	3	GTTCTTAGCTATACCCTGTG CTTAGCTATACCCTTGTGTG TGGTCATCTCCCCACAACAA	1.2371	0.646762	0.375951	20	21860759
id10_70649223_f	3	7	AAGTACACACCCTGTCTCTG CACTACATCCCTCAGAAGAC AATGGGAAGTACACACCCTG ACTACATCCCTCAGAAAGAC CAATGGGAAGTACACACCTG GGAAGTACACACCCTGTCTG AATGGGAAGTACACACCCTG	1.23708	0.781179	0.350132	10	70649223
id3_177134862_f	3	7	AGCCTACTTAATAAACTAAC CTCAGAGCCTACTTAATAAA AGCCTACTTAATAAACTTAA CAGAGCCTACTTAATTAAAC TCTCAGAGCCTACTTAATAA CTCAGAGCCTACTTAATAAA GAATCTCAGAGCCTACTTAA	1.23696	0.734697	0.400729	3	177134862
id5_58795744_f	3	7	ACAGCAGCACACTCACTCAC TTAAACAGCAGCACACTCAC CAGCAGCACACTCACTTCAC TTAAACAGCAGCACACTCAC TCCATTAAACAGCAGCACAC TCCATTAAACAGCAGCACAC TTCCATTAAACAGCAGCACT	1.23679	0.683264	0.433209	5	58795744
id4_101776203_r	3	9	CAGAGACCTAACCTTCTCTT CCAGAGACCTAACCTTCTTC GAGACCTAACCTTCTTCTTC ACCCAGAGACCTAACCTTCG ACCCAGAGACCTAACCTTCG CCAGAGACCTAACCTTCTTC ACCCAGAGACCTAACCTTCG CACATTAATCCCTTCCCCCG CATTAATCCCTTCCCCCGAA	1.23675	0.672146	0.381479	4	101776203
id11_125236451_r	3	5	TCCCTCTAACCTCCGATGCG CCCTCTAACCTCCGATTGCG GAGAATCGATGTCTCCTCCT GTCTCCTCCTCGCAAATCGG GTCCCTCTAACCTCCGAGGA	1.2367	0.756013	0.377187	11	125236451
id23_124259638_r	3	5	CACAGGTACCACACGCAGCA ACAGGTACCACACGCAAGCA GTACACAGGTACCACACGCA GTACACAGGTACCACACGCA GTAGGTGAGAACAAACCATG	1.23669	0.754312	0.433362	23	124259638
id4_116358656_r	3	7	TGCAGCCACTGACGAAAGAA TACTTGCAGCCACTGACGAA GCAGCCACTGACGAAAAGAA ACTTGCAGCCACTGACCGAA GCAGCCACTGACGAAAAAGA ACTTACTTGCAGCCACTGAA CCTCTATCACAACTCATCAG	1.23654	0.71224	0.354034	4	116358656
id23_46574432_r	3	3	CGGCGCGTACAGCCGCAGCA GGCGCGTACAGCCGCAAGCA GCGCGTACAGCCGCAAAGCA	1.23653	0.701106	0.406067	23	46574432
id9_128890520_f	3	4	AAACGCACTGACCAGCAGCG AAACGCACTGACCAGCAAGC TGACAAACGCACTGACCAGC AACGCACTGACCAGCAAAGC	1.2365	0.667582	0.440628	9	128890520
id1_243946976_f	3	7	CACAGCTGCTGCCTGCTGCA CACAGCTGCTGCCTGCTTGC CAGCTGCTGCCTGCAGGGAC CAGCTGCTGCCTGCAGGGAC TCATCCTGTCCCTGCAAAGC CTTCCCTCTCGTCATCCTGC CTCTCGTCATCCTGTCCTGC	1.23636	0.731984	0.402788	1	243946976
id6_37462597_r	3	6	CTAACTTCCCTGTGACAGAC CTAACTTCCCTGTGACAAGA GTTCCTAACTTCCCTGTGAC AACTTCCCTGTGACAAAGAC GTTCCTAACTTCCCTGTTGA GTTCCTAACTTCCCTGTGAC	1.23629	0.690514	0.359477	6	37462597
id12_42806856_r	3	5	ATGCGCCACTTAAGAATGAA ATGCGCCACTTAAGAATTGA ATCTATGCGCCACTTAAGAA ATCTATGCGCCACTTAAGAA TCTATGCGCCACTTAAAGAA	1.23613	0.76569	0.41432	12	42806856
id23_118968030_f	3	7	CTCCTGCCCACTCTCCTCTT GCCTCCTGCCCACTCTCCTT TCCTGCCCACTCTCCTTCTT GCCTCCTGCCCACTCTCCTT CAAGCCTCCTGCCCACTCTT AGCCTCCTGCCCACTCTCTT CTCAAGCCTCCTGCCCACTT	1.23601	0.692562	0.378149	23	118968030
id22_47432638_f	3	7	CTCTGCACCTGAAGTCAGAA CTCTGCACCTGAAGTCAAGA CCCAACTCTCTGCACCTGAA CTGCACCTGAAGTCAAAGAA CCCAACTCTCTGCACCTGAA CCCAACTCTCTGCACCTTGA CAACTCTCTGCACCTGAAGA	1.23595	0.682916	0.384333	22	47432638
id11_116707181_r	3	6	TCGCGTGACCCAGCAACGCA CGCGTGACCCAGCAACCGCA GTCTGCTGAACTGCCCTGCT TGAACTGCCCTGCGGGTTGC GTCTGCTGAACTGCCCTGCT GTCTGCTGAACTGCCCTTGC	1.23588	0.638044	0.413486	11	116707181
id10_89543412_f	3	8	TAGCTCCCCCTCTTGCTAGC AAATCACCCAGCTAAGCAAG GCCCCAAATCACCCAGCAAG CCCCAAATCACCCAGCTAAG ACTTGCCCCAAATCACCCAG AATCACCCAGCTAAGCCAAG TTCACGGCTTAGCTCCCCCT CCCAAATCACCCAGCCAAGA	1.23587	0.722379	0.344788	10	89543412
id15_90149952_r	3	8	ATCCCCTGTTGGTGACAGTG TCCCCTGTTGGTGACAAGTG AAGCCTATATCCCCTGTTGG CCCCTGTTGGTGACAAAGTG AAGCCTATATCCCCTGTTGG TTCTCTTCCCCACCAAACAG AATAGAAAGCCTATATCCCC AAGCCTATATCCCCTGTGGT	1.23587	0.727	0.349653	15	90149952
id14_59603860_f	3	4	GCTCTTACCCATGAGCAGCA GCTCTTACCCATGAGCAAGC CTCTTACCCATGAGCAAAGC TCTTACCCATGAGCAGGGTC	1.23583	0.685974	0.393304	14	59603860
id15_36601237_r	3	4	CCAAGTTACCCCGTGCTGAA CCAAGTTACCCCGTGCTTGA TGTCCTACCCTTCAAAGCAC TGTAACTGTCCTACCCTTCA	1.23583	0.733335	0.414579	15	36601237
id7_138431639_r	3	4	CTGCTGACACATGTGCAGTA CTGACACATGTGCAAGTAAG CTGACACATGTGCAAGTTAA TCTGCTGACACATGTGCAAG	1.23572	0.659874	0.427198	7	138431639
id20_17702330_r	3	5	TCTTGCCCCATCAGAGTGAG TCTTGCCCCATCAGAGTTGA TCCATCTTGCCCCATCAGAG TCCATCTTGCCCCATCAGAG CCATCTTGCCCCATCAAGAG	1.23571	0.752307	0.392971	20	17702330
id3_34274161_r	3	8	ACTGGTCTCCTCCTCTCCTC TAAACTGGTCTCCTCCTCTC CCTAAACTGGTCTCCTCCTC CTCCCTAAACTGGTCTCCTC CCTAAACTGGTCTCCTCCTC AACTGGTCTCCTCCTTCTCA CTCCCTAAACTGGTCTCCTC TCCCTCCCTAAACTGGTCTC	1.23555	0.647933	0.396691	3	34274161
id13_103512002_r	3	4	TTCTTCAGTACCTCGCAGCA TCTTCAGTACCTCGCAAGCA CTTCAGTACCTCGCAAAGCA CTTCAGTACCTCGCATGGCC	1.23551	0.667304	0.363173	13	103512002
id18_59471133_f	3	9	GCCACCATTCCGCAGCAGCT GCCACCATTCCGCAGCAAGC GTTGCCACCATTCCGCAGCT GCCACCATTCCGCTGGGAAG GTTGCCACCATTCCGCAGCT CACCATTCCGCAGCAAAGCT TTCTTCCCCTTCCCAGCTTG GTTGCCACCATTCCGCTGAA CACCATTCCGCTGGGGAAGA	1.23547	0.695576	0.383943	18	59471133
id5_150346862_r	3	4	GCCCAGTCACCCTCGCAGCA CCCAGTCACCCTCGCAAGCA CCAGTCACCCTCGCAAAGCA CCAGTCACCCTCGCAGGGTG	1.23543	0.61817	0.406078	5	150346862
id13_111653722_f	3	6	TCTCTGTTCCTATGACTATG TTCTCTGTTCCTATGACTTA CACCCTTCTCTGTTCCTATG CACCCTTCTCTGTTCCTATG CTCTGTTCCTATGACCTTAT ACACCCTTCTCTGTTCCTTA	1.2354	0.725631	0.352902	13	111653722
id18_63166175_r	3	7	TCCTGCCAACCACCTCTCTC CTTCCTGCCAACCACCTCTG CCTGCCAACCACCTCTTCTC CTTCCTGCCAACCACCTTCT CTTCCTGCCAACCACCTCTG CCTGCCAACCACCTGGGGCA TCCTGCCAACCACCTCTCTG	1.23537	0.659917	0.399782	18	63166175
id4_121709753_f	3	8	ATCCCACCTACTTGACAGAC TCCCACCTACTTGACAAGAC TTCTCCTGACCCAGTCAAGT CCCACCTACTTGACAAAGAC TTCTCCTGACCCAGTCAAGT TGCCTATAATCCCACCTACT CTCCTGACCCAGTCAGTAGG TCTCCTGACCCAGTCAAAGT	1.23534	0.694517	0.348456	4	121709753
id15_72499736_r	3	5	GATTACAAGAGCAGAATGAA GATTACAAGAGCAGAATTGA TCCTGATTACAAGAGCAGAA CCTGATTACAAGAGCAAGAA TCCTGATTACAAGAGCAGAA	1.23521	0.70308	0.420418	15	72499736
id5_62124906_f	3	10	CTGCTCTCATCTCAGCACAG CTGCTCTCATCTCAGCAACA CCAAAACCTGCTCTCATCTC ACCTGCTCTCATCTCAGCAG GCTCTCATCTCAGCAAACAG CCTTCCCAAAACCTGCTCTC CCAAAACCTGCTCTCATCTC CCAAAACCTGCTCTCATCTC AAAACCTGCTCTCATTCTCA TTCCCACCTCACCCCTGAGC	1.23521	0.682016	0.379491	5	62124906
id15_43720360_r	3	5	GAGAGTTGTTACAGAATGAA GAGAGTTGTTACAGAATTGA ATAAGAGAGTTGTTACAGAA ATAAGAGAGTTGTTACAGAA ATAAGAGAGTTGTTACAAGA	1.23518	0.750444	0.398654	15	43720360
id14_20198137_r	3	3	TTCTTCTCCCAGCTGCTGAA TGAGGGTCCCTTCAAGCAGC TGTTGAGGGTCCCTTCAAGC	1.23506	0.743763	0.436627	14	20198137
id18_62402496_f	3	5	ATCCTGGCCTCTAGAATGAA ATCCTGGCCTCTAGAATTGA CTCCCATCCTGGCCTCTAGA CTCCCATCCTGGCCTCTAGA TACATTACCACCCTTCTAAG	1.23503	0.741024	0.387008	18	62402496
id23_25339293_r	3	7	CCCCACAGGCTACAACTACA CCCCACAGGCTACAACTTAC ACCCCCCACAGGCTACAACA ACCCCCCACAGGCTACAACA TCCACCCCCCACAGGCTACA CCCCCCACAGGCTACAAACA TCCACCCCCCACAGGCTACA	1.23498	0.693021	0.373551	23	25339293
id16_26696187_r	3	8	TTCTCTACAGCCCAGCTGCT CCTACCCCAACCAAGCAAGC CCCACCTACCCCAACCAAGC CCCACCTACCCCAACCAAGC TACCCCAACCAAGCAAAGCT ACCCACCTACCCCAACCAGC CAACCCACCTACCCCAACCT CCACCTACCCCAACCAAAGC	1.23498	0.696911	0.369584	16	26696187
id5_138703370_f	3	9	TCCTCATTCTCACCTCTCTT CTTCCTCATTCTCACCTCTT CCTCATTCTCACCTCTTCTT CCTCCCTGCCTGCCTGCCCA CTTCCTCATTCTCACCTCTT TTCCTCATTCTCACCTTCTT CCTCCCTGCCTGCCTGCCCA TCATTCTCACCTTGGCAGGC TGCCTGCCTGCCCAAGAAAG	1.23496	0.70414	0.355562	5	138703370
id4_95861787_f	3	7	CTATCTGCTCCCAATATATA GAAACTATCTGCTCCCAATA CTATCTGCTCCCAATATTAT ACTACATCTAGCCCTATATT AAACTATCTGCTCCCAAATA AACCACTACATCTAGCCCTA GAAACTATCTGCTCCCAATA	1.23495	0.705101	0.352518	4	95861787
id8_50042348_r	3	8	TCAACCTCCTCTGTGAAGAA CAACCTCCTCTGTGAAAGAA TACCCCTAATCCATTCACAG AACCTCCTCTGTGAAAAGAA TACCCCTAATCCATTCACAG ACCCCTAATCCATTCAACAG CCTACCCCTAATCCATTCAG AGGTCCTACCCCTAATCCAG	1.23488	0.655369	0.408142	8	50042348
id11_130945004_f	3	3	ATCTTGTACAATGCACAGCA TCTTGTACAATGCACAAGCA TCTTGTACAATGCACAAAGC	1.23487	0.719353	0.446106	11	130945004
id16_88426359_r	3	6	CCCTTCTGACTTGCCCAGCA CCTTCTGACTTGCCCAAGCA GGGGGCCCCTTCTGACTTGC CTTCTGACTTGCCCAAAGCA GGGGGCCCCTTCTGACTTGC GGGGGCCCCTTCTGACTGCA	1.23486	0.724406	0.36058	16	88426359
id4_183452219_f	3	5	TCCTTGGACTATGAGCAGAG CCTTGGACTATGAGCAAGAG AGCTACCTCCTTGGACTATG AGCTACCTCCTTGGACTATG CCTTGGACTATGAGCAAAGA	1.23482	0.723074	0.40894	4	183452219
id18_63922752_r	3	6	TGGCACGTCTCCATCATCAT TTATGGCACGTCTCCATCAT GAAGATCTTCCTATGAATGA TATGGCACGTCTCCATTCAT TTATGGCACGTCTCCATCAT AAGATCTTCCTATGAAATGA	1.23471	0.719125	0.464556	18	63922752
id21_45096330_r	3	7	AACCCTTCCTCAGAGCAGAG AAACCCTTCCTCAGAGCAAG AGGGACAAGTGCCCCCTCTG AGGGACAAGTGCCCCCTCTG ACCCTTCCTCAGAGCCAAGA TGCAAAACCCTTCCTCAGAA GATATGCAAAACCCTTCCTC	1.23469	0.708992	0.369678	21	45096330
id19_55343268_f	3	5	CCCAGCTGGTACATGCTGCA CCCAGCTGGTACATGCTTGC GTCCCAGCTGGTACATGCAG GTCCCAGCTGGTACATGCAG CACTGGTCCCAGCTGGTACA	1.23462	0.807035	0.388716	19	55343268
id14_94578655_f	3	10	CTCTGCCCAATCCCTCTCTT TCCTCTGCCCAATCCCTCTT ACACACACCCCCCAAGAAGA ACACACACACACACCCCCCA TCCTCTGCCCAATCCCTCTT ACACACACACACACCCCCCA CCTCTGCCCAATCCCTTCTT CACACACCCCCCAAGAAAGA ATACACACACACACACCCCA ATACACACACACACACCCAA	1.23456	0.649255	0.384408	14	94578655
id4_152934148_f	3	7	TTGTTCCCTCTTCCACTACT CTGCAGTAACCCCAAGTAAG ACTTGTTCCCTCTTCCACTT TGCAGTAACCCCAAGTTAAG ACTTGTTCCCTCTTCCACTT ATAAATACTTGTTCCCTCTT ACTTGTTCCCTCTTCCAACT	1.23453	0.707252	0.36334	4	152934148
id4_21152672_f	3	6	TCCCCAGGCCACAGACTGAC ACCAGGACCTGTCAAGTCTG CACGGACCAGGACCTGTCTG GTCCCCAATCCCCAGGCCAC GTCCCCAATCCCCAGGCCAC CAATCCCCAGGCCACAGAAC	1.2345	0.807425	0.333781	4	21152672
id10_65404552_r	3	10	CTCCCAGTCAACCAACACAA TCCCAGTCAACCAACAACAA TCCTCCCAGTCAACCAACAA AGATCCTCCCAGTCAACCAA TCCTCCCAGTCAACCAACAA AGATCCTCCCAGTCAACCAA AGATCCTCCCAGTCAACCAA CCCAGTCAACCAACAAACAA CCTCCCAGTCAACCAAACAA AAGATCCTCCCAGTCAACAA	1.23448	0.654683	0.391396	10	65404552
id12_132210225_r	3	3	CCCAACGCCCACGCGCAGCA CCCAACGCCCACGCGCAAGC CAACGCCCACGCGCAAAGCA	1.23445	0.71359	0.362912	12	132210225
id14_77977099_f	3	6	GTCAAATCCAAGTGACTGTG GTCAAATCCAAGTGACTTGT ATCCTCTCTAAAACCCCACT CCTCTCTAAAACCCCACACT TCAAGATCCTCTCTAAAACT AATACGTGTCAAATCCAAGT	1.23443	0.827345	0.366799	14	77977099
id6_111782322_f	3	4	CGCCTTATCACAGCACAGCA GCCTTATCACAGCACAAGCA GCCTTATCACAGCACAAAGC ATGCCTCGCCTTATCACAGC	1.23426	0.71408	0.397235	6	111782322
id18_6568443_r	3	7	CTCTTAATTAATCATCTATC ATACTCTTAATTAATCATCA TCTTAATTAATCATCTTATC ATACTCTTAATTAATCAATC ATACTCTTAATTAATCATCA TCTTAATTAATCAGGGCATT TCTTAATTAATCAGGGCATT	1.23419	0.718917	0.371381	18	6568443
id1_224152360_r	3	4	ATCTGTTCCCCTAAGCTGCA ATCTGTTCCCCTAAGCTTGC CAGGCTGAGTCCCTGCTTAG CTGAGTCCCTGCAAAGCTTA	1.23418	0.711333	0.409127	1	224152360
id4_4657930_r	3	4	CCTGGCTACCATGCGCTGAG AGGATGCCCACTCAAGCGCA TGAATCCCCTGGCTACCATG AAAGGATGCCCACTCAAGCA	1.23415	0.74378	0.363219	4	4657930
id12_109794337_r	3	4	GCCTACTACCAGCCGCTGGA ACCGCCTACTACCAGCCGCT ACCGCCTACTACCAGCTTGG CCGCCTACTACCAGCCCGCT	1.23409	0.661813	0.382486	12	109794337
id19_7770021_f	3	8	CTCTATAAAAACCCAGTGTT ACCATGCCTGACCCAACAAC CTACCATGCCTGACCCAACT CTACCATGCCTGACCCAACT CCATGCCTGACCCAACCAAC TACCATGCCTGACCCAAACT ATGAGCTACCATGCCTGACT GCTACCATGCCTGACCCACT	1.234	0.676575	0.37567	19	7770021
id12_92868054_f	3	6	GATCACAGAGCCAGAATGAA GATCACAGAGCCAGAATTGA TTCTGATCACAGAGCCAGAA TTCTGATCACAGAGCCAGAA TTCTGATCACAGAGCCAAGA TGCCCCTGCCCTTCAAATTC	1.23392	0.691874	0.407668	12	92868054
id14_53247232_r	3	9	GTTGACTCCCAGAGGATGAG AACCCCTCCTCTCAATCCTC TAGCTCCAACCCCTCCTCTC TCCAACCCCTCCTCTCAATC TAGCTCCAACCCCTCCTCTC GTTGACTCCCAGAGATTGAG GTTGACTCCCAGAGAAGGAG TTCTCTACCAGTTGACTCCC CTGGATAGCTCCAACCCCTC	1.23386	0.701772	0.357582	14	53247232
id11_118886036_f	3	3	GCCCCCACCCACTCACTGAA CTCACGGCCCTTCAAGTGAG CACGGCCCTTCAAGTTGAGT	1.23385	0.707147	0.377484	11	118886036
id3_61244474_r	3	6	TATGTCCTGAACCCCATCAT GTAGTATGTCCTGAACCCCA TATGTCCTGAACCCCATTCA GGGTAGTATGTCCTGAACCA GGTAGTATGTCCTGAACCCA GTAGTATGTCCTGAACCCCA	1.2338	0.76115	0.359211	3	61244474
id13_80375811_r	3	5	TTGCAACCCACTAGAGTGAG TTGCAACCCACTAGAGTTGA ATCCATTGCAACCCACTAGA ATCCATTGCAACCCACTAGA TCACTATCTTCCCCTCTAAG	1.23375	0.745199	0.380399	13	80375811
id19_35768046_r	3	5	TTCTGCAGCCTGCAGCAGCA TTCTGCAGCCTGCAGCAAGC ACCTTCTGCAGCCTGCAGCA TCTGCAGCCTGCAGCAAAGC ACCTTCTGCAGCCTGCAGGG	1.23367	0.652271	0.399835	19	35768046
id10_133603534_f	3	6	TTCCCTTCACTCCAGCAGCA TCTACCAACACCATGCTTGC CCTTCACTCCAGCATGGTGT CCCTTCACTCCAGCAAAGCA CTCTTCTACCAACACCATGC CGGCTCTTCTACCAACATGC	1.23367	0.730114	0.364309	10	133603534
id3_47315339_f	3	10	ACCCCCTCCCCCACTCTCTC CCCTCCCCCACTCAGGAGAT TTCCTATCTCCTGAGAAGAG CTCCCCCACTCTCAGGAGAT TCCTATCTCCTGAGAAAGAG CCTCCCCCACTCAGGAAGAT GCACCCCCTCCCCCACTCTC TCCCCCACTCTCAGGAAGAT AACTTCCTATCTCCTGAGTG CCCTCCCCCACTCTCAGGAT	1.23366	0.701811	0.416864	3	47315339
id5_93232134_f	3	6	TACCTGTTCCAGTGACTGAC ACCTGTTCCAGTGACTTGAC ATCTTACCTGTTCCAGTGAC ATCTTACCTGTTCCAGTGAC GTATGCCTTGTCCTGTCAAC ATCTTACCTGTTCCAGGACA	1.2336	0.738994	0.396509	5	93232134
id15_78680909_f	3	9	AGCATCGCCCTCAGAGTGAG CCCACTTCCTCTCAACTCTG TGAGGCCCACTTCCTCTCTG CTTGAGGCCCACTTCCTCTG CTTGAGGCCCACTTCCTCTG GCCCACTTCCTCTCAACTGA AGCTTGAGGCCCACTTCCTG AGCTTGAGGCCCACTTCCTG AGGCCCACTTCCTCTTCTGA	1.23359	0.762632	0.418347	15	78680909
id6_255512_f	3	10	TCATCCTTCCACCATGAGAA CATCCTTCCACCATGAAGAA TGTCTCTCCCATCCCATTCA GGCGTGTCTCTCCCATCCCA ATCCTTCCACCATGAAAGAA TGTCTCTCCCATCCCATTCA GGCGTGTCTCTCCCATCCCA CAGGCGTGTCTCTCCCATGG AGGCGTGTCTCTCCCATCCA CAGGCGTGTCTCTCCCATCA	1.23357	0.662675	0.382681	6	255512
id12_129351122_f	3	7	TGGATGACTACCCTTCTCTT ATGGATGACTACCCTTCTTC GATGACTACCCTTCTTCTTC AAATGGATGACTACCCTTCG AAATGGATGACTACCCTTCG ATGGATGACTACCCTTCTTC AAATGGATGACTACCCTTCG	1.23354	0.761022	0.370048	12	129351122
id9_92585835_f	3	4	TATCCTTCCCTAGCACAGAA TATCCTTCCCTAGCACAAGA TCCTTCCCTAGCACAAAGAA ATCATCTATCCTTCCCTAGA	1.23353	0.660588	0.373011	9	92585835
id23_137155782_r	3	7	TTGCTCATTCCTGATATATA AAACCGATTGAATCCCTATC TGCTCATTCCTGATATTATA AAACCGATTGAATCCCTATC ATTGAATCCCTATAAATATC AATTGCTCATTCCTGATATA TAATTGCTCATTCCTGATAA	1.23349	0.713906	0.415562	23	137155782
id22_45125671_r	3	5	GTACCTATCGTCTGAATGAA GTACCTATCGTCTGAATTGA CCCAGTACCTATCGTCTGAA CCCAGTACCTATCGTCTGAA CCCAGTACCTATCGTCTTGA	1.23347	0.717106	0.425855	22	45125671
id6_98797827_f	3	10	ATCTTCTGAGTCACACAACA TTCTGAGTCACACAAACACG TTCATCTTCTGAGTCACACG TCATCTTCTGAGTCACACAC TCTGAGTCACACAAACCACG TTCATCTTCTGAGTCACCAC TCATCTTCTGAGTCACAACA CATCTTCTGAGTCACACAAA TTCATCTTCTGAGTCACACG TCCTTCATCTTCTGAGTCAC	1.23345	0.730119	0.357563	6	98797827
id3_129322347_r	3	10	TATCTCCAACCCCATCACAT AGTATCTCCAACCCCATCAT CATAAGTATCTCCAACCCCA AGTGACACGTCCCATGTTGA CATAAGTATCTCCAACCCCA AGTGACACGTCCCATGAATG AGTATCTCCAACCCCATCAT ATCTCCAACCCCATCAAACA GCATAAGTATCTCCAACCAT CAAAGCAGTGACACGTCCCA	1.23343	0.639286	0.399129	3	129322347
id16_84738662_r	3	10	TGCACTTATCTCCACCACCA AGCTGCACTTATCTCCACCA TGCACTTATCTCCACCAACC GACAGCTGCACTTATCTCCA GACAGCTGCACTTATCTCCA AGCTGCACTTATCTCCAACC AGCTGCACTTATCTCCACCA GACAGCTGCACTTATCTTCC GCACTTATCTCCACCAAACC GACAGCTGCACTTATCCAGG	1.23343	0.679454	0.388402	16	84738662
id4_163691844_f	3	3	CACATTACCCAGCTGCTGTG TCATCAGCCACACAAGCAGC TGATCATCAGCCACACAAGC	1.23331	0.706037	0.401461	4	163691844
id7_21711044_f	3	5	ATACTTAGACAATGAAAGAA TACTTAGACAATGAAAAGAA ATAAATACTTAGACAATGAA ACTTAGACAATGAAAAAGAA ATAAATACTTAGACAATGAA	1.23323	0.659773	0.405885	7	21711044
id3_172756425_r	3	3	AATATGTAGCAGTTGCAGCA ATATGTAGCAGTTGCAAGCA TATGTAGCAGTTGCAAAGCA	1.23321	0.630216	0.44451	3	172756425
id23_124395111_f	3	6	TACTCCCATTAGCTAGTAGT TCATACTCCCATTAGCTAGT TACTCCCATTAGCTAGTTAG AGCCTCTCCCACTAAGCTAA CATACTCCCATTAGTGGGAG TCATACTCCCATTAGCTAGT	1.23311	0.700524	0.399812	23	124395111
id10_11385871_f	3	6	ACACCCTCCCATGTACAGTA GCTATTACCCTACTTGTACA TCAGTTACACCCTCCCATGT CACCCTCCCATGTAACAAGT TGCTATTACCCTACATGGGA GCTATTACCCTACATTGGGA	1.23292	0.734035	0.388789	10	11385871
id5_13381737_f	3	4	CCCTGATAGCAGCTGCAGCA CCTGATAGCAGCTGCAAGCA CTGATAGCAGCTGCAAAGCA ATAGCCCTGATAGCAGCTGC	1.23289	0.669023	0.402761	5	13381737
id8_4054313_f	3	7	TCACATTCTCTCCTCTCCTC TTCACATTCTCTCCTCTCTG CCACTTCACATTCTCTCCTC TTCACATTCTCTCCTCTTCT CCACTTCACATTCTCTCCTC CACATTCTCTCCTGGGGAGC CTTCACATTCTCTGGGGAGC	1.23288	0.648253	0.427176	8	4054313
id6_64149029_r	3	8	TACCATATTGATAGTGTGTG TACCATATTGATAGTGTTGT ATGCTGTACCATATTGATAG ATGCTGTACCATATTGATAG CTGTACCATATTGATAGTGT TCATACCCCACTATTCAATA GGAAAATGCTGTACCATATT GGAAAATGCTGTACCATAGT	1.23287	0.729714	0.412138	6	64149029
id13_111365288_r	3	3	GCCTCAGAAGACGCGCAGCA CCTCAGAAGACGCGCAAGCA CTCAGAAGACGCGCAAAGCA	1.23281	0.685283	0.381033	13	111365288
id5_78538758_f	3	6	CTCCATATGATCCCTGTGTG GTGCTCCTGTCCCCACAACA CTGTGGGTGCTCCTGTCCCC TGCTCCTGTCCCCACAAACA GTGGGTGCTCCTGTCCCCAC CTGTGGGTGCTCCTGTCCCA	1.23278	0.713759	0.385728	5	78538758
id1_204883844_r	3	7	CACCACTCATCCCTGCAGCA ACAGTGACCTCCATGCTTGC CCACACAGTGACCTCCATGC CCACTCATCCCTGCAAAGCA CCACACAGTGACCTCCATGC GGCACCACTCATCCCTGCAT ACTCAGGCACCACTCATCCC	1.23274	0.711262	0.370784	1	204883844
id12_108580888_f	3	10	AAGAACTTCCAGAGAGTGAG AAGAACTTCCAGAGAGTTGA CAGAAAGAACTTCCAGAGAG TAGCAGAAAGAACTTCCAGA TCACAACCCCTCAAACTCTC CAGAAAGAACTTCCAGAGAG CAGAAAGAACTTCCAGAAGA TATAGCAGAAAGAACTTCCA TATAGCAGAAAGAACTTCAG AGCAGAAAGAACTTCCCAGA	1.23273	0.755369	0.375217	12	108580888
id8_95701122_r	3	7	ATCCTATGCCACAGAGTGAG TAGAAAACCCCTCAACTCTG GAGGTTAGAAAACCCCTCTG ACATCCTATGCCACAGTTGA TCCTATGCCACAGAAGTTGA GCCTCACATCCTATGCCACA CTCACATCCTATGCCACAGA	1.23267	0.69158	0.398159	8	95701122
id1_204576449_f	3	7	TTCCCTCCCCTCCAGCTAGC TCCCTCCCCTCCAGCTTAGC ACCCCAGTTAGCACTCCAGC ACCCCAGTTAGCACTCCAGC TTCCCTCCCCTCCAGCTAAC CCAGTTAGCACTCAGCTGGA GTTAGCACTCCAGCTAAAGC	1.2326	0.771775	0.322114	1	204576449
id16_52171037_f	3	6	CCTCTTACCAACCATGTGTT GAAACTTGCCCCGAACAACA CCTCTTACCAACCATGTTCG AAACTTGCCCCGAACAAACA CCTCTTACCAACCATGTTCG AAGAAACTTGCCCCGAAACA	1.23259	0.670929	0.388766	16	52171037
id20_48384877_f	3	10	ACCCAAGTCCAGAGAGCGAG CCCAAGTCCAGAGAGCCGAG GCCCCCCATCAACCTCTCTC AGGCCCCCCATCAACCTCTC AGGCCCCCCATCAACCTCTC GCCCCCCATCAACCTCTCTC CCAGGCCCCCCATCAACCTC AGGCCCCCCATCAACCTCTC CCCCCCATCAACCTCTTCTC CCAGGCCCCCCATCAACCTC	1.23255	0.69345	0.400359	20	48384877
id23_35294490_f	3	9	TAAGTCCAGCCCACTCTCTT ACTAAGTCCAGCCCACTCTT AAGTCCAGCCCACTCTTCTT ATTCTTCCCACTCCCCAAGT ACTAAGTCCAGCCCACTCTT ATTCTTCCCACTCCCCAAGT TCTTCCCACTCCCCAAGAAG AGTCACTAAGTCCAGCCCAC TCCCACTCCCCAAAGTGGGC	1.23252	0.696349	0.374679	23	35294490
id2_217960137_r	3	7	TCCTTCTGCCCCCCACTCAC CCCTCCACTAACTCACCCAG CACTAACTCACCCAGTGAAG CCCTCCACTAACTCACCCAG CAGTCCCTCCACTAACTCAG TCCACTAACTCACCCCAGTG CCCTCCACTAACTCACCAGT	1.23245	0.729717	0.35853	2	217960137
id7_50893284_f	3	5	GTCCTCATGAACTGAATGAA GTCCTCATGAACTGAATTGA TTCATGTCCTCATGAACTGA TTCATGTCCTCATGAACTGA TCATGTCCTCATGAACCTGA	1.23243	0.758917	0.38906	7	50893284
id11_124339782_r	3	5	AGCATATACTCTACTCTTAC TAATCCCAGCATATACTCTA ATCCCAGCATATACTTCTAC ATAATCCCAGCATATACTAC TCAGATAATCCCAGCATATA	1.23236	0.664019	0.376736	11	124339782
id3_40054799_f	3	5	TAGATGTTAGCTAGAATGAA TAGATGTTAGCTAGAATTGA TTAGCTAGATGTTAGCTAGA TTAGCTAGATGTTAGCTAGA TAGCTAGATGTTAGCTTAGA	1.23236	0.781493	0.352349	3	40054799
id11_97213106_r	3	6	TTGCAGAGCCTTCAACTAAC TTACCTACAAATCCTGTTGA TACAAATCCTGTTAAGTTGA ATTACCTACAAATCCTGTGA CCATTGCAGAGCCTTCAAAC TACCATTGCAGAGCCTTAAC	1.23236	0.842158	0.340156	11	97213106
id12_49896727_f	3	10	TTCCAGCCCCACTTCCTCTT TGTTCCAGCCCCACTTCCTT TCCAGCCCCACTTCCTTCTT CCAGACCTCGGTCCTAAGTG TGTTCCAGCCCCACTTCCTT CCAGACCTCGGTCCTAAGTG CAGACCTCGGTCCTAAAGTG GTGTTCCAGCCCCACTTCTT CCAGACCTCGGTCCTAAGTG CCAGACCTCGGTCCTAAGAA	1.23228	0.741248	0.357752	12	49896727
id1_207955952_f	3	10	GCCCGACACCCCTTACTCTT TTCCACACCCAAGAAGTAAG CTGTTCCACACCCAAGTAAG TAGATCTGTTCCACACCCAA TTCCACACCCAAGAAGTTAA TTGGCCCGACACCCCTTCTT GGCCCGACACCCCTTAACTT TAGATCTGTTCCACACCCAA TGTAGATCTGTTCCACACCA TGTAGATCTGTTCCACACCA	1.23228	0.684118	0.392976	1	207955952
id11_118169440_r	3	7	CTGCTGTCCTGAGAACAGAA TGCTGTCCTGAGAACAAGAA TCAGTCTGCTGTCCTGAGAA TCAGTCTGCTGTCCTGAGAA TCCTGAGAACAAAGAACGGC CAGTCTGCTGTCCTGAAGAA GTCTGCTGTCCTGAACGGCA	1.23227	0.731086	0.382421	11	118169440
id12_46695459_f	3	6	ATTATTGACCCCTTACAGTA CTATGCACCCCGTACTTGTA ACGTCTATGCACCCCGTAAG TATTGACCCCTTACAAAGTA ACGTCTATGCACCCCGTAAG ACGTCTATGCACCCCGTTAA	1.23227	0.69214	0.360934	12	46695459
id3_58115510_r	3	4	TTCTGCCTCAACCAGCAGCA CCCAGACGTCCCCTGCTTGC ACTTCTGCCTCAACCAGCAG TCTGCCTCAACCAGCAAAGC	1.23226	0.662742	0.391173	3	58115510
id19_58246564_r	3	6	TGTCCCAGAGATAGAATGAA TGTCCCAGAGATAGAATTGA AAACCTGTCCCAGAGATAGA AAACCTGTCCCAGAGATAGA AACCTGTCCCAGAGATTAGA CACAAACCTGTCCCAGAGAA	1.23214	0.7288	0.398352	19	58246564
id11_123603534_f	3	10	TGACGACGACTTCAACACAA GACGACGACTTCAACAACAA CCTGACGACGACTTCAACAA CCCTGACGACGACTTCAATG CCTGACGACGACTTCAACAA CCCTGACGACGACTTCAATG CTGACGACGACTTCAAACAA ACGACGACTTCAACAAACAA CCCTGACGACGACTTCAATG CCTGACGACGACTTCAAATG	1.23206	0.650012	0.397271	11	123603534
id3_14343677_f	3	6	GTCCCCCAGCCCAGACTGGA TCTCATGACCCGTCCAAGTC CCCTGGTCTCATGACCCGTC CTCATGACCCGTCTGGGCTG CTCATGACCCGTCCAAAGTC CCTGGTCTCATGACCCCGTC	1.23206	0.771905	0.347591	3	14343677
id23_154918530_f	3	6	TGATGTACATACTGTCAGTC TCTGATGTACATACTGTCTG GATGTACATACTGTCAAGTC ATGTACATACTGTCAAAGTC TCTGATGTACATACTGTTCT TCTGATGTACATACTGTCTG	1.23202	0.720603	0.36067	23	154918530
id4_85573493_f	3	5	TCTAGAGCCATGCAGCAGCA TCTAGAGCCATGCAGCAAGC TAGAGCCATGCAGCAAAGCA GTGTCTAGAGCCATGCAGCA GTCTAGAGCCATGCAGGGCC	1.23202	0.684287	0.371337	4	85573493
id6_169426012_f	3	6	TCGAAAGAGCTCAGAGTGAG TCGAAAGAGCTCAGAGTTGA TTCCTCTCGAAAGAGCTCAG TTCCTCTCGAAAGAGCTCAG CTCTCGAAAGAGCTTCAGAG GAGGATTCCTCTCGAAAGAG	1.23197	0.72032	0.406992	6	169426012
id16_73024661_f	3	8	TAAACCGCCATGTGTCAGTC AAACCGCCATGTGTCAAGTC GGGAGGCGGAACCCGACACA AACCGCCATGTGTCAAAGTC GGGAGGCGGAACCCGACACA GTCACCCCTAAACCGCCATG CACCCCTAAACCGCCATGTC CACCCCTAAACCGCCATGTC	1.23197	0.724889	0.347325	16	73024661
id11_20330810_f	3	5	GCCTCTAGTATAAGAATGAA GCCTCTAGTATAAGAATTGA GAGTGCCTCTAGTATAAGAA GAGTGCCTCTAGTATAAGAA AGTGCCTCTAGTATAAAGAA	1.23196	0.811898	0.350836	11	20330810
id13_53811791_f	3	5	GGCCTTATGCCTGCACAGCA GCCTTATGCCTGCACAAGCA TTATGCTAAATCATCCTTGC CCTTATGCCTGCACAAAGCA TTATGCTAAATCATCCTTGC	1.23194	0.720559	0.369739	13	53811791
id10_108081416_r	3	10	GTAGGCTACCCCTTACTCTT TCAATCCTGACCAAAGTAAG ATCCTGACCAAAGAAGTAAG CCCTCTCAATCCTGACCAAA TCAATCCTGACCAAAGTTAA TCCTGACCAAAGAAGTTAAG CCCTCTCAATCCTGACCAAA TCTCAATCCTGACCAAAGAA CCCTCTCAATCCTGACCAAA GGCCCTGTAGGCTACCCCTT	1.23188	0.691576	0.394043	10	108081416
id15_39232684_f	3	8	TTGATCCCCAGCTGTCTCTG TTGATCCCCAGCTGTCTTCT CCCAGAATTGATCCCCAGCT AATTGATCCCCAGCTGTCTG AATTGATCCCCAGCTGTCTG CCCAGAATTGATCCCCAAGC AATTGATCCCCAGCTGTTCT CCCAGAATTGATCCCCAGCT	1.23182	0.774797	0.339701	15	39232684
id6_107085400_r	3	10	CTCCCCCTGCCAGAAGTAGA TCCCCCTGCCAGAAGTTAGA TTCCCCTCCCCCTGCCAGAA CCTCCCCCTGCCAGAAGAAG TTCCCCTCCCCCTGCCAGAA TTAGAGAAAAATCCCCTTCT CCTCCCCCTGCCAGAAGAAG AAAATCCCCTTCTAAACTTC TTCCCCTCCCCCTGCCAGAA AATATTAGAGAAAAATCCCC	1.2318	0.673041	0.398495	6	107085400
id2_200095158_r	3	3	TCCTTATCTTCAGCACAGAA TCCTTATCTTCAGCACAAGA CTTATCTTCAGCACAAAGAA	1.23176	0.669256	0.430956	2	200095158
id16_73499427_f	3	5	ACAGGTGGCAACTGACTGAC ACAGGTGGCAACTGACTTGA CCGAACAGGTGGCAACTGAC CCGAACAGGTGGCAACTGAC CCGAACAGGTGGCAACTTGA	1.23176	0.706877	0.416117	16	73499427
id6_117602530_r	3	4	TTCGCTACGCATGCGCAGCG TTCGCTACGCATGCGCAAGC CGCTACGCATGCGCAAAGCG GCTCTTCGCTACGCATGCGC	1.23174	0.728479	0.34837	6	117602530
id19_4382161_f	3	6	CCTCCATTGTCAGAGCTAGC CTCCATTGTCAGAGCTTAGC CCTCCCTCCATTGTCAGAGC CCTCCCTCCATTGTCAGAGC CCCCTCCTCCCTCCATTGTC GGGCCAGCGCCTGCTGACAA	1.23169	0.75975	0.376163	19	4382161
id3_8745988_r	3	8	TACACCGTGTGCTCCATCAT AGGGACTGCTCCATACCCCA TACACCGTGTGCTCCATTCA TAGGGACTGCTCCATACCCA TTAGGGACTGCTCCATACCA AGGGACTGCTCCATACCCCA TCCCTACACCGTGTGCTCAT CTGCTCCATACCCCATGAAA	1.23161	0.702062	0.400708	3	8745988
id8_125991664_f	3	5	CCTTGGTATCCCTCCTCCTC ACCCCTTGGTATCCCTCCTC CACACCCCTTGGTATCCCTC CACACCCCTTGGTATCCCTC TTACCACACCCCTTGGTATC	1.2315	0.720387	0.44184	8	125991664
id3_14757646_f	3	4	CTCTACAACCACCAGCAGCG CTCTACAACCACCAGCAAGC CACTCTCTACAACCACCAGC CTCTACAACCACCAGCAAAG	1.23147	0.651083	0.451019	3	14757646
id9_135309278_r	3	8	TCCTTGTCCTAGAAACAGAA TCCTTGTCCTAGAAACAAGA ACCACTCCCTTGTCCCTTCT CCTTGTCCTAGAAACAAAGA ACCACTCCCTTGTCCCTTCT CACAGCCTCCTTGTCCTAGA ACAGCCTCCTTGTCCTAGAA CCACTCCCTTGTCTAGGACA	1.23137	0.74066	0.377017	9	135309278
id17_7845667_r	3	4	CCAGGCAGCCATGCGCTACG TCCCCCTCCTCGTAAGCGCA CCCCCTCCTCGTAAGCCGCA CATCCCCCTCCTCGTAAGCA	1.23128	0.683	0.368712	17	7845667
id17_27075460_f	3	4	TAAATTACGACTCAGCAGCG TAAATTACGACTCAGCAAGC TCTCCTAAATTACGACTCAG AAATTACGACTCAGCAAAGC	1.23125	0.653694	0.416343	17	27075460
id11_6238601_f	3	9	TATCACACTACCTATGAGAA ATCACACTACCTATGAAGAA CACACTACCTATGGTGTGAT TCCCCCATCACACCATTCAT TCACACTACCTATGAAAGAA CACACTACCTATGGTGTTGA TCCCCCATCACACCATTCAT GGCCCCTATCACACTACCTA CCCCTATCACACTACCTATG	1.23124	0.681956	0.360935	11	6238601
id6_155366576_r	3	6	CCATGTTCCCAGAGAATGAA CCATGTTCCCAGAGAATTGA TTAACCATGTTCCCAGAGAA TTAACCATGTTCCCAGAGAA TTAACCATGTTCCCAGAAGA TTGTTAACCATGTTCCCAGA	1.23121	0.775818	0.380131	6	155366576
id7_123666712_r	3	6	ATTAAATACCTGTGGCAGCA TTAAATACCTGTGGCAAGCA CCCCCTGCTTCATGAGCCAC TTAAATACCTGTGGCAAAGC TGCTTCATGAGCCCTGCCAC TCCCCCTGCTTCATGAGCAC	1.23117	0.748321	0.37891	7	123666712
id15_36943981_f	3	8	TCCCATCTCTACAAGATAGA CCCATCTCTACAAGATTAGA GTACTCCCATCTCTACAAGA TGGTACTCCCATCTCTACAA GTACTCCCATCTCTACAAGA ACTCCCATCTCTACAAAGAA GTACTCCCATCTCTACAGAA TGGTACTCCCATCTCTAACA	1.23116	0.810007	0.329314	15	36943981
id19_15355194_r	3	4	GCCCGCTCCAGAGAGCAGCG GCCCGCTCCAGAGAGCAAGC CCCGCTCCAGAGAGCAAAGC GAGCGCCCGCTCCAGAGAGC	1.23112	0.696119	0.406115	19	15355194
id3_49830588_r	3	9	CTTCTTAGACACACTCTCTA CTTCTTAGACACACTCTTCT CCCTTCTTAGACACACTCTA TCTTAGACACACTAGGGAGA CCCTTCTTAGACACACTCTA CCCTTCTTAGACACACTTCT TCTTAGACACACTAGGGAGA CCCTTCTTAGACACACTAGA CTTCTTAGACACACTAGAGA	1.2311	0.718807	0.37978	3	49830588
id9_69542912_f	3	6	TTAATCTTCTGAAGACTACT TTAATCTTCTGAAGACTTAC GCAATTAATCTTCTGAAGAC GCAATTAATCTTCTGAAGAC CAATTAATCTTCTGAAAGAC ACAAATAGCAATTAATCTTC	1.23108	0.742551	0.37731	9	69542912
id22_46739239_r	3	5	CACCTCTGCCTGCAGCAGCA CACCTCTGCCTGCAGCAAGC CCCCTACCCAGCCCTGCTGC CCCACCTCACCTCTGCCTGC ACCTCTGCCTGCAGCAAAGC	1.23105	0.6116	0.435833	22	46739239
id7_128057891_r	3	6	CCTACTTGCCTTATACTACA CCTACTTGCCTTATACTTAC CCTCCTACTTGCCTTATACA CCTCCTACTTGCCTTATACA AAGAGTCCCTGTAAAGTATA CCTCCTACTTGCCTTATTAC	1.23093	0.667536	0.400253	7	128057891
id10_128917338_r	3	7	CCCTCGTCCCTCACTCACTC GCTCCCCTCGTCCCTCACTC CTCGTCCCTCACTCAACTCA CCCTCGTCCCTCAGGGATGG AACCTCCATCCCTGAGTTGA GCTCCCCTCGTCCCTCACTC TCGTCCCTCACTCAACCTCA	1.23087	0.648723	0.403369	10	128917338
id23_136650550_f	3	9	TGCAGATATACACACATACA GCAGATATACACACATTACA GCATGCAGATATACACACAT ATGCATGCAGATATACACAT GCATGCAGATATACACAACA GCATGCAGATATACACACAT ATGCATGCAGATATACACAT ATGCATGCAGATATACAACA ATGCATGCAGATATACACAA	1.23085	0.733679	0.382751	23	136650550
id8_91565076_r	3	5	GATTACACTCTCCAGCAGCA GGGAAAACAGCCATGCTTGC ATTGATTACACTCTCCAGCA ATTGATTACACTCTCCAGCA TTGATTACACTCTCCAAGCA	1.23081	0.702192	0.38483	8	91565076
id7_78921164_r	3	10	CCACTTCCCCAGAGAGAGAG TCTTCCTCCACTCTTCTCTC CCCTCTTCCTCCACTCTCTG GTCCCTCTTCCTCCACTCTG CCCTCTTCCTCCACTCTTCT TCCTCCACTCTTCTTCTCTG GTCCCTCTTCCTCCACTCTG CCCTCTTCCTCCACTCTTCT GTCCCTCTTCCTCCACTTCT TTAGTCCCTCTTCCTCCACT	1.23072	0.630152	0.414579	7	78921164
id20_2043967_f	3	9	ATCTCAGTCCTAAGAGTAGT TATGAGGAGTACCCACTCTT AGGAGTACCCACTAACTCTT CACTCCATCTCAGTCCTAAG CACTCCATCTCAGTCCTAAG ATGAGGAGTACCCACTTCTT CATCTCAGTCCTAAGTTAGT CTCCATCTCAGTCCTTAAGT TCTCAGTCCTAAGAAGTTAG	1.2307	0.671551	0.38868	20	2043967
id16_54931441_r	3	7	CCGCTCACTTACCACGTACG GCCGCCTTCTCCTCGTAACG GATCCCGCTCACTTACCACG GATCCCGCTCACTTACCACG CCGCCTTCTCCTCGTAAACG CGCCGCCGCCTTCTCCTCGT GCGGATCCCGCTCACTTACG	1.23069	0.679021	0.398075	16	54931441
id12_103091647_f	3	5	GCCACATGTACTATGATGAA GCCACATGTACTATGATTGA TCAGCCACATGTACTATGAA TCAGCCACATGTACTATGAA TCAGCCACATGTACTATTGA	1.23066	0.673979	0.417321	12	103091647
id1_211738053_r	3	6	TAACACTTCACCAGAGTGAG TAACACTTCACCAGAGTTGA CCTTGTAACACTTCACCAGA TGTCATTGCCCCTCAAACTC CCTTGTAACACTTCACCAGA CCTTGTAACACTTCACCCAG	1.2306	0.782959	0.336941	1	211738053
id12_103757557_r	3	7	CCCCATCACTTCAGACAGAA CCCCATCACTTCAGACAAGA TTCCCCCATCACTTCAGAAG CATCACTTCAGACAAAGAAG TTCCCCCATCACTTCAGAAG AAGCCTTCCCCCATCACTTC GCCTTCCCCCATCACTTCAA	1.23053	0.693288	0.395239	12	103757557
id4_113150060_r	3	7	GCACTGATCCCCTCCTTCTT GCCTGCACTGATCCCCTCCT CATTATAGGATGCCCAAGAA GAGGCCTGCACTGATCCCCT CGAGGCCTGCACTGATCCCT CATTATAGGATGCCCAAGGA ATTATAGGATGCCCAAAGAA	1.23049	0.683315	0.389972	4	113150060
id4_129608456_r	3	7	TTAACCTTCCACCCAGTAGT TCTCTTAACCTTCCACCCAG ATCAGCTCCAGCCCACTAAC TTCTCTTAACCTTCCACCAG TAACCTTCCACCCAGTTAAG TCTCTTAACCTTCCACCCAG TTGAATCAGCTCCAGCCCAC	1.23045	0.758326	0.358528	4	129608456
id7_154286496_f	3	7	ATAGCCAGCCTTCATCTATC TCCATAGCCAGCCTTCATCA TAGCCAGCCTTCATCTTATC TCCATAGCCAGCCTTCAATC TCCATAGCCAGCCTTCATCA CACTCCATAGCCAGCCTTCA CACTCCATAGCCAGCCTTCA	1.23044	0.687523	0.378618	7	154286496
id4_72329679_r	3	4	AAGCGATTAAACCAGCAGCA AAAATCCCCTCCATGCTTGC GCGATTAAACCAGCAAAGCA AAGCGATTAAACCAGCATGG	1.23043	0.65393	0.394663	4	72329679
id9_133925628_r	3	6	TTCCCAGATCCCCAGCAGCA TCGCCACTGCCCTTGCTTGC GGCTTCCCAGATCCCCAGCA CCCAGATCCCCAGCAAAGCA GGCTTCCCAGATCCCCAGCA CTTCCCAGATCCCCAAGCAA	1.23041	0.705601	0.350498	9	133925628
id5_68281478_r	3	3	GCTTGCTCGAACTTGCTGCA GCTTGCTCGAACTTGCTTGC TCTGGCTTGCTCGAACTTGC	1.23035	0.735689	0.424775	5	68281478
id9_122631821_r	3	4	TTGTTCTCACATACCCTGTG ACACACCTACACCCACACAA CACACCTACACCCACAACAA ACACACACCTACACCCACAA	1.23034	0.645734	0.369389	9	122631821
id19_575499_f	3	10	ACCCCCGAGCCTCAGATGAG CCCCCGAGCCTCAGATTGAG ACCCCCGAGCCTCAGAGGAG GGCACTCCCACTCCTCTCTG TCCCACTCCTCTCAAATCTG GGCACTCCCACTCCTCTCTG AGCCAGGCACTCCCACTCTG CCAGGCACTCCCACTCTCTG ACCCCCGAGCCTCAGAGGAG TCACCCCCGAGCCTCAGAAG	1.23026	0.734281	0.375052	19	575499
id12_50032900_r	3	6	ATCAGCACCAACCCCATCAT CCCGCGCCCAGGCACCAATG GCGCCCAGGCACCAATGAAT CCCCGCGCCCAGGCACCAAA ACCTATCAGCACCAACCCCA CCCGCGCCCAGGCACCAATG	1.23022	0.733404	0.34096	12	50032900
id10_102073014_f	3	5	CCTTACTGCCCCAGAATGAA CCTTACTGCCCCAGAATTGA GCAGCCTTACTGCCCCAGAA GCAGCCTTACTGCCCCAAGA GCAGCCTTACTGCCCCAGAA	1.2302	0.75983	0.38151	10	102073014
id10_51312431_f	3	9	ACAAACAGCCCCAGAGTGAG TTGACTGCCTCTCAACTCTG TATGACAAACAGCCCCAGAG GACAGTGAGTTGACTGCCTC TTGACTGCCTCTCAACTTCT GTGAGTTGACTGCCTCTCTT GAGTTGACTGCCTCTCAACT GACAGTGAGTTGACTGCTCT ACCCTGACAGTGAGTTGACT	1.23018	0.761349	0.363802	10	51312431
id11_83071869_f	3	4	TCGCAAGCCCAGCAGCAGCA TCGCAAGCCCAGCAGCAAGC GCAAGCCCAGCAGCAAAGCA GTCTCTCCACCCCCTGCTGC	1.23013	0.705398	0.358809	11	83071869
id6_22383338_r	3	4	CCCTGACATCCTCCGCAGCA CCTGACATCCTCCGCAAGCA CTGACATCCTCCGCAAAGCA AGGCCCTGACATCCTCCGCA	1.23006	0.646254	0.371393	6	22383338
id17_74445425_f	3	6	CCCAGCTGTTGCCAGCTGCA ACAGCTGGCCCCATGCAAGC CAACACAGCTGGCCCCATGC CAGCTGGCCCCATGCAAAGC CAACACAGCTGGCCCCATGC CCCAGCTGTTGCCAGCATTG	1.23005	0.778629	0.369584	17	74445425
id10_119672454_f	3	4	ACGCACTACCCAGCGCAGCA CGCACTACCCAGCGCAAGCA CGCACTACCCAGCGCAAAGC TCTGGTACTCCCCCTGCGCT	1.22985	0.699923	0.398381	10	119672454
id7_154415931_r	3	9	GTTATGCAACTCCAACACAA TTATGCAACTCCAACAACAA AAGTTATGCAACTCCAACAA CAGAAGTTATGCAACTCCAA AAGTTATGCAACTCCAACAA CAGAAGTTATGCAACTCCAA AGTTATGCAACTCCAAACAA TTATGCAACTCCAACAAACA CCCAGAAGTTATGCAACTCA	1.22968	0.665771	0.384992	7	154415931
id9_111543595_f	3	5	TTCGTCACCAGCAGAATGAA TTCGTCACCAGCAGAATTGA TTCGTCACCAGCAGAAGGGA TTCGTCACCAGCAGAAGGGA TTCGTCACCAGCAGAAGGAT	1.22963	0.832551	0.367668	9	111543595
id22_19876806_f	3	4	CTTGATACCTCCTGTGTGTG CTTGATACCTCCTGTGTTGT GCCACAGCTGCTCCCCACAC CAGCTGCTCCCCACAAACAC	1.2296	0.764528	0.365024	22	19876806
id4_81629816_f	3	6	GCAATGTTGCACTGTAAGTA CAATGTTGCACTGTAAAGTA ACCTGCAATGTTGCACTGTA AATGTTGCACTGTAAAAGTA ACCTGCAATGTTGCACTGTA ACCTGCAATGTTGCACTTGT	1.22959	0.632198	0.401487	4	81629816
id3_70861484_f	3	6	TCCCTGTACAAGTCACTGTC CCCTGTACAAGTCACTTGTC GAATTCTCCCTGTACAAGTC GAATTCTCCCTGTACAAGTC AATTCTCCCTGTACAAAGTC CTTCCTTAGTGGTCCAGACA	1.22949	0.845026	0.328456	3	70861484
id11_8619436_f	3	4	ACATCTGATACCACCTCCTC CACATCTGATACCACCTCTG CCAGCTCACTATACCACCCC CACATCTGATACCACCTTCT	1.22949	0.694826	0.383106	11	8619436
id23_129916412_r	3	6	TAACTGAGTTGCAGAATGAA TAACTGAGTTGCAGAATTGA GCTGTTAACTGAGTTGCAGA GCTGTTAACTGAGTTGCAGA TATGCTGTTAACTGAGAAGG CTGTTAACTGAGTTGCCAGA	1.22948	0.764062	0.404469	23	129916412
id12_54067868_r	3	7	GCCCTGAGCATGAGACAGAG CCCTGAGCATGAGACAAGAG TTCATCAGCCCTGAGCATGA CCCTGAGCATGAGACAAAGA TTCATCAGCCCTGAGCATGA TTCATCAGCCCTGAGCAATG TTAAGTGGCTAACTCCCCTC	1.22945	0.675932	0.384561	12	54067868
id5_149805977_f	3	5	TCCCACGCTGTGCAGCAGCA TCCCACGCTGTGCAGCAAGC CCACGCTGTGCAGCAAAGCA TCCAGCTCCCACGCTGTGCA GCTCCCACGCTGTGCAGCAG	1.2292	0.650531	0.385144	5	149805977
id9_26273880_f	3	6	TGCAGAGATGACCCGCAGCA CTTGACTCTGCCATGCTTGC ACCTTCTTGACTCTGCCATG CAGAGATGACCCGCAAAGCA ACCTTCTTGACTCTGCCATG CTTCTTGACTCTGCCCATGC	1.22918	0.703437	0.363046	9	26273880
id6_104233396_r	3	3	TTGCGTACTGATGCTGTGCA TTGCGTACTGATGCTGTTGC TTCCCCTTGCGTACTGATGC	1.22915	0.712704	0.449735	6	104233396
id7_134471428_f	3	8	ACTCTGATACTGATACCATA CTCTGATACTGATACCCATA TACTCTGATACTGATACATA ACTGATACTCTGATACTGAT ACTGATACTCTGATACTGAT ACTGATACTCTGATACTGAT TCTGATACTGATACCCCATA TCCCCTACTGATACTCTGAT	1.22909	0.674026	0.395907	7	134471428
id3_13342129_f	3	7	CCAATCTCCACCTGCATCAT TCCCAATCTCCACCTGCATG CCAATCTCCACCTGCATTCA CTGTCTTCCCAATCTCCACC CCCCTGAACCTCTGTCCCCA TCCCAATCTCCACCTGCATG CCTCTGTCCCCATGAAATGC	1.22906	0.743451	0.347986	3	13342129
id8_57318063_f	3	7	TCTGCTTCCCATTCCATCAT CTCTCTGCTTCCCATTCCAT CTGCTTCCCATTCCATTCAT TTCTCCTCTCTGCTTCCCAT CTCTCTGCTTCCCATTCCAT CCTCTCTGCTTCCCATTCAT GGCCCCATTCCCCTATGAAA	1.22902	0.662999	0.390706	8	57318063
id13_109886268_r	3	7	CATGGCTGTCACCAGCAGCG CATGGCTGTCACCAGCAAGC CTTCCATGGCTGTCACCAGC CTTCCATGGCTGTCACCAGC ATGGCTGTCACCAGCAAAGC ATCTTCCATGGCTGTCACAG CTTCCATGGCTGTCACCCAG	1.22896	0.683457	0.391627	13	109886268
id10_11883515_r	3	5	CCCCAAACTGAGCGAATGAA CCCCAAACTGAGCGAATTGA CCCTCCCCAAACTGAGCGAA CCCTCCCCAAACTGAGCGAA AGCTGTTCAACCCCTCAGTT	1.22893	0.768762	0.417295	10	11883515
id3_72888246_f	3	6	CACCATGAAGCTCCGCAGCA CAGCGCCGCCGCCTTGCTTG CACCATGAAGCTCCGCAAGG CACCATGAAGCTCCGCAAGG TGAAGCTCCGCAAGGCAAGG ACCATGAAGCTCCGCAAAGG	1.22893	0.728893	0.37401	3	72888246
id13_59352577_r	3	6	TAACACCCAGATAGAATGAA TAACACCCAGATAGAATTGA AGTTGTAACACCCAGATAGA AGTTGTAACACCCAGATAGA ATCAGTTGTAACACCCAGAA GTTGTAACACCCAGATTAGA	1.2289	0.725262	0.373677	13	59352577
id3_25705567_f	3	5	GGCAGCTCCACTAGACTGAC GGCAGCTCCACTAGACTTGA AACAAGGCAGCTCCACTAGA AACAAGGCAGCTCCACTAGA ACAAGGCAGCTCCACTTAGA	1.22883	0.790423	0.369689	3	25705567
id13_76209789_r	3	6	CATCTATAAGAGTGGCAGTA ATCTATAAGAGTGGCAAGTA CTATAAGAGTGGCTTCCATG CTATAAGAGTGGCTTCCATG CTATAAGAGTGGCTTCCCAT CATCTATAAGAGTGGCTTCA	1.22883	0.779901	0.376503	13	76209789
id12_109255746_f	3	9	AGCTGCAGCCAGCAGCTAGC GCTGCAGCCAGCAGCTTAGC ACTCATCCCTCACCTGCTGC GTTATGAAGCTGCAGCCAGC GTTATGAAGCTGCAGCCAGC ACTCATCCCTCACCTGCTGC GTGGTTATGAAGCTGCAGCC AGTGGTTATGAAGCTGCAGC TTAAGTGGTTATGAAGCTGC	1.22881	0.815991	0.320143	12	109255746
id2_231421242_r	3	7	CTCCTAGTCCCCAGAGTGAG CCCCGCTCCTCTCAACTCTG CTTGGCCCCGCTCCTCTCTG CCCCGCTCCTCTCAACTTCT CTTGGCCCCGCTCCTCTTCT TTCTTGGCCCCGCTCCTCTG TTGGCCCCGCTCCTCTCAAC	1.22878	0.725077	0.392261	2	231421242
id19_5788089_r	3	4	GTCTGCACCAACCTGCTGCA GGACATCTGGCCCTGCAAGC GGCCGTCTGCACCAACCTGC TCTGGCCCTGCAAAGCAGGT	1.22873	0.741254	0.427013	19	5788089
id24_15912871_f	3	5	ATGTGATTCCCCCAGCAGCA ATAACATCACCCATGCTTGC AATATGTGATTCCCCCAGCA AATATGTGATTCCCCCAGCA ATATGTGATTCCCCCAAGCA	1.22873	0.715579	0.399163	24	15912871
id10_132542643_f	3	6	CCCAGCACTCCTGCACAGCA GCCCTGGGCCCTGCTTGTGC CTCTGCCCCAGCACTCCTGC CAGCCCTGGGCCCTGCTTGC CTCTGCCCCAGCACTCCTGC CCCAGCCCTGGGCCCTGCTG	1.22869	0.746558	0.368604	10	132542643
id16_48288808_f	3	6	TGACTGCCCTTGAGACAGAG GACTGCCCTTGAGACAAGAG CCCTAACCCCCTCCGCTCAA ACTGCCCTTGAGACAAAGAG CCCTAACCCCCTCCGCTCAA CCCTAACCCCCTCCGCTTCA	1.22857	0.72323	0.347316	16	48288808
id4_93916832_r	3	8	CTCTGCCTCAGCACTCTCTA CTCTGCCTCAGCACTCTTCT CACTCTGCCTCAGCACTCTA ATCACTCTGCCTCAGCACTA CACTCTGCCTCAGCACTCTA CACTCTGCCTCAGCACTTCT ATCACTCTGCCTCAGCAACT ATCACTCTGCCTCAGCACTA	1.22845	0.731202	0.374553	4	93916832
id6_164086950_f	3	6	TAAGCCCCTGTCACCACCAC AGCTAAGCCCCTGTCACCAC GCCCAGAAGCTCCCAGTGAC GCCCAGAAGCTCCCAGTGAC CCCCTTGCCCAGAAGCTCCC TCAGCTAAGCCCCTGTCAAC	1.2284	0.641976	0.40207	6	164086950
id12_14809246_r	3	10	AAGCATTCTGCCTCCCATCC CATTCTGCCTCCCAGGAGGA GCATTCTGCCTCCAGGAGGA AGCATTCTGCCTCCCAATCC AATGGAGAAATGAACCTTCC GAGAAATGAACCTTCCTTCC GCATTCTGCCTCCAGGAGGA AATGGAGAAATGAACCTTCC GAGAAATGAACCTTCCTTCC AACAAATGGAGAAATGAACC	1.22838	0.627887	0.40321	12	14809246
id12_85874268_f	3	10	TCCTCCTGCTTATATATATA TCCTCCTGCTTATATATTAT TCATCCTCCTGCTTATATAG GACATCATCCTCCTGCTTAT TCATCCTCCTGCTTATATAT TCATCCTCCTGCTTATATAG GACATCATCCTCCTGCTTAG TCATCCTCCTGCTTATAATA GACATCATCCTCCTGCTTAT GACATCATCCTCCTGCTATA	1.22833	0.726169	0.351839	12	85874268
id17_9034914_f	3	10	CGCCCCCTACCCACCATACA GCCCCCTACCCACCATTACA ACCACGCCCCCTACCCACCA ACCACGCCCCCTACCCACAT ATAATCAAAACCCATGTAAA ACCACGCCCCCTACCCACCA CCACGCCCCCTACCCAACCA ATAATCAAAACCCATGGGTA ATAATCAAAACCCATGGGTA ACCACGCCCCCTACCCAACA	1.22832	0.696342	0.371443	17	9034914
id8_142295847_r	3	3	TCCTGCAGAGCCATGCTGCA TCCTGCAGAGCCATGCTTGC CCACACAGCCCTGCAAAGCA	1.22832	0.704896	0.421938	8	142295847
id1_222032842_f	3	8	GTCCAGAAGCCACACAACAA TAAGTCCAGAAGCCACACAA TCCAGAAGCCACACAAACAA AAGTCCAGAAGCCACAACAA GTCCAGAAGCCACAAGGGTC TAAGTCCAGAAGCCACACAA TCCAGAAGCCACACAAAACA TAAGTCCAGAAGCCACACAA	1.22827	0.656146	0.366784	1	222032842
id10_112396307_f	3	4	CTCTTGATTCCTCTGCAGCA TCTTGATTCCTCTGCAAGCA CTTGATTCCTCTGCAAAGCA CTTGATTCCTCTGCAGGGGT	1.22821	0.610132	0.412358	10	112396307
id13_58790642_f	3	5	TTGGACTCCCCAAAGCTAGC TTGGACTCCCCAAAGCAGGC CTCCCCAAAGCTTAGCAGGC CAATTGTTCCAGCCTTGCTT TCCCCAAAGCTTAGCAAGGC	1.22815	0.777289	0.375093	13	58790642
id16_56981242_f	3	8	GTATGTGCTGCAGAGAAGAG TATGTGCTGCAGAGAAAGAG TTCCAGTATGTGCTGCAGAG TTCCAGTATGTGCTGCAGAG ATGTGCTGCAGAGAAAAGAG CAGTATGTGCTGCAAGAGAG TTCCAGTATGTGCTGCAGAG TTCCAGTATGTGCTGCAAGA	1.2281	0.683721	0.373015	16	56981242
id16_67386779_r	3	4	CTCTCCTTCCCTGCACAGCA CCCTGATTCCATGCTTGTGC TTGTACCCCTGATTCCATGC ACCCCTGATTCCATGCTTGC	1.22807	0.65575	0.454165	16	67386779
id8_21612644_r	3	6	TATCCTTCCCCTGAGCAGAG TATCCTTCCCCTGAGCAAGA CAGAGCCCCTAGCCCCTCAG TCCTTCCCCTGAGCAAAGAG CAGAGCCCCTAGCCCCTCTC CAGAGCCCCTAGCCCCTTCA	1.22802	0.701311	0.348556	8	21612644
id23_47112458_r	3	9	TCTGCCACACACCTACTACC GCCCCCATCCCCTGGTAAGT CTCTCTGCCACACACCTACC TCTCTCTCTGCCACACACCA CTCTCTGCCACACACCTACC TCTCTCTCTGCCACACACCA TCTCTCTGCCACACAACCAG TCTCTCTCTCTGCCACACAG CTCTGCCACACACCTTACCA	1.22801	0.692487	0.365021	23	47112458
id6_4552772_f	3	8	TCCACACCCTACCTCTCCTC GCTCCACACCCTACCTCTCT AATCCTTCCCTCCCAGAGGT AATCCTTCCCTCCCAGAGGT CACGGCTCCACACCCTACCT AATCCTTCCCTCCCAGAGGT CCTGCTAATCCTTCCCTCCC TCCTTCCCTCCCAGAAGGTA	1.22799	0.750019	0.360631	6	4552772
id15_62726952_r	3	4	AATGGCACTAAGCCGCAGCA AATGGCACTAAGCCGCAAGC ACCAATGGCACTAAGCCGCA TGGCACTAAGCCGCAAAGCA	1.22794	0.659485	0.360357	15	62726952
id13_52695326_r	3	8	CAAAACAACACCTGTCTCTG TATACTTCACCACAGAAGAC AATTATACTTCACCACAGAC AAAAAATTATACTTCACCAC AAAAAATTATACTTCACCAC ATTATACTTCACCACAAGAC ATACTTCACCACAGAAAGAC AATTATACTTCACCACAGAC	1.22794	0.696809	0.383882	13	52695326
id20_51887599_f	3	7	AAGCCTGCCCGTGAACAGAA AGCCTGCCCGTGAACAAGAA AAATATATAAAAGCCATTCA GCCTGCCCGTGAACAAAGAA AAATATATAAAAGCCATTCA AAGAAATATATAAAAGCCAC GGCCAAGCCTGCCCGTGAAA	1.22791	0.691095	0.378842	20	51887599
id16_9739514_r	3	10	GATATGTGTCCCCTCCTCCT AACGATATGTGTCCCCTCCT GACTGTCTCCCCAGGAAGGA TATCTCAGACTGTCTCCCCA TATCTCAGACTGTCTCCCCA AACGATATGTGTCCCCTTCC AACGATATGTGTCCCCTCCT CTTATCTCAGACTGTCTCCA ACTGTCTCCCCAGGAAAGGA TATCTCAGACTGTCTCCCAG	1.2279	0.682937	0.374102	16	9739514
id10_72866856_r	3	4	TTGTTCAGAACGTCACAGTA TTCAGAACGTCACAAGTAAG ACTTGTTCAGAACGTCACAA TTCAGAACGTCACAAGTTAA	1.22786	0.61362	0.415226	10	72866856
id13_34525564_r	3	10	CACAGCTTCCACTGTCTCTG TCCCCTTCCTCAGAAGACAG CTCACAGCTTCCACTGAGGA CTCACAGCTTCCACTGTCTG CTCACAGCTTCCACTGAGGA CACAGCTTCCACTGAAGGAA CTCACAGCTTCCACTGAGGA CCTCCCCTTCCTCAGAACAG ACCCTCACAGCTTCCACTGA CCCCTTCCTCAGAAGAACAG	1.22782	0.784285	0.32992	13	34525564
id2_239737199_f	3	4	CTTCTCTCCAGGTCGCAGCA CTTCTCTCCAGGTCGCAAGC TCTCTCCAGGTCGCAAAGCA AGTGCTTCTCTCCAGGTCGC	1.2277	0.696438	0.371982	2	239737199
id12_50187876_f	3	6	TCCTTCCCTATCCTCTCCTC TCCCCTAAACGTTCCCAGAG CCTAAACGTTCCCAGAGGAT TTCCTTCCCTATCCTCTCTT TCCCCTAAACGTTCCCAGAT CCCTAAACGTTCCCAGAGAT	1.22768	0.7244	0.307197	12	50187876
id3_149987543_f	3	10	ATCATCATTATAATAAACAA ATCATCATCATTATAATAAG ATCATCATCATTATAATAAA CATCATTATAATAAAACAAG ATCATCATCATTATAATTAA ATCATCATCATTATAATTAA ATCATCATCATCATTATAAG ATCATCATCATTATAATAAA ATCATTATAATAAAACCAAG ATCATCATCATCATTATAAA	1.22766	0.643856	0.39182	3	149987543
id16_1471916_f	3	3	GCCTGTTCATGTGCGCAGCA GCCTGTTCATGTGCGCAAGC CTGTTCATGTGCGCAAAGCA	1.22765	0.705813	0.367318	16	1471916
id4_140643269_f	3	6	CTCTGCGATCTCGCTCAGCA TCTGCGATCTCGCTCAAGCA CTCCAGCTCTGCGATCTCGC CTGCGATCTCGCTCAAAGCA TCCAGCTCCAGCTCTGCGCA TCCAGCTCTGCGATCTTCGC	1.22765	0.765253	0.32551	4	140643269
id12_130801409_r	3	6	CTTCACTTCCGACGTGAGTG TTCACTTCCGACGTGAAGTG CCATCTTCACTTCCGACGTG TCACTTCCGACGTGAAAGTG CATCTTCACTTCCGACCGTG CCATCTTCACTTCCGACGTG	1.22763	0.666818	0.361092	12	130801409
id11_126414157_f	3	6	ACTTGGACTCACCCCCTCTT CCCACTTGGACTCACCCCCT AGAACTCCCTCCCCAAGAAG ACCCACTTGGACTCACCCTT CCCACTTGGACTCACCCCCT ACCCACTTGGACTCACCTTG	1.2275	0.67647	0.397089	11	126414157
id4_91936456_r	3	5	TCTCTCATGCTCCTGATGAA TCTCTCATGCTCCTGATTGA AAATTCTCTCATGCTCCTGA AAATTCTCTCATGCTCCTGA AATTCTCTCATGCTCCCTGA	1.22749	0.761202	0.386594	4	91936456
id3_61813747_f	3	6	TCTAACAAGCCTATGATGAA TCTAACAAGCCTATGATTGA TATTCTAACAAGCCTATGAA TATTCTAACAAGCCTATGAA TAACAGCCCCTTCAAATCAT TATTCTAACAAGCCTATTGA	1.22748	0.637486	0.397414	3	61813747
id6_110015413_f	3	10	CCCCCGCCTGCCATTCTCTT TGCTCACCTCCGAAGAAGAA AGGTGCTCACCTCCGAAGAA AGGAGGTGCTCACCTCCGAA GGTGCTCACCTCCGAAAGAA GCTCACCTCCGAAGAAAGAA AGGTGCTCACCTCCGAAGAA AGGAGGTGCTCACCTCCGAA GTGCTCACCTCCCGAATGGC AGGAGGTGCTCACCTCCGAA	1.22743	0.712859	0.35688	6	110015413
id4_111790117_f	3	7	GATTGGAGGCATGCACAGCA ATTGGAGGCATGCACAAGCA TGCCTTGATTGGAGGCATGC TTGGAGGCATGCACAAAGCA TGCCTTGATTGGAGGCATGC GCCTTGATTGGAGGCAATGC CCTGCCTTGATTGGAGGCAG	1.22736	0.693235	0.366234	4	111790117
id7_157907283_r	3	10	ACGCAGGACACACCACACAC TGCCACGCAGGACACACCAC CAGGACACACCACAACACAG CACGCAGGACACACCACACA TACTGCCACGCAGGACACAC CAGGACACACCACAACAACA TACTGCCACGCAGGACACAG TGCCACGCAGGACACACCAC CACGCAGGACACACCACCAC CGCAGGACACACCACAACAG	1.22732	0.653993	0.379271	7	157907283
id19_1723591_r	3	10	TCCATCCCCTCCTGTCTCTG AAGGCCCATCCACAGAAGAC CCTCCATCCCCTCCTGTCTG CCTCCATCCCCTCCTGTGGA CCTCCATCCCCTCCTGTGGA GAAAGGCCCATCCAACAGGA CCATCCACAGAAAGACAGGA CCTCCATCCCCTCCTGTCTG CCTCCATCCCCTCCTGTGGA GAAAGGCCCATCCACAGAAC	1.22731	0.665518	0.382477	19	1723591
id21_37760568_r	3	4	CTCTGCACCCCTGCCCTGTG CAGCTTGGTGCTCCACACAA AGCTTGGTGCTCCACAACAA GACAGCTTGGTGCTCCACAA	1.22726	0.68119	0.361547	21	37760568
id12_52088116_f	3	5	GTGTTGTACATGAGACAGAG GTGTTGTACATGAGACAAGA GGAGAATGTGTTGTACATGA TGTTGTACATGAGACAAAGA GAGAATGTGTTGTACAATGA	1.22725	0.736551	0.405896	12	52088116
id9_98915603_r	3	8	TTCTGCTTCCTTGTGGTGAG CGTCCTTCCACTCAACCACA TCTGCTTCCTTGTGGAAGGA CTGCCGTTCTGCTTCCTTGT CCGTCCTTCCACTCAACACA AGCCGTCCTTCCACTCAACA CTGCTTCCTTGTGGAAAGGA TATTAGAATAGCCGTCCACA	1.22723	0.700198	0.384996	9	98915603
id13_105274092_f	3	7	TGTCACTCTCTGTGTCAGTC TCCATGTCACTCTCTGTGTC GTCACTCTCTGTGTCAAGTC TCACTCTCTGTGTCAAAGTC TCCATGTCACTCTCTGTGTC CCAGACTCCATGTCACTCTC CCAGACTCCATGTCACTCTC	1.22723	0.716571	0.397728	13	105274092
id17_76668094_f	3	6	CTCCACTGTCATCATGTATG AAAGCCTCCACTGTCATCAT CTCCACTGTCATCATGTTAT AAAGCCTCCACTGTCATCAT CAAAAAGCCTCCACTGTCAT AAAGCCTCCACTGTCATTCA	1.22723	0.726611	0.357866	17	76668094
id7_125098187_r	3	8	TAAACTAGAACCCGAATGAA TAAACTAGAACCCGAATTGA ACATATAAACTAGAACCCGA ACATATAAACTAGAACCCGA CTTGCCCACCCTTCAAATTC ACATATAAACTAGAACCGAA ACATATAAACTAGAACCGAA TAAATCTTGCCCACCCTTCG	1.22704	0.734832	0.334335	7	125098187
id16_48555137_r	3	7	AATAACTTCATAGAAGAAGA AGAAATAACTTCATAGAAGA ATAACTTCATAGAAGAAAGA TCTAGAAATAACTTCATAGA AAATAACTTCATAGAAAGAC TAACTTCATAGAAGAAAAGA TCTAGAAATAACTTCATAGA	1.22701	0.6688	0.406945	16	48555137
id23_70187929_r	3	4	TCCAAGATTAGACAGCTAGC AAGATTAGACAGCAGGTGAG CCAAGATTAGACAGCTTAGC AAGATTAGACAGCAGGTGAG	1.22694	0.761161	0.402119	23	70187929
id2_230663230_f	3	7	GCCATCACCTCTGTGCAGTG GGCCATCACCTCTGTGCAAG CCTGCGGGCCATCACCTCTG CCTGCGGGCCATCACCTCTG CATCACCTCTGTGCCAAGTG CTGCGGGCCATCACCTTCTG TACCCTGACCCCACAGGTGA	1.22691	0.771176	0.309441	2	230663230
id3_167663415_f	3	6	TTGTGTTCATGTCCACTACA CCACCCCACCCCCGTGTAAG GTGTTCATGTCCACGGGGGT CACCCCACCCCCGTGTTAAG AATTGTTGTGTTCATGTCCA TTGTGTTCATGTCCACGGTG	1.22688	0.65334	0.400364	3	167663415
id1_247226246_r	3	8	CATATTATAAAATCAATATC ATAAAACATATTATAAAATC ATATTATAAAATCAATTATC AACATATTATAAAATCAATC AACATATTATAAAATCAATC ATAAAACATATTATAAAATC TAAAACATATTATAAAAATC ATAAAACATATTATAAAATC	1.22687	0.753025	0.375738	1	247226246
id15_60840961_f	3	10	ATCTCTGCTGTCACACCACA ACTATCTCTGCTGTCACACG CTCTGCTGTCACACCCACAC TATCTCTGCTGTCACACACG TATCTCTGCTGTCACGGGGA ACTATCTCTGCTGTCACCAC ACTATCTCTGCTGTCACACG ACTATCTCTGCTGTCACACG CTCTGCTGTCACACCCAACA GTCGCTACCCTCCCTCCCCG	1.22681	0.67512	0.370438	15	60840961
id8_25113571_f	3	6	GCTTCTGAGTCCAGACTGAC CCTGAGATGCCCGTCAAGTC AAATGGCTTCTGAGTCCAGA CTGAGATGCCCGTCAAAGTC AAATGGCTTCTGAGTCCAGA ATGGCTTCTGAGTCCCAGAC	1.22679	0.767578	0.342937	8	25113571
id17_63844461_r	3	7	TGGCCAGTCCCCAGACTGAC AGTCGATAACCTGTCAAGTC CCAAGAGTCGATAACCTGTC GTCGATAACCTGTCAAAGTC CCAAGAGTCGATAACCTGTC CAGTGGCCAGTCCCCAGACA TGGCCAGTCCCCAGACTCTT	1.22679	0.732882	0.350851	17	63844461
id3_49653549_f	3	6	CCACCTCCTCAGACAGCAGC CCCCACCTCCTCAGACAGCG CACCTCCTCAGACAGCCAGC CCCCACCTCCTCAGACAAGC CCCCACCTCCTCAGACAGCG CACCTCCTCAGACAGCCCAG	1.22668	0.650994	0.390324	3	49653549
id3_46645269_f	3	9	ACCTCCTACCTCAAGATGAA CCTCCTACCTCAAGATTGAA CCCACCTCCTACCTCAAGAA GAGTCCCACCTCCTACCTCA CCCACCTCCTACCTCAAGAA CACCTCCTACCTCAAAGAAA AAAAGAAAACTTACCCTTGA GAGTCCCACCTCCTACTCAA AGTCCCACCTCCTACCTCAA	1.22667	0.762913	0.401399	3	46645269
id8_101761383_f	3	6	CTCCCCCAGCTTAGAATGAA CTCCCCCAGCTTAGAATTGA GCAGCCTCCCCCAGCTTAGA GCAGCCTCCCCCAGCTTAGA TCACACGCCCTTCTAAAGCT CCATGCTCACACGCCCTTCT	1.22662	0.781468	0.384834	8	101761383
id3_132359927_f	3	7	AAATCCTACCACCACACCAC TACAAATCCTACCACCACAC GCTACAAATCCTACCACCAC GCTACAAATCCTACCACCAC AATGCTACAAATCCTACCAC ACAAATCCTACCACCAACAC AATGCTACAAATCCTACCAC	1.2266	0.652986	0.387611	3	132359927
id18_9006701_f	3	7	TTAGCCTCCCAGTAGCAGCT TTAGCCTCCCAGTAGCAAGC CACCTTAGCCTCCCAGTAGC CACCTTAGCCTCCCAGTAGC TAGCCTCCCAGTAGCAAAGC TGCCTGTAATCCCAGCTAAC CCCACCTTAGCCTCCCAGCT	1.2266	0.659	0.396133	18	9006701
id21_29690373_f	3	4	TTAAGTTCTGTCATGCAGCA TTAAGTTCTGTCATGCAAGC AAGTTCTGTCATGCAAAGCA TGAATTAAGTTCTGTCATGC	1.2266	0.668315	0.378139	21	29690373
id3_128061924_f	3	4	TCATGTTCCATTCTGCAGCA TCATGTTCCATTCTGCAAGC TTACTCAATGCCCTGCAGAA CATGTTCCATTCTGCAAAGC	1.22659	0.675379	0.402877	3	128061924
id22_35080062_f	3	3	TAATTGGTCTCTCTGCAGCA AATTGGTCTCTCTGCAAGCA ATTGGTCTCTCTGCAAAGCA	1.22659	0.725863	0.358135	22	35080062
id4_38504807_f	3	5	CACCTGTTACCCAGGCTAAA CAGAGGTTGTGCCACTGCCT CACCTGTTACCCAGGCTTAA AGGTTGTGCCACTGGGTAAC CAGAGGTTGTGCCACTGCCT	1.22659	0.790762	0.355739	4	38504807
id12_63351624_f	3	8	AAAAGTTGTCCTAGAATGAA AAAAGTTGTCCTAGAATTGA GAACATGCCCACCCCCTTCT GAACATGCCCACCCCCTTCT GCCCACCCCCTTCAAATTCT TAAAAGTTGTCCTAGAAAGG TAAAAGTTGTCCTAGGGGGT ATTCATAAAAGTTGTCCTAG	1.22649	0.79964	0.318753	12	63351624
id19_55954950_f	3	7	ATCTACCCTCATTGACAGAC TCTACCCTCATTGACAAGAC CTCAGGTCCTCCAGTCAATG CTACCCTCATTGACAAAGAC CTCAGGTCCTCCAGTCAATG CAGGTCCTCCAGTCAAATGA CTCACATCTACCCTCATGAC	1.22645	0.729465	0.346847	19	55954950
id8_35733719_r	3	9	CATCACTACCCTGATATATT ATCACTACCCTGATATTATT TACATCACTACCCTGATATT CATTACATCACTACCCTGAT TACATCACTACCCTTGATTG CATTACATCACTACCCTGAT TACATCACTACCCTGATATT ACATCACTACCCTGATTATT CATTACATCACTACCCTGAT	1.22626	0.685698	0.365548	8	35733719
id17_79914607_f	3	5	CCTTCCACCAGCCTGCAGCA CCTTCCACCAGCCTGCAAGC TTCCACCAGCCTGCAAAGCA CCTTCCGTTACCCTGCAGGC CCTTCCTCCCTTCCACCAGC	1.22623	0.619023	0.38843	17	79914607
id7_15891347_f	3	10	CCATACCTCACTACACACAG CCATACCTCACTACACAACA TACCATACCTCACTACACAG ATCACATCTCCCCTGTAGTG CATACCTCACTACACAAACA TACCATACCTCACTACAACA TACCATACCTCACTACACAG ATCACATCTCCCCTGTAGTG ATCACATCTCCCCTGTAGTG GTCATTACCATACCTCACAG	1.22621	0.622297	0.391742	7	15891347
id19_16887432_f	3	9	CACTCTGCTCACAGAGAAGA CTGCTCACAGAGACGGTGGA ACTCTGCTCACAGAGAAAGA CTCTGCTCACAGACGGTGGA CTGCTCACAGAGACGGTTGG CTCTGCTCACAGACGGTTGG CTGCTCACAGAGACGGTGGA CTCTGCTCACAGACGGTGGA CTCTGCTCACAGAGAAAAGA	1.2262	0.692806	0.381611	19	16887432
id23_124045615_f	3	7	ATGCATACTGTGCCACAGCA GCATACTGTGCCACAAGCAG TATACTATGCATACTGTGCA CTATGCATACTGTGCCACAG CTATGCATACTGTGCCACAA TATACTATGCATACTGTGCC TATACTATGCATACTGTTGC	1.22615	0.732119	0.350363	23	124045615
id16_52310422_r	3	6	TTAGCTTATCCTCAGCAGAG TAGCTTATCCTCAGCAAGAG TGTACTTAGCTTATCCTCAG AGCTTATCCTCAGCAAAGAG TGTACTTAGCTTATCCTCAG TCTCAGCTCCATGTACTTAG	1.22612	0.748991	0.351765	16	52310422
id3_196798213_f	3	7	AAACCTATAGCCAGACTGAC CCACTGCCCCCTGTCAAGTC TAAACCTATAGCCAGACAGG CACTGCCCCCTGTCAAAGTC TAAACCTATAGCCAGACAGG AAACCTATAGCCAGACCAGG AATGGATAAACCTATAGCCA	1.22609	0.720818	0.356099	3	196798213
id4_75908449_r	3	10	CGAAGATCACCCTGTCTCTG CCAGGTCGTCCACAGAAGAC GCAATTCCAGGTCGTCCACA ACCGAAGATCACCCTGTCTG CAGGTCGTCCACAGAAAGAC GCAATTCCAGGTCGTCCACA ACCGAAGATCACCCTGTCTG TCCAGGTCGTCCACAGAACA GCAATTCCAGGTCGTCCACA AAGATCACCCTGTGACGACC	1.22608	0.693192	0.3769	4	75908449
id15_94892625_r	3	4	AGCTCTATCTCCTCCAGCAG TCCTCAGCTCTATCTCCTCC TCTTCCTCAGCTCTATCTCC TTCTTCCTCAGCTCTATCCA	1.22603	0.678867	0.403771	15	94892625
id16_67247659_r	3	5	CTCCTAGCCAGTGAACTAAC CCGCCCTCCTAGCCAGTGAA CTCCTAGCCAGTGAACTTAA CCGCCCTCCTAGCCAGTGAA GCCCTCCTAGCCAGTTGAAC	1.22599	0.761014	0.402722	16	67247659
id2_218871303_r	3	8	GAACCAGTTCTCCTCTCCTC AGCGAACCAGTTCTCCTCTC TCAGCGAACCAGTTCTCCTC TCAGCGAACCAGTTCTCCTC AGCGAACCAGTTCTCCTTCT AACTTCAGCGAACCAGTTCT AACTTCAGCGAACCAGTTCT CCCTGCTGTGGGACCCGAAC	1.22598	0.716929	0.363499	2	218871303
id22_25835512_f	3	2	ATCTGTTCTTCTCTGCTGCA ATCTGTTCTTCTCTGCTTGC	1.22595	0.723748	0.502204	22	25835512
id6_35413636_f	3	9	ACTTGGTCCTCCCACCACCA AGGACTTGGTCCTCCCACCA ACTTGGTCCTCCCACCAACC GGAGGACTTGGTCCTCCCAG AGGACTTGGTCCTCCCACCA GGAGGACTTGGTCCTCCCAG AGGACTTGGTCCTCCCAACC GGGAGGACTTGGTCCTCCAG CTTGGTCCTCCCACCAAACC	1.22593	0.727664	0.381177	6	35413636
id6_162443579_f	3	3	CCTCGCAGCCCTTCAGTGAA ATATATACCATTCAACTGAA ATATATACCATTCAACTTGA	1.22588	0.610877	0.418668	6	162443579
id4_113042517_f	3	10	GTCTTCCAACACCATCACAT TTGTCTTCCAACACCATCAT ATTCAAACCCCCAATGTTGA GCCTTGTCTTCCAACACCAT GCCTTGTCTTCCAACACCAT TCTTCCAACACCATTCATTG GGCCTTGTCTTCCAACACAT TTGTCTTCCAACACCATCAT TCCAACACCATCAAACATTG GCCTTGTCTTCCAACATTGG	1.22586	0.673413	0.393966	4	113042517
id7_44068430_f	3	6	ATTGCAGGTCCCAGACTGAC GTATCTACACCGGTCAAGTC GCACATTGCAGGTCCCAGAC TATCTACACCGGTCAAAGTC GCACATTGCAGGTCCCAGAC CACATTGCAGGTCCCAAGAC	1.22582	0.738904	0.349404	7	44068430
id11_59949773_r	3	8	CCATTCTCCATCCAGCAGCC TCAGGATCACCCTGGCTTGC TTGGTATCCATTCTCCATCC TCAGGATCACCCTGGCTGGA TCAGGATCACCCTGGCTGGA ATCCATTCTCCATCCAAGCC ATCAGGATCACCCTGGAGAA TTGGTATCCATTCTCCATCC	1.22582	0.747295	0.359015	11	59949773
id14_58127808_r	3	5	ATCTGGGCCTTCCAGCTAGC TCTGGGCCTTCCAGCTTAGC TGGGCCTTCCAGCGGGAAAT TGGGCCTTCCAGCGGGAAAT TGGGCCTTCCAGCGGGAATG	1.22575	0.793726	0.349177	14	58127808
id6_138426223_f	3	3	AAATTGTAGAATATGCAGCA AATTGTAGAATATGCAAGCA AATTGTAGAATATGCAAAGC	1.22571	0.666417	0.442245	6	138426223
id1_226083207_f	3	5	GCTCCTTCCAACTCCTCCTC GCTGCTCCTTCCAACTCCTC AGCTGCTCCTTCCAACTCGG AGCTGCTCCTTCCAACTCGG AGCTGCTCCTTCCAACTTCG	1.22566	0.699502	0.394308	1	226083207
id14_72409290_f	3	6	GAGAGCTCTACCCAGCAGCA AGCTCACTACCCATGCTTGC TCAGAGAGCTCTACCCAGCA TCAGAGAGCTCTACCCAGCA GAGCTCTACCCAGCAAAGCA CAGAGAGCTCTACCCAAGCA	1.22564	0.668211	0.364134	14	72409290
id10_80499877_r	3	7	TTGAATTACCTACTGAAGAA TGAATTACCTACTGAAAGAA ATTGAATTACCTACTGAACG AATTACCTACTGAAAAGAAC ATTGAATTACCTACTGAACG ATTGAATTACCTACTGAAAC CGGAGCTGGGCCCCGTCAGT	1.22561	0.688655	0.409131	10	80499877
id6_166171542_r	3	4	GCCTTCTCCCTAGAGCAGCA GCCTTCTCCCTAGAGCAAGC GCCGGCCCCTCCCTGCTCTA CCTTCTCCCTAGAGCAAAGC	1.22549	0.679236	0.374193	6	166171542
id12_55971864_r	3	10	TTCAGCAATAACTAAGAGAA CAGCAATAACTAAGAAGAAG ACCCTCTTCAGCAATAACTA TTCAGCAATAACTAAGAAGG ACCCTCTTCAGCAATAACTA CAACCCTCTTCAGCAATAAG TTCAGCAATAACTAAGAAGG CTCTTCAGCAATAAACTAAG ACCCTCTTCAGCAATAACTA TTCAGCAATAACTAAGAAAG	1.22543	0.701978	0.352205	12	55971864
id13_36374384_r	3	10	TACCTCCCTTGCCCTCTCTG TATGATATACCCCCAGAAGA GCTACCTCCCTTGCCCTCTG TATGGTATGATATACCCCCA GCTACCTCCCTTGCCCTCTG GCTACCTCCCTTGCCCTTCT TATGGTATGATATACCCCCA ATGATATACCCCCAGAAAGA TAGGCTACCTCCCTTGCCCT CTAGGCTACCTCCCTTGCCC	1.22543	0.670983	0.380669	13	36374384
id4_65111741_f	3	10	TCTTCTTAGATTCATCATCA CTTCTTAGATTCATCAATCA ATCTCTTCTTAGATTCATCA GCATCTCTTCTTAGATTCAA ATCTCTTCTTAGATTCATCA CTCTTCTTAGATTCAATCAA TCTTAGATTCATCAAATCAA GCATCTCTTCTTAGATTCAA GCATCTCTTCTTAGATTAAG AGCATCTCTTCTTAGATCAA	1.22541	0.690008	0.369488	4	65111741
id16_48254991_r	3	5	CATTACCTGCCTAGAATGAA CATTACCTGCCTAGAATTGA TTATCCATTACCTGCCTAGA TTATCCATTACCTGCCTAGA ATCCATTACCTGCCTTAGAA	1.22539	0.767249	0.361332	16	48254991
id7_24510016_r	3	10	GCTATCCTGACCAAACACAA CTATCCTGACCAAACAACAA ACTGACAAATCCATATCCAT TGGCTATCCTGACCAAACAA TGGCTATCCTGACCAAACAA CACTGACAAATCCATATCAT ACTGACAAATCCATATCCAT TATCCTGACCAAACAAACAA GGCTATCCTGACCAAAACAA ACTATCACTGACAAATCCAT	1.22536	0.711717	0.346783	7	24510016
id11_36883082_f	3	5	GCCCGTACAACAGCCCTGTG CTTCCACATGGGCCACACAA TTCCACATGGGCCACAACAA AGCCCGTACAACAGCCCTTG AGCCCGTACAACAGCCCATG	1.22519	0.69016	0.379977	11	36883082
id10_117468536_r	3	5	TCCTGAGTCCTGCAGCAGCA TCCTGAGTCCTGCAGCAAGC TCTTCCTGAGTCCTGCAGCA CCTGAGTCCTGCAGCAAAGC GAGATCTTCCTGAGTCCTGC	1.22518	0.672357	0.414124	10	117468536
id13_40566153_f	3	5	GCATGTGCAGAGCAGCAGCA GCATGTGCAGAGCAGCAAGC ATGTGCAGAGCAGCAAAGCA CAGCATGTGCAGAGCAGCAG ACAGCCAGCATGTGCAGAGC	1.22511	0.6624	0.397157	13	40566153
id4_8645653_r	3	9	GACTCCCCTCCTGTGATATG CTCCCCTCCTGTGATTATGA TCAGACTCCCCTCCTGTGAG AGACTCCCCTCCTGTGATGA TCAGACTCCCCTCCTGTGAG TCAGACTCCCCTCCTGTTGA CTCCCCTCCTGTGATTAATG TCAGACTCCCCTCCTGTGAG ACTCCCCTCCTGTGAATGAG	1.22507	0.666298	0.366642	4	8645653
id1_206082732_r	3	7	TCAATCCTGGTTCCACTACT TCACCCAGTTGCCAAGTAAG CAAGTCACCCAGTTGCCAAG CACCCAGTTGCCAAGTTAAG CAAGTCACCCAGTTGCCAAG CCTGGTTCCACTTGGGCAAC CCAAGTCACCCAGTGGAACC	1.22506	0.716505	0.364489	1	206082732
id9_12698732_r	3	6	GAATTCTCTAGTAGAATGAA GAATTCTCTAGTAGAATTGA AGTCTGAATTCTCTAGTAGA AGTCTGAATTCTCTAGTAGA GTCTGAATTCTCTAGTTAGA TTAGTCTGAATTCTCTAGAA	1.22505	0.752367	0.370222	9	12698732
id6_128608602_f	3	8	CTCCAGTCTTGCTAGCAGCT CTCCAGTCTTGCTAGCAAGC CCTGCTCCAGTCTTGCTAGC TACTCCTGCTCCAGTCTTGC CCTGCTCCAGTCTTGCTAGC TCCAGTCTTGCTAGCAAAGC TACTCCTGCTCCAGTCTTGC CCTATATTCCCAGCAAAGAC	1.22503	0.693767	0.386379	6	128608602
id20_20160857_f	3	4	GCCATCAGCCAGTGACTGAA GCCATCAGCCAGTGACTTGA AGCAGCCATCAGCCAGTGAA TCCAATCCCTTCAAAGTCAC	1.22502	0.674144	0.443968	20	20160857
id20_62351959_r	3	3	CTGCGTACCAACACGCTGCT CTGCGTACCAACACGCTTGC CTTCCTGCGTACCAACACGC	1.22489	0.735295	0.438571	20	62351959
id12_114747138_f	3	6	CCTGCCCGCCTGTGACTGAC CCTGCCCGCCTGTGACTTGA TATCTCCTGCCCGCCTGTGA TATCTCCTGCCCGCCTGTGA GCCTGGCCCGTCAAAGTCAC CCTGGCCTGGCCCGTCAGGC	1.22489	0.682461	0.440931	12	114747138
id3_55248010_f	3	6	TCCGACATCCACCTGCAGCA CTCCAAACCTCCTTGCTTGC TCCGACATCCACCTGCAAGG TCCGACATCCACCTGCAAGG CCGACATCCACCTGCAAAGG TTCTCCTCCAAACCTCCTGC	1.22485	0.74383	0.394091	3	55248010
id20_56800262_f	3	5	TTATGCACCTCCCAGCAGCA ATGGGAGCCCCCTTGCTTGC TTATGCACCTCCCAGCAAGG TTATGCACCTCCCAGCAAGG TGCACCTCCCAGCAAAGCAA	1.22476	0.764692	0.337835	20	56800262
id20_46967991_r	3	10	CTCATCCAGACCAATCACAA ATCTCATCCAGACCAATCAA TCATCCAGACCAATCAACAA CCCATATCTCATCCAGACCA ATCTCATCCAGACCAATCAA ATCTCATCCAGACCAATTCA CCCATATCTCATCCAGACCA CATATCTCATCCAAGGGGCT CATCCAGACCAATCAAACAA TAGACCAAGCCCCTTGGTTC	1.22476	0.732147	0.348042	20	46967991
id15_100197245_r	3	4	CACGCCAGCATCCAGCAGCA TTAGCATGTGCCATGCTTGC TCCCACGCCAGCATCCAGCA TCCCACGCCAGCATCCAGCA	1.22474	0.727919	0.392373	15	100197245
id3_75973182_r	3	5	TCTAATACGACCTACCTACC TCCTTCTAATACGACCTACC CTAATACGACCTACCTTACC CCTTCTAATACGACCTTACC TCCTTCTAATACGACCTACC	1.22473	0.70293	0.401114	3	75973182
id17_56902580_r	3	10	TCACTGTTCCCCAGACACAG CACTGTTCCCCAGACAACAG GGCATCCCACCCACACCCAC CCACCCACACCCACTGTCTG GCACTCACTGTTCCCCAGTG CCACCCACACCCACTGTCTG GGCATCCCACCCACACCCAC CCACCCACACCCACTGTTCT ACTGTTCCCCAGACAAACAG GGCATCCCACCCACACCCAC	1.22473	0.713331	0.342977	17	56902580
id5_138924789_r	3	3	AACTCCTCCTTCCTCACCAC CCCATTAGCCCAGCCCTGTG CAACTCCTCCTTCCTCACAA	1.22465	0.618979	0.396513	5	138924789
id5_37249873_f	3	4	GCCCTGTTCTCGTGACTGAC CCCTGTTCTCGTGACTTGAC CTTCGCCCTGTTCTCGTGAC CTTCGCCCTGTTCTCGTGAC	1.22463	0.769151	0.394913	5	37249873
id14_23670622_f	3	2	CTCCATATGCGTATGCTGCA CTCCATATGCGTATGCTTGC	1.22459	0.73845	0.48614	14	23670622
id4_7966769_f	3	4	CCTGACACCAAGCCACAGCG CCCTGACACCAAGCCACAAG AGCCTCTCCCTGACACCAAG CCTGACACCAAGCCACCAAG	1.22442	0.693644	0.371869	4	7966769
id4_108199554_r	3	5	TCCCTGACCCTGAAATAGAA CCCTGACCCTGAAATAAGAA CTCATGTCCCTGACCCTGAA GCAGACATACACACCATTCA CTCATGTCCCTGACCCTGAA	1.22435	0.729972	0.385497	4	108199554
id16_48363394_f	3	6	GTGCCCACCTCAAGAGTGAG GTGCCCACCTCAAGAGTTGA GATCAGTGCCCACCTCAAGA GATCAGTGCCCACCTCAAGA TCAGTGCCCACCTCAAAGAG TAGCGAGTACATCCCCTCTG	1.22424	0.760358	0.392586	16	48363394
id10_130369852_r	3	4	GAAGGCAACAGCAAGCCAGC CCATGAAGGCAACAGCAAGC ACCCCATGAAGGCAACAGCT CATGAAGGCAACAGCAAAGC	1.22421	0.617213	0.401921	10	130369852
id9_114471504_r	3	7	CAAGGGTGCCCAAGAGTGAG GGTTCTGCCCCTCAACTCTT GTCTTGGTTCTGCCCCTCTT CCCAAGGGTGCCCAAGTTGA CAAGTCTTGGTTCTGCCCCT AAGGGTGCCCAAGAAGTTGA TCTTGGTTCTGCCCCTTCTT	1.22416	0.68742	0.419135	9	114471504
id19_50192062_f	3	5	TAGAAATGCCAGCAGCAGCA TAGAAATGCCAGCAGCAAGC TCTTAGAAATGCCAGCAGCA AGAAATGCCAGCAGCAAAGC AGCATCTTAGAAATGCCAGC	1.22415	0.638525	0.421742	19	50192062
id7_147072693_f	3	8	ATGCCTCCCATGTGTCAGTC TGCCTCCCATGTGTCAAGTC CCAGGTAAAACCAGACACAT CCAGGTAAAACCAGACACAT GCCTCCCATGTGTCAAAGTC CTGGAAATGCCTCCCATGTC CCAGGTAAAACCAGACAACA CCCAATACCAGGTAAAACCA	1.2241	0.678227	0.370231	7	147072693
id11_8771376_r	3	6	CACTCACAGCCCCTGCATGC CAATCTCACACTACCAGCAG TCTCACACTACCAGCATTGC ACACACACACTCACAGCCCC CAATCTCACACTACCAGCAG CTCACAGCCCCTGCAAATGC	1.22407	0.728077	0.345809	11	8771376
id10_86669799_r	3	6	ACCACCCTCCAGTGACAGAC CCACCCTCCAGTGACAAGAC ACCTACCACCCTCCAGTGAC CACCCTCCAGTGACAAAGAC ACCTACCACCCTCCAGTGAC CCTACCACCCTCCAGTTGAC	1.22407	0.720228	0.348075	10	86669799
id19_56356550_f	3	5	CTTCTCTAACTTCTACTACG CTTCTCTAACTTCTACTTAC ATATCCTTCTCTAACTTCTA ATATCCTTCTCTAACTTCTA TTAATATCCTTCTCTAACTA	1.22405	0.707995	0.420443	19	56356550
id8_20500627_r	3	5	GCATACACAGAGCAGCAGCA GCATACACAGAGCAGCAAGC CTGCATACACAGAGCAGCAG CATACACAGAGCAGCAAAGC GGCTACTGCATACACAGAGC	1.22405	0.652803	0.435857	8	20500627
id17_76368284_r	3	4	TTCAGCATCCATCTTCTGAA CCTGGTCCCCTTCAAGAAGA AGGTTCAGCATCCATCTTGA CTGGTCCCCTTCAAGAAAGA	1.22405	0.636173	0.416577	17	76368284
id20_61173025_f	3	10	AAGATGTTCACATATATATA ATGTTCACATATATTATATG ACAAAAGATGTTCACATATG AAAAGATGTTCACATATATG ATGTTCACATATATTATTAT AAAAGATGTTCACATATATG ACAAAAGATGTTCACATTAT AAGATGTTCACATATATTAT AAAAGATGTTCACATATTAT ACAAAAGATGTTCACATATG	1.22403	0.659394	0.398967	20	61173025
id17_16079162_f	3	8	CTGCCAGTCCCCACCAACAA CAGACTGCCAGTCCCCACCA TGCCAGTCCCCACCAAACAA ACTGCCAGTCCCCAAGGGTT GACTGCCAGTCCCCAACCAA CAGACTGCCAGTCCCCACCA TGCCAGTCCCCACCAAAACA AGACTGCCAGTCCCCACCAA	1.22398	0.70934	0.36384	17	16079162
id7_70732367_r	3	8	CCTTCACCCCCTCTTCTCTA CCTTCACCCCCTCTTCTTCT TCTCCTTCACCCCCTCTTCT TATCTCCTTCACCCCCTCTA TCTCCTTCACCCCCTCTTCT TATCTCCTTCACCCCCTCTA GAGCACTTCCCTAGAAAGAG AGCACTTCCCTAGAAAGAAG	1.22394	0.632166	0.391196	7	70732367
id6_167702464_f	3	4	CTGTGCCCTATGTGACTGTG CCTGTGCCCTATGTGACTTG CTGCAGACCTGTGCCCTATG CTGTGCCCTATGTGACCTTG	1.22389	0.702719	0.363247	6	167702464
id14_41021823_f	3	9	CCCTACAGTCACACTCTCTG CCCTACAGTCACACTCTTCT TTCCCTACAGTCACACTCTG GGCATTCCCTACAGTCACAC TTCCCTACAGTCACACTCTG TTCCCTACAGTCACACTTCT GGCATTCCCTACAGTCACAC CATTCCCTACAGTCAACACT CTGGCATTCCCTACAGTCAC	1.22385	0.756024	0.34727	14	41021823
id5_8924999_r	3	3	CCTCCTGTCACCACCACCAC AGCCCTCCTGTCACCACCAC ACAAGCCCTCCTGTCACCAC	1.22383	0.608811	0.406844	5	8924999
id9_2869141_f	3	4	TAGCGCACTCCATGACTGAA TAGCGCACTCCATGACTTGA TTGTGTGCCCTTCAAAGTCA TCACAGTTGTGTGCCCTTCA	1.22381	0.69704	0.393738	9	2869141
id5_13831895_r	3	5	TTCCTTATCTCTGTACAGTG TCCTTATCTCTGTACAAGTG TCCTTATCTCTGTGGGGGAA CCTTATCTCTGTACAAAGTG TCCTTATCTCTGTGGGGGAA	1.22378	0.755267	0.355385	5	13831895
id15_89649561_r	3	6	GCTTCTATACCCAGAGTGAG ACCTCAGTGCCTCTCAACTC ACATGCTTCTATACCCAGAG ACATGCTTCTATACCCAGAG CCCACCTCAGTGCCTCTCTT GTACATGCTTCTATACCCAG	1.22375	0.732158	0.331608	15	89649561
id11_70719512_r	3	9	CCCCTCCACCATGCTGCATG CCCTCCACCATGCTGCCATG CCCTAATCCTGCCCGCAGCA TTCTGCACCCCTCCACCATG CACCCCTCCACCATGCTTGC CCCTAATCCTGCCCGCAGCA CTCCACCATGCTGCCCATGC TTCTGCACCCCTCCACATGC CTGCACCCCTCCACCCATGC	1.22371	0.683557	0.366336	11	70719512
id7_98304179_r	3	4	CTGTGAGTAAAGCCGCAGCA CTGTGAGTAAAGCCGCAAGC GTGAGTAAAGCCGCAAAGCA GCTCCTGTGAGTAAAGCCGC	1.2237	0.700601	0.342111	7	98304179
id11_32718800_f	3	9	TATCTCCTCTAAGCAGCAGC CTTATCTCCTCTAAGCAGCT TTCCTTATCTCCTCTAAGCT ATCTCCTCTAAGCAGCCAGC CTTATCTCCTCTAAGCAAGC TCCTTATCTCCTCTAAAGCT CCTATCTTCCTTATCTCCTC CTTATCTCCTCTAAGCAGCT TTCCTTATCTCCTCTAAGCT	1.22369	0.721082	0.339571	11	32718800
id8_126110067_r	3	10	TTGTTGACCTTGAAGATAGA TTGACCTTGAAGATTAGAAG GCTTGTGGCCCCCTTCTTCA CTAGTCATTGTTGACCTTGA CTAGTCATTGTTGACCTTGA CATTGTTGACCTTGAAAGAA CTAGTCATTGTTGACCTTGA TTGTTGACCTTGAAGATTAG ACTAGTCATTGTTGACCTGA TGGCTTGTGGCCCCCTTCAA	1.22366	0.77555	0.322996	8	126110067
id19_51692173_f	3	5	TGGAGTCTCTGCAGACTGAC TCTCTGCAGACTTGACAGGA TGGAGTCTCTGCAGACAGGA CTCTGCAGACTTGACAAGGA TGGAGTCTCTGCAGACAAGG	1.22364	0.77727	0.344756	19	51692173
id11_41903168_r	3	8	CCAATGCAGAATCAACACAA CAATGCAGAATCAACAACAA AACCAATGCAGAATCAACAA GCCAACCAATGCAGAATCAA AACCAATGCAGAATCAACAA GCCAACCAATGCAGAATCAA GCCAACCAATGCAGAATCAA ACCAATGCAGAATCAAACAA	1.22363	0.682296	0.396428	11	41903168
id11_122980181_f	3	8	CCAAGCCCAGCGAAGCAGAA CCAAGCCCAGCGAAGCAAGA CTCACTCCAAGCCCAGCGAA AAGCCCAGCGAAGCAAAGAA CTCACTCCAAGCCCAGCGAA TCACTCCAAGCCCAGCCGAA AACCCCTCAAACCCTGGGCT CCTCTCACTCCAAGCCCAGA	1.22345	0.683284	0.371094	11	122980181
id18_60275619_f	3	7	GCTTACACCCACCGTGTGTT GCTACATGTGCCTAACAACA TTGCTTACACCCACCGTGTT TTGCTTACACCCACCGTGTT CTACATGTGCCTAACAAACA TACATGTGCCTAACAACGGT GCTCAGCTACATGTGCCTAA	1.22344	0.670065	0.383328	18	60275619
id3_76987347_r	3	8	ATTCCCTCCCCCCCACTACA GTTCCACACTGCCGTGTAAG GCATGATTCCCTCCCCCCCA CCACACTGCCGTGTTAAGTG GCATGATTCCCTCCCCCCCA ACGCATGATTCCCTCCCCCA GACGCATGATTCCCTCCCCA TGACGCATGATTCCCTCCCA	1.22342	0.664062	0.39321	3	76987347
id19_28650431_f	3	9	AAATCTCCCTCTAAGCTAGA TCCCTCTAAGCTTAGAAGGA AAATCTCCCTCTAAGAAGGA ACAAATCTCCCTCTAAGGAC CCCTCTAAGCTTAGAAAGGA AATCTCCCTCTAAGAAAGGA CCATCCTGCCCCGTCTTAGA CCATCCTGCCCCGTCTTAGA CCCATCCTGCCCCGTCTAGA	1.22338	0.775847	0.352974	19	28650431
id19_34309602_f	3	9	CACCTCAGCCTCCCACAACA CCTCAGCCTCCCACAAACAC CCCACCTCAGCCTCCCACAC GTTCAAGCCTATAATCCCCG GTTCAAGCCTATAATCCCCG GTTCAAGCCTATAATCCCCG AAGCCTATAATCCCCGTGTT CTCAGCCTCCCACGGATTAT GTTCAAGCCTATAATCCCGT	1.22338	0.696528	0.355239	19	34309602
id9_113480825_r	3	8	CTATTCATGTGCCGGATGGA TATTCATGTGCCGGATTGGA CTATTCATGTGCCGGAAGGA TGTCTGTCCATGTGTCCATC TATTCATGTGCCGGAAAGGA CTATTCATGTGCCGGAAGGA TGTCTGTCCATGTGTCCATC AACTATTCATGTGCCGGATT	1.22336	0.679791	0.404728	9	113480825
id9_136758514_f	3	6	CCAGAGTGACAGTGACAGTG CAGAGTGACAGTGACAAGTG CAGCGACCAGAGTGACAGTG CAGCGACCAGAGTGACAGTG CAGAGTGACAGTGACAAAGT CCAGCGACCAGAGTGACAAG	1.22334	0.713194	0.372622	9	136758514
id5_35960438_r	3	4	CCCTTGTCACATACCCTGTG TCCCTGACCCCCCCTCACAA CCCTTGTCACATACCCTTGA CCCTGACCCCCCCTCAACAA	1.22333	0.666921	0.371719	5	35960438
id3_128398769_f	3	7	AGCTTCTGGCCTGCACAGCA GTTACCTTCCTTGCTTGTGC CCAAAGGTTACCTTCCTTGC CCAAAGGTTACCTTCCTTGC AGGTTACCTTCCTTGCTTGC AGCTTCTGGCCTGCAAAGGA CTGAGCTTCTGGCCTGCAGA	1.22315	0.696814	0.409064	3	128398769
id15_92518775_f	3	6	TAAGAGAGTCCTGCACAGCA GCCATAGGCCATGCTTGTGC AGAGAGTCCTGCATGGCCTA CTGCCATAGGCCATGCTTGC CAGGTGCCCAGCTGCCATGC AAGAGAGTCCTGCATGGCTA	1.22314	0.744043	0.389892	15	92518775
id2_235709851_f	3	6	CCCCTCTACCGTAGGATGGA CCCTCTACCGTAGGATTGGA CCCCTCTACCGTAGGAAGGA CCCTCTACCGTAGGAAAGGA CCCCTCTACCGTAGGAAGGA GTTAGACTTGCCCCTTCCTA	1.22311	0.743852	0.382252	2	235709851
id23_18618626_r	3	6	TTCTAAACCCAATGACAGAC TCTAAACCCAATGACAAGAC CAGGGCCTAGGCCCAGTCAT CTAAACCCAATGACAAAGAC CAGGGCCTAGGCCCAGTCAT TTCCCAGGGCCTAGGCCCAT	1.22306	0.765493	0.325063	23	18618626
id3_99792456_f	3	6	ATCCATTAGTCCCAGCAGCA TCCATTAGTCCCAGCAAGCA TTATCCATTAGTCCCAGCAT CATTAGTCCCAGCAAAGCAT TTATCCATTAGTCCCAGCAT ATGTTATCCATTAGTCCCAT	1.22301	0.764308	0.378543	3	99792456
id15_82114018_f	3	7	TCCTTCCCTCTTCATCTATC TCCTCCTTCCCTCTTCATCT CCTTCCCTCTTCATCTTATC TCCTCCTTCCCTCTTCATCT TCTCCCTCCTCCTTCCCTCT TCCTCCTTCCCTCTTCAATC CCCTCCTCCTTCCCTCTTCT	1.223	0.664507	0.387611	15	82114018
id7_42454001_f	3	6	AGCCGCTCTCACCAGCAGCA GCACATAAATCCTTGCTTGC GACAGCCGCTCTCACCAGCA CCGCTCTCACCAGCAAAGCA GACAGCCGCTCTCACCAGCA ACAGCCGCTCTCACCAAGCA	1.22298	0.708788	0.338107	7	42454001
id8_81940874_r	3	6	ATAATCTTCCATGTACAGTA TAATCTTCCATGTACAAGTA GAGCCCATAATCTTCCATGT AATCTTCCATGTACAAAGTA GAGCCCATAATCTTCCATGT GCCCATAATCTTCCAATGTA	1.22298	0.744107	0.357226	8	81940874
id22_33289874_f	3	6	CCCCTCCTCTCAGCTCACTC CGAGCCCCTCCTCTCAGCTC CCCTCCTCTCAGCTCAACTC TTCCCCGAGCCCCTCCTCTC CGAGCCCCTCCTCTCAGCTC TTCCCCGAGCCCCTCCTCTC	1.22296	0.6652	0.349841	22	33289874
id9_23946127_r	3	9	CACCCCCCTACCCTCCTACC TCCCACCCCCCTACCCTCCT GCCATAGCCCCAGGTAAGGA TCCCACCCCCCTACCCTTCC TGCGCCATAGCCCCAGGGTA AGCCCCAGGTAAAGGAGGGT TCCCACCCCCCTACCCTCCT GACTCCCACCCCCCTACCTG GACTCCCACCCCCCTACCTG	1.22296	0.691304	0.380469	9	23946127
id5_162295932_f	3	6	TCTGATACAGAATGACAGAC CTGATACAGAATGACAAGAC TTGTTCTGATACAGAATGAC TGATACAGAATGACAAAGAC TTGTTCTGATACAGAATGAC TTGTTCTGATACAGACTGGT	1.22291	0.729659	0.36154	5	162295932
id22_37495803_f	3	7	TCCAGGTCCCGCAGAGTGAG GGTTGACCCCCTCAACTCTG ACCCGGGTTGACCCCCTCTG CCAGGTCCCGCAGAAGTTGA CCGGTCCAGGTCCCGCAGAA CGGGTTGACCCCCTCAACTG CCCCGGTCCAGGTCCCGCAG	1.22283	0.725627	0.380468	22	37495803
id6_43075423_r	3	7	CTCCCTTCCCCCAAGCAGCT CTCCCTTCCCCCAAGCAAGC CATTCCTCCTCCCAGCTTGG CATTCCTCCTCCCAGCTTGG TCCCTTCCCCCAAGCAAAGC GACCTCCCTTCCCCCAAAGC TCCTCCTCCCAGCTGGGGGA	1.22282	0.677438	0.39204	6	43075423
id9_105622839_r	3	3	TACCTTATGCCAGTGCAGCA ACCTTATGCCAGTGCAAGCA CCTTATGCCAGTGCAAAGCA	1.2228	0.666645	0.4029	9	105622839
id7_129225685_f	3	7	TAGCGCTCTCCCCTACTACT CTGCCTATTCCAAGTAAGTA AGGTAGCGCTCTCCCCTACT CGCTGCCTATTCCAAGTAAG CTGCCTATTCCAAGTAAAGT AGGTAGCGCTCTCCCCTACT TGGAGGTAGCGCTCTCCCCT	1.22279	0.719788	0.348216	7	129225685
id16_66602002_r	3	5	ATCATCACCCAGCTGCAGCA ATCATCACCCAGCTGCAAGC CATCACCCAGCTGCAAAGCA ATCATCACCCAGCTGCAGGG GCTGCTATCATCACCCAGCA	1.22279	0.644772	0.371622	16	66602002
id5_21265331_r	3	10	CCTGCCACCTACCACCACCA CACCCTGCCACCTACCACCA CCTGCCACCTACCACCAACC CTCTCACCCTGCCACCTACC CTCTCACCCTGCCACCTACC CACCCTGCCACCTACCACCA CACCCTGCCACCTACCAACC ACCCTCTCACCCTGCCACCA TCTCACCCTGCCACCTTACC CTGCCACCTACCACCAAACC	1.22273	0.650835	0.364755	5	21265331
id20_3200448_f	3	10	CTCGACACCTTCCTCCTCCT CTTCTCGACACCTTCCTCCT CTCGACACCTTCCTCCTTCC CTGGCTTCTCGACACCTTCC CTGGCTTCTCGACACCTTCC CTTCTCGACACCTTCCTTCC CTTCTCGACACCTTCCTCCT CTGGCTTCTCGACACCTTCC TCCGCTGGCTTCTCGACACC GACCATACCCAGCCCAGGAA	1.22268	0.6569	0.388412	20	3200448
id11_119104388_f	3	10	CTCCCTACCACCACCCTCCT ACATCCTTCCACCCTCCCCA CTCCCTACCACCACCCTTCC TAGCCCTCCCTACCACCACC CTCCCTACCACCACCCTGGA TTGATTACATCCTTCCACCA ACATCCTTCCACCCTCCCCA GATCATTAGCCCTCCCTACC CATTAGCCCTCCCTACCACC CTTCCACCCTCCCCAGGAAA	1.22268	0.724766	0.3458	11	119104388
id23_87479018_r	3	7	TCTGATAGCAATAGTGTGTG TCTGATAGCAATAGTGTTGT ATAACCTCTGATAGCAATAG ATAACCTCTGATAGCAATAG ACCTCTGATAGCAATAGTGT CCAAATAACCTCTGATAGTG AACCTCTGATAGCAAATAGT	1.22258	0.751034	0.396645	23	87479018
id16_31038335_r	3	6	CAGAAAGGGCCACAGCAAGC AATCAGAAAGGGCCACAGCG AGAAAGGGCCACAGCAAAGC ATCAGAAAGGGCCACAAGCG AATCAGAAAGGGCCACAGCG GTGCCCTTAATCAGAAAGGG	1.22251	0.68159	0.377607	16	31038335
id12_124278746_f	3	7	CTGTGCAAACTCCCGCTGCT CCAGCACAGCCCGAGCAAGC GAGCCCAGCACAGCCCGAGC GAGCCCAGCACAGCCCGAGC CAGCACAGCCCGAGCAAAGC CTTGACTGAGCCCAGCACAG GACTGAGCCCAGCACAGCCC	1.22245	0.719294	0.369611	12	124278746
id15_99181700_f	3	6	TCTCCCATCTCTGCCCAGCA CTCCCATCTCTGCCCAAGCA GAAAGCCTTCCCTGCAGAGA CATGAAAGCCTTCCCTGCTT GAAAGCCTTCCCTGCAGAGA CCTTCCCTGCAGATGGGAGA	1.22243	0.721015	0.402501	15	99181700
id12_41271802_r	3	5	TGCAATTGTAATAGAATGAA TGCAATTGTAATAGAATTGA TTCAATGCAATTGTAATAGA TTCAATGCAATTGTAATAGA CAATGCAATTGTAATTAGAA	1.22235	0.781481	0.377163	12	41271802
id11_23952888_f	3	4	CAGCATAGCCCTGCTCTGCA CACTGCTCCTTGCAAGAGCA ACAGAGGCACTGCTCCTTGC CACTGCTCCTTGCAAGAAGC	1.22233	0.69811	0.410245	11	23952888
id6_91102168_r	3	6	CAAATCCAGCCTCCACTACT TCACATAGCTTCCAAGTAAG AAGGTCACATAGCTTCCAAG CACATAGCTTCCAAGTTAAG AAGGTCACATAGCTTCCAAG TTCAAATCCAGCCTCCACTT	1.22231	0.727443	0.369595	6	91102168
id16_84180832_f	3	6	TGCACCTCGAAGCTCTACTA GGCTGCACCTCGAAGCTCTA ACCTCGAAGCTCTAACTAAG TGCACCTCGAAGCTTCTAAG GGCTGCACCTCGAAGCTAAG ACCTCGAAGCTCTAACTTAA	1.22231	0.683336	0.348152	16	84180832
id12_57244325_r	3	9	TTGATGACTCCAATGAAGAA TGATGACTCCAATGAAAGAA TCATTGATGACTCCAATGAA GTCATTGATGACTCCAATGG GATGACTCCAATGAAAAGAA TCATTGATGACTCCAATGAA CTCACCCGCCACCATTCAAT CAGTCATTGATGACTCCAAA GGAGAGAAGATCACAGTCAT	1.22229	0.651689	0.382978	12	57244325
id15_79923539_f	3	7	TCTCGCTCTCGCAGCAACAA GCCCTCTCGCTCTCGCAGCA CTCGCTCTCGCAGCAAACAA CCCTCTCGCTCTCGCAAGCA GCCCTCTCGCTCTCGCAGCA CTCGCTCTCGCAGCAAAACA CCTCTCGCTCTCGCAGCAAA	1.22223	0.641966	0.38777	15	79923539
id4_43515844_r	3	9	TCTTGAATTGCCGCTCTCTA TCTTGAATTGCCGCTCTTCT ATTCTTGAATTGCCGCTCTA AATTACTCATGCTTCCCTAG ATTCTTGAATTGCCGCTCTA TCATGCTTCCCTAGAAAGAG TTCTTGAATTGCCGCTTCTA TATTCTTGAATTGCCGCTAG AATTACTCATGCTTCCCTAG	1.22219	0.721665	0.349243	4	43515844
id5_140652876_r	3	10	CATCTCCAACCTACTCTCTA ATCTCCAACCTACTCTTCTA TACATCTCCAACCTACTCTA TACATCTCCAACCTACTATG TACATCTCCAACCTACTCTA ATCTCCAACCTACTTCTATG TACATCTCCAACCTACTATG TACATCTCCAACCTACTTAT TACATCTCCAACCTACTATG CCCTACATCTCCAACCTATG	1.22218	0.670362	0.381244	5	140652876
id1_248750745_f	3	7	CCTTGCAGTAAAAGACAGAC CCTTGCAGTAAAAGACAAGA TCCCACCTTGCAGTAAAAGA TTGCAGTAAAAGACAAAGAC TCCCACCTTGCAGTAAAAGA CCACCTTGCAGTAAAAAGAC ACTGCTCCCACCTTGCAGAC	1.22217	0.695831	0.360554	1	248750745
id19_46919909_r	3	3	CCTCGTATAGCTGCTCTGCA CCTCGTATAGCTGCTCTTGC AGTGGGCCTCGTATAGCTGC	1.22215	0.744964	0.413919	19	46919909
id23_25029413_r	3	6	CCCCAGTACCAGCAGCAGCC CCCCAGTACCAGCAGCAAGC CGGGCCCCAGTACCAGCAGC CGGGCCCCAGTACCAGCAGC CCCAGTACCAGCAGCAAAGC CCTCGGGCCCCAGTACCAGC	1.22208	0.662632	0.387843	23	25029413
id11_65764586_r	3	8	TCTCTCCCCTTCCTGAAGAA CTCTCCCCTTCCTGAAAGAA CTCTCTCCCCTTCCTGAATG TCTCCCCTTCCTGAAAAGAA CTCTCTCCCCTTCCTGAATG TCCAGCCTCTCTCCCCTTCC TCTCTCCCCTTCCTGAAATG GTCCCACCCCCCATCAGGAA	1.22208	0.664556	0.369815	11	65764586
id11_62136759_r	3	10	TCCTCGGACCACACACTCAC TCCTCGGACCACACACTTCA CACTATCCTCGGACCACACA AACACTATCCTCGGACCACA CACTATCCTCGGACCACACA AAACACTATCCTCGGACCAC AACACTATCCTCGGACACAC ACTATCCTCGGACCACCACA CACTATCCTCGGACCCACAC CAAACACTATCCTCGGACAC	1.22206	0.735639	0.373903	11	62136759
id21_40912537_f	3	7	ATCCTCATAAATCCACTACT GATGGTCCTCACCGAGTAAG GCCTGATGGTCCTCACCGAG CCTCATAAATCCACTTAACT GCCTGATGGTCCTCACCGAG ACATCCTCATAAATCCACTC TGCCTGATGGTCCTCACGAG	1.22202	0.718618	0.366211	21	40912537
id7_140267985_f	3	3	GCCCTTATCTCTCAGCTGCA GCCCTTATCTCTCAGCTTGC GCCCTTATCTCTCAGCAGGG	1.22197	0.738042	0.420996	7	140267985
id3_71965173_f	3	10	ACCACCCCTTCCATCCTCCA CTTCCCTCCCCATGGAAGGA AGCACCACCCCTTCCATCCA CACCACCCCTTCCATGGGGA AGCACCACCCCTTCCATCCA TTCCCTCCCCATGGAAAGGA CACCACCCCTTCCATGGGGA CACCACCCCTTCCATTCCAT CCTCTCTTCCCTCCCATGGA GTTGTTGCACCTCTCTTCCA	1.22194	0.645673	0.385858	3	71965173
id10_3978417_r	3	8	TATTATAAGCCTCTCAACAA ATATTATAAGCCTCTCAATG ATTATAAGCCTCTCAAACAA TATTATAAGCCTCTCAAATG TAGAGTTCAGTCCCCATGAG ATATTATAAGCCTCTCAATG TTATAAGCCTCTCAAAACAA TATTATAAGCCTCTCAAATG	1.22187	0.731758	0.353203	10	3978417
id4_174212559_r	3	9	CATTCTCCTCCTCCTCTCTA CATTCTCCTCCTCCTCTTCT CTCATTCTCCTCCTCCTCTA CAGGCAACTCCTACTCCCCT CTCATTCTCCTCCTCCTCTA CTCATTCTCCTCCTCCTTCT CAGGCAACTCCTACTCCCCT CCCAGGCAACTCCTACTCCT ACTCCTACTCCCCTAGAAAG	1.22185	0.686153	0.364339	4	174212559
id5_26219796_f	3	9	CTTACTGTCTCCTGTCTCTG CCTCCTTCTCCTCAGAAGAC CTCTTACTGTCTCCTGTCTG CTTACTGTCTCCTGAGGAGA CTCTTACTGTCTCCTGTCTG CTCCTTCTCCTCAGAAAGAC TCTTACTGTCTCCTGTTCTG CTTACTGTCTCCTGAGAAGG CTTACTGTCTCCTGAGGAGA	1.22184	0.769833	0.323131	5	26219796
id10_84907422_r	3	6	CAGTGTTCTGTTGCACAGCA CAGTGTTCTGTTGCACAAGC AAGTCCCAGTGTTCTGTTGC GTGTTCTGTTGCACAAAGCA AAGTCCCAGTGTTCTGTTGC AAAGTCCCAGTGTTCTGTGC	1.2218	0.778909	0.307721	10	84907422
id16_11545226_f	3	6	TAGACAGAATGCAGACTGAC TAGACAGAATGCAGACTTGA ATCCATAGACAGAATGCAGA ATCCATAGACAGAATGCAGA AAATCCATAGACAGAATGCC CACAACCCCTGGCACCCGTC	1.22179	0.78068	0.382778	16	11545226
id9_18569159_f	3	9	CTGATCTACTGTCATCATCA CTGATCTACTGTCATCAATC AATCTGATCTACTGTCATCA GTGTAATCTGATCTACTGTC AATCTGATCTACTGTCATCA ATCTGATCTACTGTCAATCA GTGTAATCTGATCTACTGTC TGATCTACTGTCATCAAATC GTAATCTGATCTACTTGTCA	1.22175	0.689566	0.373343	9	18569159
id12_57929990_f	3	6	TAGTACTTACACCAAGTAAG ATTGTAGTACTTACACCAAG TAGTACTTACACCAAGTTAA ATATTGTAGTACTTACACAA ATTGTAGTACTTACACCAAG ATTGTAGTACTTACACCCAA	1.22172	0.675615	0.362538	12	57929990
id15_41446674_r	3	9	CACTGCCTTGACCACCTACC TAACACTGCCTTGACCACCA ACTGCCTTGACCACCTTACC GTCTCACACTACCCTGGTCA TAACACTGCCTTGACCAACC TAACACTGCCTTGACCACCA GTCTCACACTACCCTGGTCA GTCTCACACTACCCTGGTCA GTCTCACACTACCCTGGTAA	1.2217	0.757804	0.348711	15	41446674
id2_237664076_r	3	5	CCTTGGGTCTCTCTGCAGCA CTTGGGTCTCTCTGCAAGCA TGGGTCTCTCTGCATGGACA TTGGGTCTCTCTGCAAAGCA TGGGTCTCTCTGCATGGACA	1.22169	0.681775	0.36823	2	237664076
id6_167518280_r	3	7	TCAGCCAGTACCTACATACA CCATTCAGCCAGTACCTACA CAGCCAGTACCTACATTACA CATTCAGCCAGTACCTTACA CCATTCAGCCAGTACCTACA GGGTGAAACCATGTAAATGT GACACCATTCAGCCAGTACA	1.22168	0.673486	0.398465	6	167518280
id8_60593591_r	3	7	CTCTCACTCCACTCCAACAA CTTCCTCTCACTCCACTCCA TCTCACTCCACTCCAAACAA TTCCTCTCACTCCACTTCCA GTTGGCTTCCTCTCACTCCA CTTCCTCTCACTCCACTCCA CTCACTCCACTCCAAAACAA	1.22158	0.675379	0.375933	8	60593591
id7_139580334_f	3	10	CCTGATGCTACCATCATCAT AGCCCTGATGCTACCATCAT TCTCCTGTCCCCATGAATGA ACCCCCATCTCCTGTCCCCA ACCCCCATCTCCTGTCCCCA AGCCCTGATGCTACCATCAT GCCCTGATGCTACCATTCAT CTCCTGTCCCCATGAAATGA CAACCCCCATCTCCTGTCCA ACCCCCATCTCCTGTCCCCA	1.22157	0.705405	0.385113	7	139580334
id13_43389921_f	3	6	TTCTACTACACTTGACAGAG TCTACTACACTTGACAAGAG ACTGCTTCTACTACACTTGA TCTACTACACTTGACAAAGA ACTGCTTCTACTACACTTGA CACTGCTTCTACTACACTGA	1.2215	0.735231	0.390349	13	43389921
id4_168174469_r	3	7	CACTCAGCCCGCAGAGTGAG CACACATCCCCTCAACTCTG TCGCTCACACATCCCCTCTG ACTCAGCCCGCAGAAGTTGA CGCACTCAGCCCGCAGTTGA TGCGCACTCAGCCCGCAGAA ACTCGCTCACACATCCCCTG	1.2215	0.666714	0.398604	4	168174469
id7_111477240_f	3	8	CACCCCTCTACCAACCACCA TGCCCACCCCTCTACCAACC CACCCCTCTACCAACCAACC TGCCCACCCCTCTACCAACC ATGAAGCCAGCCCTGGTAGA GCCCACCCCTCTACCAAACC GTGCCCACCCCTCTACCACC CCCCTCTACCAACCAAACCA	1.22149	0.629113	0.424917	7	111477240
id16_68360528_f	3	6	CTTACAGACCCTGTGAAGTG TTACAGACCCTGTGAAAGTG GTGACTTACAGACCCTGTGA TACAGACCCTGTGAAAAGTG GTGACTTACAGACCCTGTGA TGAGTGACTTACAGACCCTG	1.22141	0.643831	0.386939	16	68360528
id10_97434396_r	3	10	ATCCCAGCCCCAGTACCAAG AATATCACACCACTTGTACT TCCCAGCCCCAGTACCCAAG AGCACCAAATATCACACCAC AGCACCAAATATCACACCAC AGCACCAAATATCACACCAC ATCCCAGCCCCAGTAACAAG AAAAGCACCAAATATCACAC CCCAGCCCCAGTACCCCAAG AAAAGCACCAAATATCACTG	1.2214	0.658334	0.360827	10	97434396
id11_37228877_f	3	7	TCCTTATCTCTCCTGATGAA AATAACTGCCCCATTCAATC TTCCTTATCTCTCCTGAATG TTCCTTATCTCTCCTGAATG ATAACTGCCCCATTCAAATC TCCTTATCTCTCCTGAAATG ATGCAAATAACTGCCCCATC	1.2213	0.777579	0.356937	11	37228877
id11_19244489_r	3	6	TCATCCTTCCCTGCTCAGCA CATCCTTCCCTGCTCAAGCA TCATCCTTCCCTGCAGGGGA TCCTTCCCTGCTCAAAGCAG TCATCCTTCCCTGCAGGGGA AAAAGACAGGCAAGACCTGC	1.22128	0.728281	0.385953	11	19244489
id3_67572748_f	3	9	TGCTACTCCCCTAAGATAGA GCTACTCCCCTAAGATTAGA CTTCCTTACCTTGCCTTCTT AATGCTACTCCCCTAAGGCA CTTCCTTACCTTGCCTTCTT AATGCTACTCCCCTAAGGCA TAATGCTACTCCCCTAAGAA TACCTTGCCTTCTAAATCTT TAATGCTACTCCCCTAAGCA	1.22121	0.753166	0.35656	3	67572748
id11_75535835_r	3	5	CCTGCATCTCTGTGACTGAC CCTGCATCTCTGTGACTTGA CTTCCCTGCATCTCTGTGAC CTTCCCTGCATCTCTGTGAC CTTCCCTGCATCTCTGTTGA	1.22118	0.691544	0.431742	11	75535835
id10_110217831_r	3	6	CACTTGTCAGCAGCTCTCTT TGCACTTGTCAGCAGCTCTT ACTTGTCAGCAGCTCTTCTT CATTGCACTTGTCAGCAGCT TGCACTTGTCAGCAGCTCTT TGCACTTGTCAGCAGCTTCT	1.22117	0.659431	0.377497	10	110217831
id15_41942216_f	3	7	CCCCCTTCCTCCAGGACGGA TGGGCCTGCTATCTCCCTCC GTGGGCCTGCTATCTCCCTC CCCCCTTCCTCCAGGATAGC CCGGTGGGCCTGCTATCTCC GGGCCTGCTATCTCCGGTCC GGTGGGCCTGCTATCTCCTC	1.22108	0.770766	0.321699	15	41942216
id23_64582342_r	3	7	CTCAGCCATCCTGCAAAGCA TCAGCCATCCTGCAAAAGCA CAGGTCTAACCCCTGCAGGA CAGCCATCCTGCAAAAAGCA CAGGTCTAACCCCTGCAGGA AGGTCTAACCCCTGCAAGGA AACAGGTCTAACCCCTGCTG	1.22099	0.664869	0.387257	23	64582342
id4_13088573_r	3	9	ACGACGCACCCCTTCCTCTT GCTACGACGCACCCCTTCCT CGACGCACCCCTTCCTTCTT TCATGCTACGACGCACCCCT TCATGCTACGACGCACCCCT GCTACGACGCACCCCTTCCT CCTCATGCTACGACGCACCT TCATAGATCCCAAGAAAGGA CCTCATGCTACGACGCACCT	1.22095	0.72876	0.3544	4	13088573
id9_128846740_f	3	4	TCAGAATCCCTTCAGCAGCA TCAGAATCCCTTCAGCAAGC CATGTGAGGTCCCTGCTGAA CAGAATCCCTTCAGCAAAGC	1.22094	0.656317	0.398134	9	128846740
id1_201505527_r	3	8	CCTGAGATGCCCAGGATGGA CTTCTTCCCCATACCCTCCT CTGAGATGCCCAGGATTGGA TCCCCATACCCTCCAAATCC CTTCTTCCCCATACCCTCCT CTTCTTCCCCATACCCTTCC GCTTCTTCTTCCCCATACCC GCCTGAGATGCCCAGGTATG	1.22083	0.651797	0.395171	1	201505527
id5_161560496_f	3	10	ATACAGACCCTCTGTGTATG TACAGACCCTCTGTGTTATG GTGAATATACAGACCCTCTG TGCAGAACATGTCCACACAG GTGAATATACAGACCCTCTG TGCAGAACATGTCCACACAG TGCAGAACATGTCCACAGAA GTGAATATACAGACCCTCTG CCCTGCAGAACATGTCCACA CAGAACATGTCCACAACAGA	1.22077	0.687899	0.409472	5	161560496
id11_93908283_f	3	10	CACTCATCCTATCTTCTCTG CACTCATCCTATCTTCTTCT TTCCACTCATCCTATCTTCT TCTTCCACTCATCCTATCTG TTCCACTCATCCTATCTTCT TCTTCCACTCATCCTATCTG TCTTCCACTCATCCTATCTG TTCTCCCTCCCCAGAAAGAT TCTTCCACTCATCCTATTCT TCTTCCACTCATCCTGGGGA	1.22074	0.659719	0.398222	11	93908283
id14_79602535_r	3	6	GCACATTCCATCCCACTACT GCACATTCCATCCCACTTAC CAGCACATTCCATCCCACTG CAGCACATTCCATCCCACTG CTGATAGCACCCCAGTAAAG CTCCTGATAGCACCCCAGTT	1.22069	0.759712	0.358138	14	79602535
id7_106810799_r	3	10	GATGCAGCTTCCATCCACCA CAGAGATGCAGCTTCCATCC GATGCAGCTTCCATCCAACC TGCCCAGAGATGCAGCTTCC TGCCCAGAGATGCAGCTTCC CAGAGATGCAGCTTCCATCC GAGATGCAGCTTCCAATCCA TGCAGCTTCCATCCAAACCA GCCCAGAGATGCAGCTCCAG TTGCCCAGAGATGCAGGGGT	1.22065	0.731578	0.364838	7	106810799
id8_142227677_r	3	7	CAGCTCGTCCCGCAACAGCA ACAGAAGCCCTGCTTGTTGC GTGAACACACAGAAGCCCTG CAGCTCGTCCCGCACAAGCA AGCTCGTCCCGCAAACAAGC GTGAACACACAGAAGCCCTG GTGAACACACAGAAGCCTGC	1.22059	0.780125	0.328762	8	142227677
id21_36208713_f	3	7	ATCCTCTCTCATCAACAGAA TCCTCTCTCATCAACAAGAA ACCCTATCCTCTCTCATCAA CCTCTCTCATCAACAAAGAA ACCCTATCCTCTCTCATCAA CTATCCTCTCTCATCAACAA AGCAGAGCATCCGTTGAGAG	1.22058	0.695633	0.370344	21	36208713
id6_75564664_r	3	5	TTCTCTTAAGATAGACTGAC TTCTCTTAAGATAGACTTGA CATGGTTCTCTTAAGATAGA CATGGTTCTCTTAAGATAGA GTGACATGGTTCTCTTAAGA	1.22053	0.742196	0.408684	6	75564664
id3_40667694_f	3	10	CCCAGACCTACTGAACTCTG CCCAGACCTACTGAACTTCT GGCCCCTTCCCAGACCTACT CTTCCCAGACCTACTGAACT GGCCCCTTCCCAGACCTACT GGCCCCTTCCCAGACCTACT GCCCCTTCCCAGACCTTACT CTTCCCAGACCTACTGAACT TTCTGGGCCCCTTCCCAGAC TCCCAGACCTACTGAAACTG	1.22051	0.726974	0.365162	3	40667694
id16_58043684_f	3	9	TCCCCTGCTACACACACCAC ATATCCCCTGCTACACACAC AATATCCCCTGCTACACACA CTAATATCCCCTGCTACACA ATCCCCTGCTACACAACACA AATATCCCCTGCTACACACA ACCTAATATCCCCTGCTACA AATATCCCCTGCTACACCAC CTAATATCCCCTGCTACACA	1.22047	0.618431	0.396021	16	58043684
id20_21791118_f	3	7	CACTTGAGTCCACAGCAGAG ACTTGAGTCCACAGCAAGAG AACCACACTTGAGTCCACAG CTTGAGTCCACAGCAAAGAG AACCACACTTGAGTCCACAG ACCACACTTGAGTCCAACAG CACACTTGAGTCCAGCGGAA	1.22045	0.715437	0.353602	20	21791118
id15_77617799_f	3	6	ACCAGTCTCCCAGGACTGAC ACCAGTCTCCCAGGACTTGA AACCACGAAGCTCCCGTCCT CGAAGCTCCCGTCAAAGTCC AACCACGAAGCTCCCGTTCC AACCACGAAGCTCCCGTCCT	1.22043	0.772917	0.379099	15	77617799
id18_37225648_f	3	3	ACCCCCATAGCTGCTCAGCA CCCCCATAGCTGCTCAAGCA CCCCATAGCTGCTCAAAGCA	1.22035	0.728018	0.351857	18	37225648
id7_123783663_r	3	8	CTAACCTGTTCCCAGCAGCA AGCCCATGTTCCATGCTTGC CCTGTTCCCAGCATGGAACA AACCTGTTCCCAGCAAAGCA CCATGTTCCATGCTGGGAAC CTGTTCCCAGCATGGAAACA GAGACCATGTAAGCCCATGC ATGTAAGCCCATGTCCATGC	1.22033	0.72198	0.382685	7	123783663
id11_57217214_f	3	10	CCCACCACCTTCCTCCTCCT CTCCCCACCACCTTCCTCCT CCCACCACCTTCCTCCTTCC GAACTTCTGCTTCCCCAGGA CTCCCCACCACCTTCCTTCC GAACTTCTGCTTCCCCAGGA CTCCCCACCACCTTCCTCCT TTCTGCTTCCCCAGGAAAGG TTCTGCTTCCCCAAGGAAGG GAACTTCTGCTTCCCCAGGA	1.22032	0.66245	0.387363	11	57217214
id23_86347372_r	3	4	AAGTGCACCCATGTGCTGAG AAGTGCACCCATGTGCTTGA TCCTCTCCCCTCAAAGCACA GTATTCCTCTCCCCTCACAT	1.2203	0.729886	0.392258	23	86347372
id14_33361046_f	3	4	CCCCATATGTAGCCCGTGTG ATACTGTATGTCCCTCACAA CATATGTAGCCCGTTGTTGA CCCCATATGTAGCCCGTTGA	1.2203	0.669712	0.368828	14	33361046
id5_167953525_r	3	6	CCCTCCATACCCTGACTGAC GAAAGAAGACCTGTCAAGTC CAGCCCCTCCATACCCTGAC CAGCCCCTCCATACCCTGAC AAAGAAGACCTGTCAAAGTC AAGAAGACCTGTCAAGGGTA	1.2203	0.688542	0.364735	5	167953525
id14_34014675_r	3	4	TAAAATATCCACATGCAGCA TAAAATATCCACATGCAAGC TAATTAAAATATCCACATGC AAAATATCCACATGCAAAGC	1.22028	0.680165	0.395332	14	34014675
id5_61881991_f	3	4	CCTCTCTCCCCTGTTGTGAA GCTGACTCCATTCAACAACA GCTGACTCCATTCAACAAAC CAGCTGACTCCATTCAACAG	1.22027	0.669762	0.421132	5	61881991
id8_135801437_f	3	5	ATCCGCTTACCATTCATGTC AGCACTATCCTGACAATGAA AATCCTAGCACTATCCTGAA CCGCTTACCATTCAATTGTC TGCCATCCGCTTACCATTCA	1.22024	0.6642	0.376314	8	135801437
id1_230761766_r	3	7	CACCTCCTACCCGTTCCTTC TCAGGCCAACTGAACCAGAA TCGCTCTCAGGCCAACTGAA CAGGCCAACTGAACCAAGAA GCTCTCAGGCCAACTTGAAC TCGCTCTCAGGCCAACTGAA TCGCTCTCAGGCCAACGGGT	1.22022	0.619689	0.394674	1	230761766
id6_154895512_r	3	8	AACTATGTATCCCCCAACAA CACACTAGAATAGAGCCCCT ACTATGTATCCCCCAAACAA CACACTAGAATAGAGCCTTG CCACACTAGAATAGAGCCCT CACACTAGAATAGAGCCCCT TATGTATCCCCCAAAACAAG AGAACTATGTATCCCCCAAA	1.22015	0.761735	0.339324	6	154895512
id14_67576657_r	3	7	TATCTCAGCCGGAGACAGAG ATCTCAGCCGGAGACAAGAG ACCTTAGTATCTCAGCCGGA TCTCAGCCGGAGACAAAGAG ACCTTAGTATCTCAGCCGGA CCTTAGTATCTCAGCCCGGA ACCTTAGTATCTCAGCGGAG	1.2201	0.69572	0.363298	14	67576657
id19_55603211_f	3	6	CTCGGCTACACCGTCCTGTC TCGGCTACACCGTCCTTGTC CGGCTACACCGTCGGGAGTG CGGCTACACCGTCGGGAGTG CCCGCACTCCCGACAAAGGA GGCTACACCGTCGGGAAGTG	1.21994	0.712795	0.370455	19	55603211
id20_20864343_f	3	8	TCCTACCATCTTCTGATGAC CCTACCATCTTCTGATTGAC TCTTCCTACCATCTTCTGAC CCTTCTTCCTACCATCTTCT TCTTCCCCCAGTCAAGAAGA TCTTCCTACCATCTTCTGAC GTCTTCTTCCCCCAGAAAGA GTCTTCTTCCCCCAGATGGT	1.2199	0.731113	0.383111	20	20864343
id9_126082617_r	3	10	CTTCATACTCCCTGTCTCTG CTTCATACTCCCTGTCTTCT TCTGGGGATGGCCAACCCCA ACCTTCATACTCCCTGTCTG ACCTTCATACTCCCTGTCTG ATGGCCAACCCCAGAAAGAC TCTGGGGATGGCCAACCCCA ACCTTCATACTCCCTGTTCT AGGGACACCTTCATACTCCC AGGGACACCTTCATACTCCC	1.21988	0.679494	0.388337	9	126082617
id13_55836972_r	3	4	TTCCTGCCCCTTCTGCAGCA TCCTGCCCCTTCTGCAAGCA TCCTGCCCCTTCTGCAAAGC GAATTCTTGGCCCTGCAGAA	1.21984	0.641874	0.419441	13	55836972
id20_15541893_f	3	10	CCCTTCCCCACTACACCACA CTTCCCCACTACACCCACAT GCTCTCCCTTCCCCACTACA ATAACATTCCCATGTGTAGT CTCTCCCTTCCCCACTTACA TCCCTTCCCCACTACACCCA CTTCCCCACTACACCCAACA TCCCTTCCCCACTAACACAT AACCATAACATTCCCATGTG GCTCTCCCTTCCCCACACAT	1.21981	0.707267	0.355376	20	15541893
id11_133835133_f	3	6	CTGGGTATCCTCACACAGCA GGGTATCCTCACACAAGCAC CCCAGCACTGGGCCCGTGTG CCCAGCACTGGGCCCGTGTG CACCTGGGTATCCTCACACA TCACCTGGGTATCCTCACAA	1.21962	0.690943	0.349976	11	133835133
id17_81996584_r	3	4	TCCTGAGTGTGCTCGCAGCA CCTGAGTGTGCTCGCAAGCA CTGAGTGTGCTCGCAAAGCA CTTCTCCTGAGTGTGCTCGC	1.21957	0.663086	0.357748	17	81996584
id7_150666163_f	3	6	ACCTTATGAGACTCGCAGCA CCTTATGAGACTCGCAAGCA TATGAGACTCGCAAGGCGCT CTTATGAGACTCGCAAAGCA CTTATGAGACTCGCAAGGCT TGGAGTCTGTCTACCCCAAG	1.2194	0.743845	0.300306	7	150666163
id23_48604848_f	3	6	CCTCTCACCCCGACAGTGAC CTCACTGCCCGTCAACTGTC CCTCTCCCTCTCACCCCGAC CTCTCACCCCGACAAGTTGA CCTCTCCCTCTCACCCCGAC CACATGTCCTCACTGCCCGT	1.2194	0.716635	0.358433	23	48604848
id3_116607770_f	3	10	TCACTCACCTGCCCCCTCCC TCATTCACTCACCTGCCCCC CTCAACTTCTCCAGGGAAGG ACTCATTCACTCACCTGCCC ACTCATTCACTCACCTGCCC TCATTCACTCACCTGCCCCC CTCAACTTCTCCAGGGGGGC CTCTCAACTTCTCCAGGGGC CTGCACTCATTCACTCACCC CTGCACTCATTCACTCACCC	1.21939	0.736553	0.382373	3	116607770
id4_6901134_r	3	10	CCTCCTCCTCCCACACAACA CTCCTCCTCCCACACAAACA GTCCCACCCGCTCCCTGTGT CTCCTCCTCCCACAGGGAGC TCCTCCTCCCACACAAAACA GTCCCACCCGCTCCCTGTGT AGGCAGTCCCACCCGCTCCC CTCCTCCTCCCACAGGGAGC AGGCAGTCCCACCCGCTCTG CAGTCCTCCTCCTCCCACAG	1.21939	0.71627	0.357794	4	6901134
id6_107837279_f	3	9	AACATCTTCCACCTCCTCCT AAGAACATCTTCCACCTCCT TTCCAAGAACATCTTCCACC AACATCTTCCACCTCCTTCC TTCCAAGAACATCTTCCACC AAGAACATCTTCCACCTCCT AAGAACATCTTCCACCTTCC TTCCAAGAACATCTTCACCT TCCAAGAACATCTTCCCACC	1.21937	0.733938	0.360231	6	107837279
id3_25566719_r	3	10	ACTGTCCCCATCCACCACCA CTGCTTCACTGTCCCCATCC ACTGTCCCCATCCACCAACC TTCACTGTCCCCATCCACCA TTCACTGTCCCCATCCACCA CTGCTTCACTGTCCCCATCC TCACTGTCCCCATCCAACCA GCATTCTGCTTCACTGTCCA GCTTCACTGTCCCCAATCCA TTCTGCTTCACTGTCCCCAG	1.21933	0.686377	0.389888	3	25566719
id10_32980763_f	3	6	CCTAGGTCTGCAATGCAGTG TAGGTCTGCAATGCAAGTGC GCCCTCCTAGGTCTGCAATG GCCCTCCTAGGTCTGCAATG CCTCCTAGGTCTGCAAATGC CCCTCCTAGGTCTGCGGGAG	1.21931	0.717439	0.325812	10	32980763
id6_71792530_f	3	8	TGGCTCTTCAGCATCATCAT GAGTGGCTCTTCAGCATCAT ATCAGAGTGGCTCTTCAGCA TGGCTCTTCAGCATCATTCA ATCAGAGTGGCTCTTCAGCA TCAGAGTGGCTCTTCAAGCA GAGTGGCTCTTCAGCATCAT GAGTGGCTCTTCAGCATTCA	1.21929	0.680321	0.376558	6	71792530
id2_228442941_f	3	7	TGCTCTTCCTACATCATCAT CTCTGCTCTTCCTACATCAT TGCTCTTCCTACATCATTCA AATCTCTGCTCTTCCTACAT CTCTGCTCTTCCTACATCAT CTCTGCTCTTCCTACATTCA AATCTCTGCTCTTCCTACAT	1.21927	0.761703	0.372758	2	228442941
id7_67594435_r	3	6	CGTGCATCCCTTAAGCAGAG TGCATCCCTTAAGCAAGAGC CTTCATGAATACCCGCTTAA CGTGCATCCCTTAAGCAAGC CTTCATGAATACCCGCTTAA CAACGTGCATCCCTTAAAGC	1.21921	0.731757	0.351339	7	67594435
id5_168585607_r	3	10	CAACTCACCACCTGTCTCTG AGCGGGTATCCACAGAAGAC TACAACTCACCACCTGTCTG TAGGTACAACTCACCACCTG TACAACTCACCACCTGTCTG TAGGTACAACTCACCACCTG GCGGGTATCCACAGAAAGAC TAGGTACAACTCACCACCTG TGAGCGGGTATCCACAGAAC TACTGAGCGGGTATCCACAG	1.21921	0.67805	0.391078	5	168585607
id7_68717195_f	3	6	CCCACCCCCACCTACATACA GATTCCCACCCCCACCTACA CCACCCCCACCTACATTACA ATTCCCACCCCCACCTTACA GATTCCCACCCCCACCTACA AAAGGGACATCTCCATGTGG	1.2192	0.704467	0.401277	7	68717195
id16_79621366_f	3	5	GTCTTCTCACCACAGCAGCA GTCTTCTCACCACAGCAAGC CTTCTCACCACAGCAAAGCA AGAGACTCTGTTCCCTGCTG TGGTCAAGTCTTCTCACCAC	1.21909	0.622026	0.375775	16	79621366
id3_61349214_r	3	7	TGAAGCACGCACCGTATGTA AGGCAGAGTTCCTTACAATA TCTGTGAAGCACGCACCGTA TCTGTGAAGCACGCACCGTA GGCAGAGTTCCTTACAAATA CTGTGAAGCACGCACCCGTA ATCTGTGAAGCACGCACGTA	1.21905	0.708113	0.355884	3	61349214
id23_17030465_f	3	6	GCACTTCTACTCAGAATAGA ACTTCTACTCAGAATTAGAA ACAGGCACTTCTACTCAGAA ACAGGCACTTCTACTCAGAA ACTTCTACTCAGAATTAAGA ACAGGCACTTCTACTCAAGA	1.21903	0.691916	0.374138	23	17030465
id5_72434419_f	3	10	AAACACAGCCACCCTCTCTG CTCTTACGTTCCCCAGAAGA ACAAACACAGCCACCCTCTG CACTACAAACACAGCCACCC ACAAACACAGCCACCCTCTG TCTTACGTTCCCCAGAAAGA TTCTCTTACGTTCCCCAGAA CACTACAAACACAGCCACCC CACACTACAAACACAGCCCT TACAAACACAGCCAACCCTG	1.21902	0.67914	0.371225	5	72434419
id10_119704077_f	3	2	CACAGCTAGTAGATGCTGCA CACAGCTAGTAGATGCTTGC	1.21897	0.715534	0.50344	10	119704077
id11_129934198_r	3	4	TCCAGCTTCATTCAGCTGCA TCCAGCTTCATTCAGCTTGC TTCTCCAGCTTCATTCAGCA CCAGCTTCATTCAGGGATGC	1.21897	0.717917	0.418908	11	129934198
id23_53209494_r	3	7	TCCTAGATATCTGTACAGTA CCTAGATATCTGTACAAGTA CCTAGATATCTGTAGGGCTT CTAGATATCTGTACAAAGTA CCTAGATATCTGTAGGGCTT CCTAGATATCTGTAGGGACT TTCCTAGATATCTGTAGCTT	1.21893	0.742646	0.351424	23	53209494
id23_67951318_f	3	6	GCCTGCCACTGAGTACAGTA CCTGCCACTGAGTACAAGTA GGCTTGACCACCTTACTCAG CTGCCACTGAGTACAAAGTA GGCTTGACCACCTTACTCAG CAATGCCTGCCACTGAAGTA	1.21891	0.725271	0.360255	23	67951318
id3_165454687_r	3	10	ACACTGTAATACACACTCAC CACTGTAATACACACTTCAC AAGCACACTGTAATACACAC AAAGCACACTGTAATACACT AAGCACACTGTAATACACAC AAAGCACACTGTAATACACT GCACACTGTAATACAACACT GACAAAGCACACTGTAATAC AAAGCACACTGTAATACACT GACAAAGCACACTGTAATAC	1.21891	0.741675	0.337456	3	165454687
id17_16450385_f	3	6	GGGCCCGAGACTGAACAGAA GGCCCGAGACTGAACAAGAA AAGGAGGGCCCGAGACTGAA GCCCGAGACTGAACAAAGAA AAGGAGGGCCCGAGACTGAA TCCAAATCCGTTCAAGTCTC	1.2188	0.688239	0.381706	17	16450385
id2_177763635_r	3	3	TGAGTCCCATGGACAGCAGC CCTGAGTCCCATGGACAGCG TCTGCCACCCCGCTTGTCCA	1.21871	0.652747	0.428727	2	177763635
id7_28089169_r	3	10	ATCGCCACAGACCATCACAT TCATCGCCACAGACCATCAT TCGCCACAGACCATCAACAT CCTCATCGCCACAGACCATT CCTCATCGCCACAGACCATT CATCGCCACAGACCATTCAT TCATCGCCACAGACCATCAT CCTCATCGCCACAGACATTG CCTCATCGCCACAGACCATT CCTCATCGCCACAGACCCAT	1.2187	0.704913	0.373593	7	28089169
id15_61915808_r	3	7	TCGACCTGTCAGTCCACGTC TGCCAATTCTCCTGACTGAC CGACCTGTCAGTCCACCGTC GACAGTCGACCTGTCAAGTC GTGACGACAGTCGACCTGTC GACCTGTCAGTCCACCCGTC GTGACGACAGTCGACCTGTC	1.21867	0.628039	0.419066	15	61915808
id8_4626722_r	3	5	TGGGGCATCCTTGAACTGAA TGGGGCATCCTTGAACTTGA TTGGGGCATCCTTGAAGGGT TTGGGGCATCCTTGAAGGGT CCCATCCTGACCTACCTTCA	1.21867	0.737195	0.428944	8	4626722
id23_133126760_f	3	3	TTCCACCCCTATCAGCAGCA TTCCACCCCTATCAGCAAGC TCCACCCCTATCAGCAAAGC	1.21865	0.651837	0.496738	23	133126760
id14_50085628_f	3	4	GCCCCCATCTAGAGACTGAG GCCCCCATCTAGAGACTTGA CCACTCTGCCCCCATCTAGA CCACTCTGCCCCCATCTTAG	1.21863	0.789171	0.416344	14	50085628
id20_47942730_f	3	5	CCCTGCTTCACATCCATCAT GTCCCCTGCTTCACATCCAT TGCGGCCCTCTGCCAATGAA ACAAGTCCCCTGCTTCACAT AGTCCCCTGCTTCACATCAT	1.2186	0.73582	0.362851	20	47942730
id3_60757779_f	3	7	AATGATTCAGTCTTCAACAA GTTGAATGATTCAGTCTTCA AATGATTCAGTCTTCAAACA CTGTTGAATGATTCAGTCAA GAAAGCTGTTGAATGATTCA TGATTCAGTCTTCAAAACAA GTTGAATGATTCAGTCTTCA	1.21851	0.712197	0.43358	3	60757779
id22_19962433_f	3	10	TTGCCCCTCTGCAAACACAA TGCCCCTCTGCAAACAACAA AACCTTGCCCCTCTGCAAGG CCTTGCCCCTCTGCAAACAA CCTTGCCCCTCTGCAAACAA CTTGCCCCTCTGCAAAACAA AACCTTGCCCCTCTGCAAGG TGCCCCTCTGCAAACAAACA AACCTTGCCCCTCTGCAAGG GAACCTTGCCCCTCTGCAAA	1.21849	0.697563	0.376475	22	19962433
id4_158863109_f	3	7	CTTCCCCCAAACAATCCATC CCCTTCCCCCAAACAATCAG TTCCCCCAAACAATCCCATC CCCTTCCCCCAAACAATTCA TCCTCCCTTCCCCCAAACAG CCCTTCCCCCAAACAATCAG TCCCCCAAACAATCCCCATC	1.21848	0.692446	0.383038	4	158863109
id5_11086478_f	3	5	GGCCACGCTTGCAGACTGAC GGCCACGCTTGCAGACTTGA ATGTGGCCACGCTTGCAGAC ATGTGGCCACGCTTGCAGAC ATGTGGCCACGCTTGCAAGA	1.21844	0.708626	0.423472	5	11086478
id21_41985725_f	3	6	CCCAAATTCATGCTGCAGCA CCCAAATTCATGCTGCAAGC CATGATACCCAAATTCATGC CCAAATTCATGCTGCAAAGC GATACCCAAATTCATGCTGC ATGATACCCAAATTCAATGC	1.21843	0.754555	0.32646	21	41985725
id2_219573138_f	3	3	CCCTTGTTCCACTGACTGAA GGCTTATCCATTCAAGTCAG TATCCATTCAAGTGGAACAA	1.2184	0.71725	0.421865	2	219573138
id10_100874750_f	3	10	CCCTACACCCTCTACTACTA TTACCCTACACCCTCTACTA GCCTTACCCTACACCCTCTA CCTACACCCTCTACTAACTA GCCTTACCCTACACCCTCTA CGCACCTGCTCCTTAGTTAG TTACCCTACACCCTCTACTA CCACGCACCTGCTCCTTAGA GAGCCTTACCCTACACCCTA GCCTTACCCTACACCCTCTA	1.21832	0.641958	0.381118	10	100874750
id12_14147903_f	3	6	CCCCCGAGTCATGAGCAGAG CCCCGAGTCATGAGCAAGAG AACACACCCCCGAGTCATGA CCCGAGTCATGAGCAAAGAG AACACACCCCCGAGTCATGA AACACACCCCCGAGTCAATG	1.2183	0.714679	0.358802	12	14147903
id6_16680578_r	3	6	CCTGCCCCTTGCTCTCTCTT AACCTGCCCCTTGCTCTCTT CTGCCCCTTGCTCTCTTCTT GGAACCTGCCCCTTGCTCTT AACCTGCCCCTTGCTCTCTT ACCTGCCCCTTGCTCTTCTT	1.21819	0.661161	0.362192	6	16680578
id12_824560_r	3	5	TCAAGATTATCCCAGCTAGC TCAAGATTATCCCAGCAGGA ATGATTCCCTCCTGCTAAGC TCAAGATTATCCCAGCAAGG TCAAGATTATCCCAGCAGGA	1.21816	0.755148	0.335167	12	824560
id23_111868844_r	3	3	ATGTGCAGCCATTCACTGAA TCCTACTCCCTTCAAGTGAA TGTGCAGCCATTCAACTTGA	1.21812	0.671582	0.382856	23	111868844
id13_114041779_r	3	8	CAGACCAACCCACGTCGCGT TTCAGACCAACCCACGTCGT GACCAACCCACGTGGGAAGG GACCAACCCACGTGGGAAGG TTCAGACCAACCCACGTTCG AGCCAGAATGAGCTGCCACG ATGAGCTGCCACCTCCCACG GAATGAGCTGCCACCCACGT	1.21809	0.638795	0.403931	13	114041779
id2_205188689_f	3	5	CTAGGTGACCAGCAGCAGCA CTAGGTGACCAGCAGCAAGC GCCTAGGTGACCAGCAGCAG TAGGTGACCAGCAGCAAAGC GTTGCCTAGGTGACCAGCAG	1.21807	0.655667	0.399477	2	205188689
id5_74398641_f	3	10	TCTTCATATTCAGCACACAA CTTCATATTCAGCACAACAA CCTCTTCATATTCAGCACAA TCCTCTTCATATTCAGCAAA CCTCTTCATATTCAGCACAA TTCATATTCAGCACAAACAA CTCTTCATATTCAGCAACAA TCCTCTTCATATTCAGCAAA ATTCATAGAGTCAAACCCTT TCTGTTCCTCTTCATATTCA	1.21803	0.665378	0.357626	5	74398641
id4_41290677_r	3	4	GTTCCTGCCATTCTGCAGCA GTTCCTGCCATTCTGCAAGC TCCTGCCATTCTGCAAAGCA CCAGGCACCTCCCTGCAGAA	1.21802	0.655121	0.349147	4	41290677
id18_55778736_f	3	10	AAAGTATCGCCCTTCCTCTT TAATTCTACCCACAACCCAA TAAAAGTATCGCCCTTCCTT TACCCACAACCCAAGAAGGA CTCATCTAATTCTACCCACA TAATTCTACCCACAACCCAA TCTAATTCTACCCACAACCA ACCCACAACCCAAGAAAGGA TTCTACCCACAACCCAAGAA TAATTCTACCCACAACCCAA	1.21801	0.751692	0.328814	18	55778736
id21_41171258_f	3	5	TGAATGAGCAACAGAATGAA TGAATGAGCAACAGAATTGA CTGCTGAATGAGCAACAGAA CTGCTGAATGAGCAACAGAA CTGCTGAATGAGCAACAAGA	1.21799	0.721254	0.381932	21	41171258
id22_19768096_f	3	9	CTCCCTTCCTGAGCGCAAGC TCCCTTCCTGAGCGCAAAGC CCCTCCCTTCCTGAGCAGGA CTCCCTTCCTGAGCGCAGGA GATCCCTCCCTTCCTGAGCA CTCCCTTCCTGAGCGCAGGA TCCCTCCCTTCCTGAGCGCA CCCTCCCTTCCTGAGCAGGA CCCTTCCTGAGCGCAAAAGC	1.21799	0.705211	0.344724	22	19768096
id16_67194681_f	3	6	TCCCTTACCACCCATCTCTA CCCATTGAGACCCTAGAAGA CTGCCCATTGAGACCCTAGA CTGCCCATTGAGACCCTAGA CATCCCTTACCACCCATCTA CATTGAGACCCTAGAAAGAT	1.21798	0.702421	0.381358	16	67194681
id10_8389746_f	3	8	AATCATCTGACCTGACAGAC ATCATCTGACCTGACAAGAC CATCTGACCTGACTGGAGAC CATCTGACCTGACTGGAGAC TCATCTGACCTGACAAAGAC ATCTGACCTGACTGGAAGAC CATCCTAACCCAGTCCAGTC CCTCACATCCTAACCCAGTC	1.21797	0.696303	0.347636	10	8389746
id3_84093939_r	3	9	CCCCTAGCACAAGCAGTAGC CCCTAGCACAAGCAGTTAGC ATATTACCCCTAGCACAAGC TTACCCCTAGCACAAGCAGC ATATTACCCCTAGCACAAGC TTACCCCTAGCACAAGCAGC ATATTACCCCTAGCACAAGC TATTACCCCTAGCACAAAGC AAAACCATATTACCCCTAGC	1.21796	0.685169	0.384842	3	84093939
id10_119681388_r	3	5	CCCTTCCACCAAGCGCAGGA CATCCCTTCCACCAAGCGCA ATCCCTTCCACCAAGCCGCA CTCATCCCTTCCACCAAGCA GCCAGCAATGGTGCCATCCT	1.21793	0.615758	0.393038	10	119681388
id20_53284731_r	3	10	CTCTTATTGCCATCACACAA TCTTATTGCCATCACAACAA CTCTCTTATTGCCATCACAA CTCTCTTATTGCCATCAATG CTCTCTTATTGCCATCACAA TCTCTTATTGCCATCAACAA TATTGCCATCACAAACAATG CTCTCTTATTGCCATCAATG TCTCTTATTGCCATCAAATG TCTCTTATTGCCATGGGGGT	1.21792	0.639279	0.379949	20	53284731
id23_3664146_r	3	3	GTCTTCCAGTGCGTGCAGCA TCTTCCAGTGCGTGCAAGCA CTTCCAGTGCGTGCAAAGCA	1.21791	0.658016	0.388866	23	3664146
id24_20900457_f	3	5	GTACTCTTCAATAGAATGAA GTACTCTTCAATAGAATTGA ATTCTGTACTCTTCAATAGA ATTCTGTACTCTTCAATAGA TTCTGTACTCTTCAATTAGA	1.21789	0.793481	0.355025	24	20900457
id12_110245565_r	3	4	ATAAGCAGACCTGAGCAGCG ATAAGCAGACCTGAGCAAGC TAAGCAGACCTGAGCAAAGC TCCAATAAGCAGACCTGAGC	1.21784	0.650607	0.451273	12	110245565
id6_150250769_r	3	10	TTCATCTGAGACCATCACAT ACTTCATCTGAGACCATCAT AATTGACCAGCCCATGTTGA AGGCTTAATTGACCAGCCCA AGGCTTAATTGACCAGCCCA ACTTCATCTGAGACCATTCA ACTTCATCTGAGACCATCAT TAGGCTTAATTGACCAGCCA TCATCTGAGACCATCAAACA TCTTACTTCATCTGAGACCA	1.21782	0.686284	0.392802	6	150250769
id5_133123255_r	3	7	AGCCTGCCCGTGAACATACA CTCAGCCTGCCCGTGAACAA GCCTGCCCGTGAACATTACA CATCTCAGCCTGCCCGTGAA CTCAGCCTGCCCGTGAACAA CTCAGCCTGCCCGTGAAACA TCTCAGCCTGCCCGTGAAAA	1.2178	0.744093	0.366665	5	133123255
id23_120097011_r	3	3	ATGTGCTAGTCCATGCTGCA ATGTGCTAGTCCATGCTTGC ATCTGTGACCCTGCAAAGCA	1.2178	0.683321	0.439474	23	120097011
id12_74765410_r	3	5	TTCTCAACCCTTAGAATGAA TTCTCAACCCTTAGAATTGA ACAAGCCAAGATCCCTTCTA ACAAGCCAAGATCCCTTCTA GCACAAGCCAAGATCCCTAA	1.21773	0.819452	0.354813	12	74765410
id14_76546803_f	3	9	CACCATGCCTAGAAGATAGA ACCATGCCTAGAAGATTAGA ATTACAGACTGCCTTCTTCT AATATTACAGACTGCCTTCT ATTACAGACTGCCTTCTTCT AATATTACAGACTGCCTTCT TAGCACCATGCCTAGAAAGA TATTACAGACTGCCTAGGCA GCCCTTAGCACCATGCCTAG	1.21771	0.75932	0.357223	14	76546803
id12_127837976_f	3	6	TCCTTCTCTAGACAGATAGA CCTTCTCTAGACAGATTAGA CCTCTCCTTCTCTAGACAGA ATCTCCTCTCCTTCTCTAGA CCTCTCCTTCTCTAGACAGA CTCTCCTTCTCTAGACCAGA	1.21764	0.699357	0.385946	12	127837976
id9_886909_f	3	7	ATGCTTATCCTCTGTCAGTC CCGATTCCTTGCCCAGACAG TGCTTATCCTCTGTCAAGTC GCTTATCCTCTGTCAAAGTC CTCTGCTTATGCTTATCCTC CCGATTCCTTGCCCAGACAG TTATGCTTATCCTCTGTTCT	1.21763	0.686508	0.35389	9	886909
id7_3843018_r	3	7	CTAAGTCCAGACGGACTGAC CTAAGTCCAGACGGACTTGA CTGCCTAACGCCCGTCCGTC CTGCCTAACGCCCGTCCGTC CCTAAGTCCAGACGGGCGTT CCTAACGCCCGTCTGGACTT TGCCTAACGCCCGTCCCGTC	1.21763	0.730242	0.407151	7	3843018
id5_8113218_f	3	8	AAGAGCAGCCCCCGTGTGTG CTCGTTCAGACCTCACAACA CCAGTCTCGTTCAGACCTCA TCGTTCAGACCTCACAAACA TCTCGTTCAGACCTCACACG CCAGTCTCGTTCAGACCTCA TCTCGTTCAGACCCTCACGG CAGACCAGTCTCGTTCAGAC	1.21759	0.671412	0.372203	5	8113218
id16_11355843_f	3	7	CTCAGTATCCCTGCCCAGCA TCAGTATCCCTGCCCAAGCA TATCTCAGTATCCCTGCATG CAGTATCCCTGCCCAAAGCA TATCTCAGTATCCCTGCATG GTATGTTACCTAAGACCCCA GTATGTTACCTAAGACCCCA	1.21756	0.693729	0.372604	16	11355843
id23_37589636_f	3	6	CCCTCCTTCAACCTACTACT ACTGTCTTCACCAAGTAAGT AAACCCTCCTTCAACCTACT AAACCCTCCTTCAACCTACT CACTGTCTTCACCAAGTTGA GCCACTGTCTTCACCAAGTA	1.21747	0.679956	0.348679	23	37589636
id2_225447044_f	3	7	TATCAATAGCCTAAGATGAG ATCAATAGCCTAAGATTGAG ATCTTGCTCCCCCCACTCTT ATCTTGCTCCCCCCACTCTT GCTCCCCCCACTCAAATCTT TCCTGTATCAATAGCCTAAG TCTTGCTCCCCCCACTTCTT	1.21743	0.65472	0.407113	2	225447044
id14_58027101_f	3	5	TCTTCACTCCTCACAATAAT ATAATCTTCACTCCTCACAA CTTCACTCCTCACAATTAAT TAATCTTCACTCCTCAACAA ATAATCTTCACTCCTCACAA	1.2174	0.680336	0.399794	14	58027101
id7_28656658_f	3	10	AGCTCCTGACCTCCTCTCTC TCCAAGCTCCTGACCTCCTC CAAGCTCCTGACCTCCTCTC GCTCCTGACCTCCTCTTCTC AGCTCCTGACCTCAGGAAAA TCCAAGCTCCTGACCTCCTC GTCCAAGCTCCTGACCTCTC TCCAAGCTCCTGACCTCCTC CAAGCTCCTGACCTCCTCTC AAGCTCCTGACCTCCTTCTC	1.21738	0.710407	0.371937	7	28656658
id1_210264648_f	3	8	CCTATCCCCACACTGACACT ACCCCTATCCCCACACTGAC CTCACCCCTATCCCCACACT CCTATCCCCACACTGACCAC TTCCACACCCCAGTCAAGTG CCTCACCCCTATCCCCACTG CTCACCCCTATCCCCACACT ACCCCTATCCCCACACTGAC	1.21731	0.660411	0.367644	1	210264648
id7_107959959_r	3	5	TCTTCCCTTCCGCTCATCAT AACAGTATCATCCCTATGAG CTTCCCTTCCGCTCATTCAT TTCTTCCCTTCCGCTCAATA AACAGTATCATCCCTATGAG	1.21725	0.751652	0.340511	7	107959959
id12_20315567_r	3	10	GCCACCACCACCATCATCAT GTTGCCACCACCACCATCAT AGAGTGACTCCCATGAATGA TCCTGTTGCCACCACCACCA TCCTGTTGCCACCACCACCA CCCAGAGTGACTCCCATGAA GTTGCCACCACCACCATCAT AACTCCTGTTGCCACCACCA TCCTGTTGCCACCACCACCA CCTGTTGCCACCACCAACCA	1.21717	0.640687	0.383978	12	20315567
id6_91562269_f	3	10	CTCTGCCCTCCACCTCTCTG CTCTGCCCTCCACCTCTTCT ATCTCTGCCCTCCACCTCTG TCCATCTCTGCCCTCCACCT ATCTCTGCCCTCCACCTCTG CCCTGCTCCTCCCCAGAAGG TCCATCTCTGCCCTCCACCT CCCTGCTCCTCCCCAGAAAG CTATCCATCTCTGCCCTCCT GAGTTCCCTGCTCCTCCCCA	1.21713	0.698261	0.348881	6	91562269
id7_146886946_r	3	4	CTATGATCCACTGAGCAGCA CTATGATCCACTGAGCAAGC TTCCTATGATCCACTGAGCA TATGATCCACTGAGCAAAGC	1.21699	0.6927	0.400406	7	146886946
id10_27761516_f	3	9	AACTGCCTCAAATGTGTATG ACTGCCTCAAATGTGTTATG ATTAATAACTGCCTCAAATG AATAACTGCCTCAAATGTGT ATTAATAACTGCCTCAAATG ATTAATAACTGCCTCATGTG AATTAATAACTGCCTCAATG AATAACTGCCTCAAATGTGT ATTAATAACTGCCTCAAATG	1.21697	0.750875	0.380701	10	27761516
id17_21472291_r	3	7	TAAAATACCCTCTTACTACT CTGGACCCCAAGTAAGTAAG GCTTCTGGACCCCAAGTAAG GCTTCTGGACCCCAAGTAAG TGGACCCCAAGTAAGTTAAG GACTTCTAAAATACCCTCTT CTTCTGGACCCCAAGTTAAG	1.21694	0.676196	0.376441	17	21472291
id19_31976654_r	3	8	AGCACTTCCCACGTGCAGTG AGCACTTCCCACGTGCAAGT TAGCACTTCCCACGTGGGGT CACTTCCCACGTGCAAAGTG TAGCACTTCCCACGTGGGGT ACTAGCACTTCCCACGTGGC ACTAGCACTTCCCACGTGGT GCCCAGCCACGGCACCACGT	1.21693	0.741931	0.349877	19	31976654
id8_127723716_f	3	6	CCAGGTTGCCCACCACAGCA AGGTTGCCCACCACAAGCAC GTCACCAGGTTGCCCACCAC GTCACCAGGTTGCCCACCAC CACCAGGTTGCCCACCACAC GACGTCACCAGGTTGCCCAC	1.21693	0.710384	0.35523	8	127723716
id1_241423980_f	3	4	TCCCCCACCCTCCTGCAGCA GTGGGATCCACCCTGCTTGC GTGGGATCCACCCTGCAGGA CCCCACCCTCCTGCAAAGCA	1.21692	0.623873	0.405562	1	241423980
id9_136444574_f	3	7	ATCCAGTTGCCCCATGTATG TCCAGTTGCCCCATGTTATG TTGCTGTTCAGTCTCCACAT TTGCTGTTCAGTCTCCACAT GGGTCGATCCAGTTGCCCCA GTTCAGTCTCCACATAAACA TTGCTGTTCAGTCTCCAACA	1.21692	0.682387	0.371258	9	136444574
id3_152009508_r	3	5	ATGGTTAATCAGTGACTGTG ATGGTTAATCAGTGACTTGT GCATCCATGGTTAATCAGTG GCATCCATGGTTAATCAGTG GCATCCATGGTTAATCAAGT	1.21691	0.781784	0.373965	3	152009508
id6_22678563_f	3	7	CAAAGCCCTAGTTGTCAGTC AAAGCCCTAGTTGTCAAGTC CACTGACATCCCAGACAACT AAGCCCTAGTTGTCAAAGTC CACTGACATCCCAGACAACT ACTGACATCCCAGACAAACT AGATTCACAAAGCCCTAGTC	1.21681	0.719951	0.352934	6	22678563
id9_135113626_r	3	5	TGTGGATCCCACAGAGTGAG GTGGACACCCCTCAACTCTG GCTCTGTGGATCCCACAGAG TCTGTGGATCCCACAGTTGA GCTCTGTGGATCCCACAAGA	1.21678	0.706415	0.410939	9	135113626
id14_69878977_f	3	4	TACTCTTCCCAGATGCAGCA TACTCTTCCCAGATGCAAGC CTCTTCCCAGATGCAAAGCA CAGTTACTCTTCCCAGATGC	1.21667	0.663087	0.374434	14	69878977
id8_112204788_r	3	5	TGTAGATTGCTTCAGATAGA ATCTGTAGATTGCTTCAGAA GTAGATTGCTTCAGATTAGA ATCTGTAGATTGCTTCAAGA ATCTGTAGATTGCTTCAGAA	1.21666	0.719868	0.371209	8	112204788
id13_100423250_f	3	4	TTCAGTGACCCTTGACTGAA TTCAGTGACCCTTGACTTGA ATGCAACCCTTCAAAGTCAA GCCCCTTCAGTGACCCTTGA	1.21662	0.658906	0.403607	13	100423250
id2_239385429_f	3	4	CTCTGCCCAGCTCAGCAGCG CTCTGCCCAGCTCAGCAAGC CACGACTCTGCCCAGCTCAG TCTGCCCAGCTCAGCAAAGC	1.21662	0.636529	0.401186	2	239385429
id14_94851456_f	3	3	CTCTGCTTGAGTGTGCTGCA CTCTGCTTGAGTGTGCTTGC GACTCTCTGCTTGAGTGTGC	1.21659	0.741792	0.41197	14	94851456
id5_139578109_r	3	7	CCACTCTATGTCCACAACAA TACCCACTCTATGTCCACAA CCACTCTATGTCCACAAACA ACCCACTCTATGTCCAACAA ACCTGGCTATGTGCCACCCT TACCCACTCTATGTCCACAA CACTCTATGTCCACAAAACA	1.21655	0.683061	0.357986	5	139578109
id20_60796542_f	3	8	GCCTACTCCCTCTCCTCCTC CTTGCCTACTCCCTCTCCTC GACCTTGCCTACTCCCTCTC GACCTTGCCTACTCCCTCTC AGGTTGCTTGCCCCTGAGAA GACCTTGCCTACTCCCTCAG CAAGGACCTTGCCTACTCAG GACCTTGCCTACTCCCTCAG	1.21637	0.651891	0.385161	20	60796542
id12_51240098_r	3	7	TACTAACATACCGAAGTAAG GCTCCTACTAACATACCGAA TACTAACATACCGAAGTTAA GCTCCTACTAACATACCCGA GCTCCTACTAACATACCGAA AGACTTAACCCCTTAAACTT TGCTCCTACTAACATACGAA	1.21632	0.703365	0.377417	12	51240098
id8_21719064_f	3	8	CCAGTGTCCCCTCTCTCCTC CACCCAGTGTCCCCTCTCTC CACCCAGTGTCCCCTCTCTG CTCACCCAGTGTCCCCTCTG CCAGTGTCCCCTCTTCTCTG CACCCAGTGTCCCCTCTCTG TTCATGGCTCCCCCAGAAGA TCACCTTCATGGCTCCCCCA	1.2163	0.628971	0.385389	8	21719064
id12_3708229_f	3	6	GCCCTTATCCAACGACTGAC TTCCACGCCTGTCAAGTCGT CATAATTCCACGCCTGTCGT TAATTCCACGCCTGTCAAGT TCCACGCCTGTCAAGTTCGT AATTCCACGCCTGTTGGATA	1.21629	0.815004	0.325609	12	3708229
id3_186216004_r	3	10	TGCCCCACCCCCCAAATAAT TCTGCCCCACCCCCCAAATG GCCCCACCCCCCAAATTAAT ACCCCCCAAACCCCCATTGG TCTGCCCCACCCCCCAAATG ACCCCCCAAACCCCCATTGG CTGCCCCACCCCCCAAAATG CTCTGCCCCACCCCCCATGG CTCTGCCCCACCCCCCATGG CCCCAAACCCCCATTAAATT	1.21626	0.725191	0.35516	3	186216004
id16_188826_r	3	5	GTCCCCTGCATCTGACTGAC GTCCCCTGCATCTGACTTGA TCCTGTCCCCTGCATCTGAC TCCTGTCCCCTGCATCTGAC TCCTGTCCCCTGCATCTTGA	1.21619	0.711747	0.400066	16	188826
id10_101732239_f	3	7	GCTTAAGAGACCAGACTGAC GCTTAAGAGACCAGACTTGA GCAGGCTTAAGAGACCAGAC GCTTCTTCCCCGTCAAAGTC GCAGGCTTAAGAGACCAAGA GCAGGCTTAAGAGACCAGAC AAGAGTGCAGGCTTAAGAGA	1.21611	0.753538	0.315335	10	101732239
id5_57173688_f	3	5	CCGTCCTCACGTCAGCAGCA CCGTCCTCACGTCAGCAAGC GTCCTCACGTCAGCAAAGCA CACCGTCCTCACGTCAGCAG TTGTTCACCGTCCTCACGTC	1.21609	0.610733	0.394955	5	57173688
id14_33310123_f	3	5	GCTAACATGTAGTGAATGAA GCTAACATGTAGTGAATTGA TCAAGCTAACATGTAGTGAA TCAAGCTAACATGTAGTGAA TCAAGCTAACATGTAGTTGA	1.21609	0.705629	0.417204	14	33310123
id5_165885816_r	3	4	ATTCATAACCAGTGACTGCA ATTCATAACCAGTGACTTGC TAAGCACCCTGCAAAGTCAC CTAGAGTAAGCACCCTGCAC	1.21606	0.738813	0.385944	5	165885816
id21_42654408_f	3	7	TCCGGCTCTCCCCTGCTGTG TTCCTATCTCCGCACAAGCA CGGCTCTCCCCTGCGGAGAT CCTATCTCCGCACAAAGCAG GAGGGACTTCCTATCTCCGC GGGACTTCCTATCTTCCGCA TCGAGGGACTTCCTATCCGC	1.21604	0.731096	0.411383	21	42654408
id10_14916082_f	3	7	TCCACCTACCAAGAACAGAA CCACCTACCAAGAACAAGAA TATCTCTCCACCTACCAAGA CCACCTACCAAGAACAAAGA TATCTCTCCACCTACCAAGA ATTACTTCCCTTCTGGTAGG GCAGAATTACTTCCCTTCTT	1.21603	0.709256	0.37113	10	14916082
id24_12388673_r	3	6	TTCAGATAATCCCCCGTCGT CTCTTGAAGCAGTCCCTACG TGAAGCAGTCCCTACGAACG TCTTGAAGCAGTCCCTTACG CTCTTGAAGCAGTCCCTACG GAAGCAGTCCCTACGAAACG	1.21602	0.681582	0.367879	24	12388673
id15_63894196_r	3	10	AGCTGCCTTCAACACATACA CCCAGCTGCCTTCAACACAG GCTGCCTTCAACACATTACA TCCCCACCATCCCCTGTTGA CCCAGCTGCCTTCAACAACA TCCCCACCATCCCCTGTTGA CCCAGCTGCCTTCAACACAG ACCCCAGCTGCCTTCAAACA ATCACCCCAGCTGCCTTCAG CACCCCAGCTGCCTTCACAG	1.21596	0.695338	0.387378	15	63894196
id3_67241261_r	3	10	AAATCCTCCCACCACCACCA CTAAAATCCTCCCACCACCA AAATCCTCCCACCACCAACC TCCTCTAAAATCCTCCCACC CTAAAATCCTCCCACCACCA CTAAAATCCTCCCACCAACC TCCTCTAAAATCCTCCCACC AATCCTCCCACCACCAAACC TCTCCTAACCATCAAACCCT TCCTCTAAAATCCTCCCACC	1.21596	0.664734	0.392989	3	67241261
id16_22284899_f	3	5	CCAGGCTCCCTTCTACTGTG GGCCCTTCCCCACAAGTAGA GCCCTTCCCCACAAGTTAGA ATGCAGGCCCTTCCCCACAA GCAGGCCCTTCCCCACAAGA	1.21592	0.641122	0.384533	16	22284899
id1_239139579_f	3	6	CACAGTCCCTGATGTCAGTC CAGTCCCTGATGTCTGGCTA ACAGTCCCTGATGTCAAGTC CAGTCCCTGATGTCAAAGTC TACACAGTCCCTGATGTCTA CAGTCCCTGATGTCTGGCTA	1.21587	0.811059	0.304406	1	239139579
id23_144037906_r	3	6	TACCTCCTGTTCACCGTCGT TCTACCTCCTGTTCACCGTA ACCTCCTGTTCACCGTTCGT TCTACCTCCTGTTCACCGTA TTCTACCTCCTGTTCACGTA TCTACCTCCTGTTCACCCGT	1.21582	0.696627	0.376501	23	144037906
id19_44552421_f	3	8	ACCAGGCTGAATAAGCAGCT ACCAGGCTGAATAAGCAAGC TCCACCAGGCTGAATAAGCT TCCACCAGGCTGAATAAGCT TCCACCAGGCTGAATAAAGC CAAGGATGACAGTCCCAGCC CCAGGCTGAATAAGCAAAGC CCTCCACCAGGCTGAATAGC	1.21581	0.719759	0.363938	19	44552421
id10_58133992_r	3	8	GTCCTGTAGCAGAGACAGAG GTCCTGTAGCAGAGACAAGA CAGCCATGTCCTGTAGCAGA TCCTGTAGCAGAGACAAAGA GCCATGTCCTGTAGCAGAGA CAGCCATGTCCTGTAGCAGA GCCATGTCCTGTAGCCAGAG TTCAGCCATGTCCTGTAGAG	1.21576	0.688518	0.374282	10	58133992
id3_166182050_r	3	4	TCATCTGCCCACTGACAGAA CATCTGCCCACTGACAAGAA CTGATCATCTGCCCACTGAA ATCTGCCCACTGACAAAGAA	1.21576	0.728259	0.390092	3	166182050
id17_55866834_r	3	10	CCTCATAATCCCCAACACAA CTCATAATCCCCAACAACAA TCCCTCATAATCCCCAACAA TGTAGCTCCCATAATCCCCT TCCCTCATAATCCCCAACAA TGTAGCTCCCATAATCCCCT CCAGTCCCTCATAATCCCCA TGTAGCTCCCATAATCCCCT CCCTCATAATCCCCAAACAA TCATAATCCCCAACAAACAA	1.21576	0.618634	0.390947	17	55866834
id14_55515693_f	3	5	CCTCATCCCAATCAACTAAC CCTCATCCCAATCAACAGGA CTCATCCCAATCAACTTAAC CCTCATCCCAATCAACAGGA CTCATCCCAATCAACAAGGA	1.21573	0.789643	0.33769	14	55515693
id5_149328223_r	3	4	TTGTCTAGCCAGCTGCTGCA TTGTCTAGCCAGCTGCTTGC TGCAATCCCTGCAAAGCAGC ACCACTGCAATCCCTGCAGC	1.2157	0.721398	0.377414	5	149328223
id15_25172280_r	3	5	CTCCCCATCACTGCAAAGCG TCCCCATCACTGCAAAAGCG CTCCCCATCACTGCGGGGGT CTCCCCATCACTGCAAAAAG CTCCCCATCACTGCGGGGGT	1.2157	0.658577	0.406441	15	25172280
id11_111724104_f	3	10	GCTGTGGATCCACAACACAA TGTGGATCCACAACAACAAC CGCTGTGGATCCACAACAAC TAGACGCTGTGGATCCACAA TAGACGCTGTGGATCCACAA TAGACGCTGTGGATCCACAA CGCTGTGGATCCACAACAAC GCTGTGGATCCACAACCAAC GACGCTGTGGATCCAACAAC GTGGATCCACAACAACCAAC	1.21569	0.71116	0.356802	11	111724104
id11_41074388_f	3	5	CTTGCCATTCTGTGTCAGTG TTGCCATTCTGTGTCAAGTG TACAGAAAATCCCCACAGAA TGCCATTCTGTGTCAAAGTG TACAGAAAATCCCCACAGAA	1.21567	0.678064	0.356415	11	41074388
id9_6354287_f	3	10	CACACCTCTTCTTCAACACA ACACTCACACCTCTTCTTCA CACCTCTTCTTCAACCACAA TCACACCTCTTCTTCAACAA ACACTCACACCTCTTCTTCA ACACTCACACCTCTTCTTCA ACCTCTTCTTCAACCAACAA CACACCTCTTCTTCAACCAA ACACTCACACCTCTTCAAGG CACACCTCTTCTTCAAACAA	1.21565	0.64198	0.413287	9	6354287
id11_6034778_f	3	6	ACTATTATCCCCACTGTGTA ACTATTATCCCCACTGTTGT TCTGTCTCTCCCCTACAGTG TCTGTCTCTCCCCTACAGTG TGTCTCTCCCCTACAAACAG AAACTATTATCCCCACTTGT	1.21564	0.678822	0.380129	11	6034778
id3_126491308_f	3	6	TCACCCTTCACCACACTACA AAGACAGACCCGTGTAAGTG GTCAGTCACCCTTCACCACA GTCAGTCACCCTTCACCACA CAGTCACCCTTCACCCACAC GTCAGTCACCCTTCACACAC	1.21563	0.750316	0.384644	3	126491308
id10_15363903_f	3	6	GCGCTCCTCCCTCATCAGCA GAAGCCCCCATGCTTGATGA AATCCAAGAAGCCCCCATGA CAAGAAGCCCCCATGCTTGA AAGCCCCCATGCTTGAATGA CAGCGCTCCTCCCTCATTGG	1.2155	0.683106	0.360938	10	15363903
id21_15412463_r	3	7	ACCAGGTCCATGTGTGAGTG ACCAGGTCCATGTGTGAAGT CTCTTCACCAGGTCCATGTG CTCTTCACCAGGTCCATGTG CTCTTCACCAGGTCCATGTG TGTTGCTAACAACCCCACAA TTGCTAACAACCCCACACAA	1.21549	0.716381	0.352475	21	15412463
id20_40824497_r	3	4	TTCTCCACCCATCTGCTGAG CCTCCCTCCTCTCAAGCAGA GCCCCTCCCTCCTCTCAAGA CTCCCTCCTCTCAAGCCAGA	1.21543	0.686977	0.374819	20	40824497
id3_27272959_f	3	10	CTAACCTTCCCCCATATATG TCTCTTAACCCCATAATATG CCCTCTCTTAACCCCATATG ATACCCTCTCTTAACCCCAT TAACCTTCCCCCATAATTAT CCTAACCTTCCCCCATAATG CCTCTCTTAACCCCATAATG ATACCCTCTCTTAACCCCAT ATACCCTCTCTTAACCCCAT ATACCCTCTCTTAACCATGG	1.21539	0.645671	0.397553	3	27272959
id3_27731547_r	3	7	GCCCCAGCTGGCAAGCAGAG CCCAGCTGGCAAGCAAGAGC TCAGGCCCCAGCTGGCAAGC TCAGGCCCCAGCTGGCAAGC GGCCCCAGCTGGCAAGCAAG CTCTTCAGGCCCCAGCTGGC CAGGCCCCAGCTGGCAAAGC	1.21536	0.721714	0.3517	3	27731547
id11_35394179_f	3	6	CCCACCAGCTACAGGCAGCA CCCACCAGCTACAGGCAAGC CTACCCACCCACCAGCTACA CACCCACCAGCTACAGGCAG CTACCCACCCACCAGCTTAC ACCAGCTACAGGCAAAGCAG	1.21535	0.724954	0.37784	11	35394179
id1_205398234_f	3	9	TTGAATATACAACTACTACT TTGAATATACAACTACTTAC CCCAACTTGAATATACAACT CAACTTGAATATACAACTAC CAACTTGAATATACAACTAC TTGACCCAACTTGAATATAC TTGACCCAACTTGAATATAC CCCAACTTGAATATACAAAC AACTTGAATATACAACCTAC	1.21534	0.731695	0.374681	1	205398234
id4_116794126_r	3	6	CACATTACTAAGAAACAGAA CACATTACTAAGAAACAAGA TCAATTCACATTACTAAGAA CATTACTAAGAAACAAAGAA TCAATTCACATTACTAAGAA TCAATTCACATTACTAAAGA	1.21533	0.681055	0.354847	4	116794126
id13_45816147_f	3	4	CTGTGCTTCACTGCCCTGTG GTCTCAATCAGGCCTCACAA TCTCAATCAGGCCTCAACAA CAGGTCTCAATCAGGCCTCA	1.21529	0.667195	0.35511	13	45816147
id6_393106_f	3	6	CCCCGCAGTGCAGAGCAGAG CCCGCAGTGCAGAGCAAGAG TTCTCCCCGCAGTGCAGAGC CCGCAGTGCAGAGCAAAGAG TTCTCCCCGCAGTGCAGAGC CTCTTCTCCCCGCAGTGCAG	1.21527	0.724933	0.342306	6	393106
id7_148126252_r	3	2	GTTCCGTAACCCTCGCAGCA TTCCGTAACCCTCGCAAGCA	1.21525	0.758818	0.456436	7	148126252
id22_41223904_r	3	7	TCCCCCACACTCAGTCAGTC TCCCCCACACTCAGTCAAGT GTTATCCCCCACACTCAGTC GTTATCCCCCACACTCAGTC CCCCACACTCAGTCAAAGTC GTTATCCCCCACACTCAAGT TCTGCCACCTCCCGAGTGTG	1.21524	0.634625	0.377425	22	41223904
id7_36778335_f	3	7	TAATTCAATACTCACCACCA ATCTAATTCAATACTCACCA TAATTCAATACTCACCAACC ATCTAATTCAATACTCAACC ATCTAATTCAATACTCACCA ATGATCTAATTCAATACTCA ATAAAATTCACTCCCTGGTT	1.21522	0.712538	0.367238	7	36778335
id15_99983171_f	3	4	CGGCAGTCACCGTCGCAGCA GGCAGTCACCGTCGCAAGCA GCAGTCACCGTCGCAAAGCA GTAACGGCAGTCACCGTCGC	1.21514	0.661375	0.395552	15	99983171
id1_235182035_f	3	4	TCCTCTGCCACCCCCTCCTC CTCCTCTGCCACCCCCTCTG CACCGCATCCTGCCCCAGAA TCCCCACCGCATCCTGCCCC	1.21513	0.685061	0.384537	1	235182035
id15_75607166_r	3	8	CTGTCTTCTCCTCTCCTCCT TTCCTGTCTTCTCCTCTCCT CTGTCTTCTCCTCTCCTTCC GCTCTTCCTGTCTTCTCCTC TTCCTGTCTTCTCCTCTTCC TTCCTGTCTTCTCCTCTCCT TGGCTCTTCCTGTCTTCTCC TCTTCCTGTCTTCTCCTCCT	1.21512	0.656764	0.372987	15	75607166
id5_142857543_f	3	7	ACCTCGTCCCTCCTGCAGCA GACATGCTTCCCTTGCTTGC CCCTGACATGCTTCCCTTGC CCCTGACATGCTTCCCTTGC CTCGTCCCTCCTGCAAAGCA CACCTCGTCCCTCCTGCAAA ACCCTGACATGCTTCCCTGC	1.21508	0.707319	0.359201	5	142857543
id4_135766159_f	3	2	GTCCCTAGGCTTATGCTGCA GTCCCTAGGCTTATGCTTGC	1.21507	0.778972	0.436095	4	135766159
id18_73727580_f	3	6	CTTCTTAACCCAAGAATGAA CTTCTTAACCCAAGAATTGA GTGCCTTCTTAACCCAAGAA CTTGACACCCTTCAAATTCT GTGCCTTCTTAACCCAAGAA GTGCCTTCTTAACCCAAAGA	1.21507	0.775295	0.339008	18	73727580
id22_49367633_r	3	6	TCTCATTATGGCTCAGAAGA CTCATTATGGCTCAGATGGC CTCATTATGGCTCAGAAAGA TCATTATGGCTCAGATTGGC CTCATTATGGCTCAGATGGC TCATTATGGCTCAGAAAAGA	1.21503	0.793135	0.330758	22	49367633
id12_25500285_f	3	6	TAAATATTAGTCCCTCTCTC ATTAAATATTAGTCCCTCTG ATATTAGTCCCTCTTCTCTG ATTAAATATTAGTCCCTTCT ATATTAGTCCCTCTTCTTCT TTAAATATTAGTCCCTCTTC	1.21499	0.692854	0.406036	12	25500285
id2_228338197_r	3	8	GGCCATGCCATCGATCTATC GAACCTGCCATCCTGATCGA GCCATGCCATCGATCTTATC AAAAGGCCATGCCATCAGGA AACCTGCCATCCTGATTCGA GAACCTGCCATCCTGATCGA AAAAGGCCATGCCATCAGGA CCAGAACCTGCCATCCTTGA	1.21496	0.754922	0.33791	2	228338197
id15_39937231_r	3	7	AAACACCACCATACACTACT AAACACCACCATACACTTAC ACAAACACCACCATACACTG ACAAACACCACCATACACTG AATCCCTGGATCCCCCAGTA CCCTGGATCCCCCAGTTGTA AATCCCTGGATCCCCCAGTA	1.21496	0.651828	0.42632	15	39937231
id16_50510642_r	3	7	CAGAGCTGCACAACACTACA CAGAGCTGCACAACACTTAC CACAGCAGAGCTGCACAACA ACAGCAGAGCTGCACAAACA CACAGCAGAGCTGCACAACA CAGCAGAGCTGCACAACACA CCCCACAGCAGAGCTGCACA	1.21492	0.745974	0.342429	16	50510642
id5_89381591_r	3	9	GGATGCATCATCAACAACAA GCTGGATGCATCATCAACAA GGATGCATCATCAACAAACA CAAAGCTGGATGCATCATCA CAAAGCTGGATGCATCATCA CTGGATGCATCATCAAACAA GCTGGATGCATCATCAACAA AAGCTGGATGCATCAATCAA TTCAAAGCTGGATGCATCAA	1.21487	0.663803	0.384438	5	89381591
id12_132034733_f	3	7	CCTTGTGCTCCACGAGTGAG TGCTCCACGAGTTGAGAGGA CCTTGTGCTCCACGAGAGGA CCTTGTGCTCCACGAGTTGA CTCCACGAGTTGAGAAGGAG CTTGTGCTCCACGAGAAGGA GCACACCTTGTGCTCCACGA	1.21479	0.725249	0.356503	12	132034733
id14_87897478_r	3	6	CATGCCCTCCAGTGAATGAA CATGCCCTCCAGTGAATTGA GATCCATGCCCTCCAGTGAA GATCCATGCCCTCCAGTGAA TTCTGAGCCCTTCAACTGGA TCTGAGCCCTTCAAATTCAC	1.21474	0.741012	0.352305	14	87897478
id19_46996693_f	3	9	TCCTGTGCCAAGCTAGCAGC TCCTCCTGTGCCAAGCTAGC TCCTCCTGTGCCAAGCTGGA CCTGTGCCAAGCTAGCCAGC TCCTCCTGTGCCAAGCTGGA GTGTCCTCCTGTGCCAAGCT TCCTCCTGTGCCAAGCTAGC TCCTCCTGTGCCAAGCTGGA CTGTGCCAAGCTAGCCCAGC	1.21473	0.659151	0.415416	19	46996693
id14_72635012_r	3	6	ACCCAGCTCAATAAGCTAGC CCCAGCTCAATAAGCTTAGC ACTGACCCAGCTCAATAAGC ACTGACCCAGCTCAATAAGC CACTGACCCAGCTCAATAGC GCATTCAGTAAATCTCCTGC	1.21471	0.752039	0.354784	14	72635012
id7_82081077_f	3	5	CCTAGGTTCTCACAGCTAGC CTACCTAGGTTCTCACAGCA CTAGGTTCTCACAGCTTAGC CTACCTAGGTTCTCACAGCA CTACCTAGGTTCTCACAAGC	1.21469	0.720941	0.381135	7	82081077
id23_116952834_r	3	8	ACTACACCATACTCTCTCTC TTCCACTACACCATACTCTC ACACCATACTCTCTTCTCTG TTCCACTACACCATACTCTG CACTACACCATACTTCTCTG ACACCATACTCTCTTCTTCT TTCCACTACACCATACTTCT CACTACACCATACTCTCTTC	1.21461	0.707249	0.35839	23	116952834
id8_8698145_f	3	5	CATTGTAACCCGCACATGCG CCTAGATCCCTCGCAATGTG AACCCCATTGTAACCCGCGA TAGATCCCTCGCAATTGTGC TCAGGCAACCTAGATCCCTC	1.2146	0.685764	0.421517	8	8698145
id15_68314183_f	3	6	ACCCAGATGCCCCGTCTGTC CCCAGATGCCCCGTCTTGTC ACCCAGATGCCCCGTCAGGC TTGGCCCGCCTGACAAAGAC GCAGGATTGGCCCGCCTTGA ACCCAGATGCCCCGTCAGGC	1.21458	0.794349	0.30966	15	68314183
id15_68020123_f	3	4	TCTTCCCCTCTTCAGCAGCA TCTTCCCCTCTTCAGCAAGC GTTCTTCCCCTCTTCAGCAG TTCCCCTCTTCAGCAAAGCA	1.21451	0.600329	0.375998	15	68020123
id18_49841848_f	3	9	CTGCCAGTTATCCAACACAA TGCCAGTTATCCAACAACAA AACTGCCAGTTATCCAACAA TTATGCTCTTCAGCATCCCT AACTGCCAGTTATCCAACAA TTATGCTCTTCAGCATCCCT AACTGCCAGTTATCCAAACA TGCCAGTTATCCAACAAACA TTATGCTCTTCAGCATCCCT	1.21448	0.658256	0.393583	18	49841848
id4_127470690_f	3	4	ATCAGTGAGCCTGCGCAGCA TCAGTGAGCCTGCGCAAGCA CAGTGAGCCTGCGCAAAGCA GTGATCAGTGAGCCTGCGCA	1.21446	0.654835	0.367856	4	127470690
id9_12394082_r	3	4	GCAAGTAACCCTGCTCTGCA ATCTGCTCCTTGCAAGAGCA ATCTGCTCCTTGCAAGAAGC TAACGGGATCTGCTCCTTGC	1.21443	0.710205	0.412884	9	12394082
id11_47352088_f	3	8	CTGTCCTCTCTCAGAGAAGA CTGACTGTCCTCTCTCAGAG CTGACTGTCCTCTCTCAGAG GTCCTCTCTCAGAGAAAGAG TGACTGTCCTCTCTCAAGAG TGACTGTCCTCTCTCAAGAG GTCCTCTCTCAGAGAAAAGA CTGACTGTCCTCTCTCAGAG	1.2144	0.720299	0.361603	11	47352088
id13_44435186_f	3	6	CCCGACTGAGACCAGCAGCG CCCGACTGAGACCAGCAAGC GGTCCCCGACTGAGACCAGC GGTCCCCGACTGAGACCAGC CCGACTGAGACCAGCAAAGC GGGTCCCCGACTGAGACAGC	1.2144	0.776379	0.348899	13	44435186
id18_62349952_r	3	4	CTTCCCACTGACACACTGAC CACTGACACACTTGACAGGA CTGACACACTTGACAAGGAC CTTCCCACTGACACACTTGA	1.21437	0.622453	0.416705	18	62349952
id14_74228038_f	3	7	CTCTGCCACTCACTTCTCTT ATCTCTGCCACTCACTTCTT TCTGCCACTCACTTCTTCTT TTGGCTAATGCCAAAGTGAG TTGGCTAATGCCAAAGTGAG ATCTCTGCCACTCACTTCTT TTGGCTAATGCCAAAGTGAG	1.21431	0.708387	0.384325	14	74228038
id5_134839619_f	3	3	ATTCATACCCTGCAGCTGAA ATTCATACCCTGCAGCTTGA TCCAGTCCCTTCAAAGCTGC	1.21425	0.727772	0.40213	5	134839619
id23_102698748_r	3	4	AATTCCAGCCCTGCGCTGAA TAGAGCCCCATTCAAGCGCA TAGAGCCCCATTCAAGCCGC CTTAGAGCCCCATTCAAGCA	1.2142	0.723581	0.358625	23	102698748
id17_64205114_f	3	10	CCTCTCCAACTTCAACACAA CTCTCCAACTTCAACAACAA TGCCTCTCCAACTTCAACAA AGCTGCCTCTCCAACTTCAA TGCCTCTCCAACTTCAACAA AGCTGCCTCTCCAACTTCAA AGCTGCCTCTCCAACTTCAA CTCTCCAACTTCAACAAACA TGCCTCTCCAACTTCAAACA CACACAGCTGCCTCTCCAAG	1.21419	0.637	0.389166	17	64205114
id21_25830758_r	3	6	GCCCCATTGTCAGAGCTAGC CCCCATTGTCAGAGCTTAGC TAGTGCCCCATTGTCAGAGC TAGTGCCCCATTGTCAGAGC CCCTGTAGTGCCCCATTGTC CTCTGGCTTCCTGCTGACAA	1.21419	0.753097	0.366713	21	25830758
id23_82263072_f	3	7	TCTGTCACGAAGAGAATGAA TCTGTCACGAAGAGAATTGA GCTATCTGTCACGAAGAGAA GCTATCTGTCACGAAGAGAA CTATCTGTCACGAAGAAGAA TTCTTGCTATCTGTCACGAA TTGCTATCTGTCACGAAGAA	1.21415	0.731928	0.394375	23	82263072
id20_22421483_f	3	8	CTAGTCTTAGCCCCGCAGCA AGCCTTCAGACCATGCTTGC GGGAGAGCCTTCAGACCATG GGGAGAGCCTTCAGACCATG AGTCTTAGCCCCGCAAAGCA AGGGAGAGCCTTCAGACATG GGGAGAGCCTTCAGACTAGC GAGAGCCTTCAGACCCATGC	1.21412	0.679664	0.363216	20	22421483
id14_72742837_f	3	5	TCTGGCAGTTCAGCGCAGCA TCTGGCAGTTCAGCGCAAGC TGGCAGTTCAGCGCAAAGCA TAGAGTTCTGGCAGTTCAGC GAGTTCTGGCAGTTCAGCGC	1.21411	0.690386	0.376773	14	72742837
id7_128063338_r	3	6	CCCAGACGCCATGAACAGAA CCAGACGCCATGAACAAGAA CACAGCCCAGACGCCATGAA CCAGACGCCATGAACAAAGA CACAGCCCAGACGCCATGAA CACAGCCCAGACGCCATTGA	1.21409	0.691141	0.377759	7	128063338
id10_103856147_r	3	7	CCCATTCCCATCTCCTCCTC TTCCCCATTCCCATCTCCTC ACTGCCCAGGCCCCCGAGAT ACTGCCCAGGCCCCCGAGAT ACTGCCCAGGCCCCCGAAGA GCCCAGGCCCCCGATGGGAA CCCCATTCCCATCGGGGGCC	1.21408	0.685517	0.389082	10	103856147
id12_123819658_f	3	7	CTCTGCCCTTCACATCACAT TCCTCTGCCCTTCACATCAT TTGTCCTCTGCCCTTCACAT TCTGCCCTTCACATCAACAT TTGTCCTCTGCCCTTCACAT TCCTCTGCCCTTCACATCAT TTGTCCTCTGCCCTTCACAT	1.21403	0.697523	0.385945	12	123819658
id12_6838025_r	3	6	CTCCACGCACCGTGACAGTG TCCACGCACCGTGACAAGTG CCACGCACCGTGAGGGCGTT CCACGCACCGTGACAAAGTG CCACGCACCGTGAGGGCGTT CCACGCACCGTGAGGGCCGT	1.214	0.711111	0.350387	12	6838025
id6_153302239_r	3	6	AACAGCTGGCACCGGCAGGC AACAGCTGGCACCGGCTGGC CACAACAGCTGGCACCGGCA AGGTGGATGGCCTGCCAAGC CCCACAGGTGGATGGCCTGC AACAGCTGGCACCGCAAGGC	1.21396	0.720235	0.38133	6	153302239
id17_49871494_f	3	4	CTGAGCACACCTCTGCTGCA CTGAGCACACCTCTGCTTGC CTGAGCACACCTCTGCAGGG CAGCCCTCCCTGCAAAGCAG	1.21393	0.69202	0.400093	17	49871494
id5_172395370_r	3	8	CTTCTCTTACGAACACTAAC TTCTCTTACGAACACTTAAC AAAACCCTTCTCTTACGAAC CCCTTCTCTTACGAACACTG CCCTTCTCTTACGAACACTG AAAACCCTTCTCTTACGAAC ACCCTTCTCTTACGAACAAC AACCCTTCTCTTACTGGGGA	1.21386	0.80021	0.331421	5	172395370
id23_118771015_f	3	10	GGAATTACCCACTTACTCTT AGCAGCCCCCAAGAAGTAAG GGAATTACCCACTTACTTGG GAAGGGAATTACCCACTTGG TTAGCAGCCCCCAAAGTAAG GAAGGGAATTACCCACTTCT GAAGGGAATTACCCACTTAC GAAGGGAATTACCCACTTGG CAGAGAAGGGAATTACCCAC GAGAAGGGAATTACCCACTT	1.21384	0.756784	0.352419	23	118771015
id8_47693582_r	3	7	CCAGTGCCTAGATGACAGAC CAGTGCCTAGATGACAAGAC AATCCCAGTGCCTAGATGAC AGTGCCTAGATGACAAAGAC AATCCCAGTGCCTAGATGAC ATCCCAGTGCCTAGATTGAC CGCCTCCCAGGCACCAGTCT	1.21382	0.712253	0.337957	8	47693582
id16_71412854_f	3	7	CTGCGATTCCCATCTCTCTT TTCTGCGATTCCCATCTCTT TGCGATTCCCATCTCTTCTT TTCTGCGATTCCCATCTCTT TTGTTCTGCGATTCCCATCT AAGCCCTGTTCCCAAGAAGA CCCTGTTCCCAAGAAAGAGA	1.21374	0.608154	0.410963	16	71412854
id7_153955741_r	3	9	AATTCTAAAATAACAACAAC ATTCTTAATTCTAAAATAAC CTTAATTCTAAAATAACAAC AATTCTAAAATAACAACCAA ATTCTTAATTCTAAAATTAA ATTCTTAATTCTAAAATAAC CTTAATTCTAAAATAACAAC ATTCTTAATTCTAAACGGGC CTTAATTCTAAAATAACCAA	1.21373	0.716542	0.357903	7	153955741
id3_14480970_r	3	4	TCTCTGAGCCACCAGCAGCA TCTCTGAGCCACCAGCAAGC TATCTCTGAGCCACCAGCAG CTCTGAGCCACCAGCAAAGC	1.21369	0.632115	0.39873	3	14480970
id20_17523774_f	3	3	ATACGTGCTCACGCGCAGAG ATACGTGCTCACGCGCAAGA ACGTGCTCACGCGCAAAGAG	1.21362	0.691345	0.343384	20	17523774
id17_81693854_r	3	6	TCTCTGAGGCAGAATCAGAA CTCTGAGGCAGAATCAAGAA CTTCTGTCTCTGAGGCAGAA CTGAGGCAGAATCAAAGAAG CTTCTGTCTCTGAGGCAAGA CTTCTGTCTCTGAGGCAGAA	1.21361	0.704462	0.364116	17	81693854
id12_99338320_r	3	10	TAGCCACACAGTACACAACA AGCCACACAGTACACAAACA AATAGCCACACAGTACACAT GGCAATAGCCACACAGTACA AATAGCCACACAGTACACAT GGCAATAGCCACACAGTACA GCCACACAGTACACAAAACA GGCAATAGCCACACAGTACA AATAGCCACACAGTACAACA TATCGGCAATAGCCACACAT	1.21359	0.681154	0.37035	12	99338320
id20_40640031_f	3	7	CTCCACCCACCCCAACTAAC TCCCTCTGTACTGTCCAGTT TCCACCCACCCCAACTTAAC TCCCTCTGTACTGTCCAAGT TCCCTCTGTACTGTCCAGTT TCCCTCTGTACTGTTGGGGT CTGTACTGTCCAGTTAAAGT	1.21347	0.708349	0.359864	20	40640031
id11_66231253_f	3	6	GCCTCCATCAGACGTCAGTC CCTCCATCAGACGTCAAGTC CTCTGCCTCCATCAGACGTC CTCCATCAGACGTCAAAGTC TCTGCCTCCATCAGACCGTC CTCTGCCTCCATCAGACGTC	1.21344	0.779778	0.306815	11	66231253
id20_62444652_r	3	7	CATCCCAACCCTGAGATGAA AACCAGCCCCTTCAATCTCA CCTCATCCCAACCCTGAGAA CTCATCCCAACCCTGATTGA GGGATGAACCAGCCCCTTCA GATGAACCAGCCCCTTCTTC GGGATGAACCAGCCCCTTCA	1.21338	0.652674	0.371714	20	62444652
id9_107545416_f	3	10	CTGATCTAAGACCCTCTCTC TCCTGATCTAAGACCCTCTG TAATGCAGCCCCAGAGAAGA CTGATCTAAGACCCTCTCTG TCCTGATCTAAGACCCTTCT ACTAATGCAGCCCCAGAAGA CTGATCTAAGACCCTCTCTG TCCTGATCTAAGACCCTCTG GATCCTGATCTAAGACCCTG TCCTGATCTAAGACCCTCTG	1.21332	0.657972	0.376853	9	107545416
id14_89893472_r	3	7	CCAGCGGCACTTCAGCAGCT CCAGCGGCACTTCAGCAAGC ATCCAGCGGCACTTCAGCTG AGCGGCACTTCAGCAAAGCT ATCCAGCGGCACTTCAGCTG TCCATCATCCAGCGGCACTG TCATCCAGCGGCACTTCCTG	1.21332	0.70959	0.368753	14	89893472
id3_31243071_r	3	10	CTACATAAACGAATGAAGAA TACATAAACGAATGAAAGAA GCATGGACTACATAAACGAA ACTACATAAACGAATGAATG CATAAACGAATGAAAAGAAT ACTACATAAACGAATGAATG CATGGACTACATAAACCGAA GCATGGACTACATAAACGAA GACTACATAAACGAATGAAA AAAAGCATGGACTACATAAA	1.21331	0.706755	0.359312	3	31243071
id18_68256204_r	3	5	TTAGATAGTTATAGAATGAA TTAGATAGTTATAGAATTGA TTCATTAGATAGTTATAGAA TTCATTAGATAGTTATAGAA TTCATTAGATAGTTATAAGA	1.2133	0.735514	0.418099	18	68256204
id12_7383063_f	3	5	CCCACTTCCTCGCAGCAGCA CCCACTTCCTCGCAGCAAGC AACCCCACTTCCTCGCAGCA CCACTTCCTCGCAGCAAAGC TAGCAACCCCACTTCCTCGC	1.21327	0.643082	0.398866	12	7383063
id17_12909640_r	3	6	GCACTTCATTCCCTTCATTC TGTAGAGCCGCCACCCAGAA GAGCCGCCACCCAGAATTGA CTGCACTTCATTCCCTTCTT TGTAGAGCCGCCACCCAGAA ACTTCATTCCCTTCAAATTC	1.21327	0.718127	0.329934	17	12909640
id4_170188259_f	3	6	TGCCTCTTCGTCCAGCAGCA TGCCATGGCCCCTTGCTTGC TGGTGCCTCTTCGTCCAGCA TGGTGCCTCTTCGTCCAGCA TCTTCGTCCAGCAAAGCAAG TGCCTCTTCGTCCAAGCAAG	1.2131	0.688219	0.353062	4	170188259
id12_102011091_f	3	5	CTGGAGGCAACTCAACTAAC TGCCCCTGGAGGCAACTCAA TGGAGGCAACTCAACTTAAC TGCCCCTGGAGGCAACTCAA CCCTGGAGGCAACTTCAACG	1.21299	0.74499	0.372694	12	102011091
id14_98319669_r	3	5	TATAAATCCAAGCTACTACA TATAAATCCAAGCTACTTAC AGGTATAAATCCAAGCTACA AGGTATAAATCCAAGCTACA AGGTATAAATCCAAGCTTAC	1.21282	0.692967	0.404759	14	98319669
id6_114640190_f	3	4	TACTGCTATAATGTGCAGTA ACTGCTATAATGTGCAAGTA CTGCTATAATGTGCAAAGTA TTCCCTACTGCTATAATGTA	1.21278	0.662627	0.36434	6	114640190
id5_60932786_f	3	10	GAGGACTTCCCCCAACACAA TTGAGGACTTCCCCCAACAA AGGACTTCCCCCAACAACAA CTCTACTCCTATGCCATTGG CTCTACTCCTATGCCATTGG TTGAGGACTTCCCCCAACAA TGAGGACTTCCCCCAAACAA CTCTACTCCTATGCCATTGG CCCTCTACTCCTATGCCATT GTCTTGAGGACTTCCCCCAT	1.21275	0.65846	0.380256	5	60932786
id21_24540646_f	3	10	GGCTTACCTCCTCAACACAA CTGGCTTACCTCCTCAACAA GCTTACCTCCTCAACAACAA TCCCTGGCTTACCTCCTCAA CTGGCTTACCTCCTCAACAA TCCCTGGCTTACCTCCTCAA TGGCTTACCTCCTCAAACAA CTTACCTCCTCAACAAACAA TCCCTGGCTTACCTCCTCAA AATTCATAGCCCATTGAAGG	1.21269	0.659071	0.388796	21	24540646
id8_139917031_f	3	7	TCGTCCATCCTGAATGAGAA TCAAAGTCCCTTCTTCATTC CCTGACTCGTCCATCCTGAA GTCTGCTCAAAGTCCCTTCA CTGCTCAAAGTCCCTTCTTC CAAAGTCCCTTCTTCAATTC CCTGACTCGTCCATCCTGAA	1.21264	0.642671	0.394822	8	139917031
id8_20074176_f	3	4	CCCCTCTGTAACTTGCAGCA CCCCTCTGTAACTTGCAAGC CCTCTGTAACTTGCAAAGCA GTCACCCCTCTGTAACTTGC	1.21263	0.659168	0.362732	8	20074176
id8_51374144_f	3	6	TCTTCCTCCATGAGAATGAA TCTTCCTCCATGAGAATTGA CAGGTCTTCCTCCATGAGAA CAGGTCTTCCTCCATGAGAA CTTGAGATTCCCTCCCTTCA CAGGTCTTCCTCCATGAAGA	1.21261	0.77177	0.355949	8	51374144
id12_57148833_r	3	7	TCCTTCTTCCCCATGCAGCA CCCTGCACCATGCTTGCATG AGCCACCTCCTTCTTCCCCA AGCCACCTCCTTCTTCCCCA ACCTCCTTCTTCCCCAAGCA CCTCCCTGCACCATGGAAGA CTCCCTGCACCATGGGAAGA	1.21253	0.745343	0.320138	12	57148833
id23_125561620_r	3	6	TATAGCTGCCTATGTCAGTC ATAGCTGCCTATGTCAAGTC TCCATATAGCTGCCTATGTC TAGCTGCCTATGTCAAAGTC TCCATATAGCTGCCTATGTC CCATATAGCTGCCTATTGTC	1.21253	0.727115	0.344569	23	125561620
id23_43433227_r	3	9	CCCTCTCTGCTCCTCCACCA TTACCCTCTCTGCTCCTCCA CCTCTCTGCTCCTCCAACCA CTCTTACCCTCTCTGCTCCA TTGCTGTATCATCCCATGGA TTACCCTCTCTGCTCCTCCA CTCTTACCCTCTCTGCTCCA CTCTCTGCTCCTCCAAACCA CTTACCCTCTCTGCTTCCAT	1.21249	0.72709	0.347253	23	43433227
id16_79258989_f	3	6	CCACATCCAGGCTGAAAGAA CACATCCAGGCTGAAAAGAA CCCACCACATCCAGGCTGAA ACATCCAGGCTGAAAAAGAA CCCACCACATCCAGGCTTGA CCCACCACATCCAGGCTGAA	1.21248	0.686087	0.369216	16	79258989
id12_129966797_f	3	5	TCACAGGAGGTCAGGCAGAA CACAGGAGGTCAGGCAAGAA CAGGAGGTCAGGCTTCTCTT CAGGAGGTCAGGCTTCTCTT AGGAGGTCAGGCTTCTTCTT	1.21246	0.754907	0.379444	12	129966797
id6_861286_f	3	5	CAACACTGCTGTAGAATGAA CAACACTGCTGTAGAATTGA TACAGCAACACTGCTGTAGA TACAGCAACACTGCTGTAGA ACCTACAGCAACACTGCTGA	1.21244	0.768716	0.380284	6	861286
id17_65202139_r	3	9	TATCTTCACCTCAAGCACAA ATCTTCACCTCAAGCAACAA ATCCTATCTTCACCTCAATG GAGGACCACCCCATTGCTTG GAGGACCACCCCATTGCTTG ATCCTATCTTCACCTCAATG TCTTCACCTCAAGCAAACAA TCCTATCTTCACCTCAAATG TCATCCTATCTTCACCTCAG	1.21243	0.694033	0.363535	17	65202139
id15_78092706_r	3	5	GCACCGTTCTGCAGAATGAA GCACCGTTCTGCAGAATTGA CAGGGCACCGTTCTGCAGAA CAGGGCACCGTTCTGCAGAA CAGGGCACCGTTCTGCAAGA	1.21242	0.762145	0.389611	15	78092706
id13_50384911_r	3	4	CCATTCCCCTCTCTGCAGCA CCATTCCCCTCTCTGCAAGC TTCCCCTCTCTGCAAAGCAG AGCCCCATTCCCCTCTCTGC	1.21239	0.650768	0.45875	13	50384911
id3_23126597_r	3	5	CATCGGACCCTGCTGATGAA CATCGGACCCTGCTGATTGA CTGGCCTCATCCCTTCAGCA CTGGCCTCATCCCTTCAGCA TTCCATCGGACCCTGCTTGA	1.21235	0.693292	0.419377	3	23126597
id19_29417917_r	3	7	CCGCTCTAAGCTCCTGTATG CGCTCTAAGCTCCTGTTATG ACCCGCTCTAAGCTCCTGTG ACCCGCTCTAAGCTCCTGTG ACCCGCTCTAAGCTCCTTGT GCACAGGGCCCCACATAAAC CCCGCTCTAAGCTCCTGTGC	1.21234	0.673388	0.406302	19	29417917
id6_41189985_r	3	3	ATCCCCTGACATGTGCAGTA CCCTGACATGTGCAAGTAAG CCTGACATGTGCAAGTTAAG	1.21232	0.627102	0.454762	6	41189985
id6_1804341_r	3	6	AGCCGTGAGTTCAGACTGAC AGCCGTGAGTTCAGACTTGA TGGCCAGCCGTGAGTTCAGA TGGCCAGCCGTGAGTTCAGA CCGCTGGCCAGCCGTGAGAC GCATCTGCCCGCTGGCCAGA	1.21231	0.80962	0.344515	6	1804341
id20_14003646_f	3	6	CACCCCGTCTCAGAACAGAA ACCCCGTCTCAGAACAAGAA CCCACCACCCCGTCTCAGAA ACCCCGTCTCAGAACAAAGA CCCACCACCCCGTCTCAGAA CTTCCCACCCTTCTTGAGAC	1.21226	0.700412	0.364994	20	14003646
id8_104394252_r	3	4	GACTGCAGCACACAGCAGCG GACTGCAGCACACAGCAAGC ACTAGGACTGCAGCACACAG ACTGCAGCACACAGCAAAGC	1.21224	0.625665	0.395184	8	104394252
id18_58115655_r	3	5	AGCAGTTCAACAGAACTAAC TAGGCAGCAGTTCAACAGAA AGCAGTTCAACAGAACTTAA GGCAGCAGTTCAACAAGAAC TAGGCAGCAGTTCAACAGAA	1.21222	0.698619	0.394515	18	58115655
id9_119000332_f	3	8	AAGACAGTAGCTCACAACAA TGGAAGACAGTAGCTCACAA AGACAGTAGCTCACAAACAA GGAAGACAGTAGCTCAACAA TCTGGAAGACAGTAGCTCAA TGGAAGACAGTAGCTCACAA GACAGTAGCTCACAAAACAA GGAAGACAGTAGCTCACAAA	1.21217	0.697105	0.346835	9	119000332
id8_115564984_f	3	9	TACCCTACACTATATATATA TACCCTACACTATATATTAT TTCATACCCTACACTATATA TCTTCATACCCTACACTATA CATACCCTACACTATATATA TTCATACCCTACACTATTAT TTCATACCCTACACTATATA TCTTCATACCCTACACTTAT TTATTCGAAGCCCCTAGTGT	1.21215	0.688541	0.358128	8	115564984
id23_84397445_r	3	5	ATGCAGACCCTGCAACTAAC CCCATGCAGACCCTGCAACA TGCAGACCCTGCAACTTAAC CCATGCAGACCCTGCAAACA CCCATGCAGACCCTGCAACA	1.21204	0.808803	0.30796	23	84397445
id23_100205156_f	3	9	ATAGAAGACTCTCTTCTCTT TTATAGAAGACTCTCTTCTT ATAGAAGACTCTCTTCTTCT CTCTTATAGAAGACTCTCTT CTCTTATAGAAGACTCTCTT CTCTTATAGAAGACTCTCTT CACTCTTATAGAAGACTCTT TCTTATAGAAGACTCTTCTT TTATAGAAGACTCTCTTCTT	1.212	0.698631	0.340643	23	100205156
id12_95717205_f	3	8	AGGAGCTCAACCATCATCAT CAAAGGAGCTCAACCATCAT TAAGTTGAACCTATGAATGA CTTCAAAGGAGCTCAACCAT CTTCAAAGGAGCTCAACCAT CAAAGGAGCTCAACCATCAT AAGTTGAACCTATGAAATGA TCTTCAAAGGAGCTCAACAT	1.21199	0.720599	0.392081	12	95717205
id1_223695124_f	3	6	ACACTTCCCGATCAACTAAC GCCACACTTCCCGATCAACA CACTTCCCGATCAACTTAAC CCACACTTCCCGATCAAACA GCCACACTTCCCGATCAACA TGGCCACACTTCCCGATCAC	1.21194	0.800819	0.316655	1	223695124
id16_87702659_r	3	5	CGTGGCTCCCCTGAGCAGAG CACAGGGGCCTCTCTTGCTC TTCCGCGTGGCTCCCCTGAG TTCCGCGTGGCTCCCCTGAG AAACCACAGGGGCCTCTCAA	1.21189	0.662602	0.385668	16	87702659
id19_3642435_r	3	5	GCTGTTGTCACTCGACTGAC GCTGTTGTCACTCGACTTGA ACCTTGCTGTTGTCACTCGA ACCTTGCTGTTGTCACTCGA CCTTGCTGTTGTCACTTCGA	1.21189	0.739152	0.418079	19	3642435
id9_88462315_f	3	6	TGTTACACACTCACCACCAC CCATGTTACACACTCACCAC ATACCATGTTACACACTCAC ATACCATGTTACACACTCAC TAACATACCATGTTACACAC ATACCATGTTACACTGGTAC	1.21182	0.612636	0.38732	9	88462315
id17_71122907_r	3	8	TGCTCTGCCTCCATCATCAT AACTGCTCTGCCTCCATCAT GAATTGGTTCCCATGAATGA TGGAACTGCTCTGCCTCCAT AAAGAATTGGTTCCCATGAA AACTGCTCTGCCTCCATCAT AATTGGTTCCCATGAAATGA TGGAACTGCTCTGCCTCCAT	1.21174	0.684504	0.441421	17	71122907
id1_232987288_r	3	4	TTATCCTGCTTCCAGCAGCA GTGGTTGTGTCCATGCTTGC AAGTTATCCTGCTTCCAGCA AAGTTATCCTGCTTCCAGCA	1.21171	0.728889	0.401776	1	232987288
id23_10057932_r	3	6	CCCAGTCTCCACAGACAGAC AATTCCCCCAGTCTTGTCTG CCTTCCCAGTCTCCACAGAC TCCCCCAGTCTTGTGGAGAC CTTCCCAGTCTCCACAAGAC AATCCTTCCCAGTCTCCACT	1.21165	0.717822	0.396741	23	10057932
id2_239520652_r	3	7	AATCCCTCCCATCCAGTGAG CACTTCACCCCTCAACTGGA CAAACCAATCCCTCCCATCC ATCCCTCCCATCCAAGTTGA AGCAAACCAATCCCTCCCAG CTCAGCAAACCAATCCCTCC AAACCAATCCCTCCCAATCC	1.21161	0.658457	0.381743	2	239520652
id7_4837410_r	3	6	CACCTCCTCCTTGTAAAGTA ACCTCCTCCTTGTAAAAGTA GTCAGCATCCTGCCCCTACA CCTCCTCCTTGTAAAAAGTA GCATCCTGCCCCTTACAAGG GTCAGCATCCTGCCCCTACA	1.21161	0.691858	0.363117	7	4837410
id3_141372199_r	3	6	CTCAGCTCCATCCTAATGTA CAGCTCCATCCTAATTGTAA CTCCTCAGCTCCATCCTAAG CTCCTCAGCTCCATCCTAAG CTCAGCTCCATCCTAATTAA CTCCTCAGCTCCATCCTTAA	1.2116	0.752178	0.319282	3	141372199
id8_64349534_f	3	7	CCCAGAGATATCCAGATAGA CCAGAGATATCCAGATTAGA AGAGATATCCAGAGGGTAGA GAGATATCCAGAGGGTTAGA AGAGATATCCAGAGGGTAGA GACCATCTACCCTCTAAATC AGGATATCCAAGTGACCATC	1.21156	0.716267	0.353088	8	64349534
id2_239023572_r	3	8	GGCCCCATCCTCGTGCAGTG GCCCCATCCTCGTGCAAGTG CCAGAGAGGCCCCATCCTCG CCAGAGAGGCCCCATCCTCG GGCCCCATCCTCGTGCAAAG GCTTCCCTCCCCCACGAGAT TTGGCTTCCCTCCCCCACGA TTCCCTCCCCCACGAGGGAT	1.21154	0.711659	0.405658	2	239023572
id7_11831771_f	3	7	ACCAGTCTTCCACAGATAGA CACTTACCAGTCTTCCACAG CCAGTCTTCCACAGATTAGA CCACTTACCAGTCTTCCAGA GCGCCCACCCTCTAAATCTG CACTTACCAGTCTTCCACAG CTTACCAGTCTTCCAACAGA	1.21151	0.745005	0.351439	7	11831771
id11_19199811_r	3	6	TTATTCATCCCAGTGAAGAA TATTCATCCCAGTGAAAGAA TATTCATCCCAGTGAATGGC ATTCATCCCAGTGAAAAGAA TATTCATCCCAGTGAATGGC CTCCCTTCCTGCCAATTCAC	1.21148	0.649676	0.395547	11	19199811
id1_210295410_f	3	10	GCCTTCCTCCACCTCCTCCT TAGGCCTTCCTCCACCTCCT CCTTCCTCCACCTCCTTCCT ACCTAGGCCTTCCTCCACCT ACCTAGGCCTTCCTCCACCT TAGGCCTTCCTCCACCTCCT GGTCTCAACCCCAAGGAGGA GGCTGACCTAGGCCTTCCTT TGGGGTCTCAACCCCAAGGA CCTAGGCCTTCCTCCAACCT	1.21144	0.687952	0.361067	1	210295410
id3_116512181_f	3	6	AATTATTACCAAACAGAAGA GAATGCACCCGCCATCTGTT ATTATTACCAAACAGAAAGA AAAATTATTACCAAACAAGA GAATGCACCCGCCATCTGTT TTATTACCAAACAGAAAAGA	1.21141	0.705043	0.374005	3	116512181
id4_167930616_f	3	4	TGCTGCAGAGACCTGCTGCA TGCTGCAGAGACCTGCTTGC ATGATGCTGCAGAGACCTGC TGGCTCTGCCCCTGCAAAGC	1.21138	0.666995	0.420462	4	167930616
id7_10677363_r	3	3	CTCTTGGCAATTGCGCAGCA CTCTTGGCAATTGCGCAAGC CTTGGCAATTGCGCAAAGCA	1.21137	0.720878	0.339142	7	10677363
id8_141720462_f	3	8	TCTCCTTAAGCCCAGCAGAG TCCTTAAGCCCAGCAAGAGC ATCTGTCTCCTTAAGCCCAG ATCTGTCTCCTTAAGCCCAG TCTCCTTAAGCCCAGCAAGC ATCTGTCTCCTTAAGCCAGC CAGATCTGTCTCCTTAAGCG CTGTCTCCTTAAGCCCCAGC	1.21135	0.65936	0.375201	8	141720462
id17_48544405_f	3	6	TTCCCCATCCCAGGAATGGA TCCTTACCCCCTCCAATTCC TCTACTTCCCCATCCCAGGA TCTACTTCCCCATCCCAGGA TATTCTACTTCCCCATCCCA ACTTCCCCATCCCAGGAAAT	1.21134	0.744207	0.329687	17	48544405
id22_46972860_r	3	6	TCGCACATCACTCCTCTCTC CAGTTCGCACATCACTCCTC CACATCACTCCTCTTCTCTG AGCCAGTTCGCACATCACTC CACATCACTCCTCTTCTTCT TCGCACATCACTCCTCTTCT	1.21132	0.650914	0.392614	22	46972860
id4_104475834_f	3	8	CCAGATTCCCCTGAAGAGAA TCCCCACCCCCTTCTTCTTC ACCTCCCCACCCCCTTCTTC GAAAGCCAGATTCCCCTGAA ACCTCCCCACCCCCTTCTTC GAAAGCCAGATTCCCCTGAA GAAAGCCAGATTCCCCTGAA GAAAGCCAGATTCCCCTTGA	1.21129	0.625234	0.383081	4	104475834
id8_26116039_r	3	5	ACGTCTACTGAATGAATGAA ACGTCTACTGAATGAATTGA AACAACGTCTACTGAATGAA AACAACGTCTACTGAATGAA AACAACGTCTACTGAATTGA	1.21117	0.713051	0.372164	8	26116039
id16_89442738_f	3	4	GAACCCAGACACGCACAGCA AACCCAGACACGCACAAGCA ACCCAGACACGCACAAAGCA TGCTGGAACCCAGACACGCA	1.21116	0.662937	0.369619	16	89442738
id11_78768171_f	3	6	CTATGCCATCCTGCAAAGCA TATGCCATCCTGCAAAAGCA TGCTGAGGACCCCTGCAGGA ATGCCATCCTGCAAAAAGCA TGCTGAGGACCCCTGCAGGA TTCATCTATGCCATCCTTGC	1.21116	0.657045	0.377162	11	78768171
id21_43278390_f	3	4	CATCCATCCGCACACTCCTC CCATCCATCCGCACACTCTG CCATCCATCCGCACACTTCT GTACCCATCCATCCGCACAC	1.21113	0.650155	0.403358	21	43278390
id15_62963662_f	3	6	ACTCCCTCCAGACAGCAAGC AACGAGGCATCCCAGCTGTC CTCCCTCCAGACAGCAAAGC CACACTCCCTCCAGACAAGC AACGAGGCATCCCAGCTGTC CCCTCCAGACAGCAAAAGCT	1.21109	0.723435	0.337024	15	62963662
id3_67527207_f	3	7	CACTGCAGTGTCCTGCAGCA TACCAATGCACCATGCTTGC TCTCTACCAATGCACCATGC CTGCAGTGTCCTGCAAAGCA TCTCTACCAATGCACCATGC CTCTACCAATGCACCAATGC ACCACTGCAGTGTCCTGCAT	1.21107	0.699329	0.362507	3	67527207
id10_107568285_r	3	9	ACTATTAATCCTCAACACAA TGACTATTAATCCTCAACAA TATTAATCCTCAACAACAAT ATGACTATTAATCCTCAATG ATGACTATTAATCCTCAATG TGACTATTAATCCTCAACAA GACTATTAATCCTCAAACAA TATTAATCCTCAACAACCAA GAGATGACTATTAATCCTCA	1.21106	0.712339	0.357997	10	107568285
id7_155995446_r	3	5	CTTCAGTCCTCGTCACAGCA TTCAGTCCTCGTCACAAGCA CTTCAGTCCTCGTCACGGTG CTTCAGTCCTCGTCACGGTG CTCACTTCAGTCCTCGTCAC	1.21102	0.819253	0.357821	7	155995446
id4_7618934_f	3	8	CCATGCCTGTGTGCACAGTG CATGCCTGTGTGCACAAGTG CAGCAGTCTCCCCCGCACAC TGCCTGTGTGCACAAAGTGC CAGCAGTCTCCCCCGCACAC TGTGCCATCCATGCCTGTGC GCCATCCATGCCTGTGTTGC CCTGTGCCATCCATGCCTGC	1.21101	0.746285	0.346182	4	7618934
id7_108356470_f	3	10	TGTATTCCCCACAGAGAAGA ATACAGTAGCCCCCTCTCTG GTATACAGTAGCCCCCTCTG TATTCCCCACAGAGAAAGAG AATGTATTCCCCACAGAAGA GTATACAGTAGCCCCCTCTG TATTCCCCACAGAGAAAAGA TACAGTAGCCCCCTTCTGTG TTGGAATGTATTCCCCACAG GTATACAGTAGCCCCCTCTG	1.211	0.661475	0.360794	7	108356470
id21_19504651_r	3	5	CACTGGATCCACAGAATGAA CACTGGATCCACAGAATTGA GATACACTGGATCCACAGAA GATACACTGGATCCACAGAA ATACACTGGATCCACAAGAA	1.21099	0.776478	0.339766	21	19504651
id12_124673721_f	3	4	GCATGCACACACCTTGTGTA GCATGCACACACCTTGTTGT CACGCATGCACACACCTTGT AGGTATAGCCCCTACAAACA	1.21094	0.618259	0.411036	12	124673721
id18_37430095_f	3	7	CTCTCTTGGCCACCCCTCTT GCCAAGGTCTACCTCCCCCA CTCTCTTGGCCACCCCTTCT CTTCTCTCTTGGCCACCCCT CTTCTCTCTTGGCCACCCCT CTTCTCTCTTGGCCACCCCT GTCTACCTCCCCCAAGAAAG	1.21094	0.718483	0.342664	18	37430095
id7_102153690_f	3	4	CGCTTGAGAGACACGCAGCA CGCTTGAGAGACACGCAAGC CTTGAGAGACACGCAAAGCA ATTCGCTTGAGAGACACGCA	1.21091	0.678517	0.356296	7	102153690
id20_22577934_r	3	5	ATCGTCATCAAGCAGCAGCA ATCGTCATCAAGCAGCAAGC TCGTCATCAAGCAGCAAAGC ATGGGGATCGTCATCAAGCA GGGGATCGTCATCAAGCAGC	1.21088	0.669762	0.438584	20	22577934
id14_65217709_f	3	5	GCCCTTACCTAGAACCTGAA GCCCTTACCTAGAACCTTGA ATGTGTAGCCCTTACCTAGA CTCCAACTCCTGCCCTTCAA CTCCTGCCCTTCTAAGGTAA	1.21086	0.777325	0.345485	14	65217709
id10_116104602_f	3	5	TTCAGCAAAAGCAGGCTGCA TTCAGCAAAAGCAGGCTTGC TTGAGGGTTCAGCAAAAGCA TTGAGGGTTCAGCAAAAGCA TGAGGGTTCAGCAAAAAGCA	1.21083	0.780505	0.366572	10	116104602
id17_2348522_r	3	6	ATGCCCCAAGATAGAGTGAG ATGCCCCAAGATAGAGTTGA CCGCAATGCCCCAAGATAGA CCGCAATGCCCCAAGATAGA CGCAATGCCCCAAGATTAGA AAGGAGCTGACTCCCCTCTT	1.21079	0.695465	0.390279	17	2348522
id3_172583288_f	3	10	CCACTCCCTACCATCATCAT ATCCCACTCCCTACCATCAT ATCCTATCCCCCATGAATGA GATCCCACTCCCTACCATGG GATCCCACTCCCTACCATGG TCCCACTCCCTACCATTCAT ATCCCACTCCCTACCATCAT GATCCCACTCCCTACCAATG TCCTATCCCCCATGAAATGA CAAAGATCCCACTCCCTACT	1.21076	0.722244	0.351188	3	172583288
id9_87190624_r	3	7	AACTCAGCACCCATGCTACA CCTTGGTTCCCATGTAAGCA CTCAGCACCCATGGGAACCA CTTGGTTCCCATGTAAAGCA TCTCCCAACTCAGCACCCAT CTCAGCACCCATGGGAAGGG CCCAAAAATGAGCCTCCCAT	1.21073	0.711325	0.355556	9	87190624
id22_18627022_r	3	4	GTCTCCAGACACGCACAGCA TCTCCAGACACGCACAAGCA CTCCAGACACGCACAAAGCA CATCGTCTCCAGACACGCAA	1.21072	0.65414	0.376242	22	18627022
id15_72485327_f	3	6	CCTACCCCATACCAAGTAAG CCCCAGAGACCCACTTAACT AGGCCCTACCCCATACCAAG CCAGAGACCCACTTGGTATG CCCAGAGACCCACTTGTATG CAGAGACCCACTTGGGTATG	1.21064	0.70369	0.347348	15	72485327
id6_35928981_f	3	9	TATTACCTACCCAGTGTAGT TATATTACCTACCCAGTGTG TTACCTACCCAGTGTTAGTG ACTATATTACCTACCCAGTG TATATTACCTACCCAGTTGT ATTACCTACCCAGTGTTAAG ACTATATTACCTACCCAAGT ACTATATTACCTACCCAGTG TATATTACCTACCCAGTGTG	1.21062	0.648983	0.375637	6	35928981
id9_89055165_f	3	6	ATCTCCCGCTCCCTGAAGAA TCTCCCGCTCCCTGAAAGAA CACATCTCCCGCTCCCTGAA CACCACTGTTAACCATTCAA CTCCCGCTCCCTGAAAAGAA CACATCTCCCGCTCCCTGAA	1.21061	0.623303	0.394081	9	89055165
id11_122783291_f	3	3	ATCAGCAGCTCGCTGCTGCA ATCAGCAGCTCGCTGCTTGC CAGAATCAGCAGCTCGCTGC	1.21058	0.689761	0.435605	11	122783291
id1_202700337_r	3	4	TCATGCTCCCCTAGAGTGCG CACGAAGCCCCGCAACTCTA CACGAAGCCCCGCAACTTCT TGACACGAAGCCCCGCAACT	1.21056	0.657957	0.392894	1	202700337
id5_93175077_f	3	10	CTCCTTCACCCTCCTCTCTG CTCCTTCACCCTCCTCTTCT AACTCCTTCACCCTCCTCTG AACAACTCCTTCACCCTCCT AACTCCTTCACCCTCCTCTG ACTCATAACACCCCAGAAAG AACAACTCCTTCACCCTCCT AACTCCTTCACCCTCCTTCT AACAACTCCTTCACCCTCTG TATAACAACTCCTTCACCCT	1.21055	0.653729	0.385335	5	93175077
id15_101313159_f	3	3	CATCTTATCCCGCTGCTGCA GCAGACACCGTGCAAGCAGC TGGGCAGACACCGTGCAAGC	1.21055	0.743918	0.347063	15	101313159
id14_26554312_r	3	6	CTGTGTGCTGATGAAGTAAG TCCTCCTGTGTGCTGATGAA CTGTGTGCTGATGAAGTTAA TCCTCCTGTGTGCTGATTGA TCCTCCTGTGTGCTGATGAA TTCTCCTCCTGTGTGCTGAA	1.21055	0.689678	0.344895	14	26554312
id4_1052038_r	3	10	CTGACATACCCGACTGAGAC AAACTATCCCGTCTTCAGTC CGCTGACATACCCGACTGAC TCTAACGCTGACATACCCGA TGACATACCCGACTTGAAGA CGCTGACATACCCGACTTGA ACGCTGACATACCCGAAGAC TCTAACGCTGACATACCGAC TAACGCTGACATACCCCGAC TCTAACGCTGACATACCCGA	1.21054	0.713817	0.341033	4	1052038
id12_91946441_r	3	5	CACTGCTTCAGAAAGCTAGC CACTGCTTCAGAAAGCTTAG TAGCACTGCTTCAGAAAGCG TAGCACTGCTTCAGAAAGCG TTAGCACTGCTTCAGAAAAG	1.2105	0.720094	0.381077	12	91946441
id10_4068561_r	3	5	AGATGTATCCTCAGAATGAA AGATGTATCCTCAGAATTGA CAGAAGATGTATCCTCAGAA AGAAGATGTATCCTCAAGAA CAGAAGATGTATCCTCAGAA	1.21043	0.783017	0.361546	10	4068561
id5_144692951_f	3	2	TTCCCTAGCACTGCTCTGCA TTCCCTAGCACTGCTCTTGC	1.21043	0.725357	0.485072	5	144692951
id12_17921761_f	3	8	CTCTATAGCTACCAACACAA TCTATAGCTACCAACAACAA TACTCTATAGCTACCAACAA TGAGCCAGTCTTCGGGCCCT TACTCTATAGCTACCAACAA TGAGCCAGTCTTCGGGCCCT TCTATAGCTACCAACAAACA ACTCTATAGCTACCAAACAA	1.21035	0.688644	0.369437	12	17921761
id14_29490759_r	3	5	TGAAGCATCCAGCTGCAGCA TGAAGCATCCAGCTGCAAGC TTCTGCTGAAGCATCCAGCA GAAGCATCCAGCTGCAAAGC CTGCTGAAGCATCCAGCTGC	1.21031	0.651647	0.395724	14	29490759
id12_101822651_r	3	3	CCCAGTACAGGCCTGCTGCA CCCAGTACAGGCCTGCTTGC TTCTCCCAGTACAGGCCTGC	1.21028	0.648695	0.434359	12	101822651
id6_159101764_f	3	4	TCAAGAGAAACGCCGCAGCA TCAAGAGAAACGCCGCAAGC AAGAGAAACGCCGCAAAGCA GGGCTCAAGAGAAACGCCGC	1.21021	0.69237	0.359413	6	159101764
id10_22262653_f	3	9	CTCCTCCACCTCACACAACA TCCTCCACCTCACACAAACA CTCTCCTCCACCTCACACAT TACTCTCCTCCACCTCACAT CTCTCCTCCACCTCACACAT CCTCCACCTCACACAAAACA TACTCTCCTCCACCTCACAT CTCTCCTCCACCTCACAACA CCAGGCCTGGGCCCATGTTG	1.2102	0.678557	0.364388	10	22262653
id17_76545425_f	3	6	CCTTGCAAAGAGCCGCTGCT TGCTCCCATTCCCAAGCAAG CTCCTGCTCCCATTCCCAAG CTCCTGCTCCCATTCCCAAG GCTCCCATTCCCAAGCCAAG TCCTGCTCCCATTCCCCAAG	1.21019	0.758449	0.355049	17	76545425
id14_23511622_f	3	6	GCTCCTTCCCCTTGACAGAG CTCCTTCCCCTTGACAAGAG GAATGCTCCTTCCCCTTGAG TCCTTCCCCTTGACAAAGAG GAATGCTCCTTCCCCTTGAG CTTGCCCTTGTCTACCTCTC	1.21018	0.689623	0.35217	14	23511622
id20_62050696_r	3	4	TGCCCGTCCTATCAGCAGCA TGCCCGTCCTATCAGCAAGC GATGCCCGTCCTATCAGCAG GCCCGTCCTATCAGCAAAGC	1.21011	0.638934	0.391804	20	62050696
id4_121906747_r	3	4	CCCTTCAAGTTCCTGCAGCA CTGGGTGTCTCCATGCTTGC CAATCTGGGTGTCTCCATGC CAATCTGGGTGTCTCCATGC	1.21004	0.758865	0.416716	4	121906747
id23_25173735_f	3	6	CTGAGCTTCACTGTGATGTG CTGAGCTTCACTGTGATTGT TACCCATCTGAGCTTCACTG TACCCATCTGAGCTTCACTG CCATCTGAGCTTCACTGTGT ACCCATCTGAGCTTCAACTG	1.21001	0.724258	0.391883	23	25173735
id23_23334865_r	3	6	CGCAGCATCCTAGAGCAGAG CAGCATCCTAGAGCAAGAGC CTGCCGCAGCATCCTAGAGC CGCAGCATCCTAGAGCAAGC CTGCCGCAGCATCCTAGAGC ACCTGCCGCAGCATCCTAGC	1.21	0.742408	0.3049	23	23334865
id5_166515303_r	3	4	AACATGTACAACGTGCAGCA ACATGTACAACGTGCAAGCA ACATGTACAACGTGCAAAGC ACATGTACAACGTGCAGGGT	1.20994	0.674747	0.404146	5	166515303
id21_34511991_r	3	6	CCATACTAGGCCAGGCAGAA CATACTAGGCCAGGCAAGAA GCCATACTAGGCCAGGCCCA GCCATACTAGGCCAGGCCCA AGCCATACTAGGCCAGGCCA GCCATACTAGGCCATGGTGA	1.20993	0.790766	0.351656	21	34511991
id4_13302839_r	3	6	ACATAATCCCATCAGCAGCT ACATAATCCCATCAGCAAGC TTCCCTGCAGACCCAGCTGA CATAATCCCATCAGCAAAGC TTCCCTGCAGACCCAGCTGA CCCTGCAGACCCAGCCTGAT	1.20986	0.700544	0.409212	4	13302839
id8_49802910_r	3	10	CACTGGCCCCTGCAACACAA ACTGGCCCCTGCAACAACAA CTCACTGGCCCCTGCAACAA ACTCACTGGCCCCTGCAATG CTCACTGGCCCCTGCAACAA ACTCACTGGCCCCTGCAATG ACTCACTGGCCCCTGCAATG CTGGCCCCTGCAACAAACAA CTCACTGGCCCCTGCAAATG CACTCACTGGCCCCTGCATG	1.2098	0.645505	0.391816	8	49802910
id23_107233386_f	3	7	CTTAGAAGAGTTCCACTACT TTAATATTATACCAAGTAAG ATAGTTAATATTATACCAAG TAGAAGAGTTCCACTTAACT ATAGTTAATATTATACCAAG ACTCTTAGAAGAGTTCCACT TATAGTTAATATTATACAAG	1.20978	0.694869	0.382318	23	107233386
id14_96649618_r	3	4	CCCTTAGCCCACCAGCAGCA CCCTTAGCCCACCAGCAAGC CTTAGCCCACCAGCAAAGCA GCAACCCTTAGCCCACCAGC	1.20972	0.67585	0.355684	14	96649618
id20_14856740_r	3	7	CAGTCCTCACACCAGCAGCA CAGGTAGTGTCCATGCTTGC ATCCCAGGTAGTGTCCATGC GTCCTCACACCAGCAAAGCA ATCCCAGGTAGTGTCCATGC GTCCTCACACCAGCACTACC TGCAGTCCTCACACCAGCAT	1.2097	0.751503	0.323663	20	14856740
id9_34574834_r	3	4	GCCCGCACACACGTGCAGCA GCCCGCACACACGTGCAAGC CCGCACACACGTGCAAAGCA ACACGCCCGCACACACGTGC	1.20968	0.712038	0.333624	9	34574834
id11_26286665_f	3	7	TCTAACACTCTCCCAGAAGA TCAGCATCCATATCGCCATC CTAACACTCTCCCAGAAAGA GGTGTGTCAGCATCCATATC CAGCATCCATATCGCCCATC TCAGCATCCATATCGCCATC TAACACTCTCCCAGAAAAGA	1.20961	0.634234	0.382818	11	26286665
id10_18180268_f	3	6	CTTCTCTGCAACAGACAGAG CTTCTCTGCAACAGACAAGA CTGGCTTCTCTGCAACAGAG TTCTCTGCAACAGACAAAGA CTGGCTTCTCTGCAACAGAG TCTGGCTTCTCTGCAACAAG	1.20961	0.694059	0.352289	10	18180268
id17_79428272_f	3	3	CCCGGAGCCCCTGCAGTGAG CTCACCTCCCCTCAACTGCA CCGGAGCCCCTGCAAGTTGA	1.20954	0.622935	0.420456	17	79428272
id11_45828960_r	3	3	TCCCTGAGACTGCAGCAGCA CCCTGAGACTGCAGCAAGCA CCTGAGACTGCAGCAAAGCA	1.20954	0.643473	0.433938	11	45828960
id16_51955529_r	3	10	TATCAATACCATCCTCTCTG TATCAATACCATCCTCTTCT ATTATCAATACCATCCTCTG CATCACAGGCTTCCTACCCC ATTATCAATACCATCCTCTG AGGCTTCCTACCCCAGAAAG ATTATCAATACCATCCTTCT CATCACAGGCTTCCTACCCC GTAATTATCAATACCATCTG GTAATTATCAATACCATCCT	1.20946	0.64639	0.394037	16	51955529
id11_83944843_r	3	3	CTGTATACCACCCTGCTGCA CAGAATAACTCCGTGCAAGC CAGAATAACTCCGTGCAGGG	1.20945	0.698986	0.390657	11	83944843
id4_10106991_r	3	9	TTCTTCTTCCCCAAGATGGA CTCCCCCTCCTTCCAATCTT CCCAGCCTCCTCCCCCTCCT GCCTCCTCCCCCTCCTTCTT CCCAGCCTCCTCCCCCTCCT CCCCCCAGCCTCCTCCCCCT TCCCCCTCCTTCCAATTCTT CCCAGCCTCCTCCCCCTCCT AGCCTCCTCCCCCTTCCTTG	1.20943	0.741782	0.302494	4	10106991
id10_96202986_r	3	5	AAAAATACAGCGCAGCAGCA AAAAATACAGCGCAGCAAGC AAATACAGCGCAGCAAAGCA ATAAAGAAAAATACAGCGCA AAATACAGCGCAGCAGGGGT	1.2094	0.625793	0.402935	10	96202986
id13_87660980_f	3	9	TGGATTACTTCCTATCTCTA AAAGTGTGGATTACTTCCTA TCTATATGTCCGTAGAAGAT TGTGGATTACTTCCTATCTA CTATATGTCCGTAGAAAGAT AAAGTGTGGATTACTTCCTA TGTGGATTACTTCCTATCTA AAAGTGTGGATTACTTCCTA GCTCTATATGTCCGTAGAAT	1.20939	0.773573	0.35419	13	87660980
id1_239870660_r	3	5	CTCAGAGTGAATGCCCAGCA TCAGAGTGAATGCCCAAGCA ATAACCTCAGAGTGAATGCA CAGAGTGAATGCCCAAAGCA ATAACCTCAGAGTGAATGCA	1.20936	0.712044	0.371554	1	239870660
id11_28866958_f	3	6	CATAAGTAGTTGCTAGAAGA TCACATAAGTAGTTGCTAGA ATAAGTAGTTGCTAGAAAGA TCACATAAGTAGTTGCTTAG TCACATAAGTAGTTGCTAGA ATAAGTAGTTGCTAGAAAAG	1.20933	0.670491	0.363956	11	28866958
id16_59154519_f	3	4	TCCTTCTGTCAGCAGCAGCA TCCTTCTGTCAGCAGCAAGC CCTTCTGTCAGCAGCAAAGC CTGTCCTTCTGTCAGCAGCA	1.20932	0.658184	0.409718	16	59154519
id11_69152025_f	3	9	CCCCTCCACCCCCCTCTCTG GGCCCCTCCACCCCCCTCTG CCCCTCCACCCCCCTCTTCT CCCGGCCCCTCCACCCCCCT CCCGGCCCCTCCACCCCCCT GGCCCCTCCACCCCCCTCTG TCCCCGGCCCCTCCACCCCT GGCCCCTCCACCCCCCTTCT TCCCCGGCCCCTCCACCCTG	1.20927	0.687321	0.36568	11	69152025
id10_24000258_r	3	9	CTGCTTCCTCCTACGACACG TGCTTCCTCCTACGACCACG TCTCATAATCCCCACGTCGT TCCCACTGCTTCCTCCTACG TCCCACTGCTTCCTCCTACG GCTTCCTCCTACGACCCACG TCCCACTGCTTCCTCCTACG GTTCTCATAATCCCCACGTA ACTGCTTCCTCCTACGAACG	1.20925	0.649468	0.396993	10	24000258
id9_13205300_r	3	8	TGCACTATTAAGAGACAGAG TTGCACTATTAAGAGACAAG ACATATTGCACTATTAAGAG ACATATTGCACTATTAAGAG TGCACTATTAAGAGACCAAG ACATATTGCACTATTAAGAG ACATATTGCACTATTAAAGA TATACATATTGCACTATTAG	1.20921	0.632791	0.39412	9	13205300
id10_56806767_r	3	4	GTTATGTTACATGCGCAGCA GTTATGTTACATGCGCAAGC TATGTTACATGCGCAAAGCA TATGTTACATGCGCAGGGGC	1.20919	0.710598	0.328784	10	56806767
id19_46544660_r	3	7	CCTCTATAAAAGTGGCACAA CTCTATAAAAGTGGCAACAA TCCTCTATAAAAGTGGCCGC ATAAAAGTGGCAATGGCCGC TCCTCTATAAAAGTGGCAGG TCCTCTATAAAAGTGGCCGC CTCCTCCTCTATAAAAGTGG	1.20919	0.739458	0.355908	19	46544660
id15_65042479_r	3	6	GTCTAGCAGAACAGACAGAC GTCTAGCAGAACAGACAAGA TCCAGTCTAGCAGAACAGAC CTAGCAGAACAGACAAAGAC TCCAGTCTAGCAGAACAAGA TCCAGTCTAGCAGAACAGAC	1.20919	0.677037	0.359424	15	65042479
id13_26355813_r	3	6	TCTTAGCATAACTGACTCTA TAGCATAACTGACTTCTACG TCTTAGCATAACTGACTACG TCTTAGCATAACTGACTTAC TAGCATAACTGACTTCTTAC AGCTATCTTAGCATAACTGA	1.20918	0.660925	0.43708	13	26355813
id11_69361882_f	3	7	TACTAGGAACCCATCATCAT CTCTACTAGGAACCCATCAT GAAGACAGACCAATGAATGA CAGTCTGAAGACAGACCAAT CTGAAGACAGACCAATGAAT CTCTACTAGGAACCCATCAT AAGACAGACCAATGAAATGA	1.20915	0.676227	0.382354	11	69361882
id7_26153227_f	3	7	CTGCTCTGATTCCGAATGAA GCACTAGTAGCCCTTCAATT GCTGCTGCTCTGATTCCGAA GCTGCTGCTCTGATTCCGAA CACTAGTAGCCCTTCAAATT GCTGCTGCTCTGATTCCCGA TGCTGCTGCTCTGATTCGAA	1.20907	0.755224	0.359812	7	26153227
id4_177464345_r	3	6	CACTTACTGAGTCACGTCGT GCCACTTACTGAGTCACGTA ACTTACTGAGTCACGTTCGT CCACTTACTGAGTCACCGTA GCCACTTACTGAGTCACGTA GTGAGGCCACTTACTGAGTA	1.20903	0.698929	0.366728	4	177464345
id15_41577823_f	3	6	CCCTAGTGCCATATGATGAA CCCTAGTGCCATATGATTGA AAAACCCTAGTGCCATATGA AGGGGCCCCTTCAAATCATA AAAACCCTAGTGCCATATGA AACCCTAGTGCCATAATGAA	1.20901	0.680666	0.42741	15	41577823
id10_3274362_f	3	10	AGCCTCACCCTTGTTGATTG CCAATGTTCGACCCCAACAA GCCTCACCCTTGTTGAATTG AACGCCAATGTTCGACCCCA AACGCCAATGTTCGACCCCA CAATGTTCGACCCCAAACAA CCAATGTTCGACCCCAACAA CCTCACCCTTGTTGAAATTG AACGCCAATGTTCGACCCAA TTCTCCCATAGCCTCACCCT	1.20901	0.65475	0.374333	10	3274362
id5_137586825_r	3	7	TACATGTGGCCCCTGCAGCA CCTAAGACCACCATGCTTGC CACCCTAAGACCACCATGCA CACCCTAAGACCACCATGCA CATGTGGCCCCTGCAAAGCA CCCTAAGACCACCATTGCAG CCAACCACCCTAAGACCACC	1.20895	0.603202	0.397304	5	137586825
id7_156962461_f	3	4	TCGTGCAGAATGTCCGTGTG ACATGGGCTTCCCCACACAA CAACATGGGCTTCCCCACAA TGCAGAATGTCCGTTGTTGT	1.20891	0.665744	0.364092	7	156962461
id13_75673348_r	3	8	CATGGCCACCCCAAGCAGCA CCAGACACCCTTGCTTGCTT CTTCCCAGACACCCTTGCTT TGGGACACATGGCCACCCCA CTTCCCAGACACCCTTGCTT TGGGACACATGGCCACCCCA TCTGGGACACATGGCCACCA TGGGACACATGGCCACCCAA	1.20887	0.744657	0.311452	13	75673348
id11_120189132_f	3	7	GAACTTACAGCCCAGCAGCA CCATGGTCATCCTTGCTTGC CAGTCCATGGTCATCCTTGC ACTTACAGCCCAGCAAAGCA CAGTCCATGGTCATCCTTGC CTTACAGCCCAGCATGACCA AGGAACTTACAGCCCAGCAA	1.20886	0.737142	0.337651	11	120189132
id5_138444315_f	3	5	CCCAGTGCACTAAGAGTGAG CCCAGTGCACTAAGAGTTGA GGGGACCCCAGTGCACTAAG GGGGACCCCAGTGCACTAAG GACCCCAGTGCACTTAAGAG	1.20877	0.776159	0.369236	5	138444315
id12_66804614_f	3	10	TCTCCATCATCTCATCATCG TCTCCATCATCTCATCAATC CAATATCTCCATCATCTCAT ATCCAATATCTCCATCATCT CAATATCTCCATCATCTCAT CTCCATCATCTCATCAAATC ACTATCCAATATCTCCATCT AATATCTCCATCATCTTCAT ATCCAATATCTCCATCATCG CACTATCCAATATCTCCATC	1.20873	0.640196	0.381413	12	66804614
id5_3754756_r	3	10	AGCCCTCCACCTCCTCTCTG AGCCCTCCACCTCCTCTTCT TCATAGCCCTCCACCTCCTC TTCATAGCCCTCCACCTCCT TTCATAGCCCTCCACCTCTG TCATAGCCCTCCACCTCCTC TTCATAGCCCTCCACCTCTG ACCTTCTCCCCAGAAAGAGG TTCATAGCCCTCCACCTTCC TAGCCCTCCACCTGGGGAGA	1.20869	0.6205	0.385835	5	3754756
id2_219722517_r	3	10	AAGAACAGTCATTCTCATTC ATCAAGAACAGTCATTCTCA GAACAGTCATTCTCAATTCA CCAATCAAGAACAGTCATTC ACCCAATCAAGAACAGTCAG CCAATCAAGAACAGTCATTC ACCCAATCAAGAACAGTCAG ATCAAGAACAGTCATTCTCA AATCAAGAACAGTCAATTCA AGAACAGTCATTCTCAATCA	1.20862	0.673127	0.357292	2	219722517
id15_98721976_r	3	10	TTCCCCAGTCTCCCTCTCTA CATATCACTCCCATAGAAGA TCTTCCCCAGTCTCCCTCTA CCTCTTCCCCAGTCTCCCTA TCTTCCCCAGTCTCCCTCTA GTACATATCACTCCCATAGA CCTCTTCCCCAGTCTCCCTA CATATCACTCCCATAGAAAG ACCTCTTCCCCAGTCTCCTA CAAACCTCTTCCCCAGTCTA	1.2086	0.678956	0.372556	15	98721976
id9_133103594_r	3	5	CCAAACACAGAGCTGCAGCA CCAAACACAGAGCTGCAAGC AAACACAGAGCTGCAAAGCA GGCTGCCCAAACACAGAGCA AAACACAGAGCTGCAGGGTT	1.2086	0.659648	0.374035	9	133103594
id19_49908324_f	3	4	CTCCACCTTCCTCTGCAGCA TCCACCTTCCTCTGCAAGCA CACCTTCCTCTGCCGAGTTC TCCACCTTCCTCTGCAAAGC	1.20854	0.684866	0.455207	19	49908324
id11_85936944_f	3	7	GTCAGAACCCATAGAGTGAG ACTGAGCCCCCTCAACTCTA TGGGGACTGAGCCCCCTCTA GTGTCAGAACCCATAGTTGA CTGAGCCCCCTCAACTTCTA GATATGGTGTCAGAACCCAT ATGGTGTCAGAACCCATAGA	1.20849	0.686165	0.387604	11	85936944
id3_7966869_r	3	5	TTAACCTCACAGAGAGTGAG TTAACCTCACAGAGAGTTGA CTGCCCTTAACCTCACAGAG CTGCCCTTAACCTCACAGAG CTTAACCTCACAAGAGGGGT	1.20845	0.716537	0.403684	3	7966869
id17_19842634_f	3	5	CATCGTGATTATACTCTACA CATCGTGATTATACTCTTAC GAAATCATCGTGATTATACA GAAATCATCGTGATTATACA GAAATCATCGTGATTATTAC	1.20844	0.680557	0.407862	17	19842634
id23_122045454_f	3	6	ACTCTCAGTGAGTCACAGTG CTCTCAGTGAGTCACAAGTG GGCTGGAAAAACTCTCAGTG TCTCAGTGAGTCACAAAGTG GGCTGGAAAAACTCTCAGTG GCTGGAAAAACTCTCAAGTG	1.20841	0.720402	0.349135	23	122045454
id5_143557193_f	3	7	GTATTGTACCAGTCAGTAGT AGCTGTATTGTACCAGTCAG CTTGTCACCCACTAACTGAC GGGAAGGCCTTGTCACCCAC TATTGTACCAGTCAAGTTAG GCTGTATTGTACCAGTTCAG GGGAAGGCCTTGTCACCCAC	1.20838	0.649968	0.398341	5	143557193
id15_58079160_r	3	6	TATTAATACTTAAGACAGAG ATTAATACTTAAGACAAGAG TTATATTAATACTTAAGAGC TAATACTTAAGACAAAGAGC TTATATTAATACTTAAGAGC CCTTATATTAATACTTAAGC	1.20832	0.761305	0.343758	15	58079160
id6_108717492_r	3	6	CCCTGCCATACAGAGCAGAG CCTGCCATACAGAGCAAGAG CTCTTCCCTGCCATACAGAG CCTGCCATACAGAGCAAAGA CTCTTCCCTGCCATACAGAG CTCTTCCCTGCCATACAAGA	1.20832	0.714088	0.361126	6	108717492
id7_12518985_r	3	5	TCCAGCCCATACCAGCAGCA AGTACAGAACCCGTGCTTGC AATCCAGCCCATACCAGCAC TACAGAACCCGTGCTGGTAT GCCAATCCAGCCCATACCAC	1.20828	0.758731	0.399351	7	12518985
id12_74656149_r	3	9	AATGCTGCAATGAAGATAGA TGCTGCAATGAAGATTAGAA GTACATAATGCTGCAATGAA ACATAATGCTGCAATGAAGA GTACATAATGCTGCAATTGA TGCTGCAATGAAGATTAAGA ACATAATGCTGCAATGAAGA ATAATGCTGCAATGAAAGAA ACATAATGCTGCAATGAGAA	1.20825	0.725964	0.334039	12	74656149
id11_100248259_f	3	10	ACTATATAGCAGAAACAACA CTATATAGCAGAAACAAACA CTACTATATAGCAGAAACAG ACTATATAGCAGAAACACAG CTATATAGCAGAAACAAAAC CTACTATATAGCAGAAACAG ACTACTATATAGCAGGGGTC ACTACTATATAGCAGAAAAC CTACTATATAGCAGAAACAG ACTACTATATAGCAGGGGTC	1.20817	0.725522	0.374123	11	100248259
id23_55746132_r	3	8	AACCAGACCCCTTGAATGAA AACCAGACCCCTTGAATTGA GGGACCCAGGCTCCCCTTCA GGGACCCAGGCTCCCCTTCA CAGGCTCCCCTTCAAATTCA TCAAGGGGACCCAGGCTCAA TACAAAACCAGACCCCTTGA AAAACCAGACCCCTTGAAAG	1.20815	0.690351	0.391145	23	55746132
id23_89240559_r	3	5	AATCGTAAACAGAATGTGAA AATCGTAAACAGAATGTTGA ACTTACAATCGTAAACAGAA TACAATCGTAAACAGAATGA ACTTACAATCGTAAACAAGA	1.20813	0.770873	0.379993	23	89240559
id23_45648780_f	3	7	TGCTGGAAGCAGCAGCAGCT TGCTGGAAGCAGCAGCAAGC TGGGTGCTGGAAGCAGCAGC TGGGTGCTGGAAGCAGCAGC TCTGGGTGCTGGAAGCAGCT TCTGGGTGCTGGAAGCAGCT GCTGGAAGCAGCAGCAAAGC	1.20808	0.627995	0.381683	23	45648780
id13_90108885_f	3	8	TGAATTAGACTGCAGCAGCT TGAATTAGACTGCAGCAAGC TAGAGATGAATTAGACTGCT GAGATGAATTAGACTGCAGC AATTAGACTGCAGCAAAGCT GAGATGAATTAGACTGCAGC TAGAGATGAATTAGACTTGC TAGAGATGAATTAGACTGCT	1.20805	0.722426	0.363789	13	90108885
id6_56822151_f	3	8	AGCATGATACTGACAGAGAC ACCTCTGAGCATGATACTGA GCATGATACTGACAGAAGAC CATTCTACCTCTGAGCATGA ACCTCTGAGCATGATACTGA GCATGATACTGACAGAAAGA CCTCTGAGCATGATACCTGA TGAGCATGATACTGACAGAC	1.20799	0.645658	0.360896	6	56822151
id12_76449972_r	3	10	GTCTCATGCATATATATATA TCATGCATATATATTATATG TCTGGTCTCATGCATATATA TCTGGTCTCATGCATATATG TCATGCATATATATTATTAT CTGGTCTCATGCATATTATA CTGGTCTCATGCATATTATG GTCTCATGCATATATATTAT ATCTGGTCTCATGCATATGG ATGAATAAAATCTGGTCTCA	1.20798	0.67964	0.365912	12	76449972
id11_134299982_r	3	6	CTCCCAGCCCATCTTCTCTA CTCCCAGCCCATCTTCTTCT CTTCTCCCAGCCCATCTTCT CTTCTCCCAGCCCATCTTCT ACCTTCTCCCAGCCCATCTA ACCTTCTCCCAGCCCATCTA	1.20795	0.65397	0.434904	11	134299982
id4_152996838_f	3	10	CCCTCACTTCCTACCCTACC CCTCCCTCACTTCCTACCCT CCTCACTTCCTACCCTTACC GTCCTCCCTCACTTCCTACC GTCCTCCCTCACTTCCTACC GTCCTCCCTCACTTCCTACT GTCCTCCCTCACTTCCTACC CCTCCCTCACTTCCTACCCT CTTCCTGCAGCCCAGGTAAA TTCTGTCCTCCCTCACTTCC	1.20793	0.744832	0.345377	4	152996838
id2_209471763_f	3	5	TATAGTTCCTTGAGAATGAA TATAGTTCCTTGAGAATTGA AAAATATAGTTCCTTGAGAA AAAATATAGTTCCTTGAGAA AAATATAGTTCCTTGAAGAA	1.20791	0.814915	0.334029	2	209471763
id7_157477665_f	3	3	CTCCACACCCAGCTGCTGGA TCCCAGCCCCTCCAAGCAGC GCTTCCCAGCCCCTCCAAGC	1.20789	0.658959	0.392157	7	157477665
id20_37411502_f	3	9	CCACAGTCCAGGTGTGAGTG CACAGTCCAGGTGTGAAGTG CACACACCGCAGACCACACC CAGTCCAGGTGTGTGGTCTG ACAGTCCAGGTGTGAAAGTG CACACACCGCAGACCACACC CAGTCCAGGTGTGTGGTCTG TCTACCACAGTCCAGGTCTG CTTCTCTACCACAGTCCAGG	1.20788	0.666924	0.382326	20	37411502
id5_112581547_r	3	4	CAGTGCTACTGCCTGCTGCA CAGTGCTACTGCCTGCTTGC GCTTCAGTGCTACTGCCTGC AGCTGCCAGCCCTGCAAAGC	1.20787	0.688847	0.37111	5	112581547
id8_134649921_r	3	9	GAACTCACTTATCACGAGAA AACTCACTTATCACGAAGAA AACTCACTTATCACGGCATG GAGAACTCACTTATCACGAA ACTCACTTATCACGAAAGAA GAGAACTCACTTATCACGAA ACTCACTTATCACGGCCATG TATGAGAACTCACTTATCAC TATGAGAACTCACTTATCAT	1.20784	0.726576	0.344353	8	134649921
id12_13949058_r	3	3	TTCTGCTATCACCTGCTGCA TTCTGCTATCACCTGCTTGC GCTATTAGTCCCTGCAAAGC	1.2078	0.716575	0.421106	12	13949058
id5_73798630_f	3	7	GTTGCTATCATAGTGCAGAG TGCTATCATAGTGCAAGAGT TGCTTCTGTTGCTATCATAG GTTGCTATCATAGTGCAAGT TGCTTCTGTTGCTATCATAG CTTCTGTTGCTATCAATAGT GATCTGCTTCTGTTGCTAGT	1.20777	0.750385	0.32657	5	73798630
id7_89877246_f	3	4	TTAAGCACCCACTTGCTGTA CCTTGGCCCCTACAAGCAAG AAGGTTAAGCACCCACTTGT CTTGGCCCCTACAAGCCAAG	1.20768	0.74086	0.353958	7	89877246
id17_64283393_r	3	10	TATGTATGTAATAATAATAA CCATATGTATGTAATAATAA ACCCATATGTATGTAATAAG TATGTATGTAATAATAAATA ACCCATATGTATGTAATTAA ACCCATATGTATGTAATAAG CATATGTATGTAAGGGGGGC CATATGTATGTAAGGGGGGC CATATGTATGTAATAAATAA CCATATGTATGTAATAATAA	1.20764	0.66814	0.377892	17	64283393
id10_43266290_f	3	6	CAAATGACCCTTGCCCAGCA AAATGACCCTTGCCCAAGCA GTCCTTCAAATGACCCTTGC AATGACCCTTGCCCAAAGCA GTCCTTCAAATGACCCTTGC TGTCTCCCTCTCCCTGCAAA	1.20764	0.701044	0.379259	10	43266290
id8_95201617_r	3	8	TTCCATCCCCTTCGTGAGTG TCCATCCCCTTCGTGAAGTG GGTGGCTATCTGCCACACGA AGGTGGCTATCTGCCACGAA CCATCCCCTTCGTGAAAGTG GGTGGCTATCTGCCACACGA GGTGGCTATCTGCCACCGAA TGGCTATCTGCCACAACGAA	1.2076	0.722526	0.327297	8	95201617
id4_35587914_f	3	7	TCTATCCCATATCCAGAAGA ACTCTATCCCATATCCAGAT CTATCCCATATCCAGAAAGA ACTCTATCCCATATCCAAGA GAGCCACTCTATCCCATATG ACTCTATCCCATATCCAGAT TATCCCATATCCAGAAAAGA	1.20759	0.70968	0.36084	4	35587914
id13_29049785_f	3	4	CTCCCTACCACAGAGCAGCA CTCCCTACCACAGAGCAAGC TCTGCTGCCTCCCTGCTCTG TCCCTACCACAGAGCAAAGC	1.20759	0.679138	0.359726	13	29049785
id20_986386_f	3	7	CTTCTGCTCCCCAACATACA TTCTGCTCCCCAACATTACA CCTTCTTCTGCTCCCCAACA CCTTCTTCTGCTCCCCAACA TTCTTCTGCTCCCCAAACAG CCTTCTTCTGCTCCCCACAG ATTCCTTCTTCTGCTCCCCA	1.20755	0.698578	0.397055	20	986386
id17_34632873_f	3	8	GCCCGCCTCAGCCAAGTGAA GCCCGCCTCAGCCAAGTTGA GATAGGTACCCTCCAGCCCT GATAGGTACCCTCCAGCCCT ACCCTCCAGCCCTTCAAACT CCCGCCTCAGCCAAGCTGGA GGGAGGATAGGTACCCTCCT CCCGCCTCAGCCAAGGCTGG	1.20754	0.764364	0.360411	17	34632873
id8_96665970_f	3	10	CTCATATCTCCTATGATATG TTGTGTGCCCCCATAATCAT TCATTGTGTGCCCCCATCAT TGTTACTCATATCTCCTATG TGTTACTCATATCTCCTATG TACTCATATCTCCTATTATG CTCATATCTCCTATGAATTA TGTTACTCATATCTCCTATG TGTTACTCATATCTCCTTAT ACTCATATCTCCTATGAATG	1.20752	0.672324	0.373912	8	96665970
id13_97514541_r	3	3	CCCTAGATCATCGTGCAGCA CCTAGATCATCGTGCAAGCA CCTAGATCATCGTGCAAAGC	1.2075	0.685643	0.431565	13	97514541
id12_12025146_f	3	4	GTTGTCACCACGACACAGTA GTCACCACGACACAAGTAAG TGGTTGTCACCACGACACAA GTCACCACGACACAAGTTAA	1.2075	0.612776	0.41278	12	12025146
id9_109900687_f	3	10	ATAATCTACCCAATAATAAT TAATCTACCCAATAATTAAT CCTATAATCTACCCAATAAT AAGACCTATAATCTACCCAA AAGACCTATAATCTACCAAT CCTATAATCTACCCAATAAT CTATAATCTACCCAATTAAT AAGACCTATAATCTACCCAA CTTGCCTCCCATTAAATTAT AAGACCTATAATCTACCCAA	1.2075	0.702299	0.34833	9	109900687
id9_32452209_f	3	7	CTCTCCATTACTGAGCAGCT CTCTCCATTACTGAGCAAGC CAGCTCTCCATTACTGAGCT CAGCTCTCCATTACTGAGCT TCTCCATTACTGAGCAAAGC GCTCTCCATTACTGAAGCTG CCTCTCAGCTCTCCATTACT	1.20749	0.615641	0.401114	9	32452209
id5_165462913_f	3	3	TTCTGCCTCACGATGATGTA TGCCTCACGATGATTGTATG TGCCTCACGATGATTGTTAT	1.20743	0.751369	0.393879	5	165462913
id20_7707453_f	3	10	CTGAGCTTCCTCCAGCTGCC ATCCCCATTCCCTGGCAAGC ACCTGAGCTTCCTCCAGCCA TGAGCTTCCTCCAGGGAATG ACCTGAGCTTCCTCCAGCCA TCCCCATTCCCTGGCAAAGC TGAGCTTCCTCCAGGGAATG ACCGGATCCCCATTCCCTGG CCTGAGCTTCCTCCAGGGAT TGAGCTTCCTCCAGGGAAAT	1.20742	0.768838	0.33912	20	7707453
id3_126530989_f	3	4	GGCTTCAGTTACACGCAGCA GGCTTCAGTTACACGCAAGC CTTCAGTTACACGCAAAGCA GTGGGCTTCAGTTACACGCA	1.20742	0.661719	0.385086	3	126530989
id18_45672015_f	3	10	CCACCAGCCCCAGAGATAGA CACCAGCCCCAGAGATTAGA GATTCCGTGCTCCATCTCTG CTTGATTCCGTGCTCCATCT CCGTGCTCCATCTAAATCTC GATTCCGTGCTCCATCTCTG GCCCCACCAGCCCCAGAAGA CTTGATTCCGTGCTCCATCT TTCCGTGCTCCATCTGGGGC TGATTCCGTGCTCCAATCTG	1.20736	0.728041	0.35058	18	45672015
id7_154336883_f	3	4	CCTTGCACACCTGAACTGAG CCTTGCACACCTGAACTTGA TTCGTTGCCCCTCAAAGTTC ACACAGCCTTGCACACCTGA	1.20729	0.667472	0.397018	7	154336883
id21_43719993_f	3	5	CTCTGCACCCTCTAGCAGAG TCTGCACCCTCTAGCAAGAG CCTGCAGGGATGCCGCTAGA CCTGCAGGGATGCCGCTAGA GCTGCTCTGCACCCTCTAAG	1.20727	0.756517	0.374416	21	43719993
id1_239803796_f	3	6	TACCACATTGCCAAGCAGAG CCACATTGCCAAGCAAGAGC GTATATACCACATTGCCAAG TACCACATTGCCAAGCAAGC TATACCACATTGCCCAAGCG GTATATACCACATTGCCAAG	1.20718	0.741959	0.317692	1	239803796
id9_32892716_f	3	5	TTCCAGCCCAAGTGACAGTG TCCAGCCCAAGTGACAAGTG ACTATATTCCAGCCCAAGTG ACTATATTCCAGCCCAAGTG CTATATTCCAGCCCAAAGTG	1.20717	0.748412	0.390957	9	32892716
id8_9578084_f	3	10	TCCAGGCCACACCAACACAA CCAGGCCACACCAACAACAA CATCCAGGCCACACCAACAA CTCACATCCAGGCCACACCA CATCCAGGCCACACCAACAA CTCACATCCAGGCCACACCA CATCCAGGCCACACCAAACA CAGGCCACACCAACAAACAA ACATCCAGGCCACAACCAAG CTCACATCCAGGCCACACCA	1.20712	0.624353	0.385062	8	9578084
id22_25032131_r	3	9	AGAGCAGCCCCCAGACTGAA AGCCCACTACCCTTCAAGTC TGACAGCCCACTACCCTTCT GCCCACTACCCTTCAAAGTC TGACAGCCCACTACCCTTCT TCAGAGCAGCCCCCAGACGA CCTGACAGCCCACTACCCTG CCTCAGAGCAGCCCCCAGAA TGACAGCCCACTACCCTCTG	1.20704	0.752876	0.316325	22	25032131
id11_81952634_f	3	10	CCCCCGCCCCTAACACACAA CCCCGCCCCTAACACAACAA ACCCCCCGCCCCTAACACAA AGACCCCCCGCCCCTAACAA ACCCCCCGCCCCTAACACAA CCCGCCCCTAACACAAACAA CCCCCCGCCCCTAACAACAA AGACCCCCCGCCCCTAACAA CTGCTGTTCTCTCAACCATT GACCCCCCGCCCCTAAACAA	1.207	0.645262	0.3725	11	81952634
id12_12877970_f	3	7	AGCTGCAAATGAGCTCAGCA AGCTGCAAATGAGCTCAAGC AGCTGCAAATGAGCAGGGCG AGCTGCAAATGAGCAGGGCG GCTGCAAATGAGCTCAAAGC ATTAGCTGCAAATGAGCAGG AGCTGCAAATGAGCAGGGGC	1.207	0.65548	0.388688	12	12877970
id19_48518295_f	3	3	AAGCGAGTGTGTGCGCAGCA AGCGAGTGTGTGCGCAAGCA GCGAGTGTGTGCGCAAAGCA	1.20695	0.701493	0.359586	19	48518295
id10_113056565_r	3	10	CCCCTCTCCCCAATAATATG CCCCTCTCCCCAATAATTAT TGCCCCCTCTCCCCAATAAT CTTGCCCCCTCTCCCCAATG TAATCACCCTCCCCCATATT TGCCCCCTCTCCCCAATAAT CTTGCCCCCTCTCCCCAATG ACCCTCCCCCATAAATTATT GCCCCCTCTCCCCAATTAAT TTGCCCCCTCTCCCCAAATG	1.20693	0.696144	0.333511	10	113056565
id8_138728600_r	3	5	AAAACTAGCAAGCAGCAGCA AAAACTAGCAAGCAGCAAGC AAACTAGCAAGCAGCAAAGC GACTCCAAAACTAGCAAGCA ACTAGCAAGCAGCAGGGCAA	1.20693	0.658947	0.394742	8	138728600
id10_43055962_f	3	5	CCTATTATGAAGCAGCAGCA CCTATTATGAAGCAGCAAGC CTATTATGAAGCAGCAAAGC CCCACCTATTATGAAGCAGC TCCCACCTATTATGAAGCAG	1.20692	0.669845	0.414378	10	43055962
id7_127186496_r	3	4	TCATCCACCACAGCACAGAA TCATCCACCACAGCACAAGA ATCCACCACAGCACAAAGAA ATCATCCACCACAGAAGGGA	1.20691	0.6658	0.36862	7	127186496
id24_7285592_r	3	9	TCATCCGCTGACAGACACAG TCATCCGCTGACAGACAACA TCACCCACTCATCCGCTGAC CCACTCATCCGCTGACAGAC ATCCGCTGACAGACAAACAG CACTCATCCGCTGACAAGAC CCACTCATCCGCTGACAGAC CCCACTCATCCGCTTGACAG TCACCCACTCATCCGCTGAC	1.2069	0.643543	0.394578	24	7285592
id6_6088980_f	3	3	TATTCTTGCCCTACACTGAA ATTGAGACCCTTCAAGTGTA ATTCTTGCCCTACAACTTGA	1.20687	0.659546	0.36312	6	6088980
id14_74864462_f	3	6	GCAGCTCGTAAGTGACAGAC CAGCTCGTAAGTGACAAGAC TCATGCAGCTCGTAAGTGAC AGCTCGTAAGTGACAAAGAC TGCAGCTCGTAAGTTGACTG TCATGCAGCTCGTAAGTGAC	1.20679	0.755296	0.333806	14	74864462
id19_3621218_r	3	4	GCCCTGTCCCACGTGCAGTG CCCTGTCCCACGTGCAAGTG CCTGTCCCACGTGCAAAGTG GTTCCTGCCCTGTCCCACGT	1.20673	0.678041	0.378613	19	3621218
id16_78011106_f	3	9	AATCAGTGTCCCTTCCTCTT TCCAATCAGTGTCCCTTCCT CTTAGCCTGTCTCCTTCCCA ATCAGTGTCCCTTCCTTCTT CTTAGCCTGTCTCCTTCCCA TCCAATCAGTGTCCCTTCCT GTCTTAGCCTGTCTCCTTCA GAGGTCTTAGCCTGTCTCCA CTTAGCCTGTCTCCTTCCAA	1.20668	0.732926	0.339148	16	78011106
id23_102937446_r	3	4	ATTCCCCCCAGGTGACTGTA CCCCCCAGGTGACTTGTACG TCCCCCCAGGTGACTTGTTA GTCGATTCCCCCCAGGTGAC	1.20665	0.679714	0.400537	23	102937446
id19_33403030_r	3	5	TCCTGTCCCTTCCACACCAC TCCCGCTCATCCTGTGTGGA CCTCCCGCTCATCCTGTGGA GCCTCCCGCTCATCCTGTGT TCCCGCTCATCCTGTTGGAA	1.20663	0.708681	0.372383	19	33403030
id15_52155186_r	3	5	CTCTTCCCTCCTCACCTACC TTCCCTCCTCACCTGGAGAA TCTTCCCTCCTCACCTTACC TCCCTCCTCACCTGGAAGAA TTCCCTCCTCACCTGGAGAA	1.20662	0.754917	0.338972	15	52155186
id21_38214901_r	3	6	TACAGCGGTGACTGTCAGTC CCCCTACAGCGGTGACTGTC ACAGCGGTGACTGTCAAGTC CCCTACAGCGGTGACTTGTC CAGCGGTGACTGTCAAAGTC CCCCTACAGCGGTGACTGTC	1.2066	0.71263	0.343537	21	38214901
id5_169705700_r	3	7	CTCTCACAAGACCACATCAT CTCCTCTCACAAGACCACAT CTCTCACAAGACCACATTCA GCATGCTAATCGACATCCCA CTCCTCTCACAAGACCAACA CTCCTCTCACAAGACCACAT AATCGACATCCCATGAAATG	1.20658	0.680633	0.353785	5	169705700
id11_64711740_r	3	6	AGTCTCTCTTGATGACAGAC AGTCTCTCTTGATGACAAGA CCAATAGTCTCTCTTGATGA TCTCTCTTGATGACAAAGAC CCAATAGTCTCTCTTGATGA CAATAGTCTCTCTTGAATGA	1.20656	0.66539	0.377467	11	64711740
id17_2253661_f	3	3	CACCCACTTCTCACCACCAC ATCCACCCACTTCTCACCAC GATATCCACCCACTTCTCAC	1.2065	0.767667	0.359967	17	2253661
id5_171440393_f	3	7	TCCCGTGATTCCCAGCAGCA GGGGCAGAGACCTTGCTTGC CACTGGGGCAGAGACCTTGC CCGTGATTCCCAGCAAAGCA CACTGGGGCAGAGACCTTGC TCACTGGGGCAGAGACCTGC CCTCCCGTGATTCCCAGCAA	1.2065	0.743191	0.344688	5	171440393
id20_57361624_f	3	5	TTATGGTTGTTATGTCAGTC TATGGTTGTTATGTCAAGTC CACCTTATGGTTGTTATGTC ATGGTTGTTATGTCAAAGTC CACCTTATGGTTGTTATGTC	1.20647	0.717842	0.371511	20	57361624
id11_64514844_f	3	5	CCCTGCTGTGATGTGATGAA CCCTGCTGTGATGTGATTGA ACCCCCTGCTGTGATGTGAA ACCCCCTGCTGTGATGTGAA ACCCCCTGCTGTGATGTTGA	1.20645	0.72411	0.373664	11	64514844
id12_52187960_f	3	5	ATGCTTCAGCACTAGCTCGC CCCTATGCTTCAGCACTAGC TGCTTCAGCACTAGCTTCGC CCTATGCTTCAGCACTTAGC CCCTATGCTTCAGCACTAGC	1.20645	0.721781	0.368692	12	52187960
id7_132235127_r	3	6	CTCTCCTCCCCAGGACTGGA CTCTCCTCCCCAGGACTTGG CATTCCTCTCCTCCCCAGGA GCCACAGCCCTCCAAAGTCC TTCCATTCCTCTCCTCCCCA CATTCCTCTCCTCCCCAGGA	1.20639	0.750176	0.356487	7	132235127
id7_4882748_r	3	8	TCTCCTCTCCAGCAGCTAGC CTCCTCTCCAGCAGCTTAGC TCGGTCTCCTCTCCAGCAGC AAGTCGGTCTCCTCTCCAGC TCGGTCTCCTCTCCAGCAGC GGCAAGTCGGTCTCCTCTCC AAGTCGGTCTCCTCTCCAGC AAGTCGGTCTCCTCTCCAGC	1.20636	0.804408	0.336087	7	4882748
id23_65608194_r	3	8	ACAGTCTCATACCGACTGAC CTGGGCAGAGCCTGTCAAGT ACACACAGTCTCATACCGAC ACACACAGTCTCATACCGAC ACTCACACACAGTCTCATAC CACACACAGTCTCATACGAC CACACAGTCTCATACCCGAC TGGGCAGAGCCTGTCAAAGT	1.20636	0.769742	0.316421	23	65608194
id17_47867591_r	3	5	CGGAGCCTCCACTGACTGTG CACTTGGCCACACAAGTCAG ACTTGGCCACACAAGTTCAG ACCACCACTTGGCCACACAG CCACCACTTGGCCACACAAG	1.20633	0.681593	0.386188	17	47867591
id3_137272166_f	3	9	AGCTGCTCCACCACTCTCTG AGCTGCTCCACCACTCTGTG CTCAGGGCCCCACAGAAGAG ACACCCTCAGGGCCCCACAG TCAGGGCCCCACAGAAAGAG AGCTGCTCCACCACTCTTGT AGCTGCTCCACCACTCTGTG TCCCATAGCTGCTCCACCAC CACCCTCAGGGCCCCAACAG	1.20631	0.701268	0.359305	3	137272166
id10_114401110_f	3	8	TCCAATGCCCTAGAGCTAAG CAATGCCCTAGAGCTTAAGC GCCTCCAATGCCCTAGAGCG GCCTCCAATGCCCTAGAGCG CATCCAGTCCCCCCGCTTCT AATGCCCTAGAGCTTAAAGC ATCCAGTCCCCCCGCATTGG TCTGCCTCCAATGCCCTAGC	1.2063	0.72941	0.326227	10	114401110
id14_32756804_f	3	3	CATTGCAGTGTGATGCTGCA CATTGCAGTGTGATGCTTGC AGTCCATTGCAGTGTGATGC	1.2063	0.7344	0.411525	14	32756804
id23_133529679_r	3	5	CATATGTACCCCCAGCAGCA ATATGTACCCCCAGCAAGCA GACCATATGTACCCCCAGCA GACCATATGTACCCCCAGCA ACCATATGTACCCCCAAGCA	1.20621	0.718032	0.406298	23	133529679
id22_24219564_r	3	10	CTCTCCACATTCCACCACCA CCACATTCCACCATGGAGGT TTCCCCACCTCCATGGTTGG TTCCCCACCTCCATGGAATG GCTCTCCACATTCCACCATG CTCTCCACATTCCACCATGG GGCTCCTATGGCTCTCCACA CTCCACATTCCACCAAACCA ACATTCCACCATGGAAGGTG CTCTCCACATTCCACCATGG	1.20618	0.74102	0.358699	22	24219564
id1_214296424_r	3	6	CTACCCTACTGTGAACAGAA TACCCTACTGTGAACAAGAA AATATCTACCCTACTGTGAA AATATCTACCCTACTGTGAA CAAAGAGCCCTTCAACAGTA TACCCTACTGTGAACAAAGA	1.20608	0.697481	0.371328	1	214296424
id3_53839702_r	3	8	TATATACCCAGCCCAGTAGT CTTCTATATACCCAGCCCAG AATCCAACAATCCCACTAAC ATATAATCCAACAATCCCAC CTTCTATATACCCAGCCAGT ATATACCCAGCCCAGTTAAG CTTCTATATACCCAGCCCAG ATATAATCCAACAATCCCAC	1.20607	0.700214	0.381751	3	53839702
id3_43794509_r	3	3	CCTTGCTATGGTATGCTGCA CCTTGCTATGGTATGCTTGC TCTTCCTTGCTATGGTATGC	1.20605	0.717121	0.456751	3	43794509
id3_94548994_r	3	4	TCACTCAGCTATAAGCAGCA TCACTCAGCTATAAGCAAGC TGTCTCACTCAGCTATAAGC CACTCAGCTATAAGCAAAGC	1.20605	0.648531	0.413207	3	94548994
id20_47816017_f	3	7	TTGTGCCCCCCCAGAGTGAG GATGCACCCCCTCAACTCTG GCCCTGATGCACCCCCTCTG GATGCACCCCCTCAACTTCT GATTGTGCCCCCCCAGTTGA GTGATTGTGCCCCCCCAGAA TCCTGTGATTGTGCCCCCCC	1.20591	0.699372	0.351436	20	47816017
id4_7788911_f	3	4	GCACTCACCCTGCTGCAGCA GCACTCACCCTGCTGCAAGC ACTCACCCTGCTGCAAAGCA CCCTGCACTCACCCTGCTGC	1.20591	0.676617	0.341962	4	7788911
id9_14370369_f	3	10	TAACCCCAACCCCAACACAA TGTAACCCCAACCCCAACAA AACCCCAACCCCAACAACAA TTGATGTAACCCCAACCCCA TTGATGTAACCCCAACCCCA TGTAACCCCAACCCCAACAA TTGATGTAACCCCAACCCCA GTAACCCCAACCCCAAACAA CATTGATGTAACCCCAACCA AATTCATTGATGTAACCCCA	1.20589	0.645117	0.369952	9	14370369
id12_20972936_r	3	5	TACAGGCCACACTGAATGAA TACAGGCCACACTGAATTGA GGGAGCCCAACCCTTCAGTG GGGAGCCCAACCCTTCAGTG CACATACAGGCCACACTTGA	1.20588	0.724835	0.378525	12	20972936
id17_19000748_r	3	3	TCTCACTCTGGTATTGTGTA TCTCACTCTGGTATTGTTGT CCTTCTCACTCTGGTATTGT	1.20585	0.699166	0.383484	17	19000748
id8_22694996_r	3	4	GTCCCCAGCCCTCCACTGAG CAGCCCTCCACTTGAGTGGA CAGCCCTCCACTTGAGTTGG GTCCCCAGCCCTCCACTTGA	1.20584	0.609085	0.418601	8	22694996
id7_15565359_r	3	3	CATAGCATAATTCCGCTGCT TTACATAGATTCCTAGCAAG TACATAGATTCCTAGCCAAG	1.20581	0.79045	0.344845	7	15565359
id4_54267495_r	3	6	CATATGGATCCCGAGCAGCA ATATGGATCCCGAGCAAGCA CCACATATGGATCCCGAGCA TATGGATCCCGAGCAAAGCA CCACATATGGATCCCGAGCA CACATATGGATCCCGAAGCA	1.20579	0.6789	0.363729	4	54267495
id23_98698811_f	3	6	CATATATGCCCTGCCCAGCA ATATATGCCCTGCCCAAGCA TTCATATATGCCCTGCAAGG TATATGCCCTGCCCAAAGCA TTCATATATGCCCTGCAAGG TCATATATGCCCTGCAAAGG	1.20578	0.687151	0.369132	23	98698811
id1_201142712_f	3	4	AGGAGTATCTTCCAGCAGCA GTCCCCAGGGCCTTGCTTGC AACAGGAGTATCTTCCAGCA AACAGGAGTATCTTCCAGCA	1.20573	0.787771	0.349616	1	201142712
id4_3627245_r	3	8	CCACCAGCCGTCTGTCAGTC CACCAGCCGTCTGTCAAGTC AGGAGGATCAGCCAGACAGA ACCAGCCGTCTGTCAAAGTC GAATAGGAGGATCAGCCAGA AGGAGGATCAGCCAGACAGA GAATAGGAGGATCAGCCAGA GGAGGATCAGCCAGACCAGA	1.20573	0.687345	0.34855	4	3627245
id8_562275_f	3	5	CCTAAGTTCCAGAGACTGAG CCTAAGTTCCAGAGACTTGA CAGGGCCCTAAGTTCCAGAG CCCCAGCCCCTCAAAGTCTC CAGGGCCCTAAGTTCCAAGA	1.20572	0.769418	0.351517	8	562275
id2_182021113_f	3	6	TCCCTCCTACCCTCCATCAT CCTGTCCCTCCTACCCTCCA CCCTCCTACCCTCCATTCAT CCTGTCCCTCCTACCCTCCA ACCCCTGTCCCTCCTACCCA ACCCCTGTCCCTCCTACCAT	1.20566	0.707511	0.40795	2	182021113
id12_114602200_r	3	6	CACTAACTTCCTACCATCAT TGGAAGCAGCCCTCAACCAA GCCCTCAACCAATGAATGGT CTTCTGGAAGCAGCCCTCAA CTGGAAGCAGCCCTCAACAA GCATTATCCACTAACTTCAT	1.20562	0.758068	0.317382	12	114602200
id8_95640329_r	3	8	CAATTATTCCACCCTCTCTA CAATTATTCCACCCTCTTCT CACAATTATTCCACCCTCTA TCCACAATTATTCCACCCTA CACAATTATTCCACCCTCTA CACAATTATTCCACCCTTCT TCCACAATTATTCCACCCTA GTCCACAATTATTCCACCTA	1.2056	0.68539	0.38606	8	95640329
id9_18437833_r	3	6	CTCAGATTAGCCCAGCTAGC CAGATTAGCCCAGCAGGCAG TCAGATTAGCCCAGCTTAGC GTCTCAGATTAGCCCAGCAG CAGATTAGCCCAGCAGGCAG AGCCCCTGCCTGCTAAAGCT	1.20555	0.719079	0.338547	9	18437833
id4_154037611_f	3	8	TTCCCATCCAGCTGCAGAGC ATTCCCATCCAGCTGCAGCA CCACATTCCCATCCAGCTGC TTCTCTACTGCCCTGCTGGA TTCCCATCCAGCTGCAAGCA TTCTCTACTGCCCTGCTGGA CCCACATTCCCATCCAAGCA CTCTTCTCTACTGCCCTGGA	1.20555	0.647404	0.353502	4	154037611
id17_16582694_r	3	10	CCTCTCTAACATCATCACAT AATCACCTCTCTAACATCAT CACCTCTCTAACATCATCAT CTCTCTAACATCATCAACAT AATCACCTCTCTAACATCAT CACCTCTCTAACATCATCAT AATCACCTCTCTAACATCAT CTAATCACCTCTCTAACATT ATCACCTCTCTAACATTCAT CTCTCTAACATCATTCATTG	1.20553	0.633749	0.403216	17	16582694
id11_20065681_r	3	10	ACTGTGCCCACCTGTCTCTG ACTGTGCCCACCTGTCTTCT GATAATTGGGGCCCAACCCC TCACTGTGCCCACCTGTCTG TCACTGTGCCCACCTGTCTG CACTGTGCCCACCTGTTCTG GTCTGTCACTGTGCCCACCT GGGCCCAACCCCAGAAAGAC GATAATTGGGGCCCAACCCC GTCTGTCACTGTGCCCACCT	1.2055	0.70806	0.347787	11	20065681
id6_76912904_r	3	8	TTCTGAAGACTGACAAAGAC TCTGAAGACTGACAAAAGAC TTAGCTCACGTTCTGAAGAC CTCACGTTCTGAAGACTGAC CTCACGTTCTGAAGACTGAC CTGAAGACTGACAAAAAGAC TAGCTCACGTTCTGAAAGAC TTAGCTCACGTTCTGAAGAC	1.2055	0.68454	0.397071	6	76912904
id6_161185788_f	3	9	GCCTCTTCTCTAGCAGCAGC GCTGCCTCTTCTCTAGCAGC ACCGCTGCCTCTTCTCTAGC CCTCTTCTCTAGCAGCCAGC ACCGCTGCCTCTTCTCTAGC GCTGCCTCTTCTCTAGCAGC CCGCTGCCTCTTCTCTTAGC CTCTTCTCTAGCAGCCCAGC CCTGGCTTGGGCACCGCTGC	1.20549	0.676083	0.370274	6	161185788
id14_31583612_f	3	10	ATTATTACTCCCTATCTCTA TCCTATTGCCCTTAGAAGAT CCATTATTACTCCCTATCTA ACAACCATTATTACTCCCTA CCTATTGCCCTTAGAAAGAT TTCCTATTGCCCTTAGAATA ACAACCATTATTACTCCTAA CCATTATTACTCCCTATCTA ACAACCATTATTACTCCCTA ACAACCATTATTACTCCCTA	1.20549	0.748263	0.335264	14	31583612
id17_67113587_r	3	7	TTCCTGATCACCAGTCTCAG CTTAACGGGAACTCTTCCTC TCCTGATCACCAGTCTTCAG CTTAACGGGAACTCTTCCTC GAACTCTTCCTCTGAAAGAC AATCTTAACGGGAACTCTTC ATTAATCTTAACGGGAACTC	1.20547	0.713451	0.385579	17	67113587
id14_95935261_r	3	3	ATTCTCACAACTACACAGCA TCTCACAACTACACAAGCAA TAATTCTCACAACTACACAA	1.20541	0.6581	0.361429	14	95935261
id1_247872784_r	3	3	TTCTCCTCCACCACCACCAC CTCTTCTCCTCCACCACCAC GTTCTCTTCTCCTCCACCAC	1.20539	0.65501	0.346898	1	247872784
[truncated: 21,059 more rows]
