# Supplementary material for: Recursive Editing improves homology-directed repair through retargeting of undesired outcomes
Source: Nat Commun. 2022 Aug 5;13:4550. doi: 10.1038/s41467-022-31944-7 (PMC9356142; doi:10.1038/s41467-022-31944-7)
Supplement: Supplementary file 4 — Supplementary Data 2 [file 41467_2022_31944_MOESM4_ESM.xlsx]

## Sheet: Data 2 REtarget start.stop
ID ( Codon site / Chromosome / DSB site / strand)	# of levels	# of gRNAs	gRNA sequences	Sum REtarget score	Level A REtarget score	Level A+B REtarget score	Chromosome #	Location	Gene (Name / RefSeq / codon type)
id_69091_69093_1_69109_f	3	5	GGTGACTGAATTCATTTTTC TATGGTGACTGAATTCATTC ATGGTGACTGAATTCATTTC CTCTATGGTGACTGAATTCT CTCTATGGTGACTGAATTCT	0.664852	0.484049	0.165414	1	69091_69093	OR4F5;NM_001005484;start_codon
id_450740_450742_1_450720_f	3	5	CATATCATGTTTAATGAGAA ATATCATGTTTAATGAAGAA GCCATATCATGTTTAATGAA TATCATGTTTAATGAAAGAA GCCATATCATGTTTAATTGA	0.701093	0.428719	0.184396	1	450740_450742	OR4F29;NM_001005221;stop_codon
id_451676_451678_1_451679_r	3	5	AGCCCAGTTGGCTGGACCAA CCACAGCCCAGTTGGCTGGA CAGCCCAGTTGGCTGGACAA CACAGCCCAGTTGGCTTGGA CCACAGCCCAGTTGGCTGGA	0.805819	0.450212	0.254361	1	451676_451678	OR4F29;NM_001005221;start_codon
id_685716_685718_1_685696_f	3	5	CATATCATGTTTAATGAGAA ATATCATGTTTAATGAAGAA GCCATATCATGTTTAATGAA TATCATGTTTAATGAAAGAA GCCATATCATGTTTAATTGA	0.701093	0.428719	0.184396	1	685716_685718	OR4F16;NM_001005277_1;stop_codon
id_686652_686654_1_686655_r	3	5	AGCCCAGTTGGCTGGACCAA CCACAGCCCAGTTGGCTGGA CAGCCCAGTTGGCTGGACAA CACAGCCCAGTTGGCTTGGA CCACAGCCCAGTTGGCTGGA	0.805819	0.450212	0.254361	1	686652_686654	OR4F16;NM_001005277_1;start_codon
id_925942_925944_1_925984_f	3	3	TCCTCCGATCTGCGACTGCC CCTCCGATCTGCGACTTGCC CTCCGATCTGCGACTTTGCC	0.802809	0.551436	0.182133	1	925942_925944	SAMD11;NM_152486;start_codon
id_944151_944153_1_944146_r	3	5	CCCCGGCAACCTCAACACAG CCCGGCAACCTCAACAACAG ACCCCCGGCAACCTCAACAG CCGACCCTTCCCAGCCTCTG ACCCCCGGCAACCTCAACAG	0.764825	0.525985	0.186609	1	944151_944153	SAMD11;NM_152486;stop_codon
id_944694_944696_1_944706_r	2	3	GGAGGATCTGCAGCTCTCAG GAGGATCTGCAGCTCTTCAG ACGAGCTGGAGGATCTGCAG	0.635323	0.505701	0.129622	1	944694_944696	NOC2L;NM_015658;stop_codon
id_959238_959240_1_959230_r	3	3	TTGGTGTCATGGCAGCTGCG TTGGTGTCATGGCAGCTTGC GGGTTGGTGTCATGGCAGCG	0.936144	0.690542	0.20684	1	959238_959240	NOC2L;NM_015658;start_codon
id_960694_960696_1_960671_f	2	3	GCGGGTCCTCCGCGAATCGG CGGACCCACCGCCGAATTCG CGTTAAGCCCGCGGGTCCTC	0.454146	0.382734	0.0714119	1	960694_960696	KLHL17;NM_198317;start_codon
id_965189_965191_1_965221_r	2	2	GTCCCCTTAAGGCATGTGGG TCCCCTTAAGGCATGTTGGG	0.488992	0.386607	0.102385	1	965189_965191	KLHL17;NM_198317;stop_codon
id_966532_966534_1_966534_r	2	3	GACACAGTGGCTGTTCCCCA GGGACACAGTGGCTGTTCCA GGACACAGTGGCTGTTCCCA	0.577063	0.458981	0.118082	1	966532_966534	PLEKHN1;NM_001160184;start_codon
id_974573_974575_1_974618_f	2	3	ACCACCCTCGCCAAGCTCCA ACCACCCTCGCCAAGCTTCC GAGGGGCAGGTACCCTGGCG	0.586272	0.464029	0.122243	1	974573_974575	PLEKHN1;NM_001160184;stop_codon
id_976172_976174_1_976220_r	2	3	CATCCGCTACTTCCGCCGGC GCGCCCTTGCCCCACCTGCC CATCCGCTACTTCCGCAGGT	0.511325	0.378641	0.132684	1	976172_976174	PERM1;NM_001291366;stop_codon
id_981027_981029_1_981060_f	3	3	GGCACTGGAGGGTAGCAGAA GCACTGGAGGGTAGCAAGAA CACTGGAGGGTAGCAAAGAA	0.606333	0.391432	0.174064	1	981027_981029	PERM1;NM_001291366;start_codon
id_982115_982117_1_982062_f	3	5	GCAGCTGACCATGTCCTACC CAGCTGACCATGTCCTTACC CCAGCAGCTGACCATGTCCT GGCCGCCGGGACCCAGGTAA CCAGCAGCTGACCATGTCCT	0.764819	0.538798	0.184645	1	982115_982117	PERM1;NM_001291367;start_codon
id_999059_999061_1_999076_f	2	2	CAGCGCAGCCACGGCCTCCA AGCGCAGCCACGGCCTTCCA	0.506573	0.368386	0.138187	1	999059_999061	HES4;NM_021170;stop_codon
id_999971_999973_1_999995_f	3	5	GCCCCGCGCCTCCCCGTGCC GCGCGCTCCACCCGGCAACG GTGGCGGCGCGCTCCACCCG CCCGCGCCTCCCCGTTTGCC CCGTGGTCCGTGGCGGCGCG	0.907701	0.59536	0.242742	1	999971_999973	HES4;NM_021170;start_codon
id_1014476_1014478_1_1014441_f	3	5	TTCATGAATCTGCGCCTGCG GTTCATGAATCTGCGCCTTG ACCGTGTTCATGAATCTGCG CATGAATCTGCGCCCTTGCG ACCGTGTTCATGAATCTGCG	1.25599	0.759743	0.345082	1	1014476_1014478	ISG15;NM_005101;stop_codon
id_1020173_1020175_1_1020224_r	2	3	GGACGCACGCGGCCACCACA CGCTGCTGCCGCTCCTTGTG CCGCTGCTGCCGCTCCTTGT	0.544101	0.40338	0.140721	1	1020173_1020175	AGRN;NM_198576;start_codon
id_1054979_1054981_1_1055001_r	3	5	GAAAATAATTACAGCGGGCG TAGAAAATAATTACAGCGCG AATAATTACAGCGGGGCGCG AGAAAATAATTACAGCCGCG ATAATTACAGCGGGGCCGCG	0.790278	0.49085	0.193853	1	1054979_1054981	AGRN;NM_198576;stop_codon
id_1071817_1071819_1_1071828_f	3	5	TGGCCCTAATTATCAGTCAG GGCCCTAATTATCAGTTCAG CTGCTGGCCCTAATTATCAG CCTCGGGCCTCTGAATAATT CTGCTGGCCCTAATTATCAG	0.793483	0.554145	0.191136	1	1071817_1071819	RNF223;NM_001205252;stop_codon
id_1072564_1072566_1_1072610_r	2	3	CACCACCAGAAAGGGGCGGC AAACACCACCAGAAAGGGGC TAAGCAATCACCGGCCTTTC	0.599016	0.456584	0.142432	1	1072564_1072566	RNF223;NM_001205252;start_codon
id_1082893_1082895_1_1082863_r	3	5	AGACCACGCCACGCACTTGG GTCCCTGCCGCCAAAGTGCG CCACGCCACGCACTGGCGGC AGACCACGCCACGCACTGGC CACGCCACGCACTGGCCGGC	0.691688	0.441818	0.225104	1	1082893_1082895	C1orf159;NM_017891;stop_codon
id_1091541_1091543_1_1091595_r	3	5	TCAGCCCCACTCCATCTCTT GCATGCGGAGCCAAAGAAGA GGAGCATGCGGAGCCAAAGA GGAGCATGCGGAGCCAAAGA GAGCATGCGGAGCCAAAAGA	0.864329	0.563871	0.24843	1	1091541_1091543	C1orf159;NM_017891;start_codon
id_1179216_1179218_1_1179185_r	3	3	GCCCGGGCGAGGGCCCTGAA GCCCGGGCGAGGGCCCTTGA CCGGGCGAGGGCCCTTTGAA	0.81449	0.569696	0.204913	1	1179216_1179218	TTLL10;NM_001130045;start_codon
id_1180054_1180056_1_1180028_r	3	4	TCGTGGGCCGGGCCTGTGAA TGGGCCGGGCCTGTTGAACG GGGCCGGGCCTGTTGAAACG TCGTGGGCCGGGCCTGTTGA	0.735113	0.523277	0.16781	1	1180054_1180056	TTLL10;NM_153254;start_codon
id_1185140_1185142_1_1185128_r	3	3	GATCTCACTCCCAGACTGGA GATCTCACTCCCAGACTTGG TCTCACTCCCAGACTTTGGA	0.747566	0.502065	0.202602	1	1185140_1185142	TTLL10;NM_153254;stop_codon
id_1197845_1197847_1_1197894_r	3	3	GTCCCTGAGGGCAGGCAGCA TCCCTGAGGGCAGGCAAGCA CCCTGAGGGCAGGCAAAGCA	0.750565	0.49093	0.176242	1	1197845_1197847	TTLL10;NM_001130045;stop_codon
id_1203591_1203593_1_1203554_r	3	5	TGGGTGTGCAGTGCCCAGCA GGGTGTGCAGTGCCCAAGCA GTCCGTGGGTGTGCAGTGCA GGTGTGCAGTGCCCAAAGCA GTCCGTGGGTGTGCAGTGCA	0.923901	0.552655	0.281215	1	1203591_1203593	TNFRSF18;NM_148901;stop_codon
id_1203844_1203846_1_1203830_r	2	2	TGTGAGCCTGGCCGTCCTCC CTGCGGTCGGTGGCCCCGGA	0.488899	0.361715	0.127184	1	1203844_1203846	TNFRSF18;NM_148902;stop_codon
id_1206569_1206571_1_1206562_r	3	4	AACCCGAGCATGGCACAGCA ACCCGAGCATGGCACAAGCA CCCGAGCATGGCACAAAGCA TGAAACCCGAGCATGGCACG	1.1368	0.65297	0.330114	1	1206569_1206571	TNFRSF18;NM_148902;start_codon
id_1211555_1211557_1_1211543_r	2	3	GATCTGACCTGGGCCCACCA ATCTGACCTGGGCCCAACCA CCAGCGTCCACCTTGGGCCC	0.59115	0.453938	0.137211	1	1211555_1211557	TNFRSF4;NM_003327;stop_codon
id_1214125_1214127_1_1214120_r	3	5	CAGAGACGAGGATGTGCGTG AGAGACGAGGATGTGCCGTG ACAGCAGAGACGAGGATGTG GAGACGAGGATGTGCCCGTG CAGCAGAGACGAGGATTGTG	0.733581	0.470374	0.183093	1	1214125_1214127	TNFRSF4;NM_003327;start_codon
id_1217512_1217514_1_1217474_r	3	5	GCCGCCCCCCACGCACCACC GCCGCCCCCCACGCACACCG GCGCCGCCCCCCACGCACCG CCGCCCCCCACGCACCCACC CGCCGCCCCCCACGCACAAC	0.772934	0.536555	0.209756	1	1217512_1217514	SDF4;NM_016176;stop_codon
id_1217670_1217672_1_1217683_r	3	3	CGCTCGCCCGCAGAGCTACA GCTCGCCCGCAGAGCTTACA CTCGCCCGCAGAGCTTTACA	0.864147	0.6001	0.196344	1	1217670_1217672	SDF4;NM_016547;stop_codon
id_1228791_1228793_1_1228748_f	3	3	CACGGAGCCAGGCCAATGAG ACGGAGCCAGGCCAATTGAG CGGAGCCAGGCCAATTTGAG	0.764118	0.543675	0.169314	1	1228791_1228793	SDF4;NM_016547;start_codon
id_1232279_1232281_1_1232281_r	2	2	CGCCCGCCGCAGCAGCTTCA GCCCGCCGCAGCAGCTTTCA	0.414951	0.36966	0.0452909	1	1232279_1232281	B3GALT6;NM_080605;start_codon
id_1233266_1233268_1_1233248_f	3	5	CTCGCAGTGCTGCCAGAGAA GGGGATGCCCTCCCTTCTTC CCCTCGCAGTGCTGCCAGAA CCCTCGCAGTGCTGCCAGAA CCCTCGCAGTGCTGCCAGAA	0.756452	0.4786	0.209924	1	1233266_1233268	B3GALT6;NM_080605;stop_codon
id_1242548_1242550_1_1242584_f	3	5	CGGAGAAGCTGGAGCCCGCC CGGAGAAGCTGGAGCCTGGA AAGCTGGAGCCCCGCCTGGA AGCAGCCCGGAGAAGCTGGA GGGGCCGTCCTCACCATCCA	0.852413	0.534257	0.262075	1	1242548_1242550	FAM132A;NM_001014980;stop_codon
id_1246688_1246690_1_1246686_f	2	2	GGCCCAGGCCCAGCGCCGCA GCCCAGGCCCAGCGCCCGCA	0.55817	0.409665	0.148505	1	1246688_1246690	FAM132A;NM_001014980;start_codon
id_1255203_1255205_1_1255159_f	3	2	CGAGGTCACGCTCTGGTGCG GAGGTCACGCTCTGGTTGCG	0.8061	0.586559	0.219542	1	1255203_1255205	UBE2J2;NM_194315;stop_codon
id_1263359_1263361_1_1263351_f	3	5	AGAATCCTTACCTTCATAAG CAGAATCCTTACCTTCATTA GAATCCTTACCTTCATCTCT AATCCTTACCTTCAATTAAG AGCACAGAATCCTTACCTTA	0.569358	0.370407	0.152592	1	1263359_1263361	UBE2J2;NM_194458;start_codon
id_1267990_1267992_1_1267973_r	3	5	TGAGCAGCACCAGCAGTAAG AGCAGCACCAGCAGTTAAGA CAGATGAGCAGCACCAGCAG GAGCAGCACCAGCAGTTAGA GCAGCACCAGCAGTTAAAGA	0.580172	0.383779	0.151369	1	1267990_1267992	UBE2J2;NM_194315;start_codon
id_1280662_1280664_1_1280648_f	3	4	GCTGTGCCTGAATTCCAGCA CTGTGCCTGAATTCCAAGCA GCCTGAATTCCAAAGCAGGG CGCACCTCATGCCTCCTCCC	0.870983	0.500356	0.261996	1	1280662_1280664	SCNN1D;NM_001130413;start_codon
id_1291608_1291610_1_1291653_r	3	4	CTGCTGCTGCCACAGCTGCA TGCTGCTGCCACAGCTTGCA GCTGCTGCCACAGCTTTGCA AGCCTGCTGCTGCCACAGCA	1.39284	0.709992	0.440812	1	1291608_1291610	SCNN1D;NM_001130413;stop_codon
id_1293564_1293566_1_1293514_f	3	5	CCAGGGACTTCGGGGCATGC CCAGGGACTTCGGGGCAATG GCCAGGGACTTCGGGGCGTC GGGACTTCGGGGCAAATGCG GCCAGGGACTTCGGGGCGTC	0.58102	0.370578	0.156995	1	1293564_1293566	ACAP3;NM_030649;stop_codon
id_1307813_1307815_1_1307773_f	2	2	CGGGCGGCGCACCTGAAGCG GGGCGGCGCACCTGAAAGCG	0.538267	0.388947	0.14932	1	1307813_1307815	ACAP3;NM_030649;start_codon
id_1308644_1308646_1_1308673_r	3	5	CACAAGATAGCGCGCGCGCA ACAAGATAGCGCGCGCCGCA TACACAAGATAGCGCGCGCA CAAGATAGCGCGCGCCCGCA ACACAAGATAGCGCGCCGCA	0.711412	0.430197	0.209139	1	1308644_1308646	PUSL1;NM_153339;start_codon
id_1311377_1311379_1_1311349_r	3	3	CCCGAACTGTGGCCCCTGCA CCGAACTGTGGCCCCTTGCA CGAACTGTGGCCCCTTTGCA	0.93075	0.612705	0.229722	1	1311377_1311379	PUSL1;NM_153339;stop_codon
id_1311859_1311861_1_1311898_f	3	3	CCTTCTTCAGCAGAGATGTG CTTCTTCAGCAGAGATTGTG TTCTTCAGCAGAGATTTGTG	1.01467	0.576227	0.29898	1	1311859_1311861	CPSF3L;NM_001256456;stop_codon
id_1321032_1321034_1_1321013_r	3	5	CTGGACTGTGGAATGCACAT ATGCTGGACTGTGGAATGCA CTGGACTGTGGAATGCAACA GCTGGACTGTGGAATTGCAT TGGACTGTGGAATGCAAACA	0.714817	0.448973	0.224832	1	1321032_1321034	CPSF3L;NM_001256460;start_codon
id_1321951_1321953_1_1321959_f	3	5	GCACCACACATCAGGATGAC CACCACACATCAGGATTGAC GCCAGCACCACACATCAGGA CACCACACATCAGGATTTGA GCCAGCACCACACATCAGGA	0.883627	0.560925	0.25743	1	1321951_1321953	CPSF3L;NM_001256456;start_codon
id_1324606_1324608_1_1324577_r	3	5	GAGTCACGCCCTTGGGTGAG GCGGCTCCCACTCAACCCAA GCCCTCCCGGCGGCTCCCAA TCCCGGCGGCTCCCACTCAA GGCGGCTCCCACTCAACCAA	0.847175	0.566075	0.210147	1	1324606_1324608	CPSF3L;NM_001256462;start_codon
id_1326911_1326913_1_1326924_f	3	5	AAAATGGATGACTCGGAGAC AAAAAATGGATGACTCGGAC AAATGGATGACTCGGAAGAC CCTATCAAAAAATGGATGAC CCTATCAAAAAATGGATGAC	0.802673	0.520959	0.231562	1	1326911_1326913	CPTP;NM_001029885;start_codon
id_1327761_1327763_1_1327748_r	3	3	CCCCTAGGGCAGGTCCAGCA TACGCCGAGCACTCCCTGCT CCCTAGGGCAGGTCCAAGCA	0.882135	0.537417	0.257994	1	1327761_1327763	CPTP;NM_001029885;stop_codon
id_1331346_1331348_1_1331358_r	3	3	GGCTGAGGCCCAGGACAGCA GCTGAGGCCCAGGACAAGCA CTGAGGCCCAGGACAAAGCA	0.838271	0.542756	0.20851	1	1331346_1331348	TAS1R3;NM_152228;start_codon
id_1334462_1334464_1_1334428_f	2	3	ATGCCCAAGGCCAGAATGAC ATGCCCAAGGCCAGAATTGA TGGGGATGCCCAAGGCCAGA	0.608025	0.463725	0.1443	1	1334462_1334464	TAS1R3;NM_152228;stop_codon
id_1336142_1336144_1_1336157_r	2	3	GAACCCCTGCGAGTTCTTCG AACCCCTGCGAGTTCTTTCG GGGGAACCCCTGCGAGTTCG	0.603874	0.479067	0.124807	1	1336142_1336144	DVL1;NM_004421;stop_codon
id_1349063_1349065_1_1349039_r	3	5	GACCAAGATTATCTACCACA AGACCAAGATTATCTACACA ACCAAGATTATCTACCCACA GGAGACCAAGATTATCTACA GTCTCCTCCTCGTCCATGTG	0.758162	0.502083	0.202517	1	1349063_1349065	DVL1;NM_004421;start_codon
id_1353301_1353303_1_1353325_f	3	4	CCAGCGGGCAGAGCCCAGAA CCAGCGGGCAGAGCCCAAGA CATGCCCTCAGACCCTTCTT CAGGCCCCCAGCGGGCAGAA	0.80625	0.504222	0.209019	1	1353301_1353303	MXRA8;NM_001282585;stop_codon
id_1353604_1353606_1_1353619_f	2	3	CCTATTTGCAGTTCTCCTTC TTTGCAGTTCTCCGGAACCC GGCCTCCCTATTTGCAGTTC	0.688737	0.569674	0.119063	1	1353604_1353606	MXRA8;NM_001282584;stop_codon
id_1358502_1358504_1_1358536_r	3	4	GAGAGAGACTTAGAGCCGAG AGAGAGACTTAGAGCCCGAG TTCTGGAGAGAGACTTAGAG GAGAGACTTAGAGCCCCGAG	0.623262	0.378494	0.189006	1	1358502_1358504	MXRA8;NM_001282584;start_codon
id_1361261_1361263_1_1361252_r	3	3	GCCATCGATGATCCGCTGTG CCATCGATGATCCGCTTGTG CATCGATGATCCGCTTTGTG	1.11866	0.676929	0.301082	1	1361261_1361263	MXRA8;NM_001282583;start_codon
id_1373801_1373803_1_1373812_r	3	4	ACCCCCAAGATCTACCTGCG CCAGACTCATTTGCCCCGCA CAGACTCATTTGCCCCCGCA CGGCGCCAGACTCATTTGCA	1.07017	0.580269	0.319469	1	1373801_1373803	AURKAIP1;NM_001127229;stop_codon
id_1374754_1374756_1_1374763_f	3	3	CCAGGAGCATGGTCTGTGGG CCCCAGGAGCATGGTCTGTT CCCAGGAGCATGGTCTTGTT	0.728806	0.420528	0.215859	1	1374754_1374756	AURKAIP1;NM_001127229;start_codon
id_1387231_1387233_1_1387268_r	3	3	GCACAGGCCGTCGCTATGAG CACAGGCCGTCGCTATTGAG ACAGGCCGTCGCTATTTGAG	0.823498	0.561282	0.198471	1	1387231_1387233	CCNL2;NM_030937;stop_codon
id_1392782_1392784_1_1392807_r	3	5	TTCTGTACTCTTTCAATCAA TCTGTACTCTTTCAATTCAA TCTTTTCTGTACTCTTTCAA TCTTTTCTGTACTCTTTCAA CTGTACTCTTTCAATTTCAA	0.883103	0.660448	0.19631	1	1392782_1392784	CCNL2;NM_001039577;stop_codon
id_1399304_1399306_1_1399339_f	3	5	CCCTTCGGCTTCTTCCCTCA TCGCGAGGAGCCGCCCTGAG GACTCCCCTTCGGCTTCTTC ACTCCCCTTCGGCTTCAGGG CGGCTTCTTCCCCTCAAGGG	0.616192	0.359859	0.182538	1	1399304_1399306	CCNL2;NM_030937;start_codon
id_1402083_1402085_1_1402101_r	3	3	TGAAGGCATTTTTTCCAGAG GAAGGCATTTTTTCCAAGAG AGTGGTACTGCACCACTCTT	0.697998	0.443278	0.183104	1	1402083_1402085	MRPL20;NM_017971;stop_codon
id_1407215_1407217_1_1407242_r	3	5	CGCGTGCGTTGTTGAGTGTT GCGTGCGTTGTTGAGTTGTT TGCGCGTGCGTTGTTGAGTT TGCGCGTGCGTTGTTGAGTT GCGCGTGCGTTGTTGAAGTT	0.8751	0.578898	0.25701	1	1407215_1407217	MRPL20;NM_017971;start_codon
id_1419100_1419102_1_1419092_f	2	2	GGAGCCTGGAGCCTGCTGTC GAGCCTGGAGCCTGCTTGTC	0.459694	0.351597	0.108097	1	1419100_1419102	ANKRD65;NM_001145210;stop_codon
id_1419234_1419236_1_1419267_r	3	4	CTACACCTGGCTGCAGAGCG TACACCTGGCTGCAGAAGCG ACACCTGGCTGCAGAAAGCG CCCCCCTACACCTGGCTGCG	0.754268	0.44507	0.209447	1	1419234_1419236	ANKRD65;NM_001243535;stop_codon
id_1419542_1419544_1_1419503_r	3	5	CAGACCCAGGCATCAGGGAC CAGCGCAGAGCGGCCATGCC GCAGACCCAGGCATCAGGCA AGCGCAGAGCGGCCATTGCC GGCAGACCCAGGCATCAGCA	0.683327	0.423656	0.169237	1	1419542_1419544	ANKRD65;NM_001243536;stop_codon
id_1421003_1421005_1_1420979_r	3	4	CCAGAGGCCTGAGCCCAGAG CCTCCTCCTCCTCCTCTCTT TTCCTCCTCCTCCTCCTCTT CTCCTCCTCCTCCTCTTCTT	0.824471	0.497313	0.216364	1	1421003_1421005	ANKRD65;NM_001145210;start_codon
id_1426128_1426130_1_1426096_f	3	5	ACTCTGCATTGAGCACCGCC TCTGCATTGAGCACCCGCCC CACTCTGCATTGAGCACGCC GCACCACTCTGCATTGAGCC GCATTGAGCACCCGGGCCAC	0.740242	0.541725	0.180705	1	1426128_1426130	TMEM88B;NM_001146685;start_codon
id_1427785_1427787_1_1427775_f	2	3	AGGACGAGCAACTCTGCGCC GAGGACGAGCAACTCTGCCT GGACGAGCAACTCTGCCGCC	0.640999	0.51638	0.124619	1	1427785_1427787	TMEM88B;NM_001146685;stop_codon
id_1435749_1435751_1_1435758_f	3	4	GCGCGCGATGCTCCCCTGGA CAGGCCGAGCGCCGTCCAAG GCGCGCGATGCTCCCCTTGA CAGGCCGAGCGCCGTCCCAA	0.704071	0.484278	0.165836	1	1435749_1435751	VWA1;NM_022834;start_codon
id_1437441_1437443_1_1437467_f	3	5	ATCATTGTCCAAGAGCTGAG TCATTGTCCAAGAGCTTGAG CCTGCACATCATTGTCCAAG CATTGTCCAAGAGCTTTGAG CCTGCACATCATTGTCCAAG	1.49042	0.818398	0.487063	1	1437441_1437443	VWA1;NM_199121;stop_codon
id_1439785_1439787_1_1439801_r	3	5	GCCGGCCCTCTCGGCTGGGC CGCCGGCCCTCTCGGCTGGC AAGCCGGCGTCCCCGCCGAG AGGTAGGCGCCGGCCCTCTC GCCGGCCCTCTCGGCTTGGC	0.621006	0.374202	0.192821	1	1439785_1439787	VWA1;NM_022834;stop_codon
id_1450684_1450686_1_1450671_r	3	4	TGACATGGCCTGCAGATGCA GACATGGCCTGCAGATTGCA GACATGGCCTGCAGATTTGC CCTGCCCTCCGTGTCCCTGC	1.02213	0.577885	0.35962	1	1450684_1450686	ATAD3C;NM_001039211;start_codon
id_1468528_1468530_1_1468484_f	3	3	CAGATGATGCGCTGGCTGAA AGATGATGCGCTGGCTTGAA TGATGCGCTGGCTTTGAAGG	0.891796	0.609318	0.231472	1	1468528_1468530	ATAD3C;NM_001039211;stop_codon
id_1471885_1471887_1_1471895_f	2	4	GCGAGCATGTCGTGGCTCTT AGCATGTCGTGGCGTTAACA CGAGCATGTCGTGGCTTCTT GTGCGAGCATGTCGTGGCTT	0.695775	0.606022	0.0897532	1	1471885_1471887	ATAD3B;NM_031921;start_codon
id_1495815_1495817_1_1495811_r	3	5	CCTAGCCAGTGCCTACAACA CTAGCCAGTGCCTACAAACA CTCCCTAGCCAGTGCCTACA CCCCCAGGGCACCCCCTGTA CTCCCTAGCCAGTGCCTACA	0.860088	0.505807	0.267299	1	1495815_1495817	ATAD3B;NM_031921;stop_codon
id_1512269_1512271_1_1512279_f	2	4	GCGAGCATGTCGTGGCTCTT AGCATGTCGTGGCATTAACA CGAGCATGTCGTGGCTTCTT GTGCGAGCATGTCGTGGCTT	0.739751	0.632748	0.107003	1	1512269_1512271	ATAD3A;NM_001170535;start_codon
id_1516044_1516046_1_1516002_r	3	5	TGGCATAACCTGCAGACGCA GGCATAACCTGCAGACCGCA CGTCCTTGGCATAACCTGCA CTGCCCTCCGTGTCCTTGCA CCTGCCCTCCGTGTCCTTGC	0.864901	0.494388	0.279425	1	1516044_1516046	ATAD3A;NM_001170536;start_codon
id_1534070_1534072_1_1534076_f	2	3	CTCCCCATCCTGAGTCCACA TCCCCATCCTGAGTCCCACA CCCTCCCCATCCTGAGTCAC	0.542768	0.442939	0.0998287	1	1534070_1534072	ATAD3A;NM_001170536;stop_codon
id_1535359_1535361_1_1535354_r	3	5	CGCGGCACCTGTGAGCCGCA GCGGCACCTGTGAGCCCGCA CGGTAAGTCCCCGTGCTCAC CCCCGGTAAGTCCCCGTGCG CGGTAAGTCCCCGTGCTCAC	0.879702	0.5373	0.236663	1	1535359_1535361	TMEM240;NM_001114748;stop_codon
id_1542066_1542068_1_1542088_f	3	3	GAAGCAGACGGTGTGCAGAA AAGCAGACGGTGTGCAAGAA AGCAGACGGTGTGCAAAGAA	0.798909	0.556672	0.180647	1	1542066_1542068	SSU72;NM_014188;stop_codon
id_1574555_1574557_1_1574541_f	3	3	CACCACCGCCACCCGCAGCG ACCACCGCCACCCGCAAGCG CCACCGCCACCCGCAAAGCG	1.0519	0.650992	0.245503	1	1574555_1574557	SSU72;NM_014188;start_codon
id_1599335_1599337_1_1599374_r	3	5	CACCGAGAACCTCATGCGCC ATCACCGAGAACCTCATGCC ACCGAGAACCTCATGCCGCC TCACCGAGAACCTCATTGCC ATCACCGAGAACCTCATGCC	0.609297	0.397789	0.169262	1	1599335_1599337	C1orf233;NM_001242659;stop_codon
id_1600013_1600015_1_1600020_r	3	3	GCGCCCCGTGGCCCCGCCGC GGCGGGGCGCGCATCCTGCG CGGCGGGGCGCGCATCCTTG	0.769013	0.479839	0.255518	1	1600013_1600015	C1orf233;NM_001242659;start_codon
id_1615460_1615462_1_1615444_f	3	3	GCCCTGCCCATCCCCGTGGC TGGCCACGCCCCCGCCAACG GGCCACGCCCCCGCCAAACG	0.610647	0.415959	0.156819	1	1615460_1615462	MIB2;NM_001170688;start_codon
id_1623453_1623455_1_1623477_f	3	5	AGACCCCCAGGCGGGCGTGC ACCCAGACCCCCAGGCGGGC CAGACCCCCAGGCGGGCATG ACCCGCATGCCCACCTGCCT ACGCCGCGCACCACCCGCCT	0.63015	0.367139	0.193165	1	1623453_1623455	MIB2;NM_001170689;start_codon
id_1630299_1630301_1_1630290_r	3	3	CGCCACCTCAGAGCCGTCTG CACCTCAGAGCCGTTCTGCG ACCTCAGAGCCGTTCTTGCG	0.814297	0.405846	0.28086	1	1630299_1630301	MIB2;NM_001170689;stop_codon
id_1630528_1630530_1_1630575_r	3	4	TCTTTTTATAAAACACAGGG TTTCTTTTTATAAAACACAA TTCTTTTTATAAAACAACAA TCTTTCTTTTTATAAAACAA	0.941438	0.499434	0.291132	1	1630528_1630530	MIB2;NM_001170688;stop_codon
id_1632219_1632221_1_1632205_r	3	4	CCCATGGCAGACTTGCTGTG GCCCATGGCAGACTTGCTTG CGGCCCATGGCAGACTTGTG CATGGCAGACTTGCCTTGTG	0.951513	0.662344	0.204294	1	1632219_1632221	MMP23B;NM_006983;start_codon
id_1634623_1634625_1_1634613_f	3	3	ACTCCTGGCGAGTCCGTGTG CCTGGCGAGTCCGTTGTGCG CGGGCTCAGCCCCGCAACAA	1.19156	0.605465	0.391194	1	1634623_1634625	MMP23B;NM_006983;stop_codon
id_1635764_1635766_1_1635780_f	2	4	TCAGAACTTGAGGCTGAAGC AGAACTTGAGGCTGAAAGCC TTCAGAACTTGAGGCTGAGC TGACCTTCAGAACTTGAGGC	0.472451	0.407096	0.0653554	1	1635764_1635766	CDK11B;NM_001787;stop_codon
id_1641985_1641987_1_1641980_r	3	5	AAGAAGAGAAAATGGAAGAA AGAAGAGAAAATGGAAAGAA TAAAAGAAGAGAAAATGGAA GAAGAGAAAATGGAAAAGAA GTAAAAGAAGAGAAAATGAA	0.645977	0.432368	0.151093	1	1641985_1641987	CDK11B;NM_033487;start_codon
id_1642486_1642488_1_1642523_f	3	3	CACTGGCGCGCAGGGCAGAG ACTGGCGCGCAGGGCAAGAG CTGGCGCGCAGGGCAAAGAG	0.748976	0.489019	0.201266	1	1642486_1642488	CDK11B;NM_033490;start_codon
id_1665782_1665784_1_1665792_f	3	4	CTGCTCTCAGGGATGCTGCC CTCTCAGGGATGCTTGCCTG CTGCTCTCAGGGATGCTTGC TTCCTGCTCTCAGGGATGCT	0.799955	0.543201	0.172829	1	1665782_1665784	SLC35E2B;NM_001110781;stop_codon
id_1676697_1676699_1_1676742_f	3	4	TACCTCCAGGCTGGGCAGCA ACCTCCAGGCTGGGCAAGCA CCTCCAGGCTGGGCAAAGCA TTTACCTCCAGGCTGGGCAT	0.943084	0.552864	0.269905	1	1676697_1676699	SLC35E2B;NM_001110781;start_codon
id_1702907_1702909_1_1702923_f	2	4	TCAGAACTTGAGGCTGAAGC AGAACTTGAGGCTGAAAGCC TTCAGAACTTGAGGCTGAGC TGACCTTCAGAACTTGAGGC	0.472451	0.407096	0.0653554	1	1702907_1702909	CDK11A;NM_033529;stop_codon
id_1732455_1732457_1_1732460_f	3	5	ATACCTCCTACTCAGGACGC TACCTCCTACTCAGGAAGCA TACCTCCTACTCAGGAACGC ACCTCCTACTCAGGAAAGCA TACCTCCTACTCAGGAAGCA	0.857608	0.578436	0.200165	1	1732455_1732457	SLC35E2;NM_182838;stop_codon
id_1739555_1739557_1_1739600_f	3	4	TACCTCCAGGCTGGGCAGCA ACCTCCAGGCTGGGCAAGCA CCTCCAGGCTGGGCAAAGCA TTTACCTCCAGGCTGGGCAT	0.943084	0.552864	0.269905	1	1739555_1739557	SLC35E2;NM_182838;start_codon
id_1752904_1752906_1_1752862_f	2	3	GTCCCCAGAGGGCGCTTGGA TCCCCAGAGGGCGCTTTGGA CGAATCCTTCCGCTGCCCTC	0.502611	0.398122	0.104489	1	1752904_1752906	NADK;NM_001198993;stop_codon
id_1758529_1758531_1_1758506_r	3	3	GGCCGCGTGTTCGCCAAGCG GCCGCGTGTTCGCCAAAGCG CCGCGTGTTCGCCAAAAGCG	0.724074	0.428195	0.203972	1	1758529_1758531	NADK;NM_001198995;start_codon
id_1765404_1765406_1_1765450_r	2	2	TTATTTATTTTATTAAATTA TATTTATTTTATTAAAATTA	0.510304	0.414986	0.0953172	1	1765404_1765406	NADK;NM_001198993;start_codon
id_1787331_1787333_1_1787295_f	3	5	GCACAGTTCTCCTCAGAGAA GCCCAAATGCCCTTCTTCTG ACGCACAGTTCTCCTCAGAA ACGCACAGTTCTCCTCAGAA ACGCACAGTTCTCCTCAAGA	0.70346	0.470004	0.178433	1	1787331_1787333	GNB1;NM_001282539;stop_codon
id_1804546_1804548_1_1804555_r	3	5	CATCCCTCTGCGCTCCTCCT CGCCATCCCTCTGCGCTCCT CATCCCTCTGCGCTCCTTCC CGCCATCCCTCTGCGCTTCC CGCCATCCCTCTGCGCTCCT	0.745697	0.492688	0.199044	1	1804546_1804548	GNB1;NM_001282538;start_codon
id_1915281_1915283_1_1915320_f	3	3	ACTGGTAAGTGATGACAGCA CTGGTAAGTGATGACAAGCA TGGTAAGTGATGACAAAGCA	0.782147	0.532084	0.174174	1	1915281_1915283	CALML6;NM_138705;start_codon
id_1917191_1917193_1_1917161_f	3	5	AGAGTTTGTGGCCATGATGA CCAGAGTTTGTGGCCATGAC GAGTTTGTGGCCATGAATGA CAGAGTTTGTGGCCATTGAC CCAGAGTTTGTGGCCATGAC	0.858492	0.555536	0.233458	1	1917191_1917193	CALML6;NM_138705;stop_codon
id_1917882_1917884_1_1917891_f	3	5	ACCTCCTTCAAGGGGCACCA ACCTCCTTCAAGGGGCAACC ACCTCCTTCAAGGGGCTACA CTCCTTCAAGGGGCAAACCA ACCTCCTTCAAGGGGCTACA	0.780207	0.499105	0.239806	1	1917882_1917884	TMEM52;NM_178545;stop_codon
id_1919263_1919265_1_1919268_f	3	5	GGCCCCCGGGCCATGCTCTG CTCCAACCTCCTCAGAAGCA TTGCTCCAACCTCCTCAGCA TGCTCCAACCTCCTCAAGCA CCCCCGGGCCATGCTTTCTG	0.821702	0.486558	0.23111	1	1919263_1919265	TMEM52;NM_178545;start_codon
id_1922287_1922289_1_1922256_f	3	5	GGCTTTGAGGGTGGACAGGA GCTTTGAGGGTGGACAAGGA GGGAGGGCTTTGAGGGTGGA CTTTGAGGGTGGACAAAGGA GGGAGGGCTTTGAGGGTGGA	0.716232	0.473889	0.186488	1	1922287_1922289	CFAP74;NM_001304360;stop_codon
id_1990954_1990956_1_1990957_r	3	3	CTAATTTCTATCTCCCAGCA TAATTTCTATCTCCCAAGCA AATTTCTATCTCCCAAAGCA	0.905668	0.577979	0.232991	1	1990954_1990956	CFAP74;NM_001304360;start_codon
id_2019424_2019426_1_2019392_f	3	3	CGCCGGGAGCCAAGTTTGCG GCCGGGAGCCAAGTTTTGCG CCGGGAGCCAAGTTTTTGCG	0.817501	0.465835	0.227789	1	2019424_2019426	GABRD;NM_000815;start_codon
id_2030280_2030282_1_2030249_r	2	3	CGCCCAGTAGATGACATTGA GCCCAGTAGATGACATTTGA CCGCCCAGTAGATGACATGA	0.722681	0.590398	0.132284	1	2030280_2030282	GABRD;NM_000815;stop_codon
id_2050631_2050633_1_2050581_f	3	4	CCCCCGCCCCGCGCCATGGC CCCCGCCCCGCGCCATTGGC CCCCGGGAGCTCCGGCCAAA GCGCCCCGGGAGCTCCGGCG	0.589474	0.379609	0.156459	1	2050631_2050633	PRKCZ;NM_002744;start_codon
id_2074254_2074256_1_2074299_f	3	5	GCCCAGGCCTGGTGGATGTG CCCAGGCCTGGTGGATTGTG TCCACAGCCACCGCCACACC GGCCTGGTGGATTTGTGTGG CAGCCACCGCCACCAGGCCT	0.982962	0.617545	0.295665	1	2074254_2074256	PRKCZ;NM_001242874;start_codon
id_2144339_2144341_1_2144329_r	3	5	ACTCACCATATGCTTCCTGC CCTCGTCCCGCTGACCTGCA CACTCACCATATGCTTCTGC ACTCACCATATGCAGGTCAG CCTCGTCCCGCTGACCTTGC	0.618353	0.39655	0.185797	1	2144339_2144341	PRKCZ;NM_001033581;start_codon
id_2185007_2185009_1_2185005_f	3	3	TCCACCGAGGAGTCGGTGTG CCACCGAGGAGTCGGTTGTG CACCGAGGAGTCGGTTTGTG	0.842206	0.550399	0.204646	1	2185007_2185009	PRKCZ;NM_001242874;stop_codon
id_2185278_2185280_1_2185270_r	2	2	AAACCGCATGACAGCCCCCT GGAAACCGCATGACAGCCCT	0.514247	0.431137	0.0831093	1	2185278_2185280	FAAP20;NM_001256945;stop_codon
id_2185471_2185473_1_2185419_f	3	3	TGATGCCTTTTTTCCGTGAG GATGCCTTTTTTCCGTTGAG ATGCCTTTTTTCCGTTTGAG	0.912635	0.592484	0.229203	1	2185471_2185473	FAAP20;NM_001282673;stop_codon
id_2186209_2186211_1_2186236_r	3	5	CCAAGCCACCAGCCGCACAA CAAGCCACCAGCCGCAACAA CCAAGCCACCAGCCGCAATG CCAAGCCACCAGCCGCAATG AAGCCACCAGCCGCAAACAA	1.02352	0.5535	0.335955	1	2186209_2186211	FAAP20;NM_001282671;start_codon
id_2189709_2189711_1_2189688_f	3	5	CGGGCGCCGCACTCTGCGCA GGGCGCCGCACTCTGCCGCA TCCGGGCGCCGCACTCTGCA GGCGCCGCACTCTGCCCGCA CCGGGCGCCGCACTCTTGCA	0.780691	0.473375	0.216848	1	2189709_2189711	FAAP20;NM_001282670;stop_codon
id_2189777_2189779_1_2189783_f	3	5	TCCAGCTGGGTCAGCCTGCA AGTGTGGCCCCTCCCTTGCA AACATCCAGCTGGGTCAGCA GTGTGGCCCCTCCCTTTGCA CATCCAGCTGGGTCAAGCAA	1.20354	0.721394	0.365888	1	2189777_2189779	FAAP20;NM_001256947;stop_codon
id_2192858_2192860_1_2192889_r	3	5	AAAGAAAAGGCCGGGCACGG AGGCGTGAGCCACCGTTGCC GGATTACAGGCGTGAGCCAC TGGGATTACAGGCGTGAGCC GGCGTGAGCCACCGTTTGCC	0.676843	0.49533	0.163777	1	2192858_2192860	FAAP20;NM_001256946;stop_codon
id_2194747_2194749_1_2194762_f	3	5	CCATCCAAGCCCGCGCCGGG GGCTTGCGCTCACTTCCGCG CGCTCACTTCCGCCCGGGCG GCCGCCTCCATCCAAGCCCG GCTTGCGCTCACTTCCCGCG	0.671301	0.492352	0.160187	1	2194747_2194749	FAAP20;NM_001256947;start_codon
id_2198986_2198988_1_2198985_r	3	3	CTACTCTTGCACCCCATGTG TACTCTTGCACCCCATTGTG ACTCTTGCACCCCATTTGTG	0.816952	0.527484	0.210048	1	2198986_2198988	FAAP20;NM_001282670;start_codon
id_2201096_2201098_1_2201138_r	3	5	AAGTTGAAGCAAACCAAGCA AGTTGAAGCAAACCAAAGCA CAGAAAGTTGAAGCAAACCA GTTGAAGCAAACCAAAAGCA AGAAAGTTGAAGCAAAACCA	0.79223	0.515202	0.181617	1	2201096_2201098	FAAP20;NM_001146310;start_codon
id_2228767_2228769_1_2228777_f	2	4	CGCACCATGGAGGCGGCGGC CGCACCATGGAGGCGGCAGG GAGCGCACCATGGAGGCAGG GCACCATGGAGGCGGCCGGC	0.505486	0.376679	0.128807	1	2228767_2228769	SKI;NM_003036;start_codon
id_2306763_2306765_1_2306805_f	3	3	CCGCCGACAACGCGGGTGCA CGCCGACAACGCGGGTTGCA GACAACGCGGGTTTGCAGGG	0.988141	0.605842	0.297191	1	2306763_2306765	SKI;NM_003036;stop_codon
id_2321383_2321385_1_2321428_r	3	5	TGAAGCCTCAAGCAGCTGGC GAAGCCTCAAGCAGCTTGGC AAGGCCCTGAAGCCTCAAGC AAGCCTCAAGCAGCTTTGGC AAGGCCCTGAAGCCTCAAGC	0.907521	0.685371	0.179877	1	2321383_2321385	MORN1;NM_024848;stop_codon
id_2355448_2355450_1_2355413_r	3	3	TTCCAGACAACAGCTGTGAG TCCAGACAACAGCTGTTGAG CCAGACAACAGCTGTTTGAG	1.04213	0.637867	0.284162	1	2355448_2355450	MORN1;NM_001301060;stop_codon
id_2391531_2391533_1_2391534_r	2	3	GAGAACCCTCGGCGGCAAGA AGAACCCTCGGCGGCAAAGA GAACCCTCGGCGGCAGCGGC	0.46562	0.374451	0.0911685	1	2391531_2391533	MORN1;NM_024848;start_codon
id_2395791_2395793_1_2395796_f	3	3	CCAGTTACAGAATGTCTGAA CAGTTACAGAATGTCTTGAA AGTTACAGAATGTCTTTGAA	1.09139	0.647234	0.320043	1	2395791_2395793	RER1;NM_007033;start_codon
id_2403122_2403124_1_2403092_f	2	3	GAGAAGGTACAGAGGCAAGG AGAAGGTACAGAGGCAAAGG GGGAAGAGAAGGTACAGAGG	0.561098	0.439672	0.121425	1	2403122_2403124	RER1;NM_007033;stop_codon
id_2405766_2405768_1_2405758_r	3	5	ACTACCGCTGAGCCGGCGCC CCAGGCCCACCCGGGCTCAG TACCGCTGAGCCGGCCGCCC TTCGGCACTACCGCTGAGCC TCGGCACTACCGCTGAAGCC	0.717507	0.503521	0.185683	1	2405766_2405768	PEX10;NM_153818;stop_codon
id_2412500_2412502_1_2412461_f	3	5	ACTCGTCCTTCTGCGCCGCG CTCGTCCTTCTGCGCCCGCG CCGGAGGTGATCCGCGCAGA TCGTCCTTCTGCGCCCCGCG CCGGAGGTGATCCGCGCAGA	1.03198	0.658284	0.257782	1	2412500_2412502	PEX10;NM_153818;start_codon
id_2467620_2467622_1_2467664_f	3	5	TCAGCCAAGACCAAGGTAAG AGCCAAGACCAAGGTTAAGG TGGGATCCCACCTGCCCCCT TCTGGGATCCCACCTGCCCT CAGCCAAGACCAAGGTTAGG	0.713867	0.436108	0.221954	1	2467620_2467622	PLCH2;NM_001303012;start_codon
id_2476589_2476591_1_2476551_r	2	4	CTGCTTCACGGAGGCCACAG TGCTTCACGGAGGCCAACAG CCCGAAGGCCGGTGGGCCTC CCTGCTTCACGGAGGCCCAC	0.649148	0.508974	0.140174	1	2476589_2476591	PLCH2;NM_014638;start_codon
id_2477521_2477523_1_2477571_r	3	5	ACAGACTGGTCTCACCCCCT GAACAGACTGGTCTCACCCT GGAACAGACTGGTCTCACCT GGAACAGACTGGTCTCACCT GAACAGACTGGTCTCAACCT	0.699143	0.512173	0.158421	1	2477521_2477523	PLCH2;NM_001303013;start_codon
id_2503625_2503627_1_2503604_r	3	4	TCCTAACTACGGAGGCAGCG CCTAACTACGGAGGCAAGCG CTAACTACGGAGGCAAAGCG CTAACTACGGAGGCGTGGGT	1.08776	0.607256	0.336707	1	2503625_2503627	PLCH2;NM_001303012;stop_codon
id_2503983_2503985_1_2503959_r	3	3	GGTTTCCAGGCTGCACAGTG TTCCAGGCTGCACAAGTGGG TTCCAGGCTGCACAAGTTGG	0.844362	0.571594	0.214269	1	2503983_2503985	PLCH2;NM_001303013;stop_codon
id_2505211_2505213_1_2505217_f	3	3	GCTCCGCCTCTGACCGTCAG CCCAGGTTCCCACCACTGAA CCAGGTTCCCACCACTTGAA	0.658307	0.351122	0.216698	1	2505211_2505213	PLCH2;NM_014638;stop_codon
id_2508847_2508849_1_2508865_r	3	3	CAGCGTCATCTTCAAGTACG AGCGTCATCTTCAAGTTACG GCGTCATCTTCAAGTTTACG	0.677411	0.460205	0.175248	1	2508847_2508849	PANK4;NM_018216_1;stop_codon
id_2526609_2526611_1_2526603_r	3	4	TCCATGGCTGATGAGCTGGC CATGGCTGATGAGCTTGGCC ATCTCCATGGCTGATGAGCC TCCATGGCTGATGAGCTTGC	0.682434	0.460379	0.173491	1	2526609_2526611	PANK4;NM_018216_1;start_codon
id_2530162_2530164_1_2530121_f	3	5	ACTTACTCGGTTTTTCTCTT GTACTTACTCGGTTTTTCTT CTTACTCGGTTTTTCTTCTT GTACTTACTCGGTTTTTCTT CTGGTACTTACTCGGTTTTT	0.717363	0.473486	0.189929	1	2530162_2530164	HES5;NM_001010926_1;start_codon
id_2556665_2556667_1_2556627_r	3	5	AGCTCGGGAACCCAGCTAGC CTGCTGGAGTTCATCCTGCT GGAGTTCATCCTGCTAAGCT TGCTGGAGTTCATCCTTGCT GAGTTCATCCTGCTAAAGCT	0.951066	0.573423	0.268436	1	2556665_2556667	TNFRSF14;NM_003820;start_codon
id_2562866_2562868_1_2562847_r	2	3	CCTGCAATACACAGACACAC TGCAATACACAGACAGGTCA CTGCAATACACAGACAACAC	0.645036	0.512056	0.13298	1	2562866_2562868	TNFRSF14;NM_001297605_1;stop_codon
id_2563271_2563273_1_2563228_r	3	5	TGAGGGTATTGTCTCCTCCA GTCACCACGGTGGCCGTGGA GAATGAGGGTATTGTCTCCA TCACCACGGTGGCCGTTGGA AATGAGGGTATTGTCTTCCA	0.57575	0.362975	0.160931	1	2563271_2563273	TNFRSF14;NM_003820;stop_codon
id_2586796_2586798_1_2586806_f	2	3	GGATCTATGAGCCGGGAGCG GATCTATGAGCCGGGAAGCG GGATCTATGAGCCGGGATCC	0.521788	0.383098	0.13869	1	2586796_2586798	FAM213B;NM_001195741;start_codon
id_2589412_2589414_1_2589406_r	3	3	CACCTCTCTGTCACACTGTG CACCTCTCTGTCACACTTGT CCTCTCTGTCACACTTTGTG	0.960484	0.679061	0.227772	1	2589412_2589414	FAM213B;NM_001195738;stop_codon
id_2589425_2589427_1_2589406_r	3	3	CACCTCTCTGTCACACTGTG CACCTCTCTGTCACACTTGT CCTCTCTGTCACACTTTGTG	0.960484	0.679061	0.227772	1	2589425_2589427	FAM213B;NM_001195741;stop_codon
id_2590990_2590992_1_2590948_r	3	5	GCCCACGCCCACCCGCTGCT ACAGATGCCTCCGAGCAAGC GCCCACGCCCACCCGCTCGG GCCCACGCCCACCCGCTCGG CCACGCCCACCCGCTTTGCT	1.44842	0.804427	0.446499	1	2590990_2590992	MMEL1;NM_033467;stop_codon
id_2629482_2629484_1_2629434_f	3	3	CCGGGCGCTTCTGCCCTGCA CGGGCGCTTCTGCCCTTGCA GGGCGCTTCTGCCCTTTGCA	1.02074	0.648616	0.268824	1	2629482_2629484	MMEL1;NM_033467;start_codon
id_2641368_2641370_1_2641368_r	2	2	AGGCTGCTGGCTACAGTGAC GGCTGCTGGCTACAGTTGAC	0.473777	0.387219	0.0865573	1	2641368_2641370	TTC34;NM_001242672;stop_codon
id_2789589_2789591_1_2789558_f	3	5	CTCCGGCCCTGCGCTCTGGA TCCGGCCCTGCGCTCTTGGA TGCAGCGATCTCCACGCGCA CCGGCCCTGCGCTCTTTGGA TGCAGCGATCTCCACGCGCA	1.2698	0.76668	0.362426	1	2789589_2789591	TTC34;NM_001242672;start_codon
id_3021687_3021689_1_3021668_f	3	5	TATTTTGATGAGGCTGAGAA ATTTTGATGAGGCTGAAGAA TTTATTTTGATGAGGCTGAA TTTTGATGAGGCTGAAAGAA TTTATTTTGATGAGGCTTGA	0.955796	0.572912	0.255652	1	3021687_3021689	ACTRT2;NM_080431;start_codon
id_3022818_3022820_1_3022845_r	3	5	GGGCTAGGGTTCACCCCCCA TGGGGCTAGGGTTCACCCCA GCTGGGGCTAGGGTTCACCA GCTGGGGCTAGGGTTCACCA CTGGGGCTAGGGTTCACCCA	0.675659	0.435178	0.206575	1	3022818_3022820	ACTRT2;NM_080431;stop_codon
id_3069260_3069262_1_3069266_f	2	2	AGCCGACACCATGCGATCCA GCCGACACCATGCGATTCCA	0.445477	0.361594	0.0838832	1	3069260_3069262	PRDM16;NM_199454;start_codon
id_3433809_3433811_1_3433809_r	3	5	CCGGCTGCCCAGCCCGTCAG CCCCATCAACCACCTCTGAA GGCCCCCGGCTGCCCAGAGG CCCATCAACCACCTCTTGAA ATTTCACCCCATCAACCACC	0.825273	0.459843	0.255464	1	3433809_3433811	PRDM16;NM_199454;stop_codon
id_3463085_3463087_1_3463072_r	2	2	GGCCATGCTGGGCGGCTGTG GGCCATGCTGGGCGGCTTGT	0.731453	0.589925	0.141529	1	3463085_3463087	ARHGEF16;NM_014448;start_codon
id_3480585_3480587_1_3480629_r	3	4	AGGCACGACCACTTGCTGAT CCTGTCTCCAATCAAGCAAG CTGTCTCCAATCAAGCCAAG GCCAGGCACGACCACTTGAT	0.835646	0.508701	0.253166	1	3480585_3480587	ARHGEF16;NM_014448;stop_codon
id_3490528_3490530_1_3490538_r	3	3	CCCGGAGCGGTGGACCAGCG CCGGAGCGGTGGACCAAGCG CGGAGCGGTGGACCAAAGCG	0.740667	0.503719	0.171747	1	3490528_3490530	MEGF6;NM_001409;stop_codon
id_3611266_3611268_1_3611240_r	2	3	TTGAAGAGGCGAGGGCAGCG TTGAAGAGGCGAGGGCAAGC CTTGAAGAGGCGAGGGCGCG	0.773766	0.642018	0.131748	1	3611266_3611268	MEGF6;NM_001409;start_codon
id_3625073_3625075_1_3625081_f	3	5	GTGCGGCAATGCTGCAACTG AAGGGGTGCGGCAATGCTGC TGCGGCAATGCTGCAAACTG GGTAAGGGGTGCGGCAATGC AAGGGGTGCGGCAATGCTGC	0.645186	0.449743	0.170857	1	3625073_3625075	TPRG1L;NM_182752;start_codon
id_3628601_3628603_1_3628553_f	3	5	CATGTCCTTCATTAACAACG ATGTCCTTCATTAACAAACG ACTCATGTCCTTCATTAACG TCATGTCCTTCATTAACACG ACTCATGTCCTTCATTAACG	0.91484	0.624573	0.260053	1	3628601_3628603	TPRG1L;NM_182752;stop_codon
id_3630975_3630977_1_3630948_r	2	4	CACTAACGTGTGCAGAAACA ACTAACGTGTGCAGAAAACA GCACTAACGTGTGCAGAACA AGCGGTGCACTAACGTGTGC	0.587517	0.453266	0.134251	1	3630975_3630977	WRAP73;NM_017818;stop_codon
id_3649997_3649999_1_3649944_f	3	5	CACCAGGTACTTGCCGTCCG ACCAGGTACTTGCCGTTCCG GCCGCTCACCAGGTACTTGC GCCGCTCACCAGGTACTTGC CCAGGTACTTGCCGTTTCCG	0.886292	0.564272	0.247879	1	3649997_3649999	WRAP73;NM_017818;start_codon
id_3682366_3682368_1_3682392_f	3	3	CCACCGCCACCTCCCCTGAT CCACCGCCACCTCCCCTTGA ACCGCCACCTCCCCTTTGAT	0.669175	0.457761	0.181384	1	3682366_3682368	TP73;NM_001204188;start_codon
id_3690906_3690908_1_3690927_r	3	4	CCGTGGCGAGGTGCCGTGCG CCGTGGCGAGGTGCCGTTGC GTGGCGAGGTGCCGTTTGCG ACCTACCGTGGCGAGGTGCG	1.00964	0.69578	0.214998	1	3690906_3690908	TP73;NM_001204189;start_codon
id_3707576_3707578_1_3707594_f	3	4	GGACCAGATGAGCAGCCGCG GACCAGATGAGCAGCCCGCG ACCAGATGAGCAGCCCCGCG CATGGACCAGATGAGCAGCG	0.680994	0.410401	0.172807	1	3707576_3707578	TP73;NM_001204192;start_codon
id_3731553_3731555_1_3731577_r	3	5	GCTACTGCCTCTGCAGAGCG CTACTGCCTCTGCAGAAGCG CTCCAGCTACTGCCTCTGCG TACTGCCTCTGCAGAAAGCG CTCCAGCTACTGCCTCTGCG	1.05748	0.568527	0.355871	1	3731553_3731555	TP73;NM_001204185;stop_codon
id_3732760_3732762_1_3732792_f	3	5	GTACCGCATGACCATCTGGC GTACCGCATGACCATCTTGG GTACCGCATGACCTGAAGCA TACCGCATGACCTGAAAGCA ACCGCATGACCATCTTTGGC	0.839088	0.561366	0.231295	1	3732760_3732762	TP73;NM_001204189;stop_codon
id_3733077_3733079_1_3733023_f	3	3	CTTCGACCTGCCCGACTGCA TTCGACCTGCCCGACTTGCA TCGACCTGCCCGACTTTGCA	1.14786	0.719376	0.295056	1	3733077_3733079	TP73;NM_001204188;stop_codon
id_3752482_3752484_1_3752471_r	3	5	TCGAACATGAACCTGCTGGC CGAACATGAACCTGCTTGGC GATGGCCTCGAACATGAACC CCCACTGCACCAGCCAAAGC TCTCCTCCCACTGCACCAGC	0.876403	0.597514	0.217791	1	3752482_3752484	CCDC27;NM_152492;start_codon
id_3771521_3771523_1_3771476_f	3	5	GCCCCCCCTGCAACAGTCAG CCCCCCCTGCAACAGTTCAG AAGTGCCCCCCCTGCAACAG CCCCCCTGCAACAGTTTCAG AAGTGCCCCCCCTGCAACAG	0.726862	0.520638	0.169103	1	3771521_3771523	CCDC27;NM_152492;stop_codon
id_3775374_3775376_1_3775369_r	3	4	TCCTGGGGCTGCATGCTGTG CCTGGGGCTGCATGCTTGTG CTGGGGCTGCATGCTTTGTG GGCTCTCCTGGGGCTGCAGC	1.08127	0.632373	0.314581	1	3775374_3775376	SMIM1;NM_001163724;start_codon
id_3775919_3775921_1_3775933_r	3	5	CCAGCCCCCCGCGTGCATGC AGCCCCCCGCGTGCAATGCG AATAAATGCTGCCCCGCACG GCCCCCCGCGTGCAATTGCG CAAATAAATGCTGCCCCGCG	0.850916	0.445419	0.2728	1	3775919_3775921	SMIM1;NM_001163724;stop_codon
id_3781088_3781090_1_3781105_f	2	2	CAGCGCACGACAGTCACGTG TCAGCGCACGACAGTCACCG	0.47931	0.352923	0.126387	1	3781088_3781090	LRRC47;NM_020710;stop_codon
id_3796474_3796476_1_3796507_f	3	5	TGGCAGGCACCCACCCACCA TGCTGGCAGGCACCCACCCA TGGCAGGCACCCACCCAACC CTGCTGGCAGGCACCCACCA CTGCTGGCAGGCACCCACCA	0.880693	0.599986	0.242329	1	3796474_3796476	LRRC47;NM_020710;start_codon
id_3815402_3815404_1_3815374_r	3	3	CGGGCTCCTTGGTCTCTGTG GGGCTCCTTGGTCTCTTGTG GCTCCTTGGTCTCTTTGTGA	0.881614	0.575877	0.23807	1	3815402_3815404	CEP104;NM_014704;stop_codon
id_3857604_3857606_1_3857620_r	3	5	GCCCGCAGCTTCACGCTCTT CCCGCAGCTTCACGCTTCTT AGGGCCCGCAGCTTCACGCT GGGCCCGCAGCTTCACGCTT CCGCAGCTTCACGCTTTCTT	0.792797	0.522706	0.222424	1	3857604_3857606	DFFB;NM_004402;start_codon
id_3883739_3883741_1_3883698_r	2	2	TTCCGCTTCAACCTTGTCTG AATCTACAAACCCCAGAACA	0.480211	0.36438	0.11583	1	3883739_3883741	DFFB;NM_004402;stop_codon
id_3889960_3889962_1_3889962_r	3	3	GACGATGATGCAGAAATGTA ACGATGATGCAGAAATTGTA ACGATGATGCAGAAATTTGT	0.798196	0.544556	0.227753	1	3889960_3889962	C1orf174;NM_207356;stop_codon
id_3900184_3900186_1_3900152_f	3	4	TGCCCGGCGCAGCTGCTGCC TGCCCGGCGCAGCTGCTTGC CCCTGCCCGGCGCAGCTGCC CCCGGCGCAGCTGCTTTGCC	1.03518	0.556851	0.324873	1	3900184_3900186	C1orf174;NM_207356;start_codon
id_4655426_4655428_1_4655425_f	3	5	CTCCCCGAAACGTGACCATG AAAAGCTGTTGAATCCACAT GCTCCCCGAAACGTGACATG CCTAAAAGCTGTTGAATCCA AAAAGCTGTTGAATCCAACA	0.572179	0.376878	0.162038	1	4655426_4655428	AJAP1;NM_018836;start_codon
id_4774497_4774499_1_4774497_f	3	4	GTTTGAAATCTCCTGCTGAC AAGACTTCGGCCAGTCAAGC TTGAAATCTCCTGCTTTGAC ATGGTTTGAAATCTCCTGAC	0.759523	0.517726	0.194482	1	4774497_4774499	AJAP1;NM_018836;stop_codon
id_5863265_5863267_1_5863267_r	2	2	GTGAAGGTCATCTACCAGTG TGAAGGTCATCTACCAAGTG	0.521742	0.390914	0.130827	1	5863265_5863267	NPHP4;NM_001291593;stop_codon
id_5927721_5927723_1_5927703_f	2	2	TCCACTTTGGGGCCACTGAC CCACTTTGGGGCCACTTGAC	0.56548	0.459213	0.106266	1	5927721_5927723	NPHP4;NM_001291593;start_codon
id_5986287_5986289_1_5986282_r	3	5	AGGCGGGCAGGATGAACGAC CCTCAGGCGGGCAGGATGAC GGCGGGCAGGATGAACCGAC CTCAGGCGGGCAGGATTGAC CAGGCGGGCAGGACTGGCAC	0.660516	0.407483	0.202031	1	5986287_5986289	NPHP4;NM_015102;start_codon
id_6040569_6040571_1_6040571_r	3	3	CGTCGTTGATTCTGGATACA GTCGTTGATTCTGGATTACA TCGTTGATTCTGGATTTACA	0.861048	0.621156	0.179266	1	6040569_6040571	KCNAB2;NM_001199860;start_codon
id_6051537_6051539_1_6051539_r	3	4	GCTGTACGTCATGGACAGCA CTGTACGTCATGGACAAGCA TGTACGTCATGGACAAAGCA CTGTACGTCATGGTGCCGCC	1.04449	0.586933	0.323428	1	6051537_6051539	KCNAB2;NM_001199862;start_codon
id_6082195_6082197_1_6082164_f	3	5	GGGCCCCACCCCCGGCTGGC AAAACCGACACTGTCCTGCC CGACACTGTCCTGCCAAGCC AAACCGACACTGTCCTTGCC AAAACCGACACTGTCCTGCC	1.26786	0.740298	0.40158	1	6082195_6082197	KCNAB2;NM_001199863;start_codon
id_6098572_6098574_1_6098549_r	3	2	CTGTAGTCCTTTTTGCTGTA CTGTAGTCCTTTTTGCTTGT	0.936034	0.703159	0.232874	1	6098572_6098574	KCNAB2;NM_001199860;stop_codon
id_6106280_6106282_1_6106258_f	3	5	GAAATGAGCGCTGCAACACA AAATGAGCGCTGCAACCACA TGGAAATGAGCGCTGCAACA AATGAGCGCTGCAACCCACA GGAAATGAGCGCTGCAAACA	0.660202	0.440689	0.180677	1	6106280_6106282	CHD5;NM_015557;stop_codon
id_6180021_6180023_1_6180030_f	3	5	GGCCCCGCATGCCCGGCGCG CCTCCCCTCCTCCCCGCGGC CCCCGCATGCCCGGGGAGGA TCCCCTCCTCCCCGGGCATG GCCCCGCATGCCCGGCCGGC	0.626225	0.444767	0.152769	1	6180021_6180023	CHD5;NM_015557;start_codon
id_6206536_6206538_1_6206561_f	3	3	GCTATCTTCGGGCCCCTGGA GCTATCTTCGGGCCCCTTGG TATCTTCGGGCCCCTTTGGA	0.750909	0.548056	0.169399	1	6206536_6206538	RNF207;NM_207396;start_codon
id_6219405_6219407_1_6219384_r	3	4	TCGGGTGTTCCCTCCATGTG TGGGGGCGATGTCCCCACAA GGGGCGATGTCCCCAATGGA GCGATGTCCCCAACAATGGA	0.677481	0.407243	0.196613	1	6219405_6219407	RNF207;NM_207396;stop_codon
id_6225080_6225082_1_6225106_f	3	3	ACCTTGACCCCCTTTATGAA CCTTGACCCCCTTTATTGAA GGGCCTGCCTTTCAAATAAA	0.86866	0.505428	0.241217	1	6225080_6225082	ICMT;NM_012405;stop_codon
id_6235909_6235911_1_6235876_r	2	3	GCGGGCTCCGCCGGGCTCTG TGAGACGCGCCTCAGAAGCC TGGCGAGGCTGAGACGCGCC	0.49595	0.399391	0.0965588	1	6235909_6235911	ICMT;NM_012405;start_codon
id_6245505_6245507_1_6245533_f	3	5	CTATTTGGTCTCGCGACACA TATTTGGTCTCGCGACCACA CCCTATTTGGTCTCGCGACA ATTTGGTCTCGCGACCCACA CCCTATTTGGTCTCGCGGAC	0.726443	0.529073	0.161226	1	6245505_6245507	HES3;NM_001024598;stop_codon
id_6249338_6249340_1_6249369_f	3	3	CAGCGAGTCCGAGTGCAGCG AGCGAGTCCGAGTGCAAGCG GCGAGTCCGAGTGCAAAGCG	1.16401	0.724221	0.298951	1	6249338_6249340	GPR153;NM_207370;stop_codon
id_6254903_6254905_1_6254895_r	3	3	TCTGCACCATGAGTGATGAG CTGCACCATGAGTGATTGAG TGCACCATGAGTGATTTGAG	0.929433	0.570904	0.268604	1	6254903_6254905	GPR153;NM_207370;start_codon
id_6264597_6264599_1_6264544_f	3	5	CTTCTAAGTGACTGGACACT GAACTTCTAAGTGACTGGAC CTTCTAAGTGACTGGACCAC GGGGGAACTTCTAAGTGACT GGAACTTCTAAGTGACTGAC	0.736872	0.524544	0.172013	1	6264597_6264599	ACOT7;NM_007274;stop_codon
id_6358843_6358845_1_6358792_f	3	3	CACCCACAGTGGCCCCTGCA ACCCACAGTGGCCCCTTGCA CCCACAGTGGCCCCTTTGCA	1.02532	0.675486	0.275423	1	6358843_6358845	ACOT7;NM_181866;start_codon
id_6360650_6360652_1_6360682_r	3	3	ATTTGGCTGCAGCTTCTGGA ATTTGGCTGCAGCTTCTTGG CCATTTGGCTGCAGCTTCTT	0.813816	0.538042	0.220076	1	6360650_6360652	ACOT7;NM_181865;start_codon
id_6385664_6385666_1_6385674_f	2	2	CAGCTTCATCCTGCGGTAAG AGCTTCATCCTGCGGTTAAG	0.496313	0.406906	0.089407	1	6385664_6385666	ACOT7;NM_181864;start_codon
id_6393397_6393399_1_6393369_r	2	4	GGGCTCATTCATTCCGCGCC CGGCCCGGGCTCATTCATTC GGCTCATTCATTCCGCCGCC CCGGGCTCATTCATTCCGCC	0.523114	0.422471	0.100643	1	6393397_6393399	ACOT7;NM_007274;start_codon
id_6418873_6418875_1_6418840_r	3	3	CACAGACCCTGCCGACTGCT CAGACCCTGCCGACTTGCTT AGTGCCCCAAGGTCCCAAGT	0.814704	0.540072	0.212723	1	6418873_6418875	HES2;NM_019089;stop_codon
id_6419818_6419820_1_6419825_f	3	5	AGGCAGCCCCATGCTCCGCG GGCAGCCCCATGCTCCCGCG CGGCGAGGCAGCCCCATGCG CGAGGCAGCCCCATGCTCGC AGGCAGCCCCATGCTCCCCG	0.976402	0.633993	0.293415	1	6419818_6419820	HES2;NM_019089;start_codon
id_6424956_6424958_1_6424953_f	2	3	CGGCGCCGCACGCGGCACCA GGCGCCGCACGCGGCAACCA CGCGGCGCCGCACGCGGCCC	0.552279	0.491473	0.0608062	1	6424956_6424958	ESPN;NM_031475;start_codon
id_6460144_6460146_1_6460120_r	3	3	TAGCGATGTCCCCCTTCTTC CAGCGACAGGTCATCCTGAA CAGCGACAGGTCATCCTTGA	0.980181	0.524209	0.319768	1	6460144_6460146	ESPN;NM_031475;stop_codon
id_6461434_6461436_1_6461445_r	3	3	TTGCGCAGCCGCCTGCAGCG TGCGCAGCCGCCTGCAAGCG GCGCAGCCGCCTGCAAAGCG	1.00698	0.642065	0.244673	1	6461434_6461436	TNFRSF25;NM_003790;stop_codon
id_6464371_6464373_1_6464350_r	3	5	CCTAGCTGTCGTGGGATGGA CCTAGCTGTCGTGGGATTGG CCTAGCTGTCGTGGGAAGGG CCTAGCTGTCGTGGGAGGGA TAATTCCTAGCTGTCGTGGA	0.858828	0.623505	0.210747	1	6464371_6464373	TNFRSF25;NM_001039664;stop_codon
id_6466105_6466107_1_6466128_r	2	3	CACGGAGCCGGGAAGCCCCT GAGCACGGAGCCGGGAAGCC GACGGGCGCCCAGGGCTTCC	0.57433	0.436956	0.137374	1	6466105_6466107	TNFRSF25;NM_003790;start_codon
id_6467563_6467565_1_6467543_f	3	5	TCTTGGTCAATGGCACTCTT TCTTGGTCAATGGCACTTGG CTTGGTCAATGGCACTTCTT TCTTGGTCAATGGCACTTGG TCTCTTGGTCAATGGCACTT	0.898451	0.618217	0.220157	1	6467563_6467565	PLEKHG5;NM_001265593;stop_codon
id_6467843_6467845_1_6467849_f	3	4	GAGCGTGGAGTTAAGCAGCA GAGCGTGGAGTTAAGCAAGC GCGTGGAGTTAAGCAAAGCA AGTGAGCGTGGAGTTAAGCA	0.966506	0.56822	0.270403	1	6467843_6467845	PLEKHG5;NM_001265594;stop_codon
id_6477569_6477571_1_6477531_f	3	4	CCGCCTGTGCTCACCTTGTG GCTTCGACCTTCCCCCACAA CTTCGACCTTCCCCCAACAA CCGCTTCGACCTTCCCCCAA	0.767869	0.436182	0.246131	1	6477569_6477571	PLEKHG5;NM_001265594;start_codon
id_6485441_6485443_1_6485486_f	3	3	GCCGCCCGCCGGACAAAGCG CCGCCCGCCGGACAAAAGCG CGCCCGCCGGACAAAAAGCG	0.743692	0.456036	0.202515	1	6485441_6485443	PLEKHG5;NM_001265593;start_codon
id_6497029_6497031_1_6497060_r	3	5	CCCCAGGAAGAGAGGCAGCT CCCAGGAAGAGAGGCAAGCT CCCCAGGAAGAGAGGCTTGG GGAAGAGAGGCAAAGCTTGG CCCCAGGAAGAGAGGCTTGG	0.810432	0.573715	0.191302	1	6497029_6497031	PLEKHG5;NM_001265592;start_codon
id_6497321_6497323_1_6497299_r	2	4	GAGTGCAGGCGGGGACCCGG GGGTGAGTGCAGGCGGGGAC GGTGAGTGCAGGCGGACGCG CCATGGGTGAGTGCAGGCGG	0.518294	0.436764	0.0815299	1	6497321_6497323	PLEKHG5;NM_001042663;start_codon
id_6519509_6519511_1_6519490_r	3	5	AATTCAGTCCTGACAAAACA ATTCAGTCCTGACAAAAACA TCGAGGTGGAGACCCATGTC TTCAGTCCTGACAAAAAACA TCGAGGTGGAGACCCATGTC	0.649776	0.438788	0.17412	1	6519509_6519511	PLEKHG5;NM_198681;start_codon
id_6525854_6525856_1_6525837_r	2	3	GATGCTCGCGTTTTTAATAA GATGCTCGCGTTTTTAAATA AGTGATGCTCGCGTTTTTAA	0.486165	0.400226	0.0859382	1	6525854_6525856	NOL9;NM_024654;stop_codon
id_6554500_6554502_1_6554475_r	3	5	TCGGGACTGCTGCTAAAGCG CGGGACTGCTGCTAAAAGCG GCGGACTCGGGACTGCTGCG GGGACTGCTGCTAAAAAGCG GCGGACTCGGGACTGCTTGC	0.837753	0.497789	0.254893	1	6554500_6554502	NOL9;NM_024654;start_codon
id_6555374_6555376_1_6555383_f	3	3	GGCCAGCATGCTGCTCTGCA GCCAGCATGCTGCTCTTGCA CCAGCATGCTGCTCTTTGCA	1.07313	0.65086	0.29324	1	6555374_6555376	TAS1R1;NM_138697;start_codon
id_6579582_6579584_1_6579551_r	3	3	GCGCCTCGTGTAGTCCTGAA CGCCTCGTGTAGTCCTTGAA GCCTCGTGTAGTCCTTTGAA	1.07445	0.660905	0.298964	1	6579582_6579584	TAS1R1;NM_138697;stop_codon
id_6580610_6580612_1_6580636_f	3	3	CCTTCGTCCAGCACAGTGTG CTTCGTCCAGCACAGTTGTG TTCGTCCAGCACAGTTTGTG	1.11319	0.635262	0.300967	1	6580610_6580612	ZBTB48;NM_001278647;start_codon
id_6589210_6589212_1_6589192_f	3	5	CATCACAGCTGCTGTCCCCG ATCATCACAGCTGCTGTCCG TCATCACAGCTGCTGTCCCG TCATCACAGCTGCTGTTCCG ATCATCACAGCTGCTGTCCG	0.763712	0.550474	0.173271	1	6589210_6589212	ZBTB48;NM_001278647;stop_codon
id_6593365_6593367_1_6593347_f	3	5	CCTGCACCGAGGCCCGTGCC CTGCACCGAGGCCCGTTGCC CAGTTACCTGCACCGAGGCC TGCACCGAGGCCCGTTTGCC AGAGGTGCCAGTTACCTGCC	0.776309	0.572081	0.15172	1	6593365_6593367	KLHL21;NM_014851;stop_codon
id_6602815_6602817_1_6602781_f	2	3	GCGTGCGCGGGGTCCGAGAA CGTGCGCGGGGTCCGAAGAA GGGCGTGCGCGGGGTCCGAA	0.591004	0.453064	0.13794	1	6602815_6602817	KLHL21;NM_014851;start_codon
id_6614067_6614069_1_6614064_f	3	5	GCCGCCCCCCGCCCGGAACA CCGCCCCCCGCCCGGAAACA CAAGAGTCAGAGTCCATGTC GCGGCGCAAGAGTCAGAGTC AAGAGTCAGAGTCCATTGTC	0.678238	0.449622	0.204617	1	6614067_6614069	PHF13;NM_153812;start_codon
id_6621635_6621637_1_6621642_f	3	5	TTCCTGGACTGACTGCTGGC TCCTGGACTGACTGCTTGGC GAAGCTGTTCCTGGACTGAC CCTGGACTGACTGCTTTGGC TCCTGGACTGACTGCTGGCG	0.840912	0.555531	0.239456	1	6621635_6621637	PHF13;NM_153812;stop_codon
id_6625219_6625221_1_6625201_f	2	2	CATCTTTGTTGGGGGCAGCC ATCTTTGTTGGGGGCAAGCC	0.668452	0.525359	0.143093	1	6625219_6625221	THAP3;NM_138350;start_codon
id_6633075_6633077_1_6633083_r	3	3	CTCTGCGTCCGGAGCCTGTG TCTGCGTCCGGAGCCTTGTG AGCAGAGCTGAGCCCCACAA	1.03877	0.611498	0.292651	1	6633075_6633077	THAP3;NM_001195752;stop_codon
id_6634086_6634088_1_6634077_f	3	4	TGAAGCCTTGTGGTTGAGTG GAAGCCTTGTGGTTGAAGTG AAGCCTTGTGGTTGAAAGTG GCCTTGTGGTTGAGGAGTGA	0.608202	0.377345	0.175174	1	6634086_6634088	THAP3;NM_138350;stop_codon
id_6635675_6635677_1_6635697_r	2	3	TCTTTTCCTTTACAGCCCAC GCGTCTGTCTTTTCCTTTAC TCTGTATCGATCCTGTGTAA	0.460538	0.390321	0.0702171	1	6635675_6635677	DNAJC11;NM_018198;stop_codon
id_6701798_6701800_1_6701839_r	3	3	TCACTGGCCCCTCTTGAGCA CACTGGCCCCTCTTGAAGCA ACTGGCCCCTCTTGAAAGCA	0.644238	0.415788	0.16427	1	6701798_6701800	DNAJC11;NM_018198;start_codon
id_6785531_6785533_1_6785499_f	2	3	GGCGGTACGAGGCGCGCGCT GCGGCGGTACGAGGCGCGCT GCGGTACGAGGCGCGCCGCT	0.54931	0.419511	0.129799	1	6785531_6785533	CAMTA1;NM_001195563;start_codon
id_6871763_6871765_1_6871809_r	3	3	GTCAGGGGATCAAAGGTGAA TCAGGGGATCAAAGGTTGAA CAGGGGATCAAAGGTTTGAA	0.617959	0.396939	0.163628	1	6871763_6871765	CAMTA1;NM_001195563;stop_codon
id_6887723_6887725_1_6887703_r	2	2	CCCTCATGGCTCCAGCTCTG CCTCATGGCTCCAGCTTCTG	0.57288	0.469157	0.103723	1	6887723_6887725	CAMTA1;NM_001242701;stop_codon
id_7779643_7779645_1_7779654_r	2	2	ACAGCAGTTTTGAGTTCCGC AACAGCAGTTTTGAGTTCGC	0.389124	0.370504	0.0186206	1	7779643_7779645	VAMP3;NM_004781;stop_codon
id_7784878_7784880_1_7784847_r	3	3	GCGGGGCTCCACGTCGTGCT CGGGGCTCCACGTCGTTGCT GGGGCTCCACGTCGTTTGCT	0.791887	0.541973	0.199292	1	7784878_7784880	PER3;NM_016831;start_codon
id_7803132_7803134_1_7803143_r	3	4	GTCCTGACCTTTTTGGTGTA TCCTGACCTTTTTGGTTGTA TTCTCTGATGGTTGCCAAAA GTTCTCTGATGGTTGCCAAA	0.973341	0.692979	0.2714	1	7803132_7803134	PER3;NM_001289864;start_codon
id_7842753_7842755_1_7842761_f	3	3	ACAGCTGTTGAGTGACTGTG CAGCTGTTGAGTGACTTGTG AGCTGTTGAGTGACTTTGTG	1.02888	0.66535	0.262557	1	7842753_7842755	PER3;NM_016831;stop_codon
id_7853001_7853003_1_7853017_f	3	5	CATGATCGCCACAAGATAGA ATGATCGCCACAAGATTAGA TATACATGATCGCCACAAGA TGATCGCCACAAGATTTAGA ATACATGATCGCCACAAAGA	0.993854	0.64874	0.266888	1	7853001_7853003	UTS2;NM_006786;start_codon
id_7853429_7853431_1_7853469_r	3	3	TGGCAGCCCTAAACACAGCA GGCAGCCCTAAACACAAGCA GCAGCCCTAAACACAAAGCA	0.887647	0.604879	0.190783	1	7853429_7853431	UTS2;NM_021995;start_codon
id_7920835_7920837_1_7920792_r	3	3	GACTTTCTTGAAAAGAAGCA ACTTTCTTGAAAAGAAAGCA CTTTCTTGAAAAGAAAAGCA	0.589168	0.365034	0.153197	1	7920835_7920837	TNFRSF9;NM_001561;stop_codon
id_7939992_7939994_1_7939960_f	3	4	GTTGAGGACCAGCAACAGAG ATAGTAGCCACTCTTGTTGC TAGTAGCCACTCTTGTTTGC AAGTTGAGGACCAGCAAGAG	0.727252	0.535031	0.154651	1	7939992_7939994	TNFRSF9;NM_001561;start_codon
id_7985052_7985054_1_7984999_f	3	3	GCAATTGTTGAAGCCCTGAA CAATTGTTGAAGCCCTTGAA AATTGTTGAAGCCCTTTGAA	1.05367	0.652867	0.294489	1	7985052_7985054	PARK7;NM_001123377;stop_codon
id_8013210_8013212_1_8013188_r	2	3	TTGGGGTCATGGTTCAGCAG ACCTTGGGGTCATGGTTCAG CCTTGGGGTCATGGTTACAT	0.676531	0.532747	0.143784	1	8013210_8013212	ERRFI1;NM_018948;stop_codon
id_8015617_8015619_1_8015649_f	2	2	GGGACATCTCCAAACCTGTG TGCCTGGGCCTCACAAGGTT	0.498605	0.453066	0.0455396	1	8015617_8015619	ERRFI1;NM_018948;start_codon
id_8318109_8318111_1_8318119_f	3	5	CGGGTGATGCTGCAGCAGCC CGGGTGATGCTGCAGCAAGC CCCCGGGTGATGCTGCAGCC CCCCGGGTGATGCTGCAGCC GGTGATGCTGCAGCAAAGCC	0.854878	0.502216	0.264858	1	8318109_8318111	SLC45A1;NM_001080397;start_codon
id_8344011_8344013_1_8343968_r	3	5	CTCCTCGTCTGCAGCGTCGC TCCTCGTCTGCAGCGTTCGC TCCTCGTCTGCAGCGCTGGG TCCTCGTCTGCAGCGCTGGG GTCTGCAGCGTTTCGCTGGG	0.683829	0.414046	0.195712	1	8344011_8344013	SLC45A1;NM_001080397;stop_codon
id_8355087_8355089_1_8355107_r	2	3	TCCAGTCGACTGAAGAAAGA CCAGTCGACTGAAGAAAAGA TTGTCTTTCCAGTCGACTGA	0.675919	0.571877	0.104042	1	8355087_8355089	RERE;NM_012102;stop_codon
id_8364131_8364133_1_8364133_f	3	5	TTGACGGGTTTGAACATAAA TGACGGGTTTGAACATTAAA TGACGGGTTTGAACGGTGGC GACGGGTTTGAACATTTAAA TGACGGGTTTGAACGGTTGG	0.721435	0.448832	0.214703	1	8364131_8364133	RERE;NM_001042682;start_codon
id_8656295_8656297_1_8656326_r	3	3	CACGGAGGCCTAGCCGTGAG ACGGAGGCCTAGCCGTTGAG CGGAGGCCTAGCCGTTTGAG	0.956621	0.616393	0.248635	1	8656295_8656297	RERE;NM_012102;start_codon
id_8861360_8861362_1_8861337_f	3	4	GTAGCCAACAGGTGACCGAA GTAGCCAACAGGTGACCCGA TGTAGCCAACAGGTGACGAA GTGGGCAGGCAAGCCCTTCG	0.722614	0.507181	0.198545	1	8861360_8861362	ENO1;NM_001201483;stop_codon
id_8868016_8868018_1_8868059_f	3	3	TGTGACGTTCAGTTTCTACG GTGACGTTCAGTTTCTTACG TGACGTTCAGTTTCTTTACG	0.729819	0.514064	0.161099	1	8868016_8868018	ENO1;NM_001201483;start_codon
id_8874906_8874908_1_8874886_r	3	5	CTATTCTCAAGATCCATGCC ATTCTCAAGATCCATTGCCA ATGTCTATTCTCAAGATCCA ATGTCTATTCTCAAGATCCA TGTCTATTCTCAAGATTCCA	0.907996	0.574098	0.278058	1	8874906_8874908	ENO1;NM_001428;start_codon
id_8945887_8945889_1_8945921_f	3	3	CTGCTGTCCCTGTTCCTGCT CTGGGCCTGGCCACCCAGCA GCTGTCCCTGTTCCTTGCTT	0.875638	0.565803	0.216538	1	8945887_8945889	CA6;NM_001215;start_codon
id_8945942_8945944_1_8945921_f	3	3	CTGCTGTCCCTGTTCCTGCT CTGGGCCTGGCCACCCAGCA GCTGTCCCTGTTCCTTGCTT	0.875638	0.565803	0.216538	1	8945942_8945944	CA6;NM_001270502;start_codon
id_8974442_8974444_1_8974415_f	3	5	CACCTCAACACGCCACCCCT TAAGCTGCCCAGAGCCAAGG CCACCTCAACACGCCACCCT AAGCTGCCCAGAGCCAAAGG CTAAGCTGCCCAGAGCCAGG	0.74681	0.499727	0.182648	1	8974442_8974444	CA6;NM_001270500;stop_codon
id_8974702_8974704_1_8974712_f	2	2	TTGAACTGAGGAAAGCTAAG TGAACTGAGGAAAGCTTAAG	0.503479	0.379897	0.123581	1	8974702_8974704	CA6;NM_001215;stop_codon
id_9003300_9003302_1_9003343_r	3	4	AAGAAGAAACCATTGATGCT GTGGGAGGCCCAGCAATCAA AGAAGAAACCATTGAATTGC GAGAAAGAAGAAACCATTGC	0.730931	0.407364	0.241969	1	9003300_9003302	SLC2A7;NM_207420;stop_codon
id_9026343_9026345_1_9026305_r	3	5	CCCCTCCACCCATTCCATCC GAACCCCTCCACCCATTCCA CCTCCACCCATTCCAATCCA AACCCCTCCACCCATTTCCA GCACTTACCCCCTCCCTGGG	1.04993	0.664426	0.303574	1	9026343_9026345	SLC2A7;NM_207420;start_codon
id_9037586_9037588_1_9037600_f	3	5	AGTCACTGTTCCGAAGTGAC GTCACTGTTCCGAAGTTGAC TCCAGAGTCACTGTTCCGAC TCACTGTTCCGAAGTTTGAC TGAAAGAGCTTCCACCTGTC	0.713493	0.50129	0.168536	1	9037586_9037588	SLC2A5;NM_003039;stop_codon
id_9041621_9041623_1_9041638_f	2	2	TATGTTGGCTCGGGACAGGA ATGTTGGCTCGGGACAAGGA	0.554859	0.405721	0.149138	1	9041621_9041623	SLC2A5;NM_001135585;stop_codon
id_9069534_9069536_1_9069537_r	3	5	CTGCCCTTCCAGAGCAAGCA TGCCCTTCCAGAGCAAAGCA CACTCTGCCCTTCCAGAGCA GCCCTTCCAGAGCAAAAGCA TGTTGCTCCATGCTTCTGGA	1.12968	0.626175	0.338242	1	9069534_9069536	SLC2A5;NM_003039;start_codon
id_9104419_9104421_1_9104379_r	3	5	GTGCATAGGTGCTGCCTTCC CATAGGTGCTGCCTGGGGGT GTGCATAGGTGCTGCCTCCT TGCATAGGTGCTGCCTTTCC CATAGGTGCTGCCTGGGGGT	0.794446	0.549668	0.221343	1	9104419_9104421	GPR157;NM_024980;stop_codon
id_9129025_9129027_1_9129055_f	3	3	CCAGGAGCCGGAGCGCCGCG GGCCCGGCTTCTGTCCTCGC GGCCCGGCTTCTGTCCTTCG	0.739693	0.524259	0.151115	1	9129025_9129027	GPR157;NM_024980;start_codon
id_9239996_9239998_1_9239988_r	2	4	TCTGCTAACATCCCAGAAGG GCTCTGCTAACATCCCAGAA CTCTGCTAACATCCCAGAGG TCTGCTAACATCCCAGGTGG	0.55284	0.410646	0.142194	1	9239996_9239998	H6PD;NM_001282587;start_codon
id_9244935_9244937_1_9244925_r	3	5	ATTCCACATGCCTGGGTGCC TTCCACATGCCTGGGTTGCC GAGCATATTCCACATGCCTG GTCTGTCTCTCTTTGCACCC TTTGCACCCCAGGCAAACCC	0.900373	0.615215	0.256485	1	9244935_9244937	H6PD;NM_004285;start_codon
id_9264867_9264869_1_9264827_r	3	5	CATGTACCACACCAGCTGGC CTGCCGCACTCCGGCCAAGC GTACCACACCAGCCGGAGTG TGCCGCACTCCGGCCAAAGC TACCACACCAGCCGGAAGTG	0.750706	0.543761	0.173275	1	9264867_9264869	H6PD;NM_001282587;stop_codon
id_9355892_9355894_1_9355931_f	2	2	GATCAAGACTGTGGACATGA GATCAAGACTGTGGACAATG	0.643585	0.521994	0.121592	1	9355892_9355894	SPSB1;NM_025106;start_codon
id_9367573_9367575_1_9367564_r	3	5	GCGAACGTCACTGGTAGAGG TGGCGAACGTCACTGGTAGG TGATGGCGAACGTCACTGGT AACGTCACTGGTTAGGAGGT GATGGCGAACGTCACTTGGT	0.61161	0.408991	0.156914	1	9367573_9367575	SPSB1;NM_025106;stop_codon
id_9539692_9539694_1_9539662_r	2	3	CTCCGCGGCCCGTCGCCGCC CTCGCCACCGGGCGGGCGAC GCGCTCTCGCCACCGGGCCG	0.537776	0.429054	0.108722	1	9539692_9539694	SLC25A33;NM_032315;start_codon
id_9582499_9582501_1_9582499_f	3	5	AGAAGACCGTACTCAGTAAC ACAATTTTCCGGCCTGAGTA ACCGTACTCAGTTAACAGGC CAATTTTCCGGCCTGAAGTA CCGTACTCAGTTAACAAGGC	0.69632	0.493259	0.158615	1	9582499_9582501	SLC25A33;NM_032315;stop_codon
id_9588931_9588933_1_9588917_r	3	4	TCCATGGCTCTCCGCGTGGA GGCTCTCCGCGTTGGAAGGA CCATGGCTCTCCGCGTTGGA GCTCTCCGCGTTGGAAAGGA	0.869125	0.492989	0.258469	1	9588931_9588933	TMEM201;NM_001010866;start_codon
id_9602289_9602291_1_9602293_f	3	3	GAGAAGCAGCCATGACTGCG AGAAGCAGCCATGACTTGCG AGAAGCAGCCATGACTTTGC	1.07356	0.687733	0.32105	1	9602289_9602291	TMEM201;NM_001010866;stop_codon
id_9613081_9613083_1_9613103_r	2	3	CACCGGGTTGCTCCCCTCCG CGGGTTGCTCCCCTTCCGAG GGCACCGGGTTGCTCCCGAG	0.557733	0.40881	0.148924	1	9613081_9613083	TMEM201;NM_001130924;stop_codon
id_9710456_9710458_1_9710497_r	3	5	AACGCTCTGATTCTCCTCCT CACAACGCTCTGATTCTCCT ACGCTCTGATTCTCCTTCCT ACAACGCTCTGATTCTTCCT AACCACAACGCTCTGATTCT	0.779592	0.505202	0.232689	1	9710456_9710458	PIK3CD;NM_005026;start_codon
id_9727044_9727046_1_9727071_r	3	5	ACCCGCAGCCGCCTCCTCTT ACGACCCGCAGCCGCCTCCT CCCGCAGCCGCCTCCTTCTT CAGCCCTGGGCCCAAGGAGG CGACCCGCAGCCGCCTTCCT	0.90609	0.583452	0.251836	1	9727044_9727046	PIK3CD;NM_005026;stop_codon
id_9730508_9730510_1_9730548_f	3	4	CCACTCCAGCTGCTGCTGCC CCACTCCAGCTGCTGCTTGC ATCCCACTCCAGCTGCTGCC CACTCCAGCTGCTGCTTTGC	1.08896	0.611519	0.319326	1	9730508_9730510	CLSTN1;NM_014944;stop_codon
id_9823731_9823733_1_9823690_f	3	4	CAGCCCGGCCAGCAGCAGCC CAGCCCGGCCAGCAGCAAGC CAGCAGCCCGGCCAGCAGCC GCCCGGCCAGCAGCAAAGCC	0.720207	0.437029	0.211396	1	9823731_9823733	CLSTN1;NM_014944;start_codon
id_9850718_9850720_1_9850684_r	3	5	AACACCCTGGATGCTGTTGA GGAACACCCTGGATGCTGTG GATCTCTTGGCCCTCATCCA ACACCCTGGATGCTGTTTGA AACACCCTGGATGCTTGTGA	0.698046	0.486924	0.182801	1	9850718_9850720	CTNNBIP1;NM_001012329;stop_codon
id_9872062_9872064_1_9872070_f	3	4	TCGCGGTTCATCCCCCTGCC CGCGGTTCATCCCCCTTGCC GGTTCATCCCCCTGGCTCTG TCCCCAGAGCCAGGCAAAGG	0.749831	0.481519	0.195607	1	9872062_9872064	CTNNBIP1;NM_001012329;start_codon
id_9930399_9930401_1_9930356_r	3	5	GATCACATTCTTAATGTAAA ATCACATTCTTAATGTTAAA AACATTGATCACATTCTTAA TCACATTCTTAATGTTTAAA ACATTGATCACATTCTTTAA	0.815901	0.576479	0.198786	1	9930399_9930401	LZIC;NM_032368;stop_codon
id_9936617_9936619_1_9936650_r	2	2	TGTTAATTTCATATGGTATG GTTAATTTCATATGGTTATG	0.464228	0.362254	0.101974	1	9936617_9936619	LZIC;NM_032368;start_codon
id_9972074_9972076_1_9972020_f	3	5	TTTTTCCTTTGTAGACAACA TTTTCCTTTGTAGACAAACA TTTTCCTTTGTAGACAAGGG TTTCCTTTGTAGACAAAACA TTTTCCTTTGTAGACAAGGG	0.868587	0.529143	0.268157	1	9972074_9972076	NMNAT1;NM_022787;start_codon
id_9981297_9981299_1_9981324_f	3	5	CACTGCAAGCTCTGCCTCCT GCTCACTGCAAGCTCTGCCT CACTGCAAGCTCTGCCTTCC GCTCACTGCAAGCTCTGCCT CTGCAAGCTCTGCCTTTCCT	0.694336	0.500805	0.174012	1	9981297_9981299	NMNAT1;NM_001297779;stop_codon
id_9982699_9982701_1_9982647_f	2	2	AGAGTGAAGACAGGAATGCT AGAGTGAAGACAGGAATTGC	0.517041	0.390473	0.126569	1	9982699_9982701	NMNAT1;NM_022787;stop_codon
id_9997259_9997261_1_9997291_r	3	4	GAAGTTGTCGCTGCTGAGCA AAGTTGTCGCTGCTGAAGCA AGTTGTCGCTGCTGAAAGCA CCCTCGAAGTTGTCGCTGCA	0.744099	0.413399	0.226263	1	9997259_9997261	RBP7;NM_052960;start_codon
id_10033671_10033673_1_10033651_r	3	2	GCTTTCCTCTTAATGGTGAA CTTTCCTCTTAATGGTTGAA	0.875744	0.606389	0.269355	1	10033671_10033673	UBE4B;NM_006048;start_codon
id_10179954_10179956_1_10179998_f	2	3	AGACACAGCCAAGGCCAACG GACACAGCCAAGGCCAAACG GCCGCTGCTTCTGCTTGCCT	0.574771	0.458968	0.115804	1	10179954_10179956	UBE4B;NM_006048;stop_codon
id_10232329_10232331_1_10232372_r	3	5	CTGGTCTCTCGAGAATTGAA CTGGTCTCTCGAGAATTTGA CCTTGCTGGTCTCTCGAGAA CTTGCTGGTCTCTCGAAGAA ATTCCTTGCTGGTCTCTCGA	0.745698	0.546296	0.169725	1	10232329_10232331	KIF1B;NM_183416;start_codon
id_10304645_10304647_1_10304617_r	2	3	TTCTCGACCAGCTTTGAGAT TCTCGACCAGCTTTGAAGAT GTTTCTCGACCAGCTTTGAT	0.682161	0.558691	0.12347	1	10304645_10304647	KIF1B;NM_183416;stop_codon
id_10376585_10376587_1_10376618_r	2	2	ACGCTTTCTTTATCTCTCGA CGCTTTCTTTATCTCTTCGA	0.636806	0.505654	0.131152	1	10376585_10376587	KIF1B;NM_015074;stop_codon
id_10399118_10399120_1_10399092_f	2	3	CTCCGCGCGTCGCCGCTCTT ACAGAGCAGAACCGAAGAAG TCCTCCGCGCGTCGCCGCTT	0.706282	0.594356	0.111926	1	10399118_10399120	PGD;NM_002631;start_codon
id_10399660_10399662_1_10399643_f	3	3	AGAGCTGACATCGCGCTGAT GAGCTGACATCGCGCTTGAT AGCTGACATCGCGCTTTGAT	0.967553	0.602774	0.282135	1	10399660_10399662	PGD;NM_001304452;start_codon
id_10419747_10419749_1_10419698_f	3	5	GGCAGTTTATCCACACCAAC CCATGGCCTGTCCAGTTGTG CCACCATGGCCTGTCCAGTG CCACCATGGCCTGTCCAGTT CAGTTTATCCACACTTGGAC	0.622389	0.392497	0.201098	1	10419747_10419749	PGD;NM_001304452;stop_codon
id_10430518_10430520_1_10430563_f	2	3	GCAGCGATTCTCTTACCAAC CCCGTTTTCCTGTACCTGTT AGCGATTCTCTTACAGGTAC	0.550759	0.45201	0.0987489	1	10430518_10430520	APITD1-CORT;NM_001270517;start_codon
id_10442403_10442405_1_10442414_r	3	5	GCTGCACTTTCCAAGCGGCG AAGGCTGCACTTTCCAAGCG CTGCACTTTCCAAGCGGGCG AGGCTGCACTTTCCAAAGCG AAGGCTGCACTTTCCAAGCG	0.690237	0.444904	0.186547	1	10442403_10442405	APITD1-CORT;NM_001270517;stop_codon
id_10450224_10450226_1_10450188_f	3	4	AGGAAGGAAGAGCAGCAGCA AGGAAGGAAGAGCAGCAAGC GCCAGGAAGGAAGAGCAGCA GAAGGAAGAGCAGCAAAGCA	0.859188	0.529051	0.22308	1	10450224_10450226	CORT;NM_001302;start_codon
id_10451399_10451401_1_10451439_f	3	5	TCCTCGCTTGGTGGTTTGAG CCTCGCTTGGTGGTTTTGAG CCTCGCTTGGTGGACCTCCC CTCGCTTGGTGGTTTTTGAG CTCGCTTGGTGGACCTTCCC	0.834843	0.547322	0.221086	1	10451399_10451401	APITD1-CORT;NM_199006;stop_codon
id_10451593_10451595_1_10451555_r	3	3	TTCCAGAAGAAGTTCCTGCA CCGGGACAGAATGCCCTGCA CGGGACAGAATGCCCTTGCA	1.25244	0.644415	0.425878	1	10451593_10451595	CORT;NM_001302;stop_codon
id_10461490_10461492_1_10461484_r	3	5	GGATCCCACATAGCAGCAGC TTGGCACACTTCCCGCTATG ACAGGATCCCACATAGCAGC TTGGCACACTTCCCGCTATG TGGCACACTTCCCGCTTATG	0.974712	0.576951	0.295407	1	10461490_10461492	DFFA;NM_004401;stop_codon
id_10463034_10463036_1_10463009_f	2	3	CATGATACTACTACATCCCA TGCATGATACTACTACATCC TGCATGATACTACTACATCA	0.441428	0.366777	0.0746516	1	10463034_10463036	DFFA;NM_213566;stop_codon
id_10472456_10472458_1_10472459_r	3	5	AGGTCCCACCTTGTGGAGGA GGTCCCACCTTGTGGAAGGA GGCAGGTCCCACCTTGTGGA CCGGTCACCTCCATCCAACA GTCCCACCTTGTGGAAAGGA	0.698291	0.420755	0.218089	1	10472456_10472458	DFFA;NM_004401;start_codon
id_10474967_10474969_1_10474937_r	3	5	CTGACTAATCAACCGCCGCT CTGACTAATCAACCGCCCGC GGCCTGACTAATCAACCGCG GACTAATCAACCGCTGGGCG GACTAATCAACCGCTGGGCG	0.681057	0.446101	0.206655	1	10474967_10474969	PEX14;NM_004565;start_codon
id_10629985_10629987_1_10630013_r	2	4	CACACTAGATGCCATCCTCA ACACTAGATGCCATCCCTCA ACACTAGATGCCATCAGGGC GCACACTAGATGCCATCTCA	0.464278	0.352992	0.111285	1	10629985_10629987	PEX14;NM_004565;stop_codon
id_10638942_10638944_1_10638966_f	2	3	AGGAGGCTGCAGTGGGCGCG GGAGGCTGCAGTGGGCCGCG AGGAGGCTGCAGTGGGCCGG	0.464059	0.365748	0.0983114	1	10638942_10638944	CASZ1;NM_001079843;stop_codon
id_10647797_10647799_1_10647759_f	3	5	GCACCTACTCCCGAGACGCG CCTACTCCCGAGACCGCGAG CGGGAGTCCCGCGTTCCCCT CTACTCCCGAGACCGCCGAG GAGTCCCGCGTTCCCCTCTC	0.808268	0.507871	0.234059	1	10647797_10647799	CASZ1;NM_017766;stop_codon
id_10693887_10693889_1_10693927_f	3	5	CTCTTCGCAGAACGCCACCA TCTTCGCAGAACGCCAACCA AACTCTTCGCAGAACGCCAG CTTCGCAGAACGCCAAACCA CAAACTCTTCGCAGAACGCA	0.844524	0.573012	0.220503	1	10693887_10693889	CASZ1;NM_017766;start_codon
id_10947663_10947665_1_10947696_r	3	3	TCCTGAGCTTCAAGACAGTG AGCTTCAAGACAAGTGTGGA AGCTTCAAGACAAGTGTTGG	1.00901	0.614786	0.277591	1	10947663_10947665	C1orf127;NM_001170754;stop_codon
id_10982035_10982037_1_10982062_f	3	5	CCAGCAGCTCTCTCCTGCCC CAGGCCCAGCAGCTCTCTCC CCCAGCAGCTCTCTCCTCCC CTCAGGCCCAGCAGCTCTCC AGGCCCAGCAGCTCTCTCCT	0.864287	0.519406	0.256802	1	10982035_10982037	C1orf127;NM_001170754;start_codon
id_11013728_11013730_1_11013739_f	3	5	AAAAGATGTCTGAATATATT GTAAAAGATGTCTGAATATT AAAGATGTCTGAATATTATT GTAAAAGATGTCTGAATATT TAAAAGATGTCTGAATTATT	0.891136	0.589201	0.234174	1	11013728_11013730	TARDBP;NM_007375;start_codon
id_11022652_11022654_1_11022667_f	2	3	GTAGACAGTGGGGTTGTGGT TAGACAGTGGGGTTGTTGGT GGGAATGTAGACAGTGGGGT	0.611955	0.465427	0.146528	1	11022652_11022654	TARDBP;NM_007375;stop_codon
id_11044940_11044942_1_11044911_f	3	3	GCTCTGGCTTCTGACCTGCT GAGCTCCGGCCTGCCCAGCA AGCTCCGGCCTGCCCAAGCA	0.875898	0.515027	0.253358	1	11044940_11044942	MASP2;NM_139208;stop_codon
id_11047205_11047207_1_11047175_f	3	4	CTCCCACCCCACACCCTGCA CACCCCACACCCTTGCAGGG CGCCCACAGCCTCCCTTGCA GTAGGTGGGCGCCCACAGCA	1.17116	0.677132	0.343949	1	11047205_11047207	MASP2;NM_139208;start_codon
id_11054865_11054867_1_11054877_f	3	5	GGGCTCAGCTCACATCATTC CCTGGGCTCAGCTCACATCA GCTCAGCTCACATCAATTCA CTGGGCTCAGCTCACAATCA CTCAGCTCACATCAATTTCA	0.804347	0.519041	0.22805	1	11054865_11054867	SRM;NM_003132;stop_codon
id_11066718_11066720_1_11066723_f	3	5	GTCTTCCAGGACTATCTCTG TCTTCCAGGACTATCTTCTG GTGTCTTCCAGGACTATCTG GTGTCTTCCAGGACTATCTG CTTCCAGGACTATCTTTCTG	0.767433	0.538402	0.189238	1	11066718_11066720	EXOSC10;NM_002685;stop_codon
id_11099829_11099831_1_11099815_r	2	3	AAATGGCGCCACCCAGTACC CCCTGGGCTCCCGGGTAACT CTGAAAAAATGGCGCCACCC	0.525982	0.396004	0.129978	1	11099829_11099831	EXOSC10;NM_002685;start_codon
id_11107485_11107487_1_11107461_f	3	3	AGCCTCAGAAAAAACGTGAT GCCTCAGAAAAAACGTTGAT CCTCAGAAAAAACGTTTGAT	0.630905	0.405384	0.185411	1	11107485_11107487	MTOR;NM_004958;stop_codon
id_11189580_11189582_1_11189625_f	2	3	CTGGCTCTGCATTTTCATCG TGGCTCTGCATTTTCAATCG GACCTGGCTCTGCATTTTCG	0.565672	0.439369	0.126303	1	11189580_11189582	ANGPTL7;NM_021146;start_codon
id_11195021_11195023_1_11195003_r	3	4	AAGGCTTGAAGTCTTCTGGG TTAAGGCTTGAAGTCTTCTT CTTTTAAGGCTTGAAGTCTT TTAAGGCTTGAAGTCTTTCT	0.576712	0.351081	0.174173	1	11195021_11195023	ANGPTL7;NM_021146;stop_codon
id_11259407_11259409_1_11259444_r	2	4	TTTCTTATCCAGAATATTAA TTCTTATCCAGAATATTTAA TACTTTCTTATCCAGAATAA CTTTCTTATCCAGAATATAA	0.588522	0.448899	0.139623	1	11259407_11259409	MTOR;NM_004958;start_codon
id_11273532_11273534_1_11273518_f	3	5	TAGAGTTTACTTCAACCACG AGAGTTTACTTCAACCCACG TTTTAGAGTTTACTTCAACG TTAGAGTTTACTTCAACACG TTTTAGAGTTTACTTCAACG	0.774776	0.511626	0.22931	1	11273532_11273534	UBIAD1;NM_013319;start_codon
id_11286129_11286131_1_11286168_r	3	3	ACTTTAATATATTCTAAGAA CTTTAATATATTCTAAAGAA TTTAATATATTCTAAAAGAA	0.651349	0.390875	0.167246	1	11286129_11286131	UBIAD1;NM_013319;stop_codon
id_11500993_11500995_1_11501016_r	3	4	TAGCCACACATCCTGCAGCA AGCCACACATCCTGCAAGCA GCCACACATCCTGCAAAGCA CTAGCCACACATCCTGCAAG	1.06112	0.621182	0.283666	1	11500993_11500995	PTCHD2;NM_020780;start_codon
id_11536684_11536686_1_11536643_f	3	4	TGCCTCGTGCTCCTGCAGAG GCCTCGTGCTCCTGCAAGAG GGGCAGGGGAATCTTATAGC CCTCGTGCTCCTGCAAAGAG	0.894868	0.646143	0.176238	1	11536684_11536686	PTCHD2;NM_020780;stop_codon
id_11648694_11648696_1_11648664_r	3	5	TCCACTCTCCCCCAGCTGCC CCACTCTCCCCCAGCTTGCC CCACTCTCCCCCAGCCTGGA TTGCCCCTCCAGGCAAAGCT CCTCGACCTTTGCCCCTCCA	1.15444	0.681617	0.342886	1	11648694_11648696	FBXO2;NM_012168;stop_codon
id_11654338_11654340_1_11654337_r	3	3	CCGCCCTCCGCAGCGATGGA CGCCCTCCGCAGCGATTGGA GCCCTCCGCAGCGATTTGGA	0.88602	0.577048	0.230575	1	11654338_11654340	FBXO2;NM_012168;start_codon
id_11655836_11655838_1_11655841_f	3	4	AGCCACAAGCCATGGCTGTG AGCCACAAGCCATGGCTTGT CAGAAGCCACAAGCCATGTG GCCACAAGCCATGGCTTTGT	0.865128	0.588048	0.200062	1	11655836_11655838	FBXO44;NM_183412;start_codon
id_11661271_11661273_1_11661303_f	3	4	CCCATCTGCTGAACCCTGAC AGCAGTTGTTTACCAGTCAA AGCAGTTGTTTACCAGTTCA TGACAGCAGTTGTTTACCAA	0.64986	0.439613	0.16441	1	11661271_11661273	FBXO44;NM_033182;stop_codon
id_11661303_11661305_1_11661303_f	3	4	CCCATCTGCTGAACCCTGAC AGCAGTTGTTTACCAGTCAA AGCAGTTGTTTACCAGTTCA TGACAGCAGTTGTTTACCAA	0.64986	0.439613	0.16441	1	11661303_11661305	FBXO44;NM_183412;stop_codon
id_11668659_11668661_1_11668652_r	3	4	GGGAGCATCCATGGCCTGTG GAGCATCCATGGCCTTGTGG GGGAGCATCCATGGCCTTGG CATAACTGCTGTTGCCCCCA	0.863691	0.577654	0.206132	1	11668659_11668661	FBXO6;NM_018438;start_codon
id_11673849_11673851_1_11673895_r	3	5	CCCCATGCTCAGCTCCTGCC CCCATGCTCAGCTCCTTGCC TGCCCACCCCATGCTCAGCC CCATGCTCAGCTCCTTTGCC ACCCCATGCTCAGCTCCTGG	1.08853	0.651521	0.318488	1	11673849_11673851	FBXO6;NM_018438;stop_codon
id_11674775_11674777_1_11674775_r	3	3	CGCTCATAAAGGCAGCTGAG GCTCATAAAGGCAGCTTGAG GCTCATAAAGGCAGCTTTGA	0.937928	0.652722	0.232706	1	11674775_11674777	MAD2L2;NM_001127325;stop_codon
id_11680599_11680601_1_11680619_f	3	5	CTTCCCGCTACCTGAGTGTT TCCCGCTACCTGAGTTGTTG TCCTTCCCGCTACCTGAGTT CTCTGCCCTTGCCCCAACTC CCTTCCCGCTACCTGAAGTT	0.900245	0.643181	0.225706	1	11680599_11680601	MAD2L2;NM_001127325;start_codon
id_11706259_11706261_1_11706291_r	3	3	CAGGAGGACGAGGAACAGCA AGGAGGACGAGGAACAAGCA GGAGGACGAGGAACAAAGCA	0.764038	0.526431	0.194524	1	11706259_11706261	DRAXIN;NM_198545;start_codon
id_11719694_11719696_1_11719684_r	3	5	GGGCCGCTAGACGTTGATGA GCGGGGCCGCTAGACGTTGA GGCCGCTAGACGTTGAATGA GCCGCTAGACGTTGAAATGA CGGGGCCGCTAGACGTTTGA	0.641463	0.434727	0.187013	1	11719694_11719696	DRAXIN;NM_198545;stop_codon
id_11736209_11736211_1_11736230_f	2	4	GCTGCCTGCTGTGAACCTGA CCAGCCCGTCGCCACCTTCA GGAGCTGCCTGCTGTGAAGG AGCTGCCTGCTGTGAACTGA	0.570121	0.426802	0.143318	1	11736209_11736211	AGTRAP;NM_001040195;start_codon
id_11748591_11748593_1_11748581_f	3	5	TACCACATGTACCGGGAGCG ACCACATGTACCGGGAAGCG GTGGACCAGGAGCTCACCCC CCACATGTACCGGGAAAGCG TTCGTCTACCACATGTACCG	0.740132	0.518756	0.157487	1	11748591_11748593	AGTRAP;NM_001040197;stop_codon
id_11750102_11750104_1_11750111_r	2	2	TGCTGAGTCAATCGTCTGGT GCTGAGTCAATCGTCTTGGT	0.463612	0.388969	0.0746434	1	11750102_11750104	AGTRAP;NM_001040195;stop_codon
id_11750190_11750192_1_11750235_f	3	3	CCCCGGGCCTTCCTCGTGCC GAACGACCTCCCAGGCAACG AACGACCTCCCAGGCAAACG	0.746857	0.499174	0.186533	1	11750190_11750192	AGTRAP;NM_001040194;stop_codon
id_11764401_11764403_1_11764360_r	3	4	TTGGTCCACTCCACAGTGAG TGGTCCACTCCACAGTTGAG AGACCAGGCCACTCAAACTG TTAAACAGACCAGGCCACTG	0.815931	0.493135	0.253305	1	11764401_11764403	C1orf167;NM_001010881;start_codon
id_11789444_11789446_1_11789397_f	3	5	GAAGCCGCCAGAGCACCGCG AAGCCGCCAGAGCACCCGCG GGAAGCCGCCAGAGCACGCG GAAGCCGCCAGAGCACCCCG GACAGGAAGCCGCCAGAGCG	1.04226	0.656648	0.292144	1	11789444_11789446	C1orf167;NM_001010881;stop_codon
id_11790680_11790682_1_11790673_f	3	5	ACGCAGGGCGTCAGGACGCA CGCAGGGCGTCAGGACCGCA AACGCAGGGCGTCAGGGTCA CGCAGGGCGTCAGGACCCGC CCAACGCAGGGCGTCAGTCA	0.573565	0.393477	0.166654	1	11790680_11790682	MTHFR;NM_005957;stop_codon
id_11803114_11803116_1_11803075_r	3	5	CAGCAGCCTCAACCCCTGCT AGCCTCAACCCCTTGCTTGG TGGCACTGCCCTCCAAAGCA AAACAGCAGCCTCAACCCCT AGCCTCAACCCCTTGCTGGA	0.778048	0.462299	0.205291	1	11803114_11803116	MTHFR;NM_005957;start_codon
id_11806263_11806265_1_11806216_f	3	4	AGGCGCAGATCCTGGCTGGG TACCAACCCCCTCCCAAGCC ACCAACCCCCTCCCAAAGCC TGAGGCGCAGATCCTGGGAG	0.6075	0.416991	0.15065	1	11806263_11806265	CLCN6;NM_001286;start_codon
id_11840221_11840223_1_11840196_r	3	5	CTGGTAGTGCTGCCTCAGCC GATGGTCTGGTAGTGCTGCC ATTTCTGCAGGCCCGGCTTG GATGGTCTGGTAGTGCTTGC GATGGTCTGGTAGTGCTGCC	0.852426	0.519227	0.245689	1	11840221_11840223	CLCN6;NM_001286;stop_codon
id_11846009_11846011_1_11845993_f	2	3	CCAGCCCTGCTTGTCCTCCC GGCCCAGCCCTGCTTGTCCC CAGCCCTGCTTGTCCTTCCC	0.626553	0.527654	0.0988992	1	11846009_11846011	NPPA;NM_006172;stop_codon
id_11857655_11857657_1_11857673_f	3	4	AATGCCGCCTCAGCACTGTC ATGCCGCCTCAGCACTTGTC TGCCGCCTCAGCACTTTGTC TCACCCTCTCTCTTTCCCTG	0.917361	0.567304	0.25547	1	11857655_11857657	NPPB;NM_002521;stop_codon
id_11858831_11858833_1_11858839_f	2	2	TGGGGATCCATGTCTCTGGA GGGGATCCATGTCTCTTGGA	0.580062	0.479085	0.100977	1	11858831_11858833	NPPB;NM_002521;start_codon
id_11926235_11926237_1_11926216_r	3	3	TGGCTGCAGCAGCGGCTCAA TGGCTGCAGCAGCGGCTTCA CTGCAGCAGCGGCTTTCAAG	0.713351	0.50938	0.175525	1	11926235_11926237	KIAA2013;NM_138346;start_codon
id_11934780_11934782_1_11934791_r	3	4	CAGCAGGGCCAGTAGCAGCA CAGCAGGGCCAGTAGCAAGC GCAGGGCCAGTAGCAAAGCA CCCAGCAGGGCCAGTAGCAG	0.936459	0.575147	0.252875	1	11934780_11934782	PLOD1;NM_000302;start_codon
id_11974806_11974808_1_11974837_r	3	5	TGGTTGTCGGCAAAGAAGAA GGTTGTCGGCAAAGAAAGAA GTTGTCGGCAAAGGTCCAAG CAGTGGTTGTCGGCAAAGAA GTTGTCGGCAAAGAAAAGAA	0.859957	0.593955	0.217321	1	11974806_11974808	PLOD1;NM_000302;stop_codon
id_11989169_11989171_1_11989131_f	2	4	TGTCCCGAGGTAGGTGTTGC TCCCGAGGTAGGTGTTTGCT GATGTCCCGAGGTAGGTGCT ATGTCCCGAGGTAGGTGTGC	0.573154	0.430058	0.143096	1	11989169_11989171	MFN2;NM_014874;start_codon
id_12011563_12011565_1_12011558_r	3	2	TCAGGTGCCCACTATCTGCT CAGGTGCCCACTATCTTGCT	0.735055	0.553208	0.181847	1	12011563_12011565	MFN2;NM_014874;stop_codon
id_12021727_12021729_1_12021694_r	3	5	AGCAGGTGTCACTTGCCCCT CTCAGCAGGTGTCACTTGCC CAGCAGGTGTCACTTGCCGC TCTCAGCAGGTGTCACTGCC CAGCAGGTGTCACTTTGCCT	0.681643	0.489067	0.161679	1	12021727_12021729	MIIP;NM_021933;start_codon
id_12031806_12031808_1_12031818_f	3	5	GCCCTGAGGACTGACTCCTG ACGGCAGAAGCCCTGAGGAC AGCCCTGAGGACTGACTCTG AGAAGCCCTGAGGACTGACT ACGGCAGAAGCCCTGAGGAC	0.753013	0.493097	0.235743	1	12031806_12031808	MIIP;NM_021933;stop_codon
id_12063599_12063601_1_12063619_r	3	3	CAGGAACAGCAGTCCCAGCG AGGAACAGCAGTCCCAAGCG GGAACAGCAGTCCCAAAGCG	0.754593	0.525835	0.166351	1	12063599_12063601	TNFRSF8;NM_001243;start_codon
id_12104444_12104446_1_12104404_f	3	3	TGGAGAAGACGCCGTGTGCA GGAGAAGACGCCGTGTTGCA GAGAAGACGCCGTGTTTGCA	0.955264	0.587782	0.259322	1	12104444_12104446	TNFRSF8;NM_001281430;start_codon
id_12142529_12142531_1_12142561_f	3	5	CTGGGGCTAGGAGGGCAGCA CTGGGGCTAGGAGGGCAAGC GGGCTGGGGCTAGGAGGGCA GGGGCTAGGAGGGCAAAGCA GGGGCTAGGAGGGTGGCCTC	0.71223	0.462935	0.192488	1	12142529_12142531	TNFRSF8;NM_001281430;stop_codon
id_12167092_12167094_1_12167118_r	3	3	CTCCAGTCCGACGGCCAGCG TCCAGTCCGACGGCCAAGCG CCAGTCCGACGGCCAAAGCG	0.943988	0.582325	0.25102	1	12167092_12167094	TNFRSF1B;NM_001066;start_codon
id_12207018_12207020_1_12207067_r	3	4	CTTCGCAGGGTCATCCTGCC AGGTGGGCTGAGCCCTGGCA CTTCGCAGGGTCATCCTTGC AGGTGGGCTGAGCCCTGCGA	0.717936	0.484	0.212595	1	12207018_12207020	TNFRSF1B;NM_001066;stop_codon
id_12234267_12234269_1_12234282_r	3	5	TATTGAGAACCCAGGCTACA ATTGAGAACCCAGGCTTACA TATAGTCATGTTGGAAGGCC TTGAGAACCCAGGCTTTACA TATAGTCATGTTGGAAGGCC	1.11038	0.780381	0.267276	1	12234267_12234269	VPS13D;NM_018156;start_codon
id_12509022_12509024_1_12509031_r	3	4	GAGCGCCCATCTCAGCAGCG AGCGCCCATCTCAGCAAGCG GCGCCCATCTCAGCAAAGCG CGGGAGCGCCCATCTCAGCG	1.10783	0.633937	0.307549	1	12509022_12509024	VPS13D;NM_018156;stop_codon
id_12617346_12617348_1_12617356_r	3	5	CCCTGCCCGGCTCCGCGGCG TTTCCACACCATCCTCCGCG CACACCATCCTCCGCGCCCG TTCCACACCATCCTCCCGCG CGTTTCCACACCATCCTCCG	0.677608	0.422045	0.204717	1	12617346_12617348	DHRS3;NM_004753;start_codon
id_12644547_12644549_1_12644513_f	2	2	AGCTATCAGACAAGCTCCTC ATAAGCTATCAGACAAGCTC	0.618519	0.529105	0.0894136	1	12644547_12644549	AADACL4;NM_001013630;start_codon
id_12666733_12666735_1_12666693_r	3	5	TACAGCATTCACAATCTTCA ACAGCATTCACAATCTTTCA GACTACAGCATTCACAATCA ATAACTGACTACAGCATTCA GACTACAGCATTCACAATCA	0.664569	0.46163	0.172115	1	12666733_12666735	AADACL4;NM_001013630;stop_codon
id_12716177_12716179_1_12716160_r	3	5	ATGCTGCTTCCAGCTCAGAG TGCTGCTTCCAGCTCAAGAG ACAGCTTCCTCTCAGCCCGC GCTGCTTCCAGCTCAAAGAG ACATGCTGCTTCCAGCTGAG	0.971569	0.621909	0.263783	1	12716177_12716179	AADACL3;NM_001103170;start_codon
id_12725994_12725996_1_12726018_f	2	4	TTTCTTCTCTGCTGGTACTG TTCTTCTCTGCTGGTAACTG CATCTTTCTTCTCTGCGGTG ACCATCTTTCTTCTCTGCTG	0.561989	0.456488	0.105502	1	12725994_12725996	AADACL3;NM_001103170;stop_codon
id_12746431_12746433_1_12746462_r	3	5	TGCCAGCTCGGAGTAGAGAG GCCAGCTCGGAGTAGAAGAG CTGCCAGCTCGGAGTGGCTG CCAGCTCGGAGTAGAAAGAG TCTGCCAGCTCGGAGTAGAG	0.605703	0.389694	0.169918	1	12746431_12746433	C1orf158;NM_152290;start_codon
id_12760949_12760951_1_12760966_r	3	5	ATTCTATCTGAGCTGCTCCT ATTCTATCTGAGCTGCTTCC CTGATTCTATCTGAGCTGCT CTGATTCTATCTGAGCTTGC CTATCTGAGCTGCTTTCCTG	0.68968	0.451454	0.186506	1	12760949_12760951	C1orf158;NM_152290;stop_codon
id_12774868_12774870_1_12774887_r	3	5	GCCAGCTCCAGGAGTCTAGG CCAGCTCCAGGAGTCTTAGG GCTCAGCCAGCTCCAGGAGG TCTGCTCAGCCAGCTCCAGG GCTCAGCCAGCTCCAGGAGG	0.795984	0.590574	0.190638	1	12774868_12774870	PRAMEF12;NM_001080830;start_codon
id_12777597_12777599_1_12777557_r	3	5	GGCATTCAACAGACAGTGAC GCATTCAACAGACAGTTGAC ACAGCAGGCATTCAACAGAC CATTCAACAGACAGTTTGAC CAGCAGGCATTCAACAAGAC	0.961223	0.647772	0.255045	1	12777597_12777599	PRAMEF12;NM_001080830;stop_codon
id_12793228_12793230_1_12793221_f	3	5	ATTTTCCTTGCAGATCTATC TTTTCCTTGCAGATCTTATC AGAGATTTTCCTTGCAGATC GCCTGGATGCTCATCCTGCA TTTCCTTGCAGATCTTTATC	0.928306	0.642251	0.230982	1	12793228_12793230	PRAMEF1;NM_023013;start_codon
id_12795994_12795996_1_12796043_r	2	2	GATTTTAGTGTCCAAGTGCC AAGTTCTCTTCCAGGCAACT	0.555756	0.41552	0.140236	1	12795994_12795996	PRAMEF1;NM_023013;stop_codon
id_12824942_12824944_1_12824992_r	2	3	ACTGACAACTGCCCTGACCA TTCTGTACTGACAACTGCCA TGACCTGTCGCCATGGTTCA	0.441694	0.366229	0.0754659	1	12824942_12824944	PRAMEF11;NM_001146344;stop_codon
id_12828787_12828789_1_12828795_f	2	2	CTCATCTTCATGAATCTGCA CTCATCTTCATGAATCTTGC	0.780947	0.653977	0.126971	1	12828787_12828789	PRAMEF11;NM_001146344;start_codon
id_12847408_12847410_1_12847359_f	2	2	TTGTTGTTAGACAAGCTCCT AATTTGTTGTTAGACAAGCT	0.552788	0.496516	0.0562722	1	12847408_12847410	HNRNPCL1;NM_001013631;stop_codon
id_12848287_12848289_1_12848290_r	3	5	AACCTTATCATCCAACACAA ACCTTATCATCCAACAACAA GAAACCTTATCATCCAACAA GAAACCTTATCATCCAACAA TGAGAAACCTTATCATCCAA	0.789476	0.467789	0.254075	1	12848287_12848289	HNRNPCL1;NM_001013631;start_codon
id_12859010_12859012_1_12859003_f	3	5	ATTTTTCTTGCAGATCCATC AGAGATTTTTCTTGCAGATC TTTTTCTTGCAGATCCCATC CTTCTAGAGATTTTTCTTGC ATTTTTCTTGCAGAGCATCC	0.710714	0.512572	0.160794	1	12859010_12859012	PRAMEF2;NM_023014;start_codon
id_12861777_12861779_1_12861826_r	2	2	GATTTTAGTGTCCAAGTGCC AAGTTCTCTTCCAGGCAACT	0.554758	0.41552	0.139238	1	12861777_12861779	PRAMEF2;NM_023014;stop_codon
id_12879544_12879546_1_12879594_r	3	5	ACTGACTACTGCCCTGACTG TAAAATGACCTGTTGCCACA TGACCTGTTGCCACAGTTCA AAAATGACCTGTTGCCCACA ATAAAATGACCTGTTGCACA	0.56129	0.366183	0.168518	1	12879544_12879546	PRAMEF4;NM_001009611;stop_codon
id_12883392_12883394_1_12883400_f	2	2	CTCATCTTCATGAATCTGCA CTCATCTTCATGAATCTTGC	0.780947	0.653977	0.126971	1	12883392_12883394	PRAMEF4;NM_001009611;start_codon
id_12892916_12892918_1_12892918_r	3	5	GACTTCCATCTTTGCTCCTA GGACTTCCATCTTTGCTCTA ACTTCCATCTTTGCTAGGGA GACTTCCATCTTTGCTTCTA ACTTCCATCTTTGCTAGGGA	0.611567	0.406173	0.16899	1	12892916_12892918	PRAMEF10;NM_001039361;stop_codon
id_12895845_12895847_1_12895815_r	3	4	CCCATCCAGACTGCTGGAGC GCCCCATCCAGACTGCTGGC CCCCATCCAGACTGCTTGGC CAGGCCCCATCCAGACTGCA	0.786496	0.420136	0.258779	1	12895845_12895847	PRAMEF10;NM_001039361;start_codon
id_12917693_12917695_1_12917723_f	3	4	CCCACCCAGACTCCTGGAGC TCAGCAGCCTCTGCCTTGCC CAGCAGCCTCTGCCTTTGCC GTCCCTCAGCAGCCTCTGCC	0.802769	0.438867	0.231839	1	12917693_12917695	PRAMEF7;NM_001012277;start_codon
id_12920411_12920413_1_12920380_r	3	5	ACTGGGCTCCAGGTCATAGG CTGGGCTCCAGGTCATTAGG GGCAGTGACTGGGCTCCAGG GACTGGGCTCCAGGTCATTT GGCAGTGACTGGGCTCCAGG	0.682966	0.50803	0.151233	1	12920411_12920413	PRAMEF7;NM_001012277;stop_codon
id_12938675_12938677_1_12938725_r	3	5	ACTGACTGCTGCCCTGACTG TAAAATGACCTGTTGCCACA TGACCTGTTGCCACAGTTCA AAAATGACCTGTTGCCCACA ATAAAATGACCTGTTGCACA	0.575393	0.376371	0.170394	1	12938675_12938677	PRAMEF6;NM_001010889;stop_codon
id_12942516_12942518_1_12942530_f	2	2	CTCATCTTCACGAATCTGCA CTCATCTTCACGAATCTTGC	0.769275	0.646856	0.122419	1	12942516_12942518	PRAMEF6;NM_001010889;start_codon
id_13049808_13049810_1_13049858_r	3	5	ATTGATAACTGCCCTGACTG TAAAATGACCTGTTGCCACA TGACCTGTTGCCACAGTTCA AAAATGACCTGTTGCCCACA ATAAAATGACCTGTTGCACA	0.629691	0.402588	0.195708	1	13049808_13049810	LOC101929983;NM_001300891;stop_codon
id_13053657_13053659_1_13053665_f	2	2	CTCATCTTCATGAATCTGCA CTCATCTTCATGAATCTTGC	0.780947	0.653977	0.126971	1	13053657_13053659	LOC101929983;NM_001300891;start_codon
id_13061325_13061327_1_13061322_f	3	5	AACCTTATCATCCAACACAA ACCTTATCATCCAACAACAA GAAACCTTATCATCCAACAA GAAACCTTATCATCCAACAA TGAGAAACCTTATCATCCAA	0.789476	0.467789	0.254075	1	13061325_13061327	HNRNPCL4;NM_001302551;start_codon
id_13062204_13062206_1_13062213_f	2	2	TGACTCTTAAGCACATAGTG GACTCTTAAGCACATAAGTG	0.472429	0.359171	0.113258	1	13062204_13062206	HNRNPCL4;NM_001302551;stop_codon
id_13073694_13073696_1_13073686_r	2	2	CTCATCTTCATGAATCTGCA CTCATCTTCATGAATCTTGC	0.780947	0.653977	0.126971	1	13073694_13073696	PRAMEF25;NM_001310134_1;start_codon
id_13077550_13077552_1_13077500_f	3	5	ACTGACTACTGCCCTGACTG TAAAATGACCTGTTGCCACA TGACCTGTTGCCACAGTTCA AAAATGACCTGTTGCCCACA ATAAAATGACCTGTTGCACA	0.558112	0.364507	0.167562	1	13077550_13077552	PRAMEF25;NM_001310134_1;stop_codon
id_13115519_13115521_1_13115470_f	2	2	TTGTTGTTAGACAAGCTCCT AATTTGTTGTTAGACAAGCT	0.552788	0.496516	0.0562722	1	13115519_13115521	HNRNPCL2;NM_001136561_1;stop_codon
id_13116398_13116400_1_13116401_r	3	5	AACCTTATCATCCAACACAA ACCTTATCATCCAACAACAA GAAACCTTATCATCCAACAA GAAACCTTATCATCCAACAA TGAGAAACCTTATCATCCAA	0.789476	0.467789	0.254075	1	13116398_13116400	HNRNPCL2;NM_001136561_1;start_codon
id_13149237_13149239_1_13149287_r	3	5	ACTGACTACTGCCCTGACTG TAAAATGACCTGTTGCCACA TGACCTGTTGCCACAGTTCA AAAATGACCTGTTGCCCACA ATAAAATGACCTGTTGCACA	0.558112	0.364507	0.167562	1	13149237_13149239	PRAMEF25;NM_001310134;stop_codon
id_13153093_13153095_1_13153101_f	2	2	CTCATCTTCATGAATCTGCA CTCATCTTCATGAATCTTGC	0.780947	0.653977	0.126971	1	13153093_13153095	PRAMEF25;NM_001310134;start_codon
id_13164586_13164588_1_13164577_r	2	2	TGACTCTTAAGCACATAGTG GACTCTTAAGCACATAAGTG	0.472429	0.359171	0.113258	1	13164586_13164588	HNRNPCL4;NM_001302551_1;stop_codon
id_13165465_13165467_1_13165468_r	3	5	AACCTTATCATCCAACACAA ACCTTATCATCCAACAACAA GAAACCTTATCATCCAACAA GAAACCTTATCATCCAACAA TGAGAAACCTTATCATCCAA	0.789476	0.467789	0.254075	1	13165465_13165467	HNRNPCL4;NM_001302551_1;start_codon
id_13175281_13175283_1_13175273_r	2	2	CTCATCTTCATGAATCTGCA CTCATCTTCATGAATCTTGC	0.780947	0.653977	0.126971	1	13175281_13175283	PRAMEF9;NM_001010890;start_codon
id_13179130_13179132_1_13179080_f	3	5	ATTGACAACTGCCCTGACTG TAAAATGACCTGTTGCCACA TGACCTGTTGCCACAGTTCA AAAATGACCTGTTGCCCACA ATAAAATGACCTGTTGCACA	0.650241	0.42099	0.197281	1	13179130_13179132	PRAMEF9;NM_001010890;stop_codon
id_13196823_13196825_1_13196853_r	3	5	CTGTGGCTCATCACTGTCTG TGTGGCTCATCACTGTTCTG CTTCCTGTGGCTCATCACTG GTGGCTCATCACTGTTTCTG TTCCTGTGGCTCATCAACTG	0.821282	0.595219	0.185535	1	13196823_13196825	LOC400736;NM_001291380_1;stop_codon
id_13199587_13199589_1_13199594_r	3	5	ATTTTCCTTGCAGATCTATC TTTTCCTTGCAGATCTTATC AGAGATTTTCCTTGCAGATC GCCTGGATGCTCATCCTGCA TTTCCTTGCAGATCTTTATC	0.928306	0.642251	0.230982	1	13199587_13199589	LOC400736;NM_001291380_1;start_codon
id_13223332_13223334_1_13223297_f	3	3	GATTTTAGTTTCCAAGTGCC AGCTTTTTCTCCAGGCAACT TTTTAGTTTCCAAGTTTGCC	0.624146	0.4399	0.155907	1	13223332_13223334	LOC391003;NM_001099850;stop_codon
id_13226104_13226106_1_13226085_f	3	3	GCCAGCTCCAGGAGTCTGCG AGCTCCAGGAGTCTTGCGTG GCTCCAGGAGTCTTGCCGTG	0.997443	0.677988	0.271561	1	13226104_13226106	LOC391003;NM_001099850;start_codon
id_13226107_13226109_1_13226085_f	3	3	GCCAGCTCCAGGAGTCTGCG AGCTCCAGGAGTCTTGCGTG GCTCCAGGAGTCTTGCCGTG	0.997443	0.677988	0.271561	1	13226107_13226109	PRAMEF22;NM_001100631;start_codon
id_13259269_13259271_1_13259255_r	2	2	CTCATCTTCACGAATCTGCA CTCATCTTCACGAATCTTGC	0.769275	0.646856	0.122419	1	13259269_13259271	PRAMEF5;NM_001013407;start_codon
id_13263109_13263111_1_13263059_f	3	5	ACTGACTGCTGCCCTGACTG TAAAATGACCTGTTGCCACA TGACCTGTTGCCACAGTTCA AAAATGACCTGTTGCCCACA ATAAAATGACCTGTTGCACA	0.575393	0.376371	0.170394	1	13263109_13263111	PRAMEF5;NM_001013407;stop_codon
id_13281371_13281373_1_13281402_f	3	5	ACTGGGCTCCAGGTCATAGG CTGGGCTCCAGGTCATTAGG GGCAGTGACTGGGCTCCAGG GACTGGGCTCCAGGTCATTT GGCAGTGACTGGGCTCCAGG	0.682966	0.50803	0.151233	1	13281371_13281373	PRAMEF8;NM_001012276;stop_codon
id_13284089_13284091_1_13284059_r	3	4	CCCACCCAGACTCCTGGAGC TCAGCAGCCTCTGCCTTGCC CAGCAGCCTCTGCCTTTGCC GTCCCTCAGCAGCCTCTGCC	0.802769	0.438867	0.231839	1	13284089_13284091	PRAMEF8;NM_001012276;start_codon
id_13305955_13305957_1_13305985_f	3	4	CCCATCCAGACTGCTGGAGC GCCCCATCCAGACTGCTGGC CCCCATCCAGACTGCTTGGC CAGGCCCCATCCAGACTGCA	0.786496	0.420136	0.258779	1	13305955_13305957	LOC645382;NM_001291381;start_codon
id_13308885_13308887_1_13308883_f	3	5	GACTTCCATCTTTGCTCCTA GGACTTCCATCTTTGCTCTA ACTTCCATCTTTGCTAGGGA GACTTCCATCTTTGCTTCTA ACTTCCATCTTTGCTAGGGA	0.611567	0.406173	0.16899	1	13308885_13308887	LOC645382;NM_001291381;stop_codon
id_13318408_13318410_1_13318400_r	2	2	CTCATCTTCATGAATCTGCA CTCATCTTCATGAATCTTGC	0.780947	0.653977	0.126971	1	13318408_13318410	PRAMEF15;NM_001098376;start_codon
id_13322262_13322264_1_13322212_f	3	5	ACTGACTACTGCCCTGACTG TAAAATGACCTGTTGCCACA TGACCTGTTGCCACAGTTCA AAAATGACCTGTTGCCCACA ATAAAATGACCTGTTGCACA	0.56129	0.366183	0.168518	1	13322262_13322264	PRAMEF15;NM_001098376;stop_codon
id_13342528_13342530_1_13342479_f	2	2	GATTTTAGTGTCCCAGTGCC AAGTTCTCTTCCAGGCAACT	0.566686	0.421538	0.145148	1	13342528_13342530	PRAMEF14;NM_001024661;stop_codon
id_13345312_13345314_1_13345319_r	3	5	ATTTTTCTTGCAGATCTATC TTTTTCTTGCAGATCTTATC AGAGATTTTTCTTGCAGATC TTTTCTTGCAGATCTTTATC CTTCTAGAGATTTTTCTTGC	0.958299	0.686158	0.227236	1	13345312_13345314	PRAMEF14;NM_001024661;start_codon
id_13369067_13369069_1_13369086_r	3	5	TGGAGTTCAATTTTTGCTTG GAGTTCAATTTTTGCCTTGC AACTGGAGTTCAATTTTGCG GAGTTCAATTTTTGCGGGGA CAACTGGAGTTCAATTTTTG	0.724303	0.556189	0.15063	1	13369067_13369069	PRAMEF19;NM_001099790;stop_codon
id_13371898_13371900_1_13371879_f	3	3	GCCAGCTCCAGGAGTCTGCG AGCTCCAGGAGTCTTGCGTG GCTCCAGGAGTCTTGCCGTG	0.997443	0.677988	0.271561	1	13371898_13371900	PRAMEF19;NM_001099790;start_codon
id_13389658_13389660_1_13389677_r	2	2	GCCAGCTCCAGGAGTCTGGA CAGCTCCAGGAGTCTTGGAT	0.629905	0.504817	0.125088	1	13389658_13389660	PRAMEF16;NM_001045480;start_codon
id_13392500_13392502_1_13392535_f	2	2	GGGATGGATATGCTTTCTTC AGTGGGATGGATATGCTTTC	0.457266	0.41111	0.0461562	1	13392500_13392502	PRAMEF16;NM_001045480;stop_codon
id_13416355_13416357_1_13416374_r	2	3	GCCAGCTCCAGGAGTCTGGG CCGCCAGCTCCAGGAGTCTT AAGATGAGCATCCGGACTCC	0.645642	0.535736	0.109907	1	13416355_13416357	PRAMEF20;NM_001099852;start_codon
id_13421256_13421258_1_13421206_f	2	2	ACCGACTACTGCCCTCAGTG CCGACTACTGCCCTCAAGTG	0.611616	0.465769	0.145848	1	13421256_13421258	PRAMEF20;NM_001099852;stop_codon
id_13475846_13475848_1_13475821_f	3	5	GTTCGGTGCTGGAGAGTAAG TTCGGTGCTGGAGAGTTAAG TCGGTGCTGGAGAGGCAGGA TCGGTGCTGGAGAGTTTAAG CGGTGCTGGAGAGGCAAGGA	0.775547	0.531391	0.196893	1	13475846_13475848	LRRC38;NM_001010847;stop_codon
id_13583806_13583808_1_13583791_f	3	4	CCCCGCTCCCCCGCCTCCTC GCATTTATCTCTCCCGAGGC GCATTTATCTCTCCCGAAGG GCATTTATCTCTCCCGAGCG	0.808264	0.561145	0.173693	1	13583806_13583808	PDPN;NM_198389;start_codon
id_13607232_13607234_1_13607233_f	3	3	GAAGGCGGCGTTGCCATGCC AAGGCGGCGTTGCCATTGCC AGGCGGCGTTGCCATTTGCC	0.773529	0.562334	0.166027	1	13607232_13607234	PDPN;NM_001006625;start_codon
id_13615909_13615911_1_13615933_r	3	4	TTTTAAGCACGTTGGCAGCA TTTAAGCACGTTGGCAAGCA TTAAGCACGTTGGCAAAGCA TTTTTTTAAGCACGTTGGCA	1.24527	0.637629	0.391676	1	13615909_13615911	PDPN;NM_198389;stop_codon
id_13715606_13715608_1_13715655_r	2	2	CAAGAGCTGGTCTAACATCT AAGAGCTGGTCTAACAATCT	0.504653	0.479237	0.0254161	1	13715606_13715608	PRDM2;NM_015866;start_codon
id_13816545_13816547_1_13816534_r	3	5	AGTGTCTACTCTTTGAAGAA GTGTCTACTCTTTGAAAGAA CAGAGTGTCTACTCTTTGAA TGTCTACTCTTTGAAAAGAA CAGAGTGTCTACTCTTTGAA	0.850243	0.496233	0.263759	1	13816545_13816547	PRDM2;NM_012231;stop_codon
id_13823182_13823184_1_13823210_f	3	3	GACTGGCAGTCTGCCCTGCA ACTGGCAGTCTGCCCTTGCA CTGGCAGTCTGCCCTTTGCA	0.955052	0.620672	0.241937	1	13823182_13823184	PRDM2;NM_001135610;stop_codon
id_14598998_14599000_1_14598998_f	3	5	GGCCAAAATCCTGAGCATGA GCCAAAATCCTGAGCAATGA GCTGCTTATTGTCTTCCATC CCAAAATCCTGAGCAAATGA GCTGCTTATTGTCTTCCATC	0.725249	0.496484	0.182214	1	14598998_14599000	KAZN;NM_201628;start_codon
id_14924365_14924367_1_14924356_r	3	5	CCGCCCGCATGCCGGGTGCC TAGCGTCCCCCCGGGCAACC TCGGCCGCCCGCATGCCGGG CCGCATGCCGGGTTTGCCCG TAGCGTCCCCCCGGGCATGC	0.684238	0.488755	0.154605	1	14924365_14924367	KAZN;NM_001018000;start_codon
id_14960740_14960742_1_14960689_f	3	5	TTCTCCCCTAGTGCTCCTGC CGACACTTCTTCCCGCACTA CCGCGACACTTCTTCCCGCA CGACACTTCTTCCCGCAACT CTCCCCTAGTGCTCCCTGCG	0.814542	0.539079	0.199639	1	14960740_14960742	KAZN;NM_001018001;start_codon
id_15065795_15065797_1_15065839_f	3	5	CGCAGGCGTGTCTGTGCGTG GCAGGCGTGTCTGTGCCGTG TGCCCGCAGGCGTGTCTGTG GCCCGCAGGCGTGTCTTGTG CAGGCGTGTCTGTGCCCGTG	0.678809	0.4175	0.194765	1	15065795_15065797	KAZN;NM_001018000;stop_codon
id_15114633_15114635_1_15114598_f	3	4	CTGGAACAGTGCCGTCTGGA GCTGTTGTAGCCTTCCAAGA GACCCCCAGAGCAGGCTGGA GGAACAGTGCCGTCTTTGGA	0.741037	0.482932	0.189733	1	15114633_15114635	KAZN;NM_201628;stop_codon
id_15168495_15168497_1_15168505_r	2	3	CTTCCAATCATAAAACCAAG TTCCAATCATAAAACCCAAG CCAGCTTCCAATCATAAAAG	0.505579	0.370148	0.135431	1	15168495_15168497	C1orf195;NM_001278501;stop_codon
id_15171276_15171278_1_15171283_r	3	3	GCTTCTCTCATTGACCTGGA CTTCTCTCATTGACCTTGGA GGATGACGGCATCCTTCCAA	0.730693	0.499624	0.195835	1	15171276_15171278	C1orf195;NM_001278502;start_codon
id_15215088_15215090_1_15215088_f	3	5	CCCTCCTCCCACTGACATGA CCTCCTCCCACTGACAATGA GCCTTGGACTGGGCCATCAG GCCTTGGACTGGGCCATCAG CTCCTCCCACTGACAAATGA	0.800678	0.519779	0.227166	1	15215088_15215090	TMEM51;NM_018022;start_codon
id_15219741_15219743_1_15219741_f	3	3	CACCCGGCCGCCCGACTGAA ACCCGGCCGCCCGACTTGAA CCCGGCCGCCCGACTTTGAA	0.934086	0.607388	0.204863	1	15219741_15219743	TMEM51;NM_018022;stop_codon
id_15251785_15251787_1_15251766_f	3	3	CTTTCTGAAAACCTTATGTA TTTCTGAAAACCTTATTGTA TTTCTGAAAACCTTATTTGT	0.854554	0.561695	0.243334	1	15251785_15251787	FHAD1;NM_052929;start_codon
id_15397411_15397413_1_15397400_r	2	4	TTTCTCTAGTACTTTCCACT TTTCTCTAGTACTTTCCCAC GACGAGGTTTCTCTAGTACT GTTTCTCTAGTACTTTCACT	0.604217	0.466538	0.137679	1	15397411_15397413	FHAD1;NM_052929;stop_codon
id_15409972_15409974_1_15409980_r	2	3	CTTGGTGGCCAGCTCGTCCG TTGGTGGCCAGCTCGTTCCG TGGTGGCCAGCTCGTGGCCA	0.663263	0.551283	0.11198	1	15409972_15409974	EFHD2;NM_024329;start_codon
id_15428722_15428724_1_15428759_f	3	4	GCCCTGCTCCGGCCCCAGTG GCTCCGGCCCCAAGTGTGGT CACCCTCGCCCACCAACACT GCTCCGGCCCCAAGTGGGCG	0.814899	0.478802	0.228157	1	15428722_15428724	EFHD2;NM_024329;stop_codon
id_15438465_15438467_1_15438486_r	3	3	CACAGGCCAAGAGCGCAGCG ACAGGCCAAGAGCGCAAGCG CAGGCCAAGAGCGCAAAGCG	1.05215	0.658324	0.27732	1	15438465_15438467	CTRC;NM_007272;start_codon
id_15446587_15446589_1_15446622_r	2	2	GGAAGTTTATTGCTGTTGCA GGAAGTTTATTGCTGTTTGC	0.57306	0.457242	0.115818	1	15446587_15446589	CTRC;NM_007272;stop_codon
id_15456754_15456756_1_15456728_r	3	3	CCGTGGGAGTTCTGTAAGCG CGTGGGAGTTCTGTAAAGCG GTGGGAGTTCTGTAAAAGCG	0.63515	0.403956	0.172224	1	15456754_15456756	CELA2A;NM_033440;start_codon
id_15472005_15472007_1_15472040_f	2	2	GGACTGTTTCAGACTTGGAA TCCCTGGGACTGTTTCAGAA	0.450987	0.373055	0.0779319	1	15472005_15472007	CELA2A;NM_033440;stop_codon
id_15476126_15476128_1_15476140_r	3	4	CACCAAAGTGGACAGCAGCA CACCAAAGTGGACAGCAAGC AGCCACCAAAGTGGACAGCA CCAAAGTGGACAGCAAAGCA	1.07471	0.579743	0.314431	1	15476126_15476128	CELA2B;NM_015849;start_codon
id_15491310_15491312_1_15491345_f	2	2	GGACTGTTTCAGACTTGGAA TCCCTGGGACTGTTTCAGAA	0.44472	0.368237	0.0764831	1	15491310_15491312	CELA2B;NM_015849;stop_codon
id_15492943_15492945_1_15492928_f	3	4	GCAAGATAAGGCAGGGTGAG CAAGATAAGGCAGGGTTGAG GCAAGATAAGGCAGGGTTTG TGGGGTGCAAGATAAGGCAG	0.735332	0.470524	0.209662	1	15492943_15492945	CASP9;NM_032996;stop_codon
id_15518276_15518278_1_15518253_r	2	2	CTTCGTTTCTGCGAACTAAC TTCGTTTCTGCGAACTTAAC	0.964219	0.819521	0.144699	1	15518276_15518278	CASP9;NM_032996;start_codon
id_15524198_15524200_1_15524171_f	2	2	GCCGCAGCCGGCACCGCCGC ATCGGCGGCTCCTGCGGTGC	0.472835	0.406962	0.0658728	1	15524198_15524200	CASP9;NM_001229;start_codon
id_15529106_15529108_1_15529135_r	3	2	CAGAACTATCAAGAACTGCC AGAACTATCAAGAACTTGCC	0.674647	0.52183	0.152817	1	15529106_15529108	DNAJC16;NM_015291;start_codon
id_15548342_15548344_1_15548383_r	3	5	ATGTTCTTTAAAGACCAAGA ATCTACGCCCCTACCCTCTT GTTTATATGTTCTTTAAAGA TATGTTCTTTAAAGACCAAA GTTCTTTAAAGACCAAAGAA	0.750555	0.478206	0.216366	1	15548342_15548344	DNAJC16;NM_001287811;start_codon
id_15568175_15568177_1_15568191_r	3	5	CTGAAGAGTTCAAATCTCTT TGAAGAGTTCAAATCTTCTT GTCTGAAGAGTTCAAATCTT GTCTGAAGAGTTCAAATCTT TCTGAAGAGTTCAAATTCTT	0.838012	0.617462	0.187676	1	15568175_15568177	DNAJC16;NM_001287811;stop_codon
id_15584965_15584967_1_15584973_f	3	3	AGCCTCAGCATTGCCGCGCG GCCTCAGCATTGCCGCCGCG CCTCAGCATTGCCGCCCGCG	0.782542	0.525388	0.189541	1	15584965_15584967	AGMAT;NM_024758;start_codon
id_15617671_15617673_1_15617673_r	3	4	ACAGTACACGGTGAGCAGCA CAGTACACGGTGAGCAAGCA AGTACACGGTGAGCAAAGCA CACACAGTACACGGTGAGCA	1.02985	0.573272	0.306794	1	15617671_15617673	DDI2;NM_032341;start_codon
id_15656631_15656633_1_15656632_r	2	3	CACACACACTACATGCATCA ACACACACTACATGCAATCA TGCAGTACACACACACTACA	0.734666	0.597182	0.137483	1	15656631_15656633	DDI2;NM_032341;stop_codon
id_15659869_15659871_1_15659914_r	3	5	CAGGACTCTGTCCTGAAGAA AGGACTCTGTCCTGAAAGAA CATCAGGACTCTGTCCTGAA TTAACCATCCCGCCCGTTCA CATCAGGACTCTGTCCTGAA	1.00524	0.564164	0.329644	1	15659869_15659871	RSC1A1;NM_006511;start_codon
id_15661720_15661722_1_15661747_r	2	2	TGTTTAAAGGGAATGGAGAA GTTTAAAGGGAATGGAAGAA	0.455945	0.354479	0.101467	1	15661720_15661722	RSC1A1;NM_006511;stop_codon
id_15684559_15684561_1_15684561_r	2	3	CTTCACCTCCCCCGGCTCCA TTCACCTCCCCCGGCTTCCA GCGGCGACGGTGGCAGCGCC	0.681484	0.541321	0.140163	1	15684559_15684561	PLEKHM2;NM_015164;start_codon
id_15733932_15733934_1_15733927_r	3	5	CCAGCTCTGCCTCAGCACCA CCAGCTCTGCCTCAGCAACC CAACCAGCTCTGCCTCAGCA GCTCTGCCTCAGCAAACCAG CAACCAGCTCTGCCTCAAGC	0.700106	0.430621	0.212689	1	15733932_15733934	PLEKHM2;NM_015164;stop_codon
id_15736486_15736488_1_15736504_r	3	4	CCAGCACCAGGTCCACTGCT CCAGCACCAGGTCCACTTGC AGCACCAGGTCCACTTTGCT ACCCAGCACCAGGTCCACTG	0.731112	0.529676	0.153231	1	15736486_15736488	SLC25A34;NM_207348;start_codon
id_15739404_15739406_1_15739353_f	2	2	CATCCTCAGCATGCTCTTCT ATCCTCAGCATGCTCTTTCT	0.583698	0.515421	0.0682775	1	15739404_15739406	SLC25A34;NM_207348;stop_codon
id_15742560_15742562_1_15742527_f	2	3	TGTCCTTACGCAGACCTGGC CTTACGCAGACCTTGGCCGG TCTGTCCTTACGCAGACCGG	0.612159	0.478559	0.133601	1	15742560_15742562	TMEM82;NM_001013641;start_codon
id_15747630_15747632_1_15747671_r	2	3	GCCTCGGAGATCAGGCTAGT CCTCGGAGATCAGGCTTAGT GTCAAGGCCTCGGAGATCAG	0.63127	0.482593	0.148677	1	15747630_15747632	TMEM82;NM_001013641;stop_codon
id_15764984_15764986_1_15765002_f	3	5	GGCCTCAAAGCCTGAGAAGA ACAGACGATGCCACCCTCTC ATGGCCTCAAAGCCTGAGGG ATGGCCTCAAAGCCTGAGAA ATGGCCTCAAAGCCTGAGGG	0.703532	0.490651	0.166738	1	15764984_15764986	FBLIM1;NM_017556;start_codon
id_15775029_15775031_1_15775047_r	3	5	TTTGTATTTTTAGTAGAGAC TTTGTATTTTTAGTAGAAGA TTTTTTGTATTTTTAGTAGA TTTTTTGTATTTTTAGTAGA TTTTTGTATTTTTAGTTAGA	0.669798	0.370343	0.224764	1	15775029_15775031	FBLIM1;NM_001024215;stop_codon
id_15784659_15784661_1_15784645_f	3	5	CATGTGAAGCGGAGTGCTGC GCCATGTGAAGCGGAGTGCG CAAGCCATGCCATGTGAAGC GCCATGTGAAGCGGAGTTGC TGCAAGCCATGCCATGTGAG	0.704325	0.419501	0.213062	1	15784659_15784661	FBLIM1;NM_017556;stop_codon
id_15807374_15807376_1_15807407_r	2	3	GCATGCAAAGGACCATTGCG GAGTTTGTGGGCCACGCAAA TGCATGCAAAGGACCATGCG	0.72884	0.603836	0.125004	1	15807374_15807376	UQCRHL;NM_001089591;stop_codon
id_15807647_15807649_1_15807598_f	3	5	TCTTCCTCTTCCTCCTCCTC TCCTCTTCCTCTTCCTCCTC TCCTCCTCTTCCTCTTCCTC TCCTCCTCTTCCTCTTCCTC CCGAATCCGGAGATCCTGAG	0.919092	0.523871	0.277734	1	15807647_15807649	UQCRHL;NM_001089591;start_codon
id_15848068_15848070_1_15848065_f	3	3	CGCCGGCACGCCGCCCAGCA GCCGGCACGCCGCCCAAGCA CCGGCACGCCGCCCAAAGCA	0.82254	0.550538	0.196908	1	15848068_15848070	SPEN;NM_015001;start_codon
id_15939425_15939427_1_15939433_f	3	3	CCTCCGTGTGAGCCACTGAG CTCCGTGTGAGCCACTTGAG TCCGTGTGAGCCACTTTGAG	1.04186	0.684671	0.264275	1	15939425_15939427	SPEN;NM_015001;stop_codon
id_15941969_15941971_1_15941954_f	3	4	CCTTAAATAAACAGTCAGAA CCTTAAATAAACAGTCAAGA TTAAATAAACAGTCAAAGAA CCATCCTTAAATAAACAGAA	0.972074	0.579569	0.266625	1	15941969_15941971	ZBTB17;NM_001287603;stop_codon
id_15947058_15947060_1_15947014_r	3	5	CCAAATGCAGGACATCATCA CAAATGCAGGACATCAATCA CCTCCAAATGCAGGACATCA CCTCCAAATGCAGGACATCA AAATGCAGGACATCAAATCA	0.741901	0.516664	0.186592	1	15947058_15947060	ZBTB17;NM_001242884;start_codon
id_15947098_15947100_1_15947084_f	3	5	CTCAGGGCTCAGGCTCAGCT TCAGGGCTCAGGCTCAAGCT ACGTTCTCAGGGCTCAGGCT CAGGGCTCAGGCTCAAAGCT ACGTTCTCAGGGCTCAGGCT	0.731367	0.516854	0.180233	1	15947098_15947100	ZBTB17;NM_001287604;start_codon
id_15948493_15948495_1_15948478_f	3	5	CCAAGACATGCTGGCTGTGC TCCAAGACATGCTGGCTGCT CTGTTCCAAGACATGCTGGC GTTCCAAGACATGCTTGGCT TCCAAGACATGCTGGCTTGC	0.818666	0.448441	0.264788	1	15948493_15948495	ZBTB17;NM_001287603;start_codon
id_16004304_16004306_1_16004278_f	3	5	GCTCCTCTCCTGCCAGAGCT GCGCCTGCCTAGCTTCTGGC AGGACAGCTCCTCTCCTGCT ACTTCGGCGCCTGCCTAGCA CGCCTGCCTAGCTTCTTGGC	0.708978	0.448105	0.197827	1	16004304_16004306	C1orf64;NM_178840;start_codon
id_16006344_16006346_1_16006327_f	3	5	GCCCTCTCCTCTTGTGTCTG CCCTCTCCTCTTGTGTTCTG AAAGCCCTCTCCTCTTGTGT AGCCCTCTCCTCTTGTGGGC CTCTCCTCTTGTGTTTCTGT	0.977124	0.644028	0.307483	1	16006344_16006346	C1orf64;NM_178840;stop_codon
id_16015580_16015582_1_16015599_f	2	4	GATTTTGATCTCCGTCCGGA ACACGTCCAGCAGACCTTCC TACAGAACACGTCCAGCAGA ACGTCCAGCAGACCTTCCGA	0.648849	0.517365	0.131485	1	16015580_16015582	HSPB7;NM_014424;stop_codon
id_16017961_16017963_1_16017934_r	3	5	AACCTCTTCCACCTTCCGAG ATGGAAACTTCTCTCCGCTC GGAAACTTCTCTCCGCTCGA GAAACTTCTCTCCGCTTCGA GGAATGGAAACTTCTCGGGA	0.72927	0.46864	0.218257	1	16017961_16017963	HSPB7;NM_014424;start_codon
id_16022620_16022622_1_16022597_r	3	3	CCCCTGGAGAAGCAGATGGA CCCTGGAGAAGCAGATTGGA GAGAAGCAGATTTGGAGGGA	0.68869	0.480065	0.154453	1	16022620_16022622	CLCNKA;NM_001257139;start_codon
id_16033656_16033658_1_16033691_r	2	2	ACCTCAGTACCAGGTCAGCT CCTCAGTACCAGGTCAAGCT	0.518302	0.390981	0.127321	1	16033656_16033658	CLCNKA;NM_001257139;stop_codon
id_16044493_16044495_1_16044480_f	3	5	CTCCCTCTATCCGCTTCTCC CCCTCCCTCTATCCGCTTCC CCATCAGGCCCCTGGATAGA CCATCAGGCCCCTGGATAGA TCCCTCTATCCGCTTTCCAG	0.603298	0.390143	0.171003	1	16044493_16044495	CLCNKB;NM_000085;start_codon
id_16048972_16048974_1_16049008_r	3	5	TGTCCTGCTCTCCTGCAGCC GTCCTGCTCTCCTGCAAGCC ATCTGTCCTGCTCTCCTGCC TCCTGCTCTCCTGCAAAGCC TGTCTGTCCCTGTCCGGGCA	0.918365	0.612489	0.230607	1	16048972_16048974	CLCNKB;NM_001165945;start_codon
id_16056914_16056916_1_16056949_r	2	2	ACCTCAGTACCAGGTCAGCT CCTCAGTACCAGGTCAAGCT	0.518302	0.390981	0.127321	1	16056914_16056916	CLCNKB;NM_001165945;stop_codon
id_16073440_16073442_1_16073417_r	3	3	CCTGCGTGTCGCGAGGTGAG CTGCGTGTCGCGAGGTTGAG TGCGTGTCGCGAGGTTTGAG	0.812062	0.523322	0.210136	1	16073440_16073442	FAM131C;NM_182623;start_codon
id_16125215_16125217_1_16125259_r	3	5	CGCATCGCCTACAGCCTGCT CTGGTCCTTGAGTCCCAGCA GAAGCGCATCGCCTACAGCT CATCGCCTACAGCCTTGCTT GAAGCGCATCGCCTACAAGC	1.17687	0.731849	0.318218	1	16125215_16125217	EPHA2;NM_004431;stop_codon
id_16155930_16155932_1_16155893_r	3	3	GCCTGCTTCGCCCTGCTGTG CCTGCTTCGCCCTGCTTGTG CTGCTTCGCCCTGCTTTGTG	1.0049	0.633102	0.251201	1	16155930_16155932	EPHA2;NM_004431;start_codon
id_16198587_16198589_1_16198542_r	3	4	CTCCATGCCTGGCTCCTGGA GGCCCCTCCAGGACCATCCA CATGCCTGGCTCCTTGGTCC GCCCCTCCAGGACCATTCCA	0.84335	0.517961	0.239347	1	16198587_16198589	ARHGEF19;NM_153213;stop_codon
id_16209052_16209054_1_16209086_r	2	2	CTGATATCTTCTCTTCTGCA CTGATATCTTCTCTTCTTGC	0.788551	0.658562	0.12999	1	16209052_16209054	ARHGEF19;NM_153213;start_codon
id_16232048_16232050_1_16232064_f	3	5	TCATTCAGGAGCACTCTCTG TCATTCAGGAGCACTCTTCT ACTCATTCAGGAGCACTGGG ACTCATTCAGGAGCACTCTG ACTCATTCAGGAGCACTCTG	1.07926	0.653638	0.353884	1	16232048_16232050	RSG1;NM_030907;stop_codon
id_16236740_16236742_1_16236724_r	3	4	ATGGCCAGACCTCCCGTGCC TGGCCAGACCTCCCGTTGCC GGGACAACCACCGAACCGGG CAACCACCGAACCGGGCAAA	0.69377	0.403526	0.219132	1	16236740_16236742	RSG1;NM_030907;start_codon
id_16250670_16250672_1_16250692_f	2	3	CTTTGCTCGTACAAAGTACA TTTGCTCGTACAAAGTTACA TTATCTCTTTGCTCGTACAA	0.691454	0.545049	0.146405	1	16250670_16250672	FBXO42;NM_018994;stop_codon
id_16315416_16315418_1_16315429_r	3	3	TACCTATTACAGCTGTTGAG ACCTATTACAGCTGTTTGAG CCTATTACAGCTGTTTTGAG	0.708325	0.437724	0.186285	1	16315416_16315418	FBXO42;NM_018994;start_codon
id_16367258_16367260_1_16367303_f	3	3	GGAAGAGGCGGCAGACAGCG GAAGAGGCGGCAGACAAGCG AAGAGGCGGCAGACAAAGCG	0.832898	0.522858	0.23962	1	16367258_16367260	SZRD1;NM_001271869;start_codon
id_16395138_16395140_1_16395107_f	3	5	GACAGCCTTTGGGTCCTGAT GACAGCCTTTGGGTCCTTGA TTTGAAGCCTTGAGACCCAA GAAGCCTTGAGACCCATCAA TTTGAAGCCTTGAGACCCAA	0.979172	0.624422	0.297467	1	16395138_16395140	SZRD1;NM_001271869;stop_codon
id_16431369_16431371_1_16431384_f	3	5	CCATGATGCCAGCGCCAACA CCTCACTTGGCACCCGTGTT CCATGATGCCAGCGCCACAC CTCACTTGGCACCCGTTGTT TGCCCCTCACTTGGCACCCG	0.80851	0.495072	0.224071	1	16431369_16431371	SPATA21;NM_198546;start_codon
id_16440762_16440764_1_16440769_f	2	3	GGCGTCGCGATGGAGGAGAG GCGTCGCGATGGAGGAAGAG CTCCAGGCGTCGCGATGGAG	0.547063	0.41297	0.134094	1	16440762_16440764	NECAP2;NM_001145277;start_codon
id_16458888_16458890_1_16458868_r	3	5	AACTGGACCCAGCCTGTGCC ACTGGACCCAGCCTGTTGCC GAACTGGACCCAGCCTGGCT CTGGACCCAGCCTGTTTGCC GAACTGGACCCAGCCTGGCT	0.976293	0.614727	0.274043	1	16458888_16458890	NECAP2;NM_018090;stop_codon
id_16458994_16458996_1_16458983_f	3	5	CTCCTCAGCTGGCCTGTGTT TCCTCAGCTGGCCTGTTGTT CCCTCCTCAGCTGGCCTGTT CCCTCCTCAGCTGGCCTGTT CTCAGCTGGCCTGTTTGTTT	1.0777	0.591659	0.349921	1	16458994_16458996	NECAP2;NM_001145277;stop_codon
id_16539066_16539068_1_16539068_r	3	5	CAGTCCCTTTGAACACCCCA CACAGTCCCTTTGAACACCA ACAGTCCCTTTGAACACCCA CACAGTCCCTTTGAACACCA TTCCACAGTCCCTTTGAACA	0.633669	0.412742	0.187565	1	16539066_16539068	FAM231B;NM_001310155;start_codon
id_16539573_16539575_1_16539549_r	3	5	CTGTGCCTCCCGCAGCAACC CCCCTGGCCTGGTTTGCTGC GATTCCCCCTGGCCTGCTGC CCCCTGGCCTGGTTTGCGGG GATTCCCCCTGGCCTGCGGG	0.612277	0.384267	0.190545	1	16539573_16539575	FAM231B;NM_001310155;stop_codon
id_16563943_16563945_1_16563921_f	2	3	CCTGCAGGAATGACATCTCT TGCCTGCAGGAATGACATCT TGCCTGCAGGAATGACATCT	0.432934	0.381126	0.0518081	1	16563943_16563945	NBPF1;NM_017940;stop_codon
id_16592019_16592021_1_16592022_r	3	3	TTCTGCCACAAACGTCAGCA TCTGCCACAAACGTCAAGCA CTGCCACAAACGTCAAAGCA	1.07917	0.634273	0.303887	1	16592019_16592021	NBPF1;NM_017940;start_codon
id_16673003_16673005_1_16672975_r	3	5	CACCCCCTTGACAGACAAGG ACCCCCTTGACAGACAAAGG GAAGTAGGCACCCCCTTGAC GAAGTAGGCACCCCCTTGAC GGAAGTAGGCACCCCCTGAC	0.554712	0.378413	0.155651	1	16673003_16673005	FAM231A;NM_001282321_2;start_codon
id_16673510_16673512_1_16673490_f	3	4	CCCCCTGGCCTGGTTGCTGC CTACTGTGCCTCCTGCAACC AGGCTACTGTGCCTCCTGCC CCCCTGGCCTGGTTTGCAGG	0.66929	0.456093	0.17112	1	16673510_16673512	FAM231A;NM_001282321_2;stop_codon
id_16733952_16733954_1_16733972_r	3	4	CCCCCTGGCCTGGTTGCTGC CTACTGTGCCTCCTGCAACC AGGCTACTGTGCCTCCTGCC CCCCTGGCCTGGTTTGCAGG	0.66929	0.456093	0.17112	1	16733952_16733954	FAM231C;NM_001310138_1;stop_codon
id_16734459_16734461_1_16734487_f	3	5	CACCCCCTTGACAGACAAGG ACCCCCTTGACAGACAAAGG GAAGTAGGCACCCCCTTGAC GAAGTAGGCACCCCCTTGAC GGAAGTAGGCACCCCCTGAC	0.554712	0.378413	0.155651	1	16734459_16734461	FAM231C;NM_001310138_1;start_codon
id_16757232_16757234_1_16757241_r	2	3	GATTCACAAGGTCATGAGAC CACAAGGTCATGACTGGGTT ATTCACAAGGTCATGAAGAC	0.537682	0.408682	0.129	1	16757232_16757234	MST1L;NM_001271733;stop_codon
id_16764478_16764480_1_16764505_f	3	3	TGCCTGGGTGCTGGCCAGTG GCCTGGGTGCTGGCCAAGTG CCTGGGTGCTGGCCAAAGTG	0.822737	0.552208	0.197634	1	16764478_16764480	MST1L;NM_001271733;start_codon
id_16922019_16922021_1_16922032_f	3	5	CCCATGAGCTTGGGGCTGGC CCCATGAGCTTGGGGCTTGG CCCCCATGAGCTTGGGGCGG TGAGCTTGGGGCTTTGGCGG CCCCCATGAGCTTGGGGCGG	0.836626	0.578602	0.215994	1	16922019_16922021	CROCC;NM_014675;start_codon
id_16972444_16972446_1_16972477_f	3	5	CTGGAGAACACCCCTGTGCC TGGAGAACACCCCTGTTGCC AGGGTCCTCCCCTGTCCCAG TCCCCTGTCCCAGGCAAACA AGGGTCCTCCCCTGTCCCAG	0.864518	0.590201	0.223658	1	16972444_16972446	CROCC;NM_014675;stop_codon
id_16974920_16974922_1_16974888_r	3	5	TCCTGAGTCCTGGCCCTCCT TCCTGAGTCCTGGCCCTTCC GGGCCCCAGATCCCAGGGCC GGCATCCTGAGTCCTGGCCT CCAGATCCCAGGAAAGGGCC	0.817502	0.579719	0.221372	1	16974920_16974922	MFAP2;NM_001135248;stop_codon
id_16978271_16978273_1_16978240_r	3	4	CTCTTCCTGCTATTCCTGCC TCTTCCTGCTATTCCTTGCC CTTCCTGCTATTCCTTTGCC TTCCTGCTATTCCTGGTAAG	0.891156	0.529246	0.253133	1	16978271_16978273	MFAP2;NM_001135248;start_codon
id_16985985_16985987_1_16986003_f	3	3	ACACTGACAGCAGCACTGAG CACTGACAGCAGCACTTGAG ACTGACAGCAGCACTTTGAG	1.09835	0.700456	0.289083	1	16985985_16985987	ATP13A2;NM_001141974;stop_codon
id_16986221_16986223_1_16986176_f	2	3	GGGTCCAGTTGGTGGCTCAG AGAGGGGTCCAGTTGGTGGC CAGTTGGTGGCTTCAGAGGC	0.573716	0.469405	0.10431	1	16986221_16986223	ATP13A2;NM_022089;stop_codon
id_17011736_17011738_1_17011723_r	3	5	GGCATGAGCGCAGGTGAGTG GCATGAGCGCAGGTGAAGTG ATGAGCGCAGGTGCGGAGTC CATGAGCGCAGGTGAAAGTG TGAGCGCAGGTGCGGAAGTC	0.668468	0.423805	0.166934	1	17011736_17011738	ATP13A2;NM_022089;start_codon
id_17018881_17018883_1_17018868_f	3	4	GTTATAAATCATGTTTAGCA TTATAAATCATGTTTAAGCA TATAAATCATGTTTAAAGCA TCTGAGCTGGTTATAAATCA	0.718272	0.395983	0.235796	1	17018881_17018883	SDHB;NM_003000;stop_codon
id_17054017_17054019_1_17054052_f	3	5	AGCCCCACCCCTTAACCCCG GAGAGCGACCTCGGGTTAAG CGGAGAGCGACCTCGGTTAA AGAGCGACCTCGGGTTTAAG CGGAGAGCGACCTCGGTAAG	0.713817	0.520658	0.165594	1	17054017_17054019	SDHB;NM_003000;start_codon
id_17069044_17069046_1_17069073_f	3	5	TGCCACCACTTGAAGGTGAA GCCACCACTTGAAGGTTGAA ACCATGTGCCACCACTTGAA GCCACCACTTGAAGGTTTGA ACCATGTGCCACCACTTGAA	1.0295	0.643594	0.302893	1	17069044_17069046	PADI2;NM_007365;stop_codon
id_17119369_17119371_1_17119349_f	3	5	GCTCCCGTACTGCAGCCGCA CTCCCGTACTGCAGCCCGCA GGCTCCCGTACTGCAGCGCA CTGCGCGAGCGGACCGTGCG GCGGCTCCCGTACTGCAGCA	0.948154	0.536168	0.271993	1	17119369_17119371	PADI2;NM_007365;start_codon
id_17205218_17205220_1_17205228_r	3	5	GACAGCTGCACAACTCTCTT GGGACAGCTGCACAACTCTT ACAGCTGCACAACTCTTCTT GGGACAGCTGCACAACTCTT GGACAGCTGCACAACTTCTT	1.02208	0.65899	0.29414	1	17205218_17205220	PADI1;NM_013358;start_codon
id_17244241_17244243_1_17244218_r	3	3	ACCATGTTCCACCATTTGAA CCATGTTCCACCATTTTGAA AAGCCCTTTCCCTTCAAAAA	0.646394	0.381318	0.180905	1	17244241_17244243	PADI1;NM_013358;stop_codon
id_17249138_17249140_1_17249183_f	3	4	CCTGGAGCATCCCACCAGCG CCAGCCACACACACCGCGCT CAGCCACACACACCGCCGCT CCCTGGAGCATCCCACCAAG	0.815867	0.474016	0.22978	1	17249138_17249140	PADI3;NM_016233;start_codon
id_17283077_17283079_1_17283048_r	3	5	TTCCACCACTTGAAAGAGAA TTCCACCACTTGAAAGAAGA ACCATGTTCCACCACTTGAA ACCATGTTCCACCACTTGAA CCATGTTCCACCACTTTGAA	0.973548	0.662552	0.278026	1	17283077_17283079	PADI3;NM_016233;stop_codon
id_17308223_17308225_1_17308276_r	3	5	CAAGGTGCCCAGCACACACA GCCCACCCATGCCGTGTGCT AAGGTGCCCAGCACACCACA GTCAAGGTGCCCAGCACACA AGTCAAGGTGCCCAGCAACA	0.865957	0.55204	0.252431	1	17308223_17308225	PADI4;NM_012387;start_codon
id_17363753_17363755_1_17363724_r	3	5	TTCCACCACTTGAAGGAGAA TCCACCACTTGAAGGAAGAA ACCATGTTCCACCACTTGAA CCACCACTTGAAGGAAAGAA CCATGTTCCACCACTTTGAA	0.860159	0.532964	0.232808	1	17363753_17363755	PADI4;NM_012387;stop_codon
id_17372246_17372248_1_17372252_f	3	3	AGGCCTGAGGATGGTCAGCG TGAGGATGGTCAAGCGTGGA GAGGATGGTCAAGCGTTGGA	0.820325	0.520141	0.225012	1	17372246_17372248	PADI6;NM_207421;start_codon
id_17401436_17401438_1_17401470_f	3	3	CTGCCAGCTCTGCCCCAGCG AGCTCTGCCCCAAGCGTGGA GCTCTGCCCCAAGCGTTGGA	0.92116	0.536535	0.263106	1	17401436_17401438	PADI6;NM_207421;stop_codon
id_17409090_17409092_1_17409069_f	2	3	CGCGAGAGGTGTGGAGTCGG GCGAGAGGTGTGGAGTCTCC GCCGCGAGAGGTGTGGAGTT	0.49862	0.379326	0.119294	1	17409090_17409092	RCC2;NM_018715;stop_codon
id_17438512_17438514_1_17438550_f	3	5	CACGGGGCAGCGGCGCACAA ACGGGGCAGCGGCGCAACAA CGGGGCAGCGGCGCAATGGA CGGGGCAGCGGCGCAATGGA GGGGCAGCGGCGCAATTGGA	0.81415	0.511578	0.232131	1	17438512_17438514	RCC2;NM_018715;start_codon
id_17580596_17580598_1_17580641_f	3	5	TGCCATAGGTACCGTACCCA CCTGCCATAGGTACCGTACC GAGGGACAGGAAGCCCTGTA CACAGCCTGCCATAGGTACC CCTGCCATAGGTACCGTACA	0.588482	0.399196	0.159714	1	17580596_17580598	ARHGEF10L;NM_001011722;start_codon
id_17697378_17697380_1_17697399_r	3	5	GCCTGCAGCTGTGCCCTCTG TGCAGCTGTGCCCTTCTGAG GCCTGCAGCTGTGCCCTGAG GCAGCTGTGCCCTTCTTGAG CCTGCAGCTGTGCCCTTGAG	0.820056	0.486115	0.243636	1	17697378_17697380	ARHGEF10L;NM_001011722;stop_codon
id_17826517_17826519_1_17826474_f	3	3	TTTCTACCTACCAGTCTGAG TTCTACCTACCAGTCTTGAG TCTACCTACCAGTCTTTGAG	1.09579	0.635944	0.291454	1	17826517_17826519	ACTL8;NM_030812;stop_codon
id_18378324_18378326_1_18378290_r	3	5	CACTGTCAGGGCGAGCACCA ACTGTCAGGGCGAGCAACCA AATCACTGTCAGGGCGAGCA ATCACTGTCAGGGCGAAGCA GAATCACTGTCAGGGCGAGC	0.687154	0.421147	0.226767	1	18378324_18378326	IGSF21;NM_032880;stop_codon
id_18480982_18480984_1_18480991_r	3	5	CCTGGGCCTCTGCTCCTCTG CCTGGGCCTCTGCTCCTTCT AGTCCTGGGCCTCTGCTCCT GCCAGTCCTGGGCCTCTGCT TGGGCCTCTGCTCCTTTCTG	0.71413	0.4884	0.191815	1	18480982_18480984	KLHDC7A;NM_152375;start_codon
id_18483313_18483315_1_18483344_f	3	5	TGAGCTCCTCATGCAAAGCT GAGCTCCTCATGCAAAAGCT TCAACTGAGCTCCTCATGCT CAACTGAGCTCCTCATTGCT TCAACTGAGCTCCTCATGCT	0.768399	0.494502	0.222019	1	18483313_18483315	KLHDC7A;NM_152375;stop_codon
id_18631604_18631606_1_18631593_r	3	5	GCCGCCATTCTTGCGCACGC CCGCCATTCTTGCGCAACGC AGGGCCGCCATTCTTGCGCC CGCCATTCTTGCGCAAACGC AGGGCCGCCATTCTTGCGCC	0.710329	0.503422	0.164296	1	18631604_18631606	PAX7;NM_013945;start_codon
id_18736037_18736039_1_18736072_f	2	2	GCAAAACCCAGGACATCTCC GGGCAAAACCCAGGACATCC	0.515156	0.407391	0.107765	1	18736037_18736039	PAX7;NM_013945;stop_codon
id_18744927_18744929_1_18744889_f	2	2	GGGGAGCACTCTGCTGTGCT GGGAGCACTCTGCTGTTGCT	0.710703	0.575681	0.135022	1	18744927_18744929	PAX7;NM_001135254;stop_codon
id_18839599_18839601_1_18839559_f	2	3	GCTTCCGCCTCCCAACTCTG CTTCCGCCTCCCAACTTCTG AGGGAGGGAGGGCCACAGTT	0.649641	0.516247	0.133394	1	18839599_18839601	TAS1R2;NM_152232;stop_codon
id_18859658_18859660_1_18859699_r	3	3	AAGCTGCCAATTCTCCAGTG AGCTGCCAATTCTCCAAGTG GCTGCCAATTCTCCAAAGTG	0.682353	0.471471	0.154461	1	18859658_18859660	TAS1R2;NM_152232;start_codon
id_18872845_18872847_1_18872821_f	3	4	TGGACGGACAGACAGCTGGA CGGACAGACAGCTTGGACGG CAGACAGCTTGGAGCCCGAG GGACAGACAGCTTGGAACGG	0.749721	0.532197	0.154306	1	18872845_18872847	ALDH4A1;NM_170726;stop_codon
id_18889428_18889430_1_18889439_r	3	4	CAGGCCTTGAAGGACCTGAA AGGCCTTGAAGGACCTTGAA GGCCTTGAAGGACCTTTGAA GGCTTCCATCCGGCCCTTCA	0.903877	0.531104	0.255989	1	18889428_18889430	ALDH4A1;NM_001161504;start_codon
id_18902521_18902523_1_18902515_r	2	3	CTAACCCGAGATGCTGCTGC CTTCTAACCCGAGATGCTGC GAGCGCGGGCGCCGGCATCT	0.562178	0.442678	0.1195	1	18902521_18902523	ALDH4A1;NM_170726;start_codon
id_18908561_18908563_1_18908556_r	2	2	CCATGGTCAGCTGATGACTG CATGGTCAGCTGATGAACTG	0.551426	0.500116	0.0513092	1	18908561_18908563	IFFO2;NM_001136265;stop_codon
id_18956330_18956332_1_18956341_f	2	2	TTCACCATGCGCCGGCTGCG GGGCCCTGAGCCGCGCAAGC	0.836678	0.687681	0.148996	1	18956330_18956332	IFFO2;NM_001136265;start_codon
id_19074832_19074834_1_19074822_f	3	3	TCGCCGCCGCAGCTGCTGTG CGCCGCCGCAGCTGCTTGTG GCCGCCGCAGCTGCTTTGTG	1.23264	0.731907	0.343855	1	19074832_19074834	UBR4;NM_020765;stop_codon
id_19210246_19210248_1_19210239_r	2	2	CGACGGAAGATGGCGACGAG GACGGAAGATGGCGACCGAG	0.487264	0.380038	0.107226	1	19210246_19210248	UBR4;NM_020765;start_codon
id_19219303_19219305_1_19219342_r	3	5	CACCATGATCACTAAGAGAC GCCACCATGATCACTAAGAC ACCATGATCACTAAGAAGAC CCATGATCACTAAGAAAGAC CCACCATGATCACTAAAGAC	0.583949	0.391767	0.154789	1	19219303_19219305	EMC1;NM_001271429;stop_codon
id_19251507_19251509_1_19251499_r	2	2	CTCGCATCATGGCGGCTGAG CGCATCATGGCGGCTTGAGT	0.763865	0.635281	0.128583	1	19251507_19251509	EMC1;NM_001271429;start_codon
id_19251836_19251838_1_19251850_r	3	5	CCCACCTTTCTTGTCGCGCT CCACCTTTCTTGTCGCCGCT CGCCCACCTTTCTTGTCGCT GCGATGCCCAAATCCAAGAA CACCTTTCTTGTCGCCCGCT	0.661077	0.433435	0.182001	1	19251836_19251838	MRTO4;NM_016183;start_codon
id_19258828_19258830_1_19258828_f	3	3	CTCAGAAGATGATGACTGAA TCAGAAGATGATGACTTGAA CAGAAGATGATGACTTTGAA	1.07057	0.665456	0.289966	1	19258828_19258830	MRTO4;NM_016183;stop_codon
id_19282731_19282733_1_19282768_f	3	3	TTCGTGAGTAACCAAATGCC TCGTGAGTAACCAAATTGCC TTAATCAAGCCTGGCAAATT	0.682258	0.450139	0.200068	1	19282731_19282733	AKR7A3;NM_012067;stop_codon
id_19288707_19288709_1_19288680_f	2	3	CGCCCAGCACCGTGGCTGGC GCCCAGCACCGTGGCTTGGC TGGCGCCCAGCACCGTGGCC	0.722853	0.597774	0.125079	1	19288707_19288709	AKR7A3;NM_012067;start_codon
id_19304225_19304227_1_19304217_f	3	5	TGGGCAGCCTGAGCCATGAT ACTTCCGCTAGGCCCATCAA CTTGGGCAGCCTGAGCCTAG GGGCAGCCTGAGCCATTGAA CAGAAAAGCCTTGGGCAGCC	0.709794	0.462876	0.19157	1	19304225_19304227	AKR7A2;NM_003689;stop_codon
id_19312122_19312124_1_19312081_f	3	3	AGAGCGAAGCGCGCAGTGGA GAGCGAAGCGCGCAGTTGGA AGCGAAGCGCGCAGTTTGGA	0.653955	0.452683	0.155759	1	19312122_19312124	AKR7A2;NM_003689;start_codon
id_19317678_19317680_1_19317671_r	2	3	CTTCCAGACCATGGCTGTGG GGCCGGGGGCCCCTCCTCCA TTCTTCCAGACCATGGCTGG	0.580431	0.434522	0.145908	1	19317678_19317680	PQLC2;NM_017765;start_codon
id_19324664_19324666_1_19324697_r	3	5	AGTCTCCGCCAATCCAGCCC GCAGGAGTCTCCGCCAATCC GTGGTTCCTCCTGGGATTGG AGGTTGCAGGAGTCTCCAGG TTGCAGGAGTCTCCGCCAGG	0.707075	0.512276	0.160502	1	19324664_19324666	PQLC2;NM_001040126;start_codon
id_19325534_19325536_1_19325498_f	3	5	GCATCTCTTACAGACCTACA ACATAATACACAGCCGTGTA CCCTGCATCTCTTACAGACA CATAATACACAGCCGTTGTA GGCCCCCTGCATCTCTTACA	1.11706	0.592032	0.36085	1	19325534_19325536	PQLC2;NM_001287531;start_codon
id_19328641_19328643_1_19328648_f	2	3	CTCCCCAGCTGACCAGAACC CCCCTCCTCCCCAGCTGACC CTGTCCTCCTGCGCTCAGCT	0.555945	0.419897	0.136047	1	19328641_19328643	PQLC2;NM_017765;stop_codon
id_19339530_19339532_1_19339496_f	3	2	AAAGGAATCTAACGAGTGCA AAGGAATCTAACGAGTTGCA	0.879649	0.594065	0.285585	1	19339530_19339532	CAPZB;NM_001282162;stop_codon
id_19342762_19342764_1_19342717_f	2	2	TGGTGAGTCCTGTTTTAGTG GGTGAGTCCTGTTTTAAGTG	0.497096	0.3528	0.144296	1	19342762_19342764	CAPZB;NM_001206540;stop_codon
id_19448912_19448914_1_19448904_f	3	5	CCCTGTATCCTGGAACTGCC CCAATGCCCAGGCAAGTTCC AATGCCCAGGCAAGGATACA CCCTGTATCCTGGACTTGCC CAATGCCCAGGCAAGTTTCC	0.889844	0.586586	0.23346	1	19448912_19448914	CAPZB;NM_001206541;start_codon
id_19484277_19484279_1_19484267_f	3	3	AAGGGGAGGCTGCGCCTGCT GGGGAGGCTGCGCCTTGCTT GCCTGGACACGATGCACCCA	0.532875	0.361586	0.151298	1	19484277_19484279	CAPZB;NM_001282162;start_codon
id_19485436_19485438_1_19485439_r	2	2	CGCCGCCGCCGCCGCCACCA GCGGCCTTTACCATGGTTGG	0.654201	0.523723	0.130478	1	19485436_19485438	CAPZB;NM_004930;start_codon
id_19597046_19597048_1_19597059_f	2	3	AACATGTCTGAGTCGGAGCT ACATGTCTGAGTCGGAAGCT ATGTCTGAGTCGGCAGGAAG	0.465903	0.374101	0.0918016	1	19597046_19597048	MINOS1;NM_001204083;start_codon
id_19600949_19600951_1_19600937_f	3	5	CTGGCTTGGCAAAGACTGAA CTGGCTTGGCAAAGACTTGA TACTCTGGCTTGGCAAAGAA GGCTTGGCAAAGACTTTGAA ACTCTGGCTTGGCAAAAGAA	1.00911	0.678589	0.255978	1	19600949_19600951	MINOS1-NBL1;NM_001204088;start_codon
id_19625590_19625592_1_19625571_r	3	5	GCTCTGATGCCAGGAAAGCG CTCTGATGCCAGGAAAAGCG CAGCTCTGATGCCAGGAGCC TCTGATGCCAGGAAAAAGCG TCCACCACTCCCTGGCTTCC	0.910352	0.557903	0.248545	1	19625590_19625592	MINOS1;NM_001204083;stop_codon
id_19626399_19626401_1_19626378_r	3	3	GCTCCTGCTCCTGTAAAGCA CTCCTGCTCCTGTAAAAGCA TCCTGCTCCTGTAAAAAGCA	0.752515	0.459348	0.207443	1	19626399_19626401	MINOS1;NM_001204082;stop_codon
id_19643312_19643314_1_19643339_f	3	3	CCTCATGAGTCAGACAAGCA CTCATGAGTCAGACAAAGCA TCATGAGTCAGACAAAAGCA	0.684136	0.411361	0.185276	1	19643312_19643314	NBL1;NM_182744;start_codon
id_19645951_19645953_1_19645968_r	3	4	CATGCTAATGAGCTGCTGCA CATGCTAATGAGCTGCTTGC ATCCATGCTAATGAGCTGCA TGCTAATGAGCTGCTTTGCA	1.35851	0.694349	0.393787	1	19645951_19645953	NBL1;NM_001204086;start_codon
id_19655031_19655033_1_19655068_r	2	3	GGGGCAGCCAGTAGCATGGC AGCCAGTAGCATTGGCAGGG TGGGGCAGCCAGTAGCAGGG	0.513476	0.36774	0.145736	1	19655031_19655033	MINOS1-NBL1;NM_001204089;start_codon
id_19657127_19657129_1_19657103_r	3	4	CAGCCCCCTCTTCCTCTGTG CCCCCTCTTCCTCTTGTGTG CCCCTCTTCCTCTTGTTGTG CCTCAGCCCCCTCTTCCTCT	1.19548	0.587331	0.38887	1	19657127_19657129	MINOS1-NBL1;NM_001204089;stop_codon
id_19665754_19665756_1_19665754_r	3	5	GGCCCGGCTCTGGGACCATG GCCCGGCTCTGGGACCCATG GGGCCCGGCTCTGGGACATG CCCGGCTCTGGGACCGAGGG CCCGGCTCTGGGACCGAGGG	0.692504	0.514245	0.163091	1	19665754_19665756	HTR6;NM_000871;start_codon
id_19679366_19679368_1_19679349_r	2	3	CAGTTCGTGGGGATGCCAAG AGTTCGTGGGGATGCCCAAG TCAGTTCGTGGGGATGCAAG	0.639309	0.538151	0.101158	1	19679366_19679368	HTR6;NM_000871;stop_codon
id_19683040_19683042_1_19683054_f	3	4	GGTCAGTCCAGCCCCGTGCT GACCCAGGGCCCCAGCAACG ACCCAGGGCCCCAGCAAACG CTGCTGTGGTCAGTCCAGCT	0.778592	0.468628	0.24059	1	19683040_19683042	TMCO4;NM_181719;stop_codon
id_19780756_19780758_1_19780764_r	3	5	GAATTTTCTCCTGCAGCGCT AATTTTCTCCTGCAGCCGCT GGGAATTTTCTCCTGCAGCT ACTGGGAATTTTCTCCTGCT CCACATGGCCATTCCCAGCA	0.916325	0.594927	0.277772	1	19780756_19780758	TMCO4;NM_181719;start_codon
id_19814418_19814420_1_19814382_f	3	5	CCGGGGGCCCAAGGGCAGAA CGGGGGCCCAAGGGCAAGAA CCGGGGGCCCAAGGGCTGCA GGGGGCCCAAGGGCAAAGAA AGGCTATCCCTGCAAGCCCT	1.21807	0.710057	0.393434	1	19814418_19814420	RNF186;NM_019062;stop_codon
id_19815099_19815101_1_19815079_f	3	3	GATGGGCTGGGACTGTTGCA ATGGGCTGGGACTGTTTGCA AGATGGGCTGGGACTGTGCA	0.619169	0.448432	0.170736	1	19815099_19815101	RNF186;NM_019062;start_codon
id_19882514_19882516_1_19882490_f	3	5	CGCCTTTCCCTCCTGCCGCT TGCGCCTTTCCCTCCTGCTG GCCTTTCCCTCCTGCCCGCT GGCCTTAGCCTGCAGTCCCC TTAGCCTGCAGTCCCCAGCG	0.790886	0.495667	0.216949	1	19882514_19882516	OTUD3;NM_015207;start_codon
id_19907744_19907746_1_19907757_f	3	5	ATCTGACTCTTTGGCCTCTT TCTGACTCTTTGGCCTTCTT ACATCTGACTCTTTGGCCTT ACATCTGACTCTTTGGCCTT AACATCTGACTCTTTGGCTT	0.874081	0.574496	0.240291	1	19907744_19907746	OTUD3;NM_015207;stop_codon
id_19920307_19920309_1_19920309_f	3	3	GGCCGAGCATAGCCTCAGCA GCCGAGCATAGCCTCAAGCA CCGAGCATAGCCTCAAAGCA	0.952348	0.577578	0.285601	1	19920307_19920309	PLA2G2E;NM_014589;stop_codon
id_19923557_19923559_1_19923523_r	3	5	CTGGTGTTCCTTTGCCTCCT GTGCTGGTGTTCCTTTGCCT TGGTGTTCCTTTGCCTTCCT GTGCTGGTGTTCCTTTGCCT CCCCACGTGCTGGTGTTCCT	0.924593	0.680092	0.212851	1	19923557_19923559	PLA2G2E;NM_014589;start_codon
id_19975701_19975703_1_19975692_f	2	4	GGAAGGTTTCCAGGGAAGAG GAAGGTTTCCAGGGAAAGAG ACTGGGTGGAAGGTTTCCAG ACCCCTCGTTGCTGAGTCCC	0.604094	0.479541	0.124553	1	19975701_19975703	PLA2G2A;NM_001161728;stop_codon
id_19978771_19978773_1_19978759_f	3	5	TGATCACTGCCAACAGTAGG CATGATCACTGCCAACAGTT CATGATCACTGCCAACAGGA ATCACTGCCAACAAGTTAGG ATGATCACTGCCAACAAGGA	0.598099	0.388821	0.157767	1	19978771_19978773	PLA2G2A;NM_001161728;start_codon
id_20084831_20084833_1_20084832_f	3	3	TCCAGAACCCCAGAGATGAA CCAGAACCCCAGAGATTGAA CAGAACCCCAGAGATTTGAA	0.982187	0.57154	0.29057	1	20084831_20084833	PLA2G5;NM_000929;start_codon
id_20090690_20090692_1_20090717_r	2	2	ACAGAACAAAAGTCTTGGTC AACAGAACAAAAGTCTTGTC	0.589761	0.482481	0.10728	1	20090690_20090692	PLA2G5;NM_000929;stop_codon
id_20114114_20114116_1_20114084_r	3	3	CTCTACCCTGTTCCTCAGCA TCTACCCTGTTCCTCAAGCA CTACCCTGTTCCTCAAAGCA	0.81716	0.540425	0.193431	1	20114114_20114116	PLA2G2D;NM_012400;stop_codon
id_20114256_20114258_1_20114263_f	3	3	CTTCCCTTGTCAGCTGTGGA TTCCCTTGTCAGCTGTTGGA TCCCTTGTCAGCTGTTTGGA	0.869456	0.580175	0.20916	1	20114256_20114258	PLA2G2D;NM_001271814;stop_codon
id_20119496_20119498_1_20119506_r	3	5	TGCCTCCACTGCTCTGTGCT GCCTCCACTGCTCTGTTGCT AGCATCTGCCTCCACTGCTC GCCTCCACTGCTCTGTTTGC TGCAAGTTCCATGATCCCAG	0.922897	0.626378	0.212511	1	20119496_20119498	PLA2G2D;NM_001271814;start_codon
id_20139428_20139430_1_20139433_f	3	5	GAACCCGCAACATGGCAGAT GAACCCGCAACATGGCAAGA GAACCCGCAACATGGGGCAA AACCCGCAACATGGCAAAGA GAACCCGCAACATGGGGCAA	0.908314	0.611766	0.236245	1	20139428_20139430	PLA2G2F;NM_022819;start_codon
id_20148399_20148401_1_20148400_r	3	5	CTCAAACCTCAGAGGCTCTA TCAAACCTCAGAGGCTTCTA AAACCTCAGAGGCTAGGGAG CAAACCTCAGAGGCTTTCTA CAGCGCCCCCCGCCCCTCTG	0.799582	0.571893	0.181725	1	20148399_20148401	PLA2G2F;NM_022819;stop_codon
id_20163991_20163993_1_20163982_r	3	5	CTGGTGCTAGGGACACCACA CTGGTGCTAGGGACACCCAC CCTGGTGCTAGGGACACACA AAGCCCTGGTGCTAGGGACA GCCCTGGTGCTAGGGACACA	0.816281	0.575355	0.215141	1	20163991_20163993	PLA2G2C;NM_001105572;stop_codon
id_20175192_20175194_1_20175222_r	3	5	GAATGCTCAGCACTCTAGTA TGCTCAGCACTCTAAGTAAG TTCGAATGCTCAGCACTCTA TTCGAATGCTCAGCACTCTA TGCTCAGCACTCTAAGTTAA	0.753577	0.427019	0.245428	1	20175192_20175194	PLA2G2C;NM_001105572;start_codon
id_20190562_20190564_1_20190579_r	2	3	AGGTGGTGCTATATTCACAG AGGTGGTGCTATATTCAACA TCAGGTGGTGCTATATTCAG	0.547933	0.426095	0.121837	1	20190562_20190564	UBXN10;NM_152376;start_codon
id_20191402_20191404_1_20191364_f	3	3	ATCCCCCACAAGTCTGTGCT TCCCCCACAAGTCTGTTGCT TCCCCCACAAGTCTGTTTGC	0.830784	0.576986	0.197432	1	20191402_20191404	UBXN10;NM_152376;stop_codon
id_20310602_20310604_1_20310610_r	3	5	CGTGATCCAATTCAGCAAGC CCCCGTGATCCAATTCAGCC TGATCCAATTCAGCAAAGCC CCCGTGATCCAATTCAAGCC TGATCCAATTCAGCAAAAGC	1.01109	0.634247	0.279705	1	20310602_20310604	VWA5B1;NM_001039500;start_codon
id_20354261_20354263_1_20354269_f	3	3	ATTATGTGTAGTTGAGTGAC ATTATGTGTAGTTGAGTTGA TATGTGTAGTTGAGTTTGAC	0.62258	0.433176	0.159636	1	20354261_20354263	VWA5B1;NM_001039500;stop_codon
id_20483649_20483651_1_20483637_f	3	5	CTCCCTTAACTCATTGTCTT TCCCTTAACTCATTGTTCTT TTCTCTCCCTTAACTCATTG CTCTCCCTTAACTCATTGTT TTCTCTCCCTTAACTCAATT	0.645521	0.43554	0.17386	1	20483649_20483651	CAMK2N1;NM_018584;stop_codon
id_20485377_20485379_1_20485385_f	3	5	ACCTCCGACATGGTCGCGTC TCCGACATGGTCGCCGTCCG GCAGCACCTCCGACATGGTC TCCGACATGGTCGCCGTTCC CAGCACCTCCGACATGTCCG	0.741618	0.475221	0.214781	1	20485377_20485379	CAMK2N1;NM_018584;start_codon
id_20500690_20500692_1_20500672_f	3	2	TGCTTCCAGGTCAAGCTGTG GCTTCCAGGTCAAGCTTGTG	0.861031	0.624285	0.236747	1	20500690_20500692	MUL1;NM_024544;stop_codon
id_20508022_20508024_1_20507982_r	3	5	CTGTGCCAGTTCATCCTCCT CTGTGCCAGTTCATCCTTCC TCGCTGTGCCAGTTCATCCT TCGCTGTGCCAGTTCATCCT TCGCTGTGCCAGTTCATTCC	0.780285	0.557115	0.192404	1	20508022_20508024	MUL1;NM_024544;start_codon
id_20552974_20552976_1_20552984_r	3	4	ACGAATTTGTTACGTCTCCA ACGAATTTGTTACGTCTTCC GCACGAATTTGTTACGTCCA CGAATTTGTTACGTCTTTCC	0.606743	0.362682	0.195225	1	20552974_20552976	FAM43B;NM_207334;start_codon
id_20553961_20553963_1_20553918_f	3	3	CGCCCGCGCAGCCCCGCCGC GCCCGCGCAGCCCCGCTGGA CCCGCGCAGCCCCGCTTGGA	0.952946	0.540874	0.313642	1	20553961_20553963	FAM43B;NM_207334;stop_codon
id_20589130_20589132_1_20589079_f	3	5	GGGCCCCAGCCCAGGCTGGC GGGAAACAGGAGCTCCGGCC ACAGGAGCTCCGGCCAAGCC CAGGAGCTCCGGCCAAAGCC CGGGAAACAGGAGCTCCGCC	0.968159	0.683329	0.234224	1	20589130_20589132	CDA;NM_001785;start_codon
id_20618566_20618568_1_20618546_r	2	4	TGGGTCTTCTGCAGGTCCTC TGGGTCTTCTGCAGGCCCAA CTGGGTCTTCTGCAGGTCTC CACTGGGTCTTCTGCAGGTC	0.56745	0.48634	0.0811102	1	20618566_20618568	CDA;NM_001785;stop_codon
id_20633549_20633551_1_20633546_f	2	3	ACCGGGCCGCGGCGCCACCA CCGGGCCGCGGCGCCAACCA ACCGGGCCGCGGCGCCATGG	0.557635	0.45795	0.0996851	1	20633549_20633551	PINK1;NM_032409;start_codon
id_20650689_20650691_1_20650699_r	3	3	TAATTCACCAGCTCCATGCA AATTCACCAGCTCCATTGCA ATTCACCAGCTCCATTTGCA	0.983317	0.599891	0.266068	1	20650689_20650691	PINK1;NM_032409;stop_codon
id_20652379_20652381_1_20652356_f	3	4	TGCCCCGTCTCCACGCTGTG GAGCCCTCTCCGCACAAGCG CCCCGTCTCCACGCTTTGTG GGGCTAGAGCCCTCTCCGCG	1.18855	0.677692	0.340074	1	20652379_20652381	DDOST;NM_005216;stop_codon
id_20661399_20661401_1_20661376_r	3	3	ACTTCCGGTGTGCACGTGCT CTTCCGGTGTGCACGTTGCT TTCCGGTGTGCACGTTTGCT	0.752457	0.4814	0.197983	1	20661399_20661401	DDOST;NM_005216;start_codon
id_20664584_20664586_1_20664635_r	3	5	CCTCGACATCCCTTTCACCA CTCGACATCCCTTTCAACCA GTCCCTCGACATCCCTTTCA TCGACATCCCTTTCAAACCA CCTCGAGTCCCTCGACATCA	0.635166	0.452655	0.150812	1	20664584_20664586	KIF17;NM_020816;stop_codon
id_20715568_20715570_1_20715515_f	3	3	GCTCTCGAACACGTGCTCGA CTCTCGAACACGTGCTTCGA TCTCGAACACGTGCTTTCGA	0.766974	0.570911	0.150545	1	20715568_20715570	KIF17;NM_001287212;start_codon
id_20717704_20717706_1_20717698_r	2	2	GCGCGGCGCCATGGCCTCCG CGCGGCGCCATGGCCTTCCG	0.491701	0.399879	0.0918223	1	20717704_20717706	KIF17;NM_020816;start_codon
id_20721792_20721794_1_20721833_f	3	3	TCGGACTTGGCATGGCTGAG CGGACTTGGCATGGCTTGAG CGGACTTGGCATGGCTTTGA	0.819191	0.579767	0.213595	1	20721792_20721794	SH2D5;NM_001103160;stop_codon
id_20726055_20726057_1_20726082_f	3	3	CCTGGCGAGGCAGCAGTGTG CTGGCGAGGCAGCAGTTGTG TGGCGAGGCAGCAGTTTGTG	0.916299	0.57633	0.224541	1	20726055_20726057	SH2D5;NM_001103160;start_codon
id_20728042_20728044_1_20728040_f	2	2	CCCAGCCCCCGCCTTCTGCA ACCCTGGGGGCCATGCAAGA	0.780284	0.634618	0.145666	1	20728042_20728044	SH2D5;NM_001103161;start_codon
id_20744797_20744799_1_20744822_f	2	3	CACTCTGAAAGACTTCTTCA ACTCTGAAAGACTTCTTTCA TTTCACTCTGAAAGACTTCA	0.592301	0.450194	0.142108	1	20744797_20744799	HP1BP3;NM_016287;stop_codon
id_20780438_20780440_1_20780386_f	2	3	AGCTGAGCTCCTACTATAAG GCTGAGCTCCTACTATTAAG TCAGCTGAGCTCCTACTAAG	0.578856	0.447708	0.131148	1	20780438_20780440	HP1BP3;NM_016287;start_codon
id_21002740_21002742_1_21002709_f	3	5	TCAAGCTTCTGCTTACTTAC AGCTTCTGCTTACCGGAGAA TTCAAGCTTCTGCTTACTAC CAAGCTTCTGCTTACTTTAC GCTTCTGCTTACCGGAAGAA	0.724725	0.49113	0.205004	1	21002740_21002742	EIF4G3;NM_001198802;start_codon
id_21219955_21219957_1_21219972_f	3	3	TACCAGACTTCGCACTTGTG ACCAGACTTCGCACTTTGTG CCAGACTTCGCACTTTTGTG	0.632321	0.412887	0.154285	1	21219955_21219957	ECE1;NM_001397;stop_codon
id_21279432_21279434_1_21279394_f	2	3	GCCCCGCTTCCCTTGGAGGA CCCCGCTTCCCTTGGAAGGA CGGGCCCCGCTTCCCTTGGA	0.586316	0.445218	0.141098	1	21279432_21279434	ECE1;NM_001113347;start_codon
id_21290196_21290198_1_21290173_f	3	4	CTGCAAGGCCAAATGCAGCA TGCAAGGCCAAATGCAAGCA GCAAGGCCAAATGCAAAGCA CATCTGCAAGGCCAAATGCA	1.28686	0.636352	0.396506	1	21290196_21290198	ECE1;NM_001113349;start_codon
id_21290412_21290414_1_21290441_f	3	5	AGACGCCTGGTCCCGCTGCC ATCCCGGCCACCCGGGCAAG GACGCCTGGTCCCGGGTGGC CATCCCGGCCACCCGGGACC TCCCGGCCACCCGGGCCAAG	0.912541	0.633249	0.226462	1	21290412_21290414	ECE1;NM_001397;start_codon
id_21445087_21445089_1_21445080_r	2	2	AGTCAGTGGCATCCCCAGTG TGCTCTTGGCCTCCACACTT	0.493466	0.3631	0.130367	1	21445087_21445089	NBPF3;NM_001256417;start_codon
id_21483384_21483386_1_21483348_f	2	4	GACAGTGATAAGGCACCACC TTTGACAGTGATAAGGCACC TGACAGTGATAAGGCACACC TCCCATCTGGAAGGCCAGGT	0.585095	0.467687	0.117408	1	21483384_21483386	NBPF3;NM_001256417;stop_codon
id_21554082_21554084_1_21554095_r	2	2	CCAATGGCCAGTACTAAGAA CAATGGCCAGTACTAAAGAA	0.522869	0.389648	0.13322	1	21554082_21554084	ALPL;NM_000478;start_codon
id_21560680_21560682_1_21560661_r	2	3	ATTTCAGTGTCTCTTGCGCT ATATTTCAGTGTCTCTTGCT TTTCAGTGTCTCTTGCCGCT	0.685901	0.536649	0.149253	1	21560680_21560682	ALPL;NM_001177520;start_codon
id_21560730_21560732_1_21560756_r	2	3	CACCCCTCCCACAGGCCCCT TTCCACCCCTCCCACAGGCC CTGGGAGATGGTGAGGCCTG	0.648567	0.533684	0.114883	1	21560730_21560732	ALPL;NM_001127501;start_codon
id_21577646_21577648_1_21577606_r	3	4	GAGGGCCAGCGCGAGCAGCA GAGGGCCAGCGCGAGCAAGC GTAGAGGGCCAGCGCGAGCA GGGCCAGCGCGAGCAAAGCA	0.823413	0.521052	0.212789	1	21577646_21577648	ALPL;NM_000478;stop_codon
id_21597720_21597722_1_21597668_f	3	3	CCCACCAAACACAAGCTGAG CCCACCAAACACAAGCTTGA CCACCAAACACAAGCTTTGA	0.95975	0.630895	0.297411	1	21597720_21597722	RAP1GAP;NM_002885;stop_codon
id_21620030_21620032_1_21620001_r	3	5	TGCAGGTGAGGATGGCTCTG GCAGGTGAGGATGGCTTCTG AGGTGAGGATGGCCTGTTCT AGGTGAGGATGGCCTGTTCT CAGGTGAGGATGGCTTTCTG	0.802483	0.54071	0.228156	1	21620030_21620032	RAP1GAP;NM_002885;start_codon
id_21651820_21651822_1_21651793_r	2	3	GAAGCGCAGCTTCACCTTCG GAAGCGCAGCTTCACCTTTC CCTACCCGCCGTAGGCCCCG	0.516468	0.396547	0.119921	1	21651820_21651822	RAP1GAP;NM_001145658;start_codon
id_21679417_21679419_1_21679380_r	3	5	CTGCTAAGAAATGACCAGAG ACTGCTAAGAAATGACCAAG GCTGACTGCTAAGAAATGAG CAAACTCCTCTTCCCCTCTT CTGCTAAGAAATGACAAGAG	0.961905	0.598036	0.264176	1	21679417_21679419	USP48;NM_032236;stop_codon
id_21728562_21728564_1_21728532_f	2	2	TAAAAAAACAAGGCACTTAA AAAAAAACAAGGCACTTTAA	0.59592	0.508141	0.0877796	1	21728562_21728564	USP48;NM_001032730;stop_codon
id_21782955_21782957_1_21782947_f	3	4	CTTCTCCAGCTGCAGCCGCG TTCTCCAGCTGCAGCCCGCG TCTCCAGCTGCAGCCCCGCG CGCCTTCTCCAGCTGCAGCG	0.821974	0.487937	0.223837	1	21782955_21782957	USP48;NM_001032730;start_codon
id_21812452_21812454_1_21812451_r	3	5	AAGACAACAAGCCTCCATCC CTGGGCACAGCAGAGCCTGG CACAGCAGAGCCTGGATTGG CAGAAGACAACAAGCCTCCA GCAGAAGACAACAAGCCTCC	0.754042	0.557614	0.165531	1	21812452_21812454	LDLRAD2;NM_001013693;start_codon
id_21822213_21822215_1_21822185_r	3	5	GCCTGTGGATGGGGCAGAGC AGCCTGTGGATGGGGCAGCA GTGGAGCCTGTGGATGGGGC GTGGAGCCTGTGGATGGGGC AGCCTGTGGATGGGGCAAGC	0.789145	0.566085	0.185343	1	21822213_21822215	LDLRAD2;NM_001013693;stop_codon
id_21823316_21823318_1_21823298_f	3	4	GTGGCCCGGGAGTCCGTGTG GGCACCTGCCTGCCCCACAA CGGGAGTCCGTTGTTGGGGC GCGTGGCCCGGGAGTCCGTT	0.760729	0.516304	0.198418	1	21823316_21823318	HSPG2;NM_005529;stop_codon
id_21937215_21937217_1_21937172_r	2	2	CTGCTGGCGCTGCTGCTGCA GGCGCTGCTGCTTGCACGGG	0.792845	0.707579	0.085266	1	21937215_21937217	HSPG2;NM_005529;start_codon
id_21977040_21977042_1_21977026_r	3	5	ATCATGAGTTTTGCGATGAT TCATGAGTTTTGCGATTGAT TGAGTTTTGCGATAGGAAAA CATGAGTTTTGCGATTTGAT TGAGTTTTGCGATAGGAAAA	0.995663	0.583251	0.307393	1	21977040_21977042	CELA3B;NM_007352;start_codon
id_21989277_21989279_1_21989292_r	3	5	ATCGATCAGCACTGCCAGCT ACTAGAACCAAGGCCCAGCT CGATCAGCACTGCTGGGCCT TCGATCAGCACTGCCAAGCT CGATCAGCACTGCCAAGCCT	0.778314	0.481053	0.219365	1	21989277_21989279	CELA3B;NM_007352;stop_codon
id_22001675_22001677_1_22001661_r	3	5	ATCATGAGTTTTGTGATGAT TCATGAGTTTTGTGATTGAT AGCATCATGAGTTTTGTGAT CATGAGTTTTGTGATTTGAT AGCATCATGAGTTTTGTGAT	0.932448	0.548122	0.287548	1	22001675_22001677	CELA3A;NM_005747;start_codon
id_22012465_22012467_1_22012480_r	3	5	ATCGATCAGCACTGCCAGCT ACTAGAACCAAGGCCCAGCT CGATCAGCACTGCTGGGCCT TCGATCAGCACTGCCAAGCT CGATCAGCACTGCCAAGCCT	0.778314	0.481053	0.219365	1	22012465_22012467	CELA3A;NM_005747;stop_codon
id_22078479_22078481_1_22078501_f	3	5	ACAATTAAGTGTGTTGTTGT CAGACAATTAAGTGTGTTGT ATGCAGACAATTAAGTGTGT ACAATTAAGTGTGTTGTTTG CAGCAATGCAGACAATTAAG	0.620069	0.429608	0.164566	1	22078479_22078481	CDC42;NM_001039802;start_codon
id_22090030_22090032_1_22089987_r	3	5	TTGAGTTTCCGGAGGCTCGA TGAGTTTCCGGAGGCTTCGA TGAGTTTCCGGAGGGCAGCT TGAGTTTCCGGAGGCTTTCG CTTTTGGGTTGAGTTTCCGA	0.779396	0.550757	0.189255	1	22090030_22090032	CDC42;NM_044472;stop_codon
id_22091515_22091517_1_22091537_r	3	3	CCGACACCAGCTGTGCAGAA CGACACCAGCTGTGCAAGAA GACACCAGCTGTGCAAAGAA	0.92847	0.601709	0.23862	1	22091515_22091517	CDC42;NM_001039802;stop_codon
id_22120050_22120052_1_22120006_f	2	3	TTAAATTATCGGCCTTCCCT AACCACCTAGTGGCCCAGGA TTAAATTATCGGCCACTAGG	0.596445	0.459594	0.136851	1	22120050_22120052	WNT4;NM_030761;stop_codon
id_22142920_22142922_1_22142910_f	3	3	AGCGAACGCAGGCACGAGCG GCGAACGCAGGCACGAAGCG CGAACGCAGGCACGAAAGCG	0.657775	0.396407	0.178298	1	22142920_22142922	WNT4;NM_030761;start_codon
id_22489949_22489951_1_22489902_f	3	5	TCCTCCCAAAGCCAACTCTA CCTCCCAAAGCCAACTTCTA TGTCCTCCCAAAGCCAACTA TGTCCTCCCAAAGCCAACTA CTCCCAAAGCCAACTTTCTA	0.807783	0.570111	0.194898	1	22489949_22489951	ZBTB40;NM_001083621;start_codon
id_22526394_22526396_1_22526436_f	3	5	TTCCTGCGTTTGCAGCAGAG TGCGTTTGCAGCAAGAGAGG GCCTTCCTGCGTTTGCAGCA CCTGCGTTTGCAGCAAGAGG CTTCCTGCGTTTGCAGCAAG	0.988521	0.624379	0.258219	1	22526394_22526396	ZBTB40;NM_001083621;stop_codon
id_22563636_22563638_1_22563666_r	3	5	CCGTGACGACCCAGAGCGCA CGTGACGACCCAGAGCCGCA GGCCGTGACGACCCAGAGCA GTGACGACCCAGAGCCCGCA GCCGTGACGACCCAGAAGCA	0.680602	0.445954	0.175792	1	22563636_22563638	EPHA8;NM_001006943;start_codon
id_22589377_22589379_1_22589422_f	3	5	GAGAAATCCCAAAAGCTCAG ATCCCAAAAGCTTCAGAGGC GTAAGAGAAATCCCAAAAGC TCCCAAAAGCTTCAGAAGGC AAATCCCAAAAGCTTCAGGC	0.695532	0.503561	0.162202	1	22589377_22589379	EPHA8;NM_001006943;stop_codon
id_22601739_22601741_1_22601751_f	3	3	CCTCTGATGTACAGCCAGCA CTCTGATGTACAGCCAAGCA TCTGATGTACAGCCAAAGCA	0.954873	0.557869	0.268527	1	22601739_22601741	EPHA8;NM_020526;stop_codon
id_22637617_22637619_1_22637618_f	3	5	CTCCACAGAGGCATCATGGA TCCACAGAGGCATCATTGGA CCATCCCCGGGGACCCTCTG CCACAGAGGCATCATTTGGA CCTCCCGTGTCTCCACAGAA	0.75403	0.513968	0.183278	1	22637617_22637619	C1QA;NM_015991;start_codon
id_22639405_22639407_1_22639407_f	3	5	TCTTCCCATCTGCCTGAGCC TCCTCATCTTCCCATCTGCC CTTCCCATCTGCCTGAAGCC CCTCATCTTCCCATCTTGCC TTCCCATCTGCCTGAAAGCC	0.899288	0.572404	0.257485	1	22639405_22639407	C1QA;NM_015991;stop_codon
id_22644024_22644026_1_22644017_f	3	5	TCCCTCCCAGTTCCTTCTCC TCTCCCTCCCAGTTCCTTCC GCTCTCTCCCTCCCAGTTCC GCTCTCTCCCTCCCAGTTCC TCTCCCTCCCAGTTCCTTTC	0.857428	0.565221	0.242901	1	22644024_22644026	C1QC;NM_172369;start_codon
id_22647781_22647783_1_22647733_f	2	3	CTACGACATGGTGGGCATCC ACGACATGGTGGGCAATCCA CTACTACGACATGGTGGGCA	0.527085	0.448412	0.0786736	1	22647781_22647783	C1QC;NM_172369;stop_codon
id_22659457_22659459_1_22659420_r	3	2	TGTGGAGAAGACAATGTGAG GTGGAGAAGACAATGTTGAG	0.646055	0.49004	0.156015	1	22659457_22659459	C1QB;NM_000491;start_codon
id_22661384_22661386_1_22661424_r	2	2	GTAGAGTGAGCGTTGCTGGC AGAGTGAGCGTTGCTTGGCA	0.533597	0.433968	0.0996282	1	22661384_22661386	C1QB;NM_000491;stop_codon
id_22710983_22710985_1_22711009_r	3	3	CAGCGGCAGCAGCAGCAGCG AGCGGCAGCAGCAGCAAGCG GCGGCAGCAGCAGCAAAGCG	1.0078	0.669367	0.229409	1	22710983_22710985	EPHB2;NM_001309192;start_codon
id_22913568_22913570_1_22913550_r	2	4	AAACCTCCACAGACTGAATC AATGTCAAACCTCCACAGAC AACCTCCACAGACTGAAATC CAAACCTCCACAGACTGATC	0.595293	0.46457	0.130723	1	22913568_22913570	EPHB2;NM_001309192;stop_codon
id_22913868_22913870_1_22913859_f	2	2	AAGCAATGACTGTTCTTGCG AAAGCAATGACTGTTCTTTG	0.578422	0.500978	0.0774442	1	22913868_22913870	EPHB2;NM_001309193;stop_codon
id_22953043_22953045_1_22953072_r	3	3	TACAGAGTGCTGCGGCTGCG TACAGAGTGCTGCGGCTTGC ACGTACAGAGTGCTGCGGCG	1.03448	0.703769	0.273984	1	22953043_22953045	LACTBL1;NM_001289974;stop_codon
id_22965428_22965430_1_22965460_r	3	5	TTCCCTCTGACTGACCCCCA CTTCCCTCTGACTGACCCAA CTTCCCTCTGACTGACCAAG CTTCCCTCTGACTGACCAAG CTTCCCTCTGACTGACCCCA	0.841075	0.577224	0.202918	1	22965428_22965430	LACTBL1;NM_001289974;start_codon
id_23010901_23010903_1_23010890_r	3	5	CCAGCTAATGAGGCCGAGGC TAATGAGGCCGAAGGCGGGC CCCCAGCTAATGAGGCGGGC CATCGGCAGAGGCCAGCCTT GTTCCCCCAGCTAATGAGGC	0.547421	0.350553	0.153938	1	23010901_23010903	C1orf234;NM_001242521;stop_codon
id_23014045_23014045_1_23014007_f	2	4	CCAAGCTGCCACTGCTCCTA GCCAAGCTGCCACTGCTCTA TGCCTCCGCAGGCACCATAG CAGCCAAGCTGCCACTGCTA	0.547658	0.414734	0.132923	1	23014045_23014045	C1orf234;NM_001242521;start_codon
id_23019597_23019599_1_23019612_f	2	4	GATGTTATCTGGGAAGAAGG CGAGATGTTATCTGGGAAGG AGATGTTATCTGGGAAGAGG AGATGTTATCTGGGAAGCCG	0.486309	0.410741	0.0755675	1	23019597_23019599	KDM1A;NM_001009999;start_codon
id_23083362_23083364_1_23083327_f	3	5	CTGCCTCGCCAGGCCACACC CGCTGCCTCGCCAGGCCACC TGCCTCGCCAGGCCACCACC CTGTGCAGGAACACCTGGCG CCATGTATACGCTGCCTCGC	0.69997	0.531623	0.155167	1	23083362_23083364	KDM1A;NM_001009999;stop_codon
id_23088895_23088897_1_23088889_r	3	5	TGAGGAGAACTGAGCCCGCT GTGCTGAGGAGAACTGAGCT CAGACAACAGACACCCAGCG AGACAACAGACACCCAAGCG TGCTGAGGAGAACTGAAGCT	0.802381	0.483362	0.262089	1	23088895_23088897	LUZP1;NM_001142546;stop_codon
id_23094259_23094261_1_23094241_r	3	5	GGCCGAATTTACAAGCTACA GCCGAATTTACAAGCTTACA TAGACATGGCCGAATTTACA CCGAATTTACAAGCTTTACA GGCCGTCTCCTTGTAAAATT	0.961246	0.699987	0.198353	1	23094259_23094261	LUZP1;NM_001142546;start_codon
id_23193086_23193088_1_23193087_f	2	2	CATCACCGAATAAGACTAGG ATCACCGAATAAGACTTAGG	0.554058	0.434606	0.119453	1	23193086_23193088	HTR1D;NM_000864;stop_codon
id_23194217_23194219_1_23194209_f	3	4	TTCTGCTGACTGGTTCAGTG TCTGCTGACTGGTTCAAGTG CTGCTGACTGGTTCAAAGTG AAGGCCTTCTGCTGACTGGT	0.938637	0.576054	0.265228	1	23194217_23194219	HTR1D;NM_000864;start_codon
id_23310454_23310456_1_23310416_r	3	5	TGATACTGGCAAGATACGAT GAAAATGATACTGGCAAGAT GATACTGGCAAGATACCGAT AAAATGATACTGGCAAAGAT GAAAATGATACTGGCAAGAT	0.616337	0.39001	0.182008	1	23310454_23310456	HNRNPR;NM_005826;stop_codon
id_23341006_23341008_1_23340993_r	3	4	AAAATGGCTAATCAGGTGAA AAATGGCTAATCAGGTTGAA AATGGCTAATCAGGTTTGAA AAATGGCTAATCAGGTAATG	0.924411	0.551302	0.266828	1	23341006_23341008	HNRNPR;NM_005826;start_codon
id_23368003_23368005_1_23368013_f	3	5	GGCTGCCATCTCGAGCACAA GCTGCCATCTCGAGCAACAA GGTGGCTGCCATCTCGAGCA GTGGCTGCCATCTCGAAGCA GCTGCCATCTCGAGCAAACA	0.723179	0.470641	0.204696	1	23368003_23368005	ZNF436;NM_030634;start_codon
id_23381466_23381468_1_23381485_f	3	3	GCAGAACTACAAAACCAGAA CAGAACTACAAAACCAAGAA AGAACTACAAAACCAAAGAA	0.673414	0.44645	0.166869	1	23381466_23381468	TCEA3;NM_003196;stop_codon
id_23424631_23424633_1_23424634_r	3	5	CCGGGCGTCGCGGGCCAACA TCCTCTTCCTGGCCCATGTT CCGGGCGTCGCGGGCCACAT GGGCGTCGCGGGCCAGGAAG GGGCGTCGCGGGCCAAACAA	0.855339	0.561642	0.241108	1	23424631_23424633	TCEA3;NM_003196;start_codon
id_23429856_23429858_1_23429827_r	2	2	GCCCCCACATGCCCCATGCT AACATTGGGGCCTAGCAATG	0.535469	0.394272	0.141197	1	23429856_23429858	ASAP3;NM_001143778;stop_codon
id_23484131_23484133_1_23484092_r	3	5	CGAGTTCCTGGCCGTCACCG CGCCGAGTTCCTGGCCGCGG TTCCTGGCCGTCAACCGCGG AGCGTCGCCGAGTTCCTGGC GCCGGGGAGCTGAGGTCCTC	0.903097	0.607887	0.210033	1	23484131_23484133	ASAP3;NM_001143778;start_codon
id_23509880_23509882_1_23509831_f	3	4	GGGCTGTCAGCCTGTCTGTG ACTCTACCTCCTCACAAGAC AGAGGGGCTGTCAGCCTGTG GCTGTCAGCCTGTCTTTGTG	0.899437	0.557399	0.237984	1	23509880_23509882	E2F2;NM_004091;stop_codon
id_23530791_23530793_1_23530798_f	3	3	CCCTTGCAGCATAGCGAGTA CCTTGCAGCATAGCGAAGTA CTTGCAGCATAGCGAAAGTA	0.78404	0.4395	0.233769	1	23530791_23530793	E2F2;NM_004091;start_codon
id_23558960_23558962_1_23558959_r	3	3	AGGAGCTTTTGCCACTGACT GGTGTCAGGACACGGCCGAG GTGTCAGGACACGGCCCGAG	0.609564	0.41864	0.167944	1	23558960_23558962	ID3;NM_002167;stop_codon
id_23559424_23559426_1_23559456_r	3	5	CTTTTGGTTTTCTTTCTCTT TTTTGGTTTTCTTTCTTCTT TTCTTTTGGTTTTCTTTCTT TTCTTTTGGTTTTCTTTCTT GACTTCTTTTGGTTTTCTTT	0.83724	0.520406	0.248316	1	23559424_23559426	ID3;NM_002167;start_codon
id_23691824_23691826_1_23691776_f	3	5	AGCCCGCCTCCTGGCCCATA AGAGCCCGCCTCCTGGCCCT GCCCGCCTCCTGGCCCCATA AGCTTCCGGCCGAGGCCAGG CCCGCCTCCTGGCCCCCATA	0.609521	0.409044	0.161976	1	23691824_23691826	RPL11;NM_000975;start_codon
id_23696371_23696373_1_23696346_f	2	2	CTCTTCTCTTTCAGTATGAT CTCTTCTCTTTCAGTATTGA	0.552014	0.438575	0.113439	1	23696371_23696373	RPL11;NM_000975;stop_codon
id_23743426_23743428_1_23743419_f	3	4	GCGCGCTTCCGTCTCCGCCG CAGGCGCGCTTCCGTCTCCG CCAGGCGCGCTTCCGTCTTC AGGGGCCAGGCGCGCTTCCG	0.61478	0.364424	0.184631	1	23743426_23743428	TCEB3;NM_003198;start_codon
id_23759571_23759573_1_23759616_f	2	3	TCTGGGGAGGCAGGAATACA CTGGGGAGGCAGGAATTACA TCTGGGGAGGCAGGACAGTG	0.560362	0.440422	0.11994	1	23759571_23759573	TCEB3;NM_003198;stop_codon
id_23778516_23778518_1_23778537_f	3	5	GCACGGTCACAGCCACGGCG CATGTCGCACGGTCACAGCG ACGGTCACAGCCACGGGCGG ATGTCGCACGGTCACAAGCG GTCGCACGGTCACAGCCACG	0.690084	0.413586	0.201768	1	23778516_23778518	PITHD1;NM_020362;start_codon
id_23787374_23787376_1_23787355_r	3	4	GGAAATAAAGTGTGTCTGTG GGAAATAAAGTGTGTCTTGT CTTAGGAAATAAAGTGTGTG GAAATAAAGTGTGTCTTTGT	0.866343	0.594667	0.212836	1	23787374_23787376	PITHD1;NM_020362;stop_codon
id_23792683_23792685_1_23792668_r	3	5	ACATACACCACACGGCTCCA ACACCACACGGCTTCCACGG ACACATACACCACACGGCGG ATACACCACACGGCTTCCAA TTACCACACATACACCACAC	0.989718	0.667828	0.250266	1	23792683_23792685	LYPLA2;NM_007260;start_codon
id_23794730_23794732_1_23794764_f	3	5	AGTGCAGTACCCCAGCTCAT AGTGCAGTACCCCAGCTTCA ATGGTGCCACGCTTGCTTGC GGCCCCAGTGCAGTACCCCA CTGAGTCCCCCATGAAAGCT	0.581659	0.408797	0.160666	1	23794730_23794732	LYPLA2;NM_007260;stop_codon
id_23795949_23795951_1_23795929_f	3	5	CTGCTGCTTTTCCTGGTCCT CAGCTGCTGCTTTTCCTGGT CCCTCCCCTACCAAGGAACC CTGCTGCTTTTCCTTGGTAG GGCAGCTGCTGCTTTTCCTC	0.618472	0.430704	0.163376	1	23795949_23795951	GALE;NM_000403;stop_codon
id_23799005_23799007_1_23798954_f	3	4	CCAGCAGCTCCAGCACCGTG CAGCAGCTCCAGCACCCGTG TCCAGCAGCTCCAGCACGTG GCTACATTGGCAGCCACACG	0.766057	0.54823	0.161713	1	23799005_23799007	GALE;NM_000403;start_codon
id_23802463_23802465_1_23802508_f	2	3	TGGAGCTAGTTTTTCTGTTC CACTTTGGAGCTAGTTTTTC CACTTTGGAGCTAGTTTTCA	0.490004	0.391167	0.0988373	1	23802463_23802465	HMGCL;NM_001166059;stop_codon
id_23825413_23825415_1_23825434_r	3	5	GGCCCAGCTGGACTGCCGCG GCCCAGCTGGACTGCCCGCG CGGGGCCCAGCTGGACTGCG CGGGGCCCAGCTGGACTGCG GGCCCAGCTGGACTGCCCCG	0.930184	0.585701	0.30579	1	23825413_23825415	HMGCL;NM_001166059;start_codon
id_23845715_23845717_1_23845752_f	3	5	TATAGTCCAAGCAAACTCTG TATAGTCCAAGCAAACTGCG ATAGTCCAAGCAAACTTCTG TATAGTCCAAGCAAACTTGC GTCCAAGCAAACTTTCTGCG	0.977091	0.610367	0.279354	1	23845715_23845717	FUCA1;NM_000147;stop_codon
id_23868284_23868286_1_23868296_r	3	3	GAGTGGGCCGCGTCGCTGAG GAGTGGGCCGCGTCGCTTGA GTGGGCCGCGTCGCTTTGAG	0.943384	0.646811	0.219912	1	23868284_23868286	FUCA1;NM_000147;start_codon
id_23874535_23874537_1_23874544_f	2	2	GGCCTCATCAGCAATCAGAG GCCTCATCAGCAATCAAGAG	0.577985	0.432624	0.145361	1	23874535_23874537	CNR2;NM_001841;stop_codon
id_23875615_23875617_1_23875630_r	3	5	CAAGCTCAGTGGAATCTGAA AAGCTCAGTGGAATCTTGAA TCTAGACAAGCTCAGTGGAA AGCTCAGTGGAATCTTTGAA TTCTAGACAAGCTCAGTGAA	1.02946	0.683146	0.23104	1	23875615_23875617	CNR2;NM_001841;start_codon
id_23961458_23961460_1_23961430_r	3	2	CTTTGTCACCTACAAGTGAA TTTGTCACCTACAAGTTGAA	0.891145	0.616303	0.274842	1	23961458_23961460	PNRC2;NM_017761;start_codon
id_23961875_23961877_1_23961859_r	2	2	TTATACCTGTACTTTAAGTA TATACCTGTACTTTAAAGTA	0.544576	0.397388	0.147188	1	23961875_23961877	PNRC2;NM_017761;stop_codon
id_23967663_23967665_1_23967697_f	2	3	GTAGTAAGCAGAACTGTACT TAGTAAGCAGAACTGTTACT TGAAGTGTAGTAAGCAGAAC	0.618358	0.480364	0.137994	1	23967663_23967665	SRSF10;NM_001300937;stop_codon
id_23967926_23967928_1_23967950_f	2	2	CATTTTTCTTCTTGCTTACT ATTTTTCTTCTTGCTTTACT	0.605461	0.501597	0.103864	1	23967926_23967928	SRSF10;NM_001191006;stop_codon
id_23971142_23971144_1_23971126_f	2	3	TACATGCCTAAAAATGACCA TGATAGTATAAACCATTTTT ACATGCCTAAAAATGAACCA	0.548711	0.437805	0.110906	1	23971142_23971144	SRSF10;NM_054016;stop_codon
id_23980253_23980255_1_23980228_f	3	5	CTGACGAACAGAGACGTGTT GACGAACAGAGACGTTGTTG CTGACGAACAGAGACGTTGG CTGACGAACAGAGACGTTGG CTGACGAACAGAGACGTGGG	1.00736	0.670022	0.252531	1	23980253_23980255	SRSF10;NM_054016;start_codon
id_24057364_24057366_1_24057347_f	3	3	GACTAGACTCAGACTGTGCC ACTAGACTCAGACTGTTGCC CTAGACTCAGACTGTTTGCC	0.694703	0.453555	0.195559	1	24057364_24057366	MYOM3;NM_152372;stop_codon
id_24108634_24108636_1_24108621_f	3	4	CCCGCACCTCCCAAGCTGTG ATGACTCTGCCGCACAAGCT CGCACCTCCCAAGCTTTGTG GTAACCATGACTCTGCCGCT	0.946343	0.617676	0.224392	1	24108634_24108636	MYOM3;NM_152372;start_codon
id_24120805_24120807_1_24120824_f	2	2	GGACTCCCACTGCACAGTCA GACTCCCACTGCACAGGGCC	0.625978	0.502265	0.123713	1	24120805_24120807	IL22RA1;NM_021258;stop_codon
id_24143080_24143082_1_24143125_r	3	3	CCCAGCCCTCTCTCTGTGCA CCAGCCCTCTCTCTGTTGCA CAGCCCTCTCTCTGTTTGCA	1.00428	0.597098	0.279071	1	24143080_24143082	IL22RA1;NM_021258;start_codon
id_24157130_24157132_1_24157161_r	3	5	AGAGGACCGAGGACAGGGGC CCAGAGGACCGAGGACAGGC CAGAGGACCGAGGACAGGGC CCAGAGGACCGAGGACATTG CCAATGTCCGGCCTTGTCCT	0.563974	0.38553	0.156834	1	24157130_24157132	IFNLR1;NM_173064;stop_codon
id_24157827_24157829_1_24157846_f	3	4	TTCACGGACTCTGGTCTGCT TTCACGGACTCTGGTCTTGC CACGGACTCTGGTCTTTGCT TTCACGGACTCTGGGCTGAA	0.818169	0.547504	0.175403	1	24157827_24157829	IFNLR1;NM_173065;stop_codon
id_24323086_24323088_1_24323103_r	3	2	CTACAGAAAAATAGGAAGAA TACAGAAAAATAGGAAAGAA	0.84004	0.611668	0.228372	1	24323086_24323088	GRHL3;NM_021180;start_codon
id_24331547_24331549_1_24331538_f	3	5	CCCGTTGACAGCTGCCACAA CCGTTGACAGCTGCCAACAA TTGACTCTCATCATGGCCTT TTGACTCTCATCATGGCCTT CTCTCATCATGGCCTTTGTT	0.737113	0.476122	0.212581	1	24331547_24331549	GRHL3;NM_001195010;start_codon
id_24354486_24354488_1_24354519_f	3	4	CCAAACCCTCACGACCTGCA GTCCCTGCTGGCCCCTTGCA TCCCTGCTGGCCCCTTTGCA CAAACCCTCACGACCTTGCA	1.19313	0.65398	0.379046	1	24354486_24354488	GRHL3;NM_198173;stop_codon
id_24358543_24358545_1_24358545_r	3	3	AAATGGATCCCGGTTCTGTA AATGGATCCCGGTTCTTGTA GTGACATCCCTACAAAGAAC	0.969039	0.641974	0.254828	1	24358543_24358545	STPG1;NM_001199013;stop_codon
id_24364369_24364371_1_24364393_f	3	4	CCACCTGGAGGAGAGGTGGA CACCTGGAGGAGAGGTTGGA ACCTGGAGGAGAGGTTTGGA CACCCACCTGGAGGAGAGGA	0.621203	0.431995	0.152677	1	24364369_24364371	GRHL3;NM_198174;stop_codon
id_24383914_24383916_1_24383959_f	2	2	CACTGTTGGACACCGGTGAC ACTGTTGGACACCGGTTGAC	0.533581	0.383658	0.149923	1	24383914_24383916	STPG1;NM_001199014;start_codon
id_24401364_24401366_1_24401322_r	3	3	CGTGCCAGTGAAGTACAGAA GTGCCAGTGAAGTACAAGAA TGCCAGTGAAGTACAAAGAA	0.829952	0.576725	0.187132	1	24401364_24401366	STPG1;NM_178122;start_codon
id_24419548_24419550_1_24419545_f	3	5	GATGCGCCACTAGACCACCA ATGCGCCACTAGACCATGGA GCCACTAGACCAACCATGGA TGCGCCACTAGACCATTGGA CCACTAGACCAACCATTGGA	0.862458	0.526668	0.232413	1	24419548_24419550	NIPAL3;NM_020448;start_codon
id_24469183_24469185_1_24469218_r	3	4	TGAACCACTGTCAGCCTGGA ATTTATAACTGTCCCCTCCA TTTATAACTGTCCCCTTCCA CTCTATTTATAACTGTCCCA	0.735074	0.472691	0.197791	1	24469183_24469185	NIPAL3;NM_020448;stop_codon
id_24514373_24514375_1_24514412_r	3	2	CAGTGCTACACAGATCTGAC AGTGCTACACAGATCTTGAC	0.70407	0.543871	0.160199	1	24514373_24514375	RCAN3;NM_001251977;start_codon
id_24533089_24533091_1_24533079_r	3	3	GCCGGACATCTGCACCTGCA TGAGCGTCTCGCTCCCTGCA CCGGACATCTGCACCTTGCA	1.14688	0.610468	0.368698	1	24533089_24533091	RCAN3;NM_001251984;start_codon
id_24535243_24535245_1_24535273_f	3	3	ACCTTTGATTGCGCGCTGTG CCTTTGATTGCGCGCTTGTG CTTTGATTGCGCGCTTTGTG	1.30925	0.763779	0.364319	1	24535243_24535245	RCAN3;NM_001251985;stop_codon
id_24535275_24535277_1_24535273_f	3	3	ACCTTTGATTGCGCGCTGTG CCTTTGATTGCGCGCTTGTG CTTTGATTGCGCGCTTTGTG	1.30925	0.763779	0.364319	1	24535275_24535277	RCAN3;NM_001251977;stop_codon
id_24595431_24595433_1_24595448_f	3	5	TGACCACAGCCACCCCTCTG AGAAGAAGGTGGTATCCCCC GAAGGTGGTATCCCCCAGAA GACCACAGCCACCCCTTCTT AGATGACCACAGCCACCCCT	0.863435	0.547929	0.231035	1	24595431_24595433	NCMAP;NM_001010980;start_codon
id_24605745_24605747_1_24605782_r	2	3	TTGACTCTGGAGAGGCTCTT TGACTCTGGAGAGGCTTCTT TCTTGACTCTGGAGAGGCTT	0.572607	0.473947	0.0986599	1	24605745_24605747	NCMAP;NM_001010980;stop_codon
id_24643327_24643329_1_24643348_r	3	5	GCCCGGCGCTTCTACTTACG CCCGGCGCTTCTACTTTACG CGGCGCCCGGCGCTTCTACG CCGGCGCTTCTACTTTTACG GGCGCCCGGCGCTTCTTACG	0.779278	0.479075	0.231792	1	24643327_24643329	SRRM1;NM_005839;start_codon
id_24672284_24672286_1_24672277_r	3	3	CATTTCCCCCTAAGACTGTG CATTTCCCCCTAAGACTTGT TTTCCCCCTAAGACTTTGTG	1.01758	0.697878	0.252803	1	24672284_24672286	SRRM1;NM_005839;stop_codon
id_24745554_24745556_1_24745606_r	3	4	TTGACGAAGAGCTCGATGAG TGACGAAGAGCTCGATTGAG GACGAAGAGCTCGATTTGAG CACCTTGACGAAGAGCTCGA	0.915934	0.510567	0.275909	1	24745554_24745556	CLIC4;NM_013943;start_codon
id_24902122_24902124_1_24902152_r	3	5	CCTGAGCACGCCAGGCCGCA CTGAGCACGCCAGGCCCGCA CACACGGCCTCATCCATGCC CACACGGCCTCATCCATGCG ACACGGCCTCATCCATTGCC	0.748726	0.470835	0.199801	1	24902122_24902124	RUNX3;NM_001031680;stop_codon
id_24929866_24929868_1_24929892_r	3	4	CCGCGCCGTCTCCGCCTGCC CGCGCCGTCTCCGCCTTGCC GCGCCGTCTCCGCCTTTGCC GAAGCCGCGCCGTCTCCGCC	0.854589	0.511088	0.247977	1	24929866_24929868	RUNX3;NM_004350;start_codon
id_24964569_24964571_1_24964577_r	3	5	TTCTCGCCTTCTTCAGAGCG TCTCGCCTTCTTCAGAAGCG AATTCTCGCCTTCTTCAGCG CTCGCCTTCTTCAGAAAGCG ATTCTCGCCTTCTTCAAGCG	0.963206	0.564357	0.269062	1	24964569_24964571	RUNX3;NM_001031680;start_codon
id_25223266_25223268_1_25223234_r	3	5	TGTTTATAGAAGCTTGAGAA GTTTATAGAAGCTTGAAGAA TGTTTATAGAAGCTTGAATG TTTATAGAAGCTTGAAAGAA TGTTTATAGAAGCTTGAATG	0.842166	0.501595	0.246148	1	25223266_25223268	SYF2;NM_015484;stop_codon
id_25232465_25232467_1_25232423_f	3	4	CCAACAAAACCCCCGGTGTA CAACAAAACCCCCGGTTGTA AACAAAACCCCCGGTTTGTA CCGAGGTGAGTTCCACCCAC	0.893771	0.507016	0.244174	1	25232465_25232467	SYF2;NM_015484;start_codon
id_25242589_25242591_1_25242609_f	2	3	ATAGGTATCCACAGTCCATA AAAAAGTCCATATGGGACTG AAAAAAAGTCCATATGACTG	0.461292	0.363365	0.0979274	1	25242589_25242591	RSRP1;NM_020317;stop_codon
id_25246961_25246963_1_25246925_r	3	4	CATGTGGCCGGGCTCGCCGC CGACATGTGGCCGGGCTCGC AATCCTTCTCCTGCGAAGCC GGGCGAATCCTTCTCCTGCC	0.797695	0.499024	0.208105	1	25246961_25246963	RSRP1;NM_020317;start_codon
id_25272548_25272550_1_25272529_r	3	3	CCTGTGTCCGTCTCTGTGCA CTGTGTCCGTCTCTGTTGCA CTGTGTCCGTCTCTGTTTGC	0.930537	0.62258	0.276687	1	25272548_25272550	RHD;NM_001282869;start_codon
id_25300958_25300960_1_25301003_f	3	5	AGCCTATTTTGGGCTGTCTG GCCTATTTTGGGCTGTGGCC GCCTATTTTGGGCTGTTCTG GCCTATTTTGGGCTGTGGCC CCTATTTTGGGCTGTTTCTG	0.74356	0.519899	0.190673	1	25300958_25300960	RHD;NM_001282867;start_codon
id_25317050_25317052_1_25317085_f	3	3	TCTCCTGACAGGTCAGTGTG CTCCTGACAGGTCAGTTGTG TCCTGACAGGTCAGTTTGTG	0.973742	0.601641	0.242798	1	25317050_25317052	RHD;NM_001282872;stop_codon
id_25329013_25329015_1_25328977_r	3	3	CAAATGCAGGCAACAGTGAG AAATGCAGGCAACAGTTGAG AATGCAGGCAACAGTTTGAG	0.837981	0.559517	0.200287	1	25329013_25329015	RHD;NM_001282869;stop_codon
id_25329134_25329136_1_25329108_r	3	4	ATTCTACAGTGCATAATAAA TTCTACAGTGCATAATTAAA TCTACAGTGCATAATTTAAA TGTATTCTACAGTGCATAAA	0.823413	0.5566	0.215389	1	25329134_25329136	RHD;NM_001282870;stop_codon
id_25340487_25340489_1_25340532_f	3	4	CTCAGAATGCATTGACTGGG GCTCAGAATGCATTGACTTG AGATGCTCAGAATGCATTGG CTCAGAATGCATTGACCTTG	0.819266	0.514712	0.215266	1	25340487_25340489	TMEM50A;NM_014313;start_codon
id_25360703_25360705_1_25360737_f	3	5	CACAGCACAACAGCCCTGCA CAGCACAACAGCCCTTGCAT TTTCCCACAGCACAACAGCA AAAAAAACAAACAAACCCAA TTCCCACAGCACAACAAGCA	1.15589	0.807229	0.235538	1	25360703_25360705	TMEM50A;NM_014313;stop_codon
id_25370495_25370497_1_25370527_f	2	3	CTTTCCATATTTTGAGATTT ACAGGTTTGCTCCTAAAATA TTTCCATATTTTGAGAATTT	0.588758	0.511832	0.0769257	1	25370495_25370497	RHCE;NM_138617;stop_codon
id_25420784_25420786_1_25420741_f	3	4	TCCAGTGTTAGGGCGCAGAG CCAGTGTTAGGGCGCAAGAG CAGTGTTAGGGCGCAAAGAG CTGCTTCCAGTGTTAGGGGC	0.954101	0.602569	0.259014	1	25420784_25420786	RHCE;NM_138616;start_codon
id_25431099_25431101_1_25431088_r	3	3	CGCTTCATCCTCCCGCTGGG CGCTTCATCCTCCCGCTTGG GCCGCTTCATCCTCCCGCTT	0.810889	0.572191	0.188692	1	25431099_25431101	TMEM57;NM_018202;start_codon
id_25498464_25498466_1_25498458_r	3	5	CAGCTGGCCTTCATTTCTTC TTTACCAGCCCCTGAAATGA CACACAGCTGGCCTTCATTC TTACCAGCCCCTGAAAATGA CAACACACAGCTGGCCTTCA	0.879524	0.551196	0.266455	1	25498464_25498466	TMEM57;NM_018202;stop_codon
id_25543699_25543701_1_25543654_r	2	4	GCCGCAGCCAAAACTCCGTC GGCGGAAAGTTTTTCCTGAC TGCCGCAGCCAAAACTCGTC CGCTGCCGCAGCCAAAACTC	0.61794	0.491197	0.126744	1	25543699_25543701	LDLRAP1;NM_015627;start_codon
id_25566990_25566992_1_25567026_r	3	5	GCTTTGGTCCATCACGTGTC CTTTGGTCCATCACGTTGTC TGGCTTTGGTCCATCACGTC TTTGGTCCATCACGTTTGTC TGGCTTTGGTCCATCACGTC	0.914912	0.57636	0.253249	1	25566990_25566992	LDLRAP1;NM_015627;stop_codon
id_25617798_25617800_1_25617803_f	3	4	GCCGGGCCACGATGCTCATG GCCGGGCACTTTCCTCATCG CCGGGCACTTTCCTCAATCG GACGAAGCCGGGCACTTTCG	0.631032	0.40964	0.170647	1	25617798_25617800	MAN1C1;NM_020379;start_codon
id_25783787_25783789_1_25783754_r	3	3	CTCTGCCGGAGCTGTCTGAG TCTGCCGGAGCTGTCTTGAG CTGCCGGAGCTGTCTTTGAG	0.913187	0.585309	0.235867	1	25783787_25783789	MAN1C1;NM_020379;stop_codon
id_25783848_25783850_1_25783819_f	3	4	CGCCGCCCTGGGGCCGCCGC TGCCGCCGCCCTGGGGCCGC AGGCAAGGCATCCCTGCCCC TGCCGCCGCCCTGGGGCGCA	0.794069	0.542751	0.184411	1	25783848_25783850	MAN1C1;NM_001289010;stop_codon
id_25800231_25800233_1_25800187_r	2	2	CGGCCCGGGAAGCGAAAGAG CCCGGGAAGCGAAAAGAGCG	0.460859	0.357156	0.103703	1	25800231_25800233	SEPN1;NM_020451;start_codon
id_25815716_25815718_1_25815717_r	3	5	GATCCCGTCCAGGCACTCTA CCTCCAGCCCTAGAAGTGCC CCTCCTCCAGCCCTAGTGCC AGCCCTAGAAGTTGCCTGGA TCCAGCCCTAGTTGCCTGGA	0.967879	0.566587	0.283317	1	25815716_25815718	SEPN1;NM_020451;stop_codon
id_25823105_25823107_1_25823146_r	3	3	TCCCCACCATACCCCTGCCC GTGGTAAGGGGCATTCCCAG CTGTGGTAAGGGGCATTCCA	0.654219	0.460161	0.164527	1	25823105_25823107	MTFR1L;NM_001099625;start_codon
id_25829782_25829784_1_25829782_f	3	5	AGCAGCTTTGCAGACATGAT GCAGCTTTGCAGACATTGAT AGGCCAGCAGCTTTGCAGAT CAGCTTTGCAGACATTTGAT AGGCCAGCAGCTTTGCAGAT	0.601584	0.382826	0.176593	1	25829782_25829784	MTFR1L;NM_001099627;stop_codon
id_25834993_25834995_1_25834959_f	2	3	CCTACATCTCTATCATTTCA ATTTTCCTACATCTCTATCA CTACATCTCTATCATTTTCA	0.61889	0.480834	0.138056	1	25834993_25834995	AUNIP;NM_024037;stop_codon
id_25859355_25859357_1_25859356_r	2	3	TCGTCTCCTCAGCGGCCATG CGTCTCCTCAGCGGCCCATG TCGTCTCCTCAGCGGCGGAC	0.537319	0.41285	0.124469	1	25859355_25859357	AUNIP;NM_024037;start_codon
id_25862799_25862801_1_25862799_r	3	5	TGATCAGAAGACCAAGTGAA GATCAGAAGACCAAGTTGAA AACTTGATCAGAAGACCAAG ATCAGAAGACCAAGTTTGAA CTTGATCAGAAGACCCAAGG	1.00582	0.636919	0.298322	1	25862799_25862801	PAQR7;NM_178422;stop_codon
id_25863837_25863839_1_25863799_r	2	3	GCCACCTCCTGCCGAGTCTG CCACCTCCTGCCGAGTTCTG GCTCCTGGATGACCTGCCGC	0.457538	0.356222	0.101316	1	25863837_25863839	PAQR7;NM_178422;start_codon
id_25885723_25885725_1_25885679_f	3	5	CAGACTGTTCATCAGTCTCA CTTGGCCAGACTGTTCATCA GCCAGACTGTTCATCAGTCA TTGGCCAGACTGTTCAATCA CTTGGCCAGACTGTTCATCA	0.680352	0.45868	0.167901	1	25885723_25885725	STMN1;NM_001145454;stop_codon
id_25901016_25901018_1_25901037_f	3	3	CAGCTTCAGTCTCGTCAGCA AGCTTCAGTCTCGTCAAGCA GCTTCAGTCTCGTCAAAGCA	0.917871	0.581429	0.231794	1	25901016_25901018	STMN1;NM_203401;stop_codon
id_25904674_25904676_1_25904651_r	2	3	CTTCTGGTAGGTAATCTATT TTCTGGTAGGTAATCTTATT GCTTCTTCTGGTAGGTAATT	0.565194	0.454113	0.111081	1	25904674_25904676	STMN1;NM_001145454;start_codon
id_25961989_25961991_1_25961945_r	2	4	CTTCAGCCAAGTTTTCATTT CTTCAGCCAAGTTTTCAATT GTCACTTCAGCCAAGTTTTT CCTTGGGTAGCTCCCAAACT	0.63389	0.497929	0.135961	1	25961989_25961991	PAFAH2;NM_000437;stop_codon
id_25990814_25990816_1_25990763_f	3	3	TCACATCCCCACAGCCTACG CACATCCCCACAGCCTTACG ACATCCCCACAGCCTTTACG	0.850271	0.577749	0.206967	1	25990814_25990816	PAFAH2;NM_000437;start_codon
id_26022647_26022649_1_26022636_f	3	3	TCCCTAGCCCTGACTGTGGG CTTCCCTAGCCCTGACTGTT CCTAGCCCTGACTTGTTGGG	0.858227	0.492223	0.265437	1	26022647_26022649	EXTL1;NM_004455;start_codon
id_26035345_26035347_1_26035311_r	3	2	GCGGTACTTCTTGCGCTGCA CGGTACTTCTTGCGCTTGCA	1.09173	0.725535	0.366197	1	26035345_26035347	EXTL1;NM_004455;stop_codon
id_26039160_26039162_1_26039208_r	3	5	CATCCAGATCGAGGACTACT ATCCAGATCGAGGACTTACT CATCCAGATCGAGGACTCGG CATCCAGATCGAGGACTCGG ATCCAGATCGAGGACTTCGG	0.998186	0.608754	0.297007	1	26039160_26039162	SLC30A2;NM_032513;stop_codon
id_26045894_26045896_1_26045856_f	3	5	GCCTTACCGGATTGCCGGCC TCTCGCCTTACCGGATTGCC CGCCTTACCGGATTGCCGCC GCCTTACCGGATTGCCCGCC TCTCGCCTTACCGGATTGCC	0.691016	0.466397	0.186139	1	26045894_26045896	SLC30A2;NM_032513;start_codon
id_26051873_26051875_1_26051857_r	3	3	TAAGGAGCTGGATGAATGAG AAGGAGCTGGATGAATTGAG AGGAGCTGGATGAATTTGAG	0.806151	0.543793	0.190712	1	26051873_26051875	TRIM63;NM_032588;stop_codon
id_26067492_26067494_1_26067495_r	3	4	TCTCATTCCTTCCCACAGAA CTCATTCCTTCCCACAAGAA TCATTCCTTCCCACAAAGAA GCTCTCATTCCTTCCCACAA	0.933368	0.588338	0.247669	1	26067492_26067494	TRIM63;NM_032588;start_codon
id_26114309_26114311_1_26114338_f	3	5	AGCCAAAGTACGATCTAATA GCCAGCCAAAGTACGATCTA GCCAAAGTACGATCTAAATA GTGAGTAGCCAGCCAAAGTA TAGCCAGCCAAAAGTACGGG	0.646292	0.43475	0.189578	1	26114309_26114311	PDIK1L;NM_152835;start_codon
id_26122575_26122577_1_26122563_f	3	5	TGCATTTAAAGATAGCAGCT TGCATTTAAAGATAGCAAGC AAATTGCATTTAAAGATAGC AAATTGCATTTAAAGATAGC CATTTAAAGATAGCAAAGCT	1.15537	0.634432	0.381837	1	26122575_26122577	PDIK1L;NM_152835;stop_codon
id_26161292_26161294_1_26161345_r	3	5	GTCGGCTTCCAGCCTCTCCA CCCAGCGCCGTGGAAGAGGC CGGACCCCCAGCGCCGTGGC CTTGGCTTTGTCGGCTTCCA CTTTGTCGGCTTCCAGCCAA	0.68065	0.450568	0.187897	1	26161292_26161294	FAM110D;NM_024869;start_codon
id_26162105_26162107_1_26162058_f	3	3	CGCGTCATCCAGTGGCTGTA GCGTCATCCAGTGGCTTGTA GCGGGCGCGCTGGCAGCCAC	1.10283	0.694205	0.385938	1	26162105_26162107	FAM110D;NM_024869;stop_codon
id_26169984_26169986_1_26170034_r	3	5	CCGCTTCGCCTTCATCTGCC TCTCTAGCCCGGCAAGATGA CTCTAGCCCGGCAAGAATGA CGCCGCCGCTTCGCCTTGCC CGCCGCTTCGCCTTCTTGCC	0.853548	0.534762	0.213627	1	26169984_26169986	ZNF593;NM_015871;start_codon
id_26177548_26177550_1_26177504_f	3	3	CGGAAATTCCGGCGACAGCA GGAAATTCCGGCGACAAGCA GAAATTCCGGCGACAAAGCA	0.90405	0.611874	0.206534	1	26177548_26177550	CNKSR1;NM_001297647;start_codon
id_26183750_26183752_1_26183723_f	2	4	AGCCAGTGTTTCTGTCCCCC CCAGTGTTTCTGTCCCAGGT AGCCAGTGTTTCTGTCCAGG CCAGTGTTTCTGTCCCCAGG	0.685486	0.564543	0.120943	1	26183750_26183752	CNKSR1;NM_001297648;start_codon
id_26189546_26189548_1_26189518_r	3	5	AGGTCGGAGGCTGCTCTCTG GGTCGGAGGCTGCTCTTCTG GGAGGTCGGAGGCTGCTCTG GGAGGTCGGAGGCTGCTCTG GAGGTCGGAGGCTGCTTCTG	0.730569	0.476119	0.214888	1	26189546_26189548	CNKSR1;NM_001297648;stop_codon
id_26202540_26202542_1_26202540_f	3	3	ACACAAGAGCAGCCACTGAG CACAAGAGCAGCCACTTGAG ACAAGAGCAGCCACTTTGAG	0.984736	0.676489	0.202666	1	26202540_26202542	CATSPER4;NM_198137;stop_codon
id_26239784_26239786_1_26239792_r	3	3	AGTTGGATATTTCTCCTGCA CTGTGATTGATGGCCATGCA AATAACTGTGATTGATGGCA	0.988314	0.567075	0.404325	1	26239784_26239786	CEP85;NM_001281517;start_codon
id_26271069_26271071_1_26271080_r	3	3	CGAATCGTATCGCTTCTGCC GAATCGTATCGCTTCTTGCC AATCGTATCGCTTCTTTGCC	0.759559	0.546485	0.159043	1	26271069_26271071	CEP85;NM_001281518;start_codon
id_26277291_26277293_1_26277289_f	3	3	GAAAACTGTGTCACACAGTG AAAACTGTGTCACACAAGTG AAACTGTGTCACACAAAGTG	0.870045	0.549128	0.244197	1	26277291_26277293	CEP85;NM_001281517;stop_codon
id_26280156_26280158_1_26280157_f	3	3	CTGTCTACCCCCAGCATGAG CGCGCAGGCCGCTCAATGCT GTCTACCCCCAGCAATTGAG	0.792129	0.466896	0.222453	1	26280156_26280158	SH3BGRL3;NM_031286;start_codon
id_26281121_26281123_1_26281148_r	3	3	TGTGGTGATGGAGTCCAGCA CTGTCCAGAGTTCCCCTGCT TGGTGATGGAGTCCAAGCAA	0.779445	0.478996	0.215881	1	26281121_26281123	SH3BGRL3;NM_031286;stop_codon
id_26282299_26282301_1_26282275_f	2	2	CAAGAGCCTGGCGGAGCAGC AGCCTGGCGGAGCGGGTTGA	0.681317	0.541294	0.140022	1	26282299_26282301	UBXN11;NM_183008;stop_codon
id_26302881_26302883_1_26302906_f	3	5	ACTTCTAGAATCCAGCTGTC CTTCTAGAATCCAGCTTGTC GCATTCCTCTAGGGAGTTCC TTCTAGAATCCAGCTTTGTC TGCATTCCTCTAGGGAGTCC	0.860615	0.638729	0.182027	1	26302881_26302883	UBXN11;NM_183008;start_codon
id_26318018_26318020_1_26318060_r	3	5	CTCTTACCTGTACCATAACC TTGCTCTTACCTGTACCAGG GCTCTTACCTGTACCATACC ACCATCAGCCTCCTGGTTTA CTACTCACCATCAGCCTCCT	0.620993	0.420436	0.181186	1	26318018_26318020	CD52;NM_001803;start_codon
id_26320300_26320302_1_26320328_r	2	4	CAGCTGTTTCAGGGGGCACA AGCTGTTTCAGGGGGCCACA GCAGCTGTTTCAGGGGGCTA TGGCAGCTGTTTCAGGGCTA	0.589833	0.461608	0.128224	1	26320300_26320302	CD52;NM_001803;stop_codon
id_26321968_26321970_1_26321939_f	3	5	CATCCCAGCAAAAGCCTCCA CCTCACCCTCCAGCCCTGGA CATTCATCCCAGCAAAAGCC CTCACCCTCCAGCCCTTGGA ACATTCATCCCAGGGCTGGA	0.780983	0.461091	0.248318	1	26321968_26321970	AIM1L;NM_001039775;stop_codon
id_26346655_26346657_1_26346657_f	3	4	CCACCTGCCTCCTCCATGTG AGGTTGCCAGGGCCCCACAA GGTTGCCAGGGCCCCAACAA CCCACCTGCCTCCTCCATTG	0.864042	0.54108	0.252803	1	26346655_26346657	AIM1L;NM_001039775;start_codon
id_26361651_26361653_1_26361676_f	3	5	CTGGTCCTGCCCCATCACCA ATTGTTCTGGTCCTGCCCCA CTGGTCCTGCCCCATCAACC AGTGCCGGGACTCCCCTGAT TAATTGTTCTGGTCCTGCCA	0.794334	0.557102	0.222446	1	26361651_26361653	ZNF683;NM_173574;stop_codon
id_26426456_26426458_1_26426462_f	3	5	GGCACAGAATTGAGCCACAA CACAGAATTGAGCCAATGGG GCACAGAATTGAGCCAACAA GAATTGAGCCAATTGGGTGG CACAGAATTGAGCCAATGGG	0.723083	0.473291	0.197163	1	26426456_26426458	LIN28A;NM_024674;stop_codon
id_26432946_26432948_1_26432930_f	2	2	TTCTGGAGTGATCTTCTGAC TCTGGAGTGATCTTCTTGAC	0.602868	0.468045	0.134823	1	26432946_26432948	DHDDS;NM_001243565;start_codon
id_26469129_26469131_1_26469095_f	3	3	TGGAACTCAAGCGAGCTGAC CTCAAGCGAGCTTGACTGGC TCAAGCGAGCTTGACTTGGC	0.790663	0.503577	0.213436	1	26469129_26469131	DHDDS;NM_001243565;stop_codon
id_26472613_26472615_1_26472620_r	3	5	GCGCCACGTACCTTTCTCTT GCCACCATGCCCAAGAAGAA TCGCGCCACGTACCTTTCTT CGCCGCCGCCACCATGCCCA CGCCACGTACCTTTCTTTCT	1.0013	0.64922	0.321449	1	26472613_26472615	HMGN2;NM_005517;start_codon
id_26529921_26529923_1_26529955_r	3	3	AGAGGCACTAGCTCCATGAG AAGGAGCCCTGGCCGCTCAA AGGAGCCCTGGCCGCTTCAA	0.595457	0.422421	0.154756	1	26529921_26529923	RPS6KA1;NM_002953;start_codon
id_26545901_26545903_1_26545892_r	3	3	CCTGCTCCATCCGCCCAGCA CTGCTCCATCCGCCCAAGCA TGCTCCATCCGCCCAAAGCA	0.803228	0.522601	0.202187	1	26545901_26545903	RPS6KA1;NM_001006665;start_codon
id_26574199_26574201_1_26574197_f	3	4	TTGCCATCCACCACCCTGTG AATGCCCTGGTGCCTCACAA AATGCCCTGGTGCCTCAACA CGAATGCCCTGGTGCCTCAA	0.99218	0.610013	0.276623	1	26574199_26574201	RPS6KA1;NM_002953;stop_codon
id_26696404_26696406_1_26696394_f	3	3	TCTCCGCGGACGAGACAGCG CTCCGCGGACGAGACAAGCG TCCGCGGACGAGACAAAGCG	1.01911	0.619413	0.268369	1	26696404_26696406	ARID1A;NM_006015;start_codon
id_26780754_26780756_1_26780795_f	3	3	CCCGTGTGTGTGTGCGTGTG CCGTGTGTGTGTGCGTTGTG CGTGTGTGTGTGCGTTTGTG	1.12154	0.640644	0.33561	1	26780754_26780756	ARID1A;NM_006015;stop_codon
id_26790816_26790818_1_26790809_f	3	5	CCTGAATTCCTGGTGGTGAA GCCACATCCTTTCAACCACC GGGGCCACATCCTTTCAACC GGCCACATCCTTTCAACACC ATCCTTTCAACCAGGAATTC	0.932535	0.601669	0.251308	1	26790816_26790818	PIGV;NM_001202554;start_codon
id_26797842_26797844_1_26797801_f	3	5	TTCCTGACTTACTGGCTCCT TTCCTGACTTACTGGCTTCC AGGCTACTTCCTGACTTACT TACTTCCTGACTTACTGGCT CCTGACTTACTGGCTTTCCT	0.764581	0.576377	0.17333	1	26797842_26797844	PIGV;NM_001202554;stop_codon
id_26826805_26826807_1_26826849_r	3	3	CCCCGGGGAGGCGGGCAGCG CCCCCGGGGAGGCGGGCAAG CCGGGGAGGCGGGCCAAGCG	0.759963	0.53325	0.208709	1	26826805_26826807	ZDHHC18;NM_032283;start_codon
id_26853841_26853843_1_26853820_f	3	3	AGCCAAGCCTGATGCCAGCA GCCAAGCCTGATGCCAAGCA CCAAGCCTGATGCCAAAGCA	0.850347	0.528861	0.219456	1	26853841_26853843	ZDHHC18;NM_032283;stop_codon
id_26863213_26863215_1_26863215_r	3	5	GATCAGACTGGCTCTCTCCA ATCAGACTGGCTCTCTTCCA TGGATCAGACTGGCTCTCTG TCTGGATCAGACTGGCTCTG TCTGGATCAGACTGGCTCTG	0.720963	0.493199	0.204409	1	26863213_26863215	SFN;NM_006142;start_codon
id_26863957_26863959_1_26863952_r	3	5	GCGGGCAACACTCAGCTCTG GCGGGCAACACTCAGCTTCT GTGGCGGGCAACACTCAGCT GGGCAACACTCAGCTTTCTG GTGGCGGGCAACACTCAAGC	0.6748	0.487721	0.152273	1	26863957_26863959	SFN;NM_006142;stop_codon
id_26879677_26879679_1_26879684_f	3	3	ACCTTGTTGCTACAGCTGCA CCTTGTTGCTACAGCTTGCA TCCACCTTGTTGCTACAGCA	1.25092	0.716443	0.470448	1	26879677_26879679	GPN2;NM_018066;stop_codon
id_26890094_26890096_1_26890075_f	2	3	GCCTGCCCGAAGGCCGTGGT CCTGCCCGAAGGCCGTTGGT CGCCTGCCCGAAGGTCGGAG	0.597367	0.50967	0.0876964	1	26890094_26890096	GPN2;NM_018066;start_codon
id_26891010_26891012_1_26891010_r	3	5	CCCCTCATTGCCTGACTGAC GCCCCCAACCCGGTCAAGTC AGGAAGCCCCCAACCCGGTC CCTCATTGCCTGACTTTGAC CCCAACCCGGTCAGGCAATG	1.0709	0.667707	0.295817	1	26891010_26891012	GPATCH3;NM_022078;stop_codon
id_26900440_26900442_1_26900426_f	2	3	CGCCTCCTCCTCCGCCTCGC CCTCCTCCTCCGCCTTCGCC AAGATGGCGGTGCCCGGCGG	0.488298	0.40803	0.0802676	1	26900440_26900442	GPATCH3;NM_022078;start_codon
id_26911845_26911847_1_26911870_r	3	5	TTGACATCGCTGGCCTTCTT TGAGCAAAAGCATGTCCCCA CAAAAGCATGTCCCCAAGAA CCTGAGCAAAAGCATGTCCA TGACATCGCTGGCCTTTCTT	0.80997	0.553007	0.206061	1	26911845_26911847	NR0B2;NM_021969;stop_codon
id_26913938_26913940_1_26913925_r	3	5	ACCATGAGCACCAGCCAACC CTAACCATGAGCACCAGCCA ACCATGAGCACCAGCCACCA CATGAGCACCAGCCAAACCA CTAACCATGAGCACCAGCCA	0.679256	0.451385	0.210642	1	26913938_26913940	NR0B2;NM_021969;start_codon
id_26921849_26921851_1_26921850_f	2	2	ATCGGAGCCGGCGCGATGGG TCGGAGCCGGCGCGATTGGG	0.537824	0.430479	0.107345	1	26921849_26921851	NUDC;NM_006600;start_codon
id_26946179_26946181_1_26946205_f	3	5	TTTTTCCTCCCTGAACTCTT TTTTCCTCCCTGAACTTCTT GCAGCTCAGCCCCAAGTTCA GCAGCTCAGCCCCAAGTTCA TTGCAGCTCAGCCCCAAGTC	0.861272	0.580608	0.227452	1	26946179_26946181	NUDC;NM_006600;stop_codon
id_26950069_26950071_1_26950056_f	3	5	AAGGGTGTGGCAGCTGGGCC TCTCCCAGAAAGGGTGTGGC CCAGAAAGGGTGTGGCAGCC GAAAGGGTGTGGCAGCTGGC CAGAAAGGGTGTGGCAAGCC	0.683653	0.456554	0.210121	1	26950069_26950071	KDF1;NM_152365;stop_codon
id_26952378_26952380_1_26952403_f	3	4	TTGCATGGTTTGTAGCAGCC TGCATGGTTTGTAGCAAGCC GCATGGTTTGTAGCAAAGCC TCATTGCATGGTTTGTAGCC	0.64137	0.439533	0.152731	1	26952378_26952380	KDF1;NM_152365;start_codon
id_26993787_26993789_1_26993794_r	3	4	CAGGCGCTGATGCGGCAGCC AGGCGCTGATGCGGCAAGCC GGCGCTGATGCGGCAAAGCC CCGCAGGCGCTGATGCGGCC	0.614564	0.3893	0.192464	1	26993787_26993789	TRNP1;NM_001013642;start_codon
id_26994468_26994470_1_26994461_r	3	3	GCGTGGAGGTCAGCGCTGCG GCGTGGAGGTCAGCGCTTGC GTGGAGGTCAGCGCTTTGCG	1.05308	0.761476	0.200678	1	26994468_26994470	TRNP1;NM_001013642;stop_codon
id_27005944_27005946_1_27005927_r	3	3	GACTCAGACCCTGGCCAGAA ACTCAGACCCTGGCCAAGAA CTCAGACCCTGGCCAAAGAA	0.655904	0.428747	0.164147	1	27005944_27005946	FAM46B;NM_052943;stop_codon
id_27012668_27012670_1_27012655_r	3	5	CGGATGATGCCGTCGGAGAG GGATGATGCCGTCGGAAGAG TGCGCTCAGCTCCGCTCCGA GATGATGCCGTCGGAAAGAG CTGCGCTCAGCTCCGCTCGA	0.605782	0.415678	0.153001	1	27012668_27012670	FAM46B;NM_052943;start_codon
id_27100307_27100309_1_27100272_f	3	3	CTCTGGTGGAAGAGTCTGTG TGGTGGAAGAGTCTTGTGAG TGGTGGAAGAGTCTTGTTGA	0.971061	0.611472	0.267285	1	27100307_27100309	SLC9A1;NM_003047;stop_codon
id_27154332_27154334_1_27154302_f	2	3	GGAAGATCCGATGTGGAGAG GAAGATCCGATGTGGAAGAG TCTGGCATCTGTGGCCACAT	0.565565	0.428491	0.137074	1	27154332_27154334	SLC9A1;NM_003047;start_codon
id_27261055_27261057_1_27261052_f	2	3	GTTGAACCATTAAGAAAAGA TTGAACCATTAAGAAAAAGA CTTCTGTTGAACCATTAAGA	0.507633	0.381647	0.125985	1	27261055_27261057	WDTC1;NM_001276252;start_codon
id_27306381_27306383_1_27306351_f	2	3	TGATGATGAGGACAGCTCTG GATGATGAGGACAGCTTCTG CTGATGATGAGGACAGCTGA	0.608928	0.512957	0.0959709	1	27306381_27306383	WDTC1;NM_001276252;stop_codon
id_27322198_27322200_1_27322250_r	3	5	ACTTCCGCCATCCTGGGCGG TCCACTTCCGCCATCCTGCG CGCCGCCGCCACCCCCAGGA TGCCGCCGCCGCCACCCCCC TCCACTTCCGCCATCCTTGC	0.559029	0.3681	0.167506	1	27322198_27322200	TMEM222;NM_032125;start_codon
id_27335464_27335466_1_27335471_f	3	5	AACCTCCGGTGATGGCTGCT TCCGGTGATGGCTTGCTCGG AACCTCCGGTGATGGCTCGG CCGGTGATGGCTTGCTTCGG TTAACCTCCGGTGATGGCTT	0.910368	0.630514	0.248908	1	27335464_27335466	TMEM222;NM_032125;stop_codon
id_27345335_27345337_1_27345342_f	3	4	CCCCAGCTGATGCCCCAGAG TGCGATGGGTGGCCCCTCTT CAGCCCCAGCTGATGCCCCA GCGATGGGTGGCCCCTTCTT	0.745311	0.451221	0.216348	1	27345335_27345337	SYTL1;NM_001193308;start_codon
id_27353850_27353852_1_27353806_f	3	2	CAGCCGTGCGAATGGGTGGA AGCCGTGCGAATGGGTTGGA	0.693605	0.514513	0.179092	1	27353850_27353852	SYTL1;NM_001193308;stop_codon
id_27355391_27355393_1_27355389_f	3	5	GATGCCCTCATTCAGCTCTC GGCCTATGATGCCCTCATTC ATGATGCCCTCATTCAGCTC TGCCCTCATTCAGCTTCTCA GATGCCCTCATTCAGCTTCA	0.775777	0.542734	0.198609	1	27355391_27355393	MAP3K6;NM_001297609;stop_codon
id_27374816_27374818_1_27374831_f	3	5	CCATCTTGCTGGGCCCACCA TAATCTGGCATCCTTCCCCT CCATCTTGCTGGGCCCAACC TTATAATCTGGCATCCTTCC TAATCTGGCATCCTTCCCCT	0.778418	0.505499	0.21613	1	27374816_27374818	FCN3;NM_173452;start_codon
id_27380047_27380049_1_27380037_f	3	5	TCAGGTACTTGCTGCTGGCC GGACTCAGGTACTTGCTGCC CTCAGGTACTTGCTGCTGCC TCAGGTACTTGCTGCTTGCC CTGGGACTCAGGTACTTGCC	0.699064	0.398339	0.235503	1	27380047_27380049	CD164L2;NM_207397;stop_codon
id_27383237_27383239_1_27383200_r	3	4	GCCTTGCGGACTGCGCTCTG CCTTGCGGACTGCGCTTCTG CTTGCGGACTGCGCTTTCTG CCTTGCGGACTGCGCTGTGG	0.698174	0.490675	0.159574	1	27383237_27383239	CD164L2;NM_207397;start_codon
id_27393799_27393801_1_27393803_f	3	3	CCTGCAGGTACCATGATGTG CTGCAGGTACCATGATTGTG TGCAGGTACCATGATTTGTG	0.862236	0.529822	0.239838	1	27393799_27393801	GPR3;NM_005281;start_codon
id_27394789_27394791_1_27394810_r	3	3	CTGTAGTAATCAGGGTTGAA CTGTAGTAATCAGGGTTTGA TGTAGTAATCAGGGTTTTGA	0.816658	0.614465	0.179216	1	27394789_27394791	GPR3;NM_005281;stop_codon
id_27408189_27408191_1_27408202_r	3	5	CTGAATTTGATGAGGACGAC CCTCTGAATTTGATGAGGAC TGAATTTGATGAGGACCGAC ACTCCTCTGAATTTGATGAC CCTCTGAATTTGATGAGGAC	0.705975	0.461191	0.198898	1	27408189_27408191	WASF2;NM_006990;stop_codon
id_27408325_27408327_1_27408333_r	3	5	ACTAGGTTTTCAGCTGCGCA CTAGGTTTTCAGCTGCCGCA CCACTAGGTTTTCAGCTGCA TTGCCACTAGGTTTTCAGCA TAGGTTTTCAGCTGCCCGCA	0.946799	0.5633	0.315186	1	27408325_27408327	WASF2;NM_001201404;stop_codon
id_27428888_27428890_1_27428916_f	3	4	GCTTCAGGCAATGTTCTGAA CTTCAGGCAATGTTCTTGAA TTCAGGCAATGTTCTTTGAA GGTGGACCTGCTTCAGGCAA	1.18821	0.674	0.381728	1	27428888_27428890	WASF2;NM_001201404;start_codon
id_27547304_27547306_1_27547277_r	2	3	GAAGTGCCGACTGGACCGCG ACCCAGGAACAAAACCTCGC AACAAAACCTCGCGTCCAGT	0.703951	0.555092	0.148859	1	27547304_27547306	AHDC1;NM_001029882;stop_codon
id_27552113_27552115_1_27552096_f	2	4	GGAAGTCACCACCAGGCCCT TGGAAGTCACCACCAGGCCT GGCACTGGAAGTCACCACCT ATGCGTGTGAAGCCCCAGCC	0.550768	0.41273	0.138038	1	27552113_27552115	AHDC1;NM_001029882;start_codon
id_27612914_27612916_1_27612902_f	3	3	CGCCAGAGAGGGTTGATGCC GCCAGAGAGGGTTGATTGCC CCAGAGAGGGTTGATTTGCC	0.563623	0.370852	0.165984	1	27612914_27612916	FGR;NM_005248;stop_codon
id_27623914_27623916_1_27623934_f	3	3	CCAGGTTCCCTGCTACAGAA GCATGCCCCATTCTTGTAGC ATGCCCCATTCTTGTTAGCA	0.818484	0.564912	0.182819	1	27623914_27623916	FGR;NM_005248;start_codon
id_27666381_27666383_1_27666399_r	3	3	CCACAAGTATCTCGATAGTG AAGTATCTCGATAAGTGAGG CCACAAGTATCTCGATAAGG	0.602643	0.407314	0.152656	1	27666381_27666383	IFI6;NM_002038;stop_codon
id_27669312_27669314_1_27669310_f	3	5	CGATACCGCCTTCTGCCGCA GATACCGCCTTCTGCCCGCA AAGCGATACCGCCTTCTGCA GCGCGCGGCGCCACCATGCG AAGCGATACCGCCTTCTGCA	0.942563	0.509817	0.295149	1	27669312_27669314	IFI6;NM_002038;start_codon
id_27726081_27726083_1_27726128_r	3	4	CCCCTGAGACAGCGCCTCGA CCCTGAGACAGCGCCTTCGA CTGAGACAGCGCCTTTCGAA GCTGCCCCTGAGACAGCGAA	0.720031	0.472507	0.18696	1	27726081_27726083	FAM76A;NM_001143914;start_codon
id_27773308_27773310_1_27773338_f	3	5	CTTAGACATGTACCGGAACC CGGTCCCTTAGACATGTACC CCCCGAGGGCCCCGGGTTTC CCTTAGACATGTACCGGACC GGTCCCTTAGACATGTTACC	0.552677	0.372055	0.167175	1	27773308_27773310	STX12;NM_177424;start_codon
id_27822327_27822329_1_27822352_r	3	3	TGCCCTTGAAAACAGCTCAG GCCCTTGAAAACAGCTTCAG CCCTTGAAAACAGCTTTCAG	0.866129	0.640264	0.19025	1	27822327_27822329	STX12;NM_177424;stop_codon
id_27830836_27830838_1_27830796_r	3	5	TGGCGCGCCCTAAGCACGCC GGCGCGCCCTAAGCACCGCC CCATTTGGCGCGCCCTAAGC GCGCGCCCTAAGCACCCGCC CCCCTCCCATTTGGCGCGCC	0.604257	0.404831	0.160974	1	27830836_27830838	PPP1R8;NM_014110;start_codon
id_27841169_27841171_1_27841215_r	3	3	TCAAGCTCAGTTTCCTCCTC ACATCAAGCTCAGTTTCCTC TACATCAAGCTCAGTTTCTC	0.692416	0.521838	0.154962	1	27841169_27841171	PPP1R8;NM_138558;start_codon
id_27847063_27847065_1_27847060_f	2	3	AGTTGGTCGATTCAGGAACA GTTGGTCGATTCAGGAAACA TCCCTCAGTTGGTCGATTCA	0.514843	0.429951	0.0848922	1	27847063_27847065	PPP1R8;NM_002713;start_codon
id_27850444_27850446_1_27850433_r	2	3	AAATATCAAATCAGCAAGGA AATATCAAATCAGCAAAGGA CCAAAAATATCAAATCAGGA	0.516538	0.380725	0.135812	1	27850444_27850446	PPP1R8;NM_014110;stop_codon
id_27872572_27872574_1_27872542_r	3	3	CTCTCTGGGCTCAGACTGAG CTCTCTGGGCTCAGACTTGA CTCTGGGCTCAGACTTTGAG	0.84745	0.561124	0.207746	1	27872572_27872574	THEMIS2;NM_004848;start_codon
id_27885429_27885431_1_27885409_f	2	2	CAAGATTCCTGCCCACAGGA GGCCTGTGGCCCTTCCTTGT	0.555476	0.442206	0.11327	1	27885429_27885431	THEMIS2;NM_004848;stop_codon
id_27885920_27885922_1_27885947_r	3	4	TTCCCTGAGAAGCAGCAGTT TCCCTGAGAAGCAGCAAGTT CCCTGAGAAGCAGCAAAGTT GTCGGATTCCCTGAGAAGCG	0.782944	0.506727	0.199458	1	27885920_27885922	THEMIS2;NM_001286113;stop_codon
id_27892163_27892165_1_27892173_f	2	3	ATCCAGTTATTCTGCATCTG TCCAGTTATTCTGCATTCTG AGTTAGATCCAGTTATTCTG	0.452979	0.370386	0.0825931	1	27892163_27892165	RPA2;NM_001286076;stop_codon
id_27906970_27906972_1_27906940_f	2	2	TTACATCTGTGTCAACCCAC CTTACATCTGTGTCAACCAC	0.57428	0.442341	0.131939	1	27906970_27906972	RPA2;NM_001286076;start_codon
id_27914441_27914443_1_27914427_r	2	2	AGATGTGGAACAGTAATGAT AGATGTGGAACAGTAATTGA	0.547705	0.408585	0.13912	1	27914441_27914443	RPA2;NM_002946;start_codon
id_27914658_27914660_1_27914616_r	2	3	TAGCATCCGTGAGCACCGAT GGTGCTCGCTTCAGCCAATC GTAGCATCCGTGAGCACGAT	0.521913	0.403177	0.118736	1	27914658_27914660	RPA2;NM_001297558;start_codon
id_27935184_27935186_1_27935162_f	3	5	CTGAGAATCCCACGGCTCTG CTGAGAATCCCACGGCTTCT TGCCTGAGAATCCCACGGCT GAGAATCCCACGGCTTTCTG CGGGGCTCACTTCCCCAGCG	0.762326	0.560111	0.157687	1	27935184_27935186	SMPDL3B;NM_001009568;start_codon
id_27954455_27954457_1_27954478_f	2	3	ACCCTGGCCAGCAGTTCCAG GGACCCTGGCCAGCAGTGGC GACCCTGGCCAGCAGTTCAG	0.598639	0.453646	0.144993	1	27954455_27954457	SMPDL3B;NM_001304579;start_codon
id_27956197_27956199_1_27956220_f	3	5	CTTCCACCCTTCTCCAGCTC CAGGGTTCTGATCCTGAGAA AGCTCCTTCCACCCTTCTCC GTTCTGATCCTGAAGAAGGG TCCAGGGTTCTGATCCTGAA	0.65999	0.426413	0.183292	1	27956197_27956199	SMPDL3B;NM_001009568;stop_codon
id_27958836_27958838_1_27958811_r	3	3	GAGCGTGCACAGGCCCAGCA AGCGTGCACAGGCCCAAGCA GCGTGCACAGGCCCAAAGCA	0.92282	0.59113	0.255477	1	27958836_27958838	SMPDL3B;NM_001304579;stop_codon
id_27960070_27960072_1_27960057_f	2	4	GAGCAGGAGAGGGCGGAGGC GAGGAGCAGGAGAGGGCCGG GGAGAGGGCGGAAGGCCGGC GCGGAGGAGCAGGAGAGGGC	0.522015	0.410905	0.111111	1	27960070_27960072	XKR8;NM_018053;start_codon
id_27967198_27967200_1_27967190_f	3	3	GAGGCTGCTTCGCCAGTGAA AGGCTGCTTCGCCAGTTGAA GGCTGCTTCGCCAGTTTGAA	0.760304	0.524086	0.177301	1	27967198_27967200	XKR8;NM_018053;stop_codon
id_27974466_27974468_1_27974494_f	3	3	AAGCTCTAAAGCCTGGTGAA AAGCTCTAAAGCCTGGTTGA ACCTAGTATCCCTTCAAACC	0.682877	0.494746	0.164496	1	27974466_27974468	EYA3;NM_001282561;stop_codon
id_27977282_27977284_1_27977280_r	3	5	ACTATAATAAACTATGAGAT CAACTATAATAAACTATGAT CTATAATAAACTATGAAGAT AACTATAATAAACTATTGAT TATAATAAACTATGAAAGAT	0.666745	0.431683	0.186367	1	27977282_27977284	EYA3;NM_001282560;stop_codon
id_28038901_28038903_1_28038877_f	2	2	TATAATCATTGGATGAGCGA GTATAATCATTGGATGTAAT	0.419519	0.384261	0.0352584	1	28038901_28038903	EYA3;NM_001282562;start_codon
id_28058024_28058026_1_28058057_f	3	3	CTTTATTATACTTATGTGAC TTTATTATACTTATGTTGAC TTATTATACTTATGTTTGAC	0.788447	0.519651	0.19093	1	28058024_28058026	EYA3;NM_001282560;start_codon
id_28149993_28149995_1_28149956_f	3	5	AGCTCAGTCCATGATGTTCA TTCTCCTCCATGAAACATCA CCCAGCTCAGTCCATGATGG CTCAGTCCATGATGTCATGG GCCTGAAGTCTTCTCCTCCA	0.750194	0.497251	0.229598	1	28149993_28149995	PTAFR;NM_001164723;stop_codon
id_28151019_28151021_1_28150999_f	3	4	GAACTCAGAGTCCATGTGGG CGGAACTCAGAGTCCATGTT CACATGACTCCTCCCAACAA TATCGGAACTCAGAGTTGGG	0.684705	0.379322	0.19737	1	28151019_28151021	PTAFR;NM_001164723;start_codon
id_28201248_28201250_1_28201199_f	2	3	ATGAGTCCTTCGAAGCAGGA TGAGTCCTTCGAAGCAAGGA CCCCTGCTATCTCCCTTCGA	0.695414	0.574842	0.120572	1	28201248_28201250	DNAJC8;NM_014280;stop_codon
id_28232996_28232998_1_28233027_r	3	3	GAGGCGACGCCTGCGCAGAA AGGCGACGCCTGCGCAAGAA GGCGACGCCTGCGCAAAGAA	0.893325	0.586458	0.219674	1	28232996_28232998	DNAJC8;NM_014280;start_codon
id_28236184_28236186_1_28236224_f	3	3	CGGACGTGGCTTGGCGTGTG CGGACGTGGCTTGGCGTTGT GACGTGGCTTGGCGTTTGTG	0.809444	0.599257	0.183018	1	28236184_28236186	ATPIF1;NM_178191;start_codon
id_28236454_28236456_1_28236502_r	2	2	TTGGCAGTTTAAGGATTGGA GGCGATTGGCAGTTTAAGGA	0.561649	0.522579	0.0390698	1	28236454_28236456	ATPIF1;NM_178191;stop_codon
id_28237795_28237797_1_28237786_f	3	5	GTTATGCTTTGAGATCTCTT TTATGCTTTGAGATCTTCTT AGGTTATGCTTTGAGATCTT CAGGTTATGCTTTGGGGTGA AGGTTATGCTTTGAGATCTT	0.917449	0.645823	0.242253	1	28237795_28237797	ATPIF1;NM_178190;stop_codon
id_28237976_28237978_1_28237997_f	2	2	GCACACCGTGTGCCATAGAA CACACCGTGTGCCATAAGAA	0.47059	0.370816	0.0997744	1	28237976_28237978	ATPIF1;NM_016311;stop_codon
id_28259848_28259850_1_28259839_r	2	3	CCACGATCATGGTGCGCGCC CACGATCATGGTGCGCCGCC CGCCACGATCATGGTGCGCC	0.497818	0.364838	0.132981	1	28259848_28259850	SESN2;NM_031459;start_codon
id_28280800_28280802_1_28280838_r	3	4	CAGACAGAGAAGTCCTTGTG CCCGGTTCAGCTCCCCACAA CCGGTTCAGCTCCCCAACAA CTCCAGACAGAGAAGTCCTT	0.678936	0.418499	0.190966	1	28280800_28280802	SESN2;NM_031459;stop_codon
id_28330663_28330665_1_28330618_f	3	5	TCCCGTGCCTTACCTGACTG GGTATATCCCGTGCCTTACC CCCGTGCCTTACCTGAACTG TCCAGGTATATCCCGTGCCT GGTATATCCCGTGCCTTACC	0.847406	0.601045	0.201363	1	28330663_28330665	MED18;NM_001127350;start_codon
id_28334968_28334970_1_28334957_r	3	5	CTTAGTCACATGAGCCTCTT CCTAGAGAAAATAGACCCCA TTAGTCACATGAGCCTTCTT CCTAGAGAAAATAGACCCCA ACCTAGAGAAAATAGACCCA	0.987017	0.612377	0.308509	1	28334968_28334970	MED18;NM_001127350;stop_codon
id_28438385_28438387_1_28438406_f	2	3	ACAAGCTGATGTCTCCAGAC GCATCTGGATTTACCGGTCT ATGGGACAAGCTGATGCAGT	0.497367	0.416817	0.0805502	1	28438385_28438387	PHACTR4;NM_023923;start_codon
id_28496547_28496549_1_28496573_f	2	3	GGTTGAGAGAGGAATCAACA GTTGAGAGAGGAATCAAACA AGGTTGAGAGAGGAATCACA	0.600246	0.450909	0.149338	1	28496547_28496549	PHACTR4;NM_023923;stop_codon
id_28529867_28529869_1_28529906_r	3	4	TTTTGGGGATGGCATCTGCT TTGGGGATGGCATCTTGCTG TTTTGGGGATGGCATCTGGG TTTGGGGATGGCATCTTGGG	0.698592	0.481647	0.175677	1	28529867_28529869	RCC1;NM_001048195;start_codon
id_28538005_28538007_1_28538052_r	3	3	CACTGCTTCCCTGTTCTGTG ACTGCTTCCCTGTTCTTGTG TGCTTCCCTGTTCTTTGTGA	1.05606	0.667849	0.289888	1	28538005_28538007	RCC1;NM_001048195;stop_codon
id_28553111_28553113_1_28553102_f	3	3	CAAAGCCCCACCCCGGTGCG GCCGCCATACCCGCGCAACC AGCCCCACCCCGGTTTGCGC	0.853193	0.618789	0.184248	1	28553111_28553113	TRNAU1AP;NM_017846;start_codon
id_28577634_28577636_1_28577667_f	3	5	AAGCCAGGTTGCATGATGTG GCCAGGTTGCATGATTGTGA GGACAAGCCAGGTTGCATGA GGACAAGCCAGGTTGCATGA AAGCCAGGTTGCATGATTGA	1.00348	0.634125	0.278822	1	28577634_28577636	TRNAU1AP;NM_017846;stop_codon
id_28592512_28592514_1_28592552_f	3	4	CAATTTCGGGTCGCGCTGCT CAATTTCGGGTCGCGCTTGC TACCAATTTCGGGTCGCGCT TTCGGGTCGCGCTTTGCTGG	1.11917	0.653279	0.342598	1	28592512_28592514	RAB42;NM_001193532;start_codon
id_28593800_28593802_1_28593807_f	2	3	CAGGAGGTCATGGCCACTCA GGCACCAGGAGGTCATGGCC AGGAGGTCATGGCCACCTCA	0.532229	0.444072	0.0881566	1	28593800_28593802	RAB42;NM_152304;start_codon
id_28594115_28594117_1_28594083_r	3	3	CCTGAGTGCTGCTTCCTGCT AATCCCCAGGTCCCCCAGCA AGTGCTGCTTCCTTGCTTGG	0.768129	0.474244	0.203892	1	28594115_28594117	RAB42;NM_152304;stop_codon
id_28603539_28603541_1_28603576_f	3	4	GATCAATGCCATTCTCTGAA TGTCTCTCCTTTCAAGAGAA GTCTCTCCTTTCAAGAAGAA TTTGTCTCTCCTTTCAAGAA	1.07602	0.618245	0.30953	1	28603539_28603541	TAF12;NM_005644;stop_codon
id_28622079_28622081_1_28622061_f	3	5	AGAGGTTGATTAGGGCTGAG AGAGGTTGATTAGGGCTTGA GAGGTTGATTAGGGCCAAAC AGAGGTTGATTAGGGCTTTG AGAGGTTGATTAGGGCCAAC	0.9582	0.753052	0.183662	1	28622079_28622081	TAF12;NM_005644;start_codon
id_28683613_28683615_1_28683592_r	3	5	TTCACATGAAGTCAGATAGC CACATGAAGTCAGATTAGCT TCTTTCACATGAAGTCAGCT GCCATCTTTCACATGAAGCT TCTTTCACATGAAGTCAAGC	0.657903	0.459818	0.175154	1	28683613_28683615	GMEB1;NM_024482;start_codon
id_28714771_28714773_1_28714744_f	2	3	CCAGCATCAAGTTCACAATG CAGCATCAAGTTCACAAATG ACCAGCATCAAGTTCACATG	0.589904	0.502947	0.0869573	1	28714771_28714773	GMEB1;NM_024482;stop_codon
id_28737121_28737123_1_28737164_r	3	5	ACACAATGGCCGAGGCATGC CCTCACACAATGGCCGAGGC CCTCACACAATGGCCGAGGC ACACAATGGCCGAGGCAATG CGCCTCACACAATGGCGGGC	0.67126	0.467996	0.18536	1	28737121_28737123	YTHDF2;NM_001173128;start_codon
id_28742421_28742423_1_28742458_r	3	3	GAATAGGAGAAGCCAATGGA GAATAGGAGAAGCCAATTGG ATAGGAGAAGCCAATTTGGA	0.615073	0.441365	0.155743	1	28742421_28742423	YTHDF2;NM_001172828;start_codon
id_28768950_28768952_1_28769001_r	2	3	GAAGGTCATTTTTTCCTCTT AAGGTCATTTTTTCCTTCTT GGTTGCATCTGCATATCCTA	0.631836	0.482529	0.149307	1	28768950_28768952	YTHDF2;NM_001173128;stop_codon
id_28812384_28812386_1_28812427_r	3	3	TCCGAGGCGTTGGCGAAGAG CCGAGGCGTTGGCGAAAGAG CGAGGCGTTGGCGAAAAGAG	0.63117	0.427873	0.155082	1	28812384_28812386	OPRD1;NM_000911;start_codon
id_28863281_28863283_1_28863302_r	2	2	CACTAGGGAGGGGCGCTCTG CACTAGGGAGGGGCGCTTCT	0.426932	0.359539	0.0673928	1	28863281_28863283	OPRD1;NM_000911;stop_codon
id_28987438_28987440_1_28987462_f	2	2	AGAGAAGAGTTTAGTGACTG GAGAAGAGTTTAGTGAACTG	0.43642	0.391322	0.0450976	1	28987438_28987440	EPB41;NM_203343;start_codon
id_28993489_28993491_1_28993495_f	3	2	ACACAGGAACATGCACTGCA CACAGGAACATGCACTTGCA	1.17628	0.737419	0.438861	1	28993489_28993491	EPB41;NM_203342;start_codon
id_29065177_29065179_1_29065147_r	3	3	TACTCACTCCTTCTCCTGTG ACTCACTCCTTCTCCTTGTG CAATGGGCAAATCCCCACAA	0.905757	0.562644	0.235432	1	29065177_29065179	EPB41;NM_001166006;stop_codon
id_29115795_29115797_1_29115774_r	2	2	CATCAGCAATCTCGGTCTCC CTCATCAGCAATCTCGGTCC	0.629207	0.542433	0.0867745	1	29115795_29115797	EPB41;NM_203343;stop_codon
id_29120905_29120907_1_29120871_r	3	4	CCTGCTCTGAGGCTGCAGCA CTGCTCTGAGGCTGCAAGCA TGCTCTGAGGCTGCAAAGCA CAGCCTGCTCTGAGGCTGCA	1.15352	0.576605	0.357369	1	29120905_29120907	TMEM200B;NM_001003682;stop_codon
id_29121826_29121828_1_29121802_r	3	3	CGGGAGCCCCGAAGAATGCG GGGAGCCCCGAAGAATTGCG GGGAGCCCCGAAGAATTTGC	0.923449	0.607909	0.2792	1	29121826_29121828	TMEM200B;NM_001003682;start_codon
id_29148410_29148412_1_29148377_f	2	3	AACATGTACAAAAGACTTCT ACATGTACAAAAGACTTTCT AACATGTACAAAAGACTCTC	0.588728	0.461881	0.126847	1	29148410_29148412	SRSF4;NM_005626;stop_codon
id_29181750_29181752_1_29181757_r	2	2	CAGCCATCACTGCCGTTGCC AGCCATCACTGCCGTTTGCC	0.604962	0.464286	0.140676	1	29181750_29181752	SRSF4;NM_005626;start_codon
id_29194022_29194024_1_29194051_f	3	3	ATCTGCTTTGAAGATATGAA TCTGCTTTGAAGATATTGAA CTGCTTTGAAGATATTTGAA	0.845218	0.502522	0.241899	1	29194022_29194024	MECR;NM_016011;stop_codon
id_29216631_29216633_1_29216657_r	3	3	CTGGAGCTAGCTGCTGTGAG TGGAGCTAGCTGCTGTTGAG GGAGCTAGCTGCTGTTTGAG	0.837809	0.56708	0.202475	1	29216631_29216633	MECR;NM_001024732;start_codon
id_29230904_29230906_1_29230860_f	3	5	GAGCAGCCCCCGCCACTGCC AGCAGCCCCCGCCACTTGCC TGCGAACCCCCGCCCGGCGG GCCCCCGCCACTTTGCCGGG TGCGAACCCCCGCCCGGCGG	0.961842	0.643227	0.248131	1	29230904_29230906	MECR;NM_016011;start_codon
id_29236645_29236647_1_29236683_r	3	3	CTCCGGCGCGCAGAGCTGGA TCCGGCGCGCAGAGCTTGGA CCGGCGCGCAGAGCTTTGGA	0.89873	0.617388	0.203381	1	29236645_29236647	PTPRU;NM_133177;start_codon
id_29325659_29325661_1_29325635_f	3	5	CGATGTGGCCCTGGAGTACT AGCCCCTCCAAGTAACTCCA TCTTGACTCCAGCCCCTCCA AGCCCCTCCAAGTAACTTCC TGCTACGATGTGGCCCTGGA	0.714156	0.474869	0.175936	1	29325659_29325661	PTPRU;NM_133177;stop_codon
id_30713582_30713584_1_30713616_r	3	5	CACTGGAAGCTGTGAGTAAG ACTGGAAGCTGTGAGTTAAG CTGAGTCCACTGGAAGCGGC CACTGGAAGCTGTGAGCGGC CTGGAAGCTGTGAGTTTAAG	0.722537	0.53597	0.167126	1	30713582_30713584	MATN1;NM_002379;stop_codon
id_30723549_30723551_1_30723561_f	3	3	CCCTCATAGTTCTGGCAGCA CCTCATAGTTCTGGCAAGCA CTCATAGTTCTGGCAAAGCA	1.0709	0.586033	0.32468	1	30723549_30723551	MATN1;NM_002379;start_codon
id_30733828_30733830_1_30733802_r	3	3	CAGGCCCCAGCCCCAGTGCT CCCCAGCCCCAGTTGCTGGG GGCCCCAGCCCCAGTTGCTT	0.636369	0.356004	0.205171	1	30733828_30733830	LAPTM5;NM_006762;stop_codon
id_30757743_30757745_1_30757774_f	3	3	CCCTCCTCTGAGACACTGAA CCCTCCTCTGAGACACTTGA CTCCTCTGAGACACTTTGAA	1.1396	0.695388	0.333077	1	30757743_30757745	LAPTM5;NM_006762;start_codon
id_30873211_30873213_1_30873188_f	3	2	AGGGTGGTGTTGAGGCTGCA TGGTGTTGAGGCTTGCAGGG	0.714733	0.53705	0.177683	1	30873211_30873213	SDC3;NM_014654;stop_codon
id_30908584_30908586_1_30908561_r	2	3	CGGGGCCGCCGCACCGTGCC GGGCGGCCCCGGCAACGGTG TGAAGCCGGGGCCGCCCACG	0.686462	0.547969	0.138492	1	30908584_30908586	SDC3;NM_014654;start_codon
id_30933211_30933213_1_30933261_r	3	5	GAGAAGTACTACATGAAGAA AGAAGTACTACATGAAAGAA CTGGAGAAGTACTACATGAA GAAGTACTACATGAAAAGAA CTGGAGAAGTACTACATGAA	0.948213	0.537332	0.315102	1	30933211_30933213	PUM1;NM_001020658;stop_codon
id_31181703_31181705_1_31181722_f	2	3	CCCCGACCTGCGGGAAACAA CCCGACCTGCGGGAAAACAA CCCCGACCTGCGGGAAAGGC	0.480406	0.383395	0.0970109	1	31181703_31181705	NKAIN1;NM_024522;stop_codon
id_31239545_31239547_1_31239572_r	2	3	AAGAAGGGCGCCGCGGCGTG AGAAGGGCGCCGCGGCCGTG TCCGGGGGCTGCGCGGGCCG	0.477851	0.395768	0.0820833	1	31239545_31239547	NKAIN1;NM_024522;start_codon
id_31260072_31260074_1_31260090_r	2	2	GAGTGACAAGAGACTGTATA AGTGACAAGAGACTGTTATA	0.496899	0.421727	0.0751725	1	31260072_31260074	SNRNP40;NM_004814;stop_codon
id_31296749_31296751_1_31296789_r	3	3	GGCGCCTGAGAGCGGCAGCG GCGCCTGAGAGCGGCAAGCG CGCCTGAGAGCGGCAAAGCG	0.898726	0.554502	0.230488	1	31296749_31296751	SNRNP40;NM_004814;start_codon
id_31297082_31297084_1_31297076_r	3	5	CGTTCTTCCTCATACGTACT GTTCTTCCTCATACGTTACT TGGAGCTGACGCCTAGTATG TTCTTCCTCATACGTTTACT CCCCGTTCTTCCTCATAACT	0.8808	0.607938	0.214418	1	31297082_31297084	ZCCHC17;NM_001282566;start_codon
id_31310099_31310101_1_31310107_f	2	2	TATTAAGGATGAATTCAGGA ATTAAGGATGAATTCAAGGA	0.513145	0.418274	0.0948712	1	31310099_31310101	ZCCHC17;NM_001282574;start_codon
id_31318195_31318197_1_31318158_r	3	5	TTCACCATAACTAAAACAAG TCACCATAACTAAAACCAAG TCAGCTTCACCATAACTAAA AGCTTCACCATAACTAAAAG TCAGCTTCACCATAACTTAA	0.612038	0.406018	0.182156	1	31318195_31318197	ZCCHC17;NM_001282573;start_codon
id_31319115_31319117_1_31319127_f	2	2	TGCTATGGTGACAGACTATG TGCTATGGTGACAGACTTAT	0.56171	0.451996	0.109714	1	31319115_31319117	ZCCHC17;NM_001282570;start_codon
id_31319128_31319130_1_31319127_f	2	2	TGCTATGGTGACAGACTATG TGCTATGGTGACAGACTTAT	0.56171	0.451996	0.109714	1	31319128_31319130	ZCCHC17;NM_001282571;start_codon
id_31364052_31364054_1_31364055_f	2	3	AGAAAAAGAAACATAGAGAT GAAAAAGAAACATAGAAGAT AGAAGAAGAAAAAGAAACAT	0.582649	0.478337	0.104312	1	31364052_31364054	ZCCHC17;NM_001282574;stop_codon
id_31364191_31364193_1_31364206_f	3	3	GTGAGAGTATAAAGAGTGTA AGAGTATAAAGAGTTGTAGG AGAGTATAAAGAGTTGTTAG	0.777104	0.544235	0.180714	1	31364191_31364193	ZCCHC17;NM_001282571;stop_codon
id_31364219_31364221_1_31364206_f	3	3	GTGAGAGTATAAAGAGTGTA AGAGTATAAAGAGTTGTAGG AGAGTATAAAGAGTTGTTAG	0.777104	0.544235	0.180714	1	31364219_31364221	ZCCHC17;NM_001282572;stop_codon
id_31365886_31365888_1_31365879_f	2	2	TAGTCAGCAACAGTGCAGTC AGTCAGCAACAGTGCAAGTC	0.588128	0.476848	0.111281	1	31365886_31365888	FABP3;NM_004102;stop_codon
id_31373012_31373014_1_31373020_f	3	4	GCGTCCACCATAGTGATGCT GCGTCCACCATAGTGATTGC AAAGCGTCCACCATAGTGCT CGTCCACCATAGTGATTTGC	0.875542	0.577245	0.212365	1	31373012_31373014	FABP3;NM_004102;start_codon
id_31409838_31409840_1_31409802_f	3	5	AGCGAAGCCCAAGGGATAGG TTTGAGCCCTCCTAATCCCT TGCCGGCTTTGAGCCCTCCT TGCCGGCTTTGAGCCCTCCT GTGTGCCGGCTTTGAGCCCT	0.760666	0.483472	0.234318	1	31409838_31409840	SERINC2;NM_001199038;start_codon
id_31410385_31410387_1_31410433_r	3	3	GGAAGGCATAACTCACTGTG GCATAACTCACTTGTGTGGC CATAACTCACTTGTGTTGGC	1.01405	0.653091	0.288972	1	31410385_31410387	SERINC2;NM_001199037;start_codon
id_31413266_31413268_1_31413295_r	3	4	GGGACTCACGCAGCTGAGCA GGACTCACGCAGCTGAAGCA GACTCACGCAGCTGAAAGCA GGGTCGGGACTCACGCAGCA	0.667486	0.377635	0.2041	1	31413266_31413268	SERINC2;NM_178865;start_codon
id_31414014_31414016_1_31414053_r	3	4	CCCGCACCCGCCTCACTCGA CCCGCACCCGCCTCACTTCG CTTAGCTGCCCTCGAAAGTG ACGACCCGCACCCGCCTCGA	0.78255	0.454928	0.238448	1	31414014_31414016	SERINC2;NM_018565;start_codon
id_31423819_31423821_1_31423867_r	3	5	GAGGCCGCCCTGCCTCCCCT TGGAGGCCGCCCTGCCTCCT CGCTGGAGGCCGCCCTGCCT TGGAGGCCGCCCTGCCTCCC CGCTGGAGGCCGCCCTGCCT	0.811306	0.557456	0.226054	1	31423819_31423821	SERINC2;NM_001199039;start_codon
id_31434197_31434199_1_31434248_r	3	5	TTGGCTGTCACTGAGCCGAG TGGCTGTCACTGAGCCCGAG GTTGGCTGTCACTGAGCGAG GCAGGTTGGCTGTCACTGAG CCTGCCACCTGGTGCCTCTC	0.897594	0.572904	0.229852	1	31434197_31434199	SERINC2;NM_178865;stop_codon
id_31577149_31577151_1_31577189_f	3	5	CTGCTGTTGCTGCCGCTGGC GAGCCAAGTGGCCAGCCAAG TACTGCTGTTGCTGGCCACT AGCCAAGTGGCCAGCCCAAG GCTACTGCTGTTGCTGGCTC	0.905965	0.63863	0.237403	1	31577149_31577151	TINAGL1;NM_001204414;start_codon
id_31579209_31579211_1_31579245_f	2	3	TCCAGTCTTGGGAACGTACT CCAGTCTTGGGAACGTTACT TCTATCCAGTCTTGGGAACT	0.516659	0.393234	0.123426	1	31579209_31579211	TINAGL1;NM_001204415;start_codon
id_31586977_31586979_1_31586930_f	2	2	GACATCGAGAGCTTCGTGCT GACATCGAGAGCTTCGTTGC	0.591192	0.449691	0.141501	1	31586977_31586979	TINAGL1;NM_001204414;stop_codon
id_31619193_31619195_1_31619169_r	3	4	CAGGAGCCGCTGCAGCAGAG CAGGAGCCGCTGCAGCAAGA GGAGCCGCTGCAGCAAAGAG GCTCAGGAGCCGCTGCAGAG	0.806667	0.503923	0.213479	1	31619193_31619195	HCRTR1;NM_001525;start_codon
id_31626978_31626980_1_31627029_r	3	3	TCCAGCTGTCTTTCCATGAG CCAGCTGTCTTTCCATTGAG CAGCTGTCTTTCCATTTGAG	0.795726	0.45363	0.257284	1	31626978_31626980	HCRTR1;NM_001525;stop_codon
id_31630613_31630615_1_31630626_r	2	2	TCGTCACCATGACAGCTTCT ACTTCGTCACCATGACAGCT	0.435012	0.367273	0.0677393	1	31630613_31630615	PEF1;NM_012392;stop_codon
id_31644862_31644864_1_31644831_r	3	5	TACCGGCAGGTGAGTGTGTG CGGCAGGTGAGTGTTGTGAG CTTACCGGCAGGTGAGTGAG CGGCAGGTGAGTGTTGTTGA CTTACCGGCAGGTGAGTTGA	1.23315	0.688333	0.389137	1	31644862_31644864	PEF1;NM_012392;start_codon
id_31652651_31652653_1_31652668_r	3	3	CCACCCATGAAAACCATGAA CACCCATGAAAACCATTGAA ACCCATGAAAACCATTTGAA	0.9106	0.568449	0.242496	1	31652651_31652653	COL16A1;NM_001856;stop_codon
id_31702191_31702193_1_31702204_r	3	5	GTGGCTGTAGCTGACCTCTT ATACCCACATCCCGGTCCAA CCCACATCCCGGTCCAAAGA GTGCTGTGGCTGTAGCTGAC GGCTGTAGCTGACCTTTGAC	0.86681	0.553117	0.226338	1	31702191_31702193	COL16A1;NM_001856;start_codon
id_31727420_31727422_1_31727410_f	3	4	ATGCAGTGGGCAGTCCAGCG AGAGGTGTGAGTGCCACGCT GAGGTGTGAGTGCCACCGCT CAGACAGAGGTGTGAGTGCT	0.77135	0.493999	0.219341	1	31727420_31727422	ADGRB2;NM_001294336;stop_codon
id_31757219_31757221_1_31757242_r	3	5	ACAGCTGATCACGACACACG ACAGCTGATCACGACACCAC TCACAGCTGATCACGACACG CCTCACAGCTGATCACGACG TCACAGCTGATCACGACACG	0.790009	0.495512	0.246404	1	31757219_31757221	ADGRB2;NM_001294336;start_codon
id_31790603_31790605_1_31790587_f	3	5	ATCAAAACCCCTGTTCTGGT ATCAAAACCCCTGTTCTTGG CTGACCCTCCTTACCCACAG GCATCAAAACCCCTGTTCTT CTGACCCTCCTTACCCACCA	0.776418	0.518613	0.203998	1	31790603_31790605	SPOCD1;NM_144569;stop_codon
id_31800519_31800521_1_31800493_r	3	5	GCTCACCCTCACCTGCCCAG CTTCCTTCTGAGCCTCTGGC TTCTTCCTTCTGAGCCTCTG GCCTTTTCTTCCTTCTGAGC GCTCACCCTCACCTGCCAAG	0.659791	0.440456	0.176291	1	31800519_31800521	SPOCD1;NM_001281988;start_codon
id_31815331_31815333_1_31815363_f	3	5	CCTGGGCCAAAAGCACAACA CTGGGCCAAAAGCACAAACA TACCTGGGCCAAAAGCACAC TACCTGGGCCAAAAGCACAC TGGGCCAAAAGCACAAAACA	0.946244	0.566992	0.289987	1	31815331_31815333	SPOCD1;NM_144569;start_codon
id_31908852_31908854_1_31908852_r	3	3	GCATTGCTGTGTTCAGTAGA CATTGCTGTGTTCAGTTAGA ATTGCTGTGTTCAGTTTAGA	0.662591	0.412429	0.209493	1	31908852_31908854	PTP4A2;NM_001195101;stop_codon
id_31919063_31919065_1_31919045_f	3	5	TCTCATAGGAGATCTCCACA TCTCATAGGAGATCTCACAG TCATAGGAGATCTCCCACAG TCTCATAGGAGATCTCAACA TAATGAACCGTCCAGCCCCT	0.741531	0.48951	0.200989	1	31919063_31919065	PTP4A2;NM_001195101;start_codon
id_32013996_32013998_1_32014002_f	3	5	ATCCTCCCAGATGCAGCGCC ACATCCTCCCAGATGCAGCC CGCACATCCTCCCAGATGCC TCCTCCCAGATGCAGCCGCC ACATCCTCCCAGATGCAAGC	0.684827	0.486724	0.169918	1	32013996_32013998	KHDRBS1;NM_001271878;start_codon
id_32042622_32042624_1_32042584_f	3	3	CCTCCTGCTAGGCCAGTGAA CTCCTGCTAGGCCAGTTGAA TCCTGCTAGGCCAGTTTGAA	0.959922	0.58417	0.289559	1	32042622_32042624	KHDRBS1;NM_001271878;stop_codon
id_32073048_32073050_1_32073058_f	3	5	GAGGAGATGGGTGAGCAGAG AGGAGATGGGTGAGCAAGAG AGGAGATGGGTGAGCGGCTC GGAGATGGGTGAGCAAAGAG AGGAGATGGGTGAGCGGCTC	0.771636	0.527763	0.19172	1	32073048_32073050	TMEM39B;NM_018056;start_codon
id_32102671_32102673_1_32102647_r	3	5	AACGGTGGTCCAGGTCTCTC AACGGTGGTCCAGGTCTCTG GGTGGTCCAGGTCTTCTCTG GAAACGGTGGTCCAGGTCTG AACGGTGGTCCAGGTCTTCT	0.81051	0.572655	0.207146	1	32102671_32102673	TMEM39B;NM_018056;stop_codon
id_32108131_32108133_1_32108154_f	3	3	AGTGAGGAAACCACGCAGTA GCCCAAGAACCCTACTTGCG CCCAAGAACCCTACTTTGCG	0.84839	0.516783	0.227284	1	32108131_32108133	KPNA6;NM_012316;start_codon
id_32170892_32170894_1_32170876_r	3	5	TTATAGCTGGAAGCCCTCCA TATAGCTGGAAGCCCTTCCA TATTATAGCTGGAAGCCATG TATTATAGCTGGAAGCCATG ATAGCTGGAAGCCCTTTCCA	0.691967	0.466244	0.188352	1	32170892_32170894	KPNA6;NM_012316;stop_codon
id_32180346_32180348_1_32180331_r	3	4	TCATTGTGATGAGCGATGCT CATTGTGATGAGCGATTGCT ATTGTGATGAGCGATTTGCT GTTCTTCATTGTGATGAGCT	1.07486	0.595154	0.382066	1	32180346_32180348	TXLNA;NM_175852;start_codon
id_32195193_32195195_1_32195195_r	3	5	GACCCAACACCAGGCTCTCT AGCCCACCTCCGCCAGGGCC CTCCGCCAGGGCCTAGAGCC GCCCACCTCCGCCTGGTGTT TGACCCAACACCAGGCCTGG	0.683579	0.450248	0.168293	1	32195193_32195195	TXLNA;NM_175852;stop_codon
id_32201936_32201938_1_32201972_f	3	5	ACGGAGTCCCAAGCCCTGCC CGGAGTCCCAAGCCCTTGCC AAGAAACGGAGTCCCAAGCC GGAGTCCCAAGCCCTTTGCC AAGAAACGGAGTCCCAAGCC	1.01003	0.61833	0.289709	1	32201936_32201938	CCDC28B;NM_001301011;start_codon
id_32204796_32204798_1_32204811_f	3	3	TTAGAAGAAAAGTGGTTGTA TAGAAGAAAAGTGGTTTGTA AAATTAGAAGAAAAGTGGTA	0.719242	0.464366	0.232226	1	32204796_32204798	CCDC28B;NM_001301011;stop_codon
id_32205246_32205248_1_32205278_r	3	5	CACAGTTTGAAGAGAATGAG AGTTTGAAGAGAATTGAGAG AAGTCACAGTTTGAAGAGAG GTTTGAAGAGAATTGAAGAG AAGTCACAGTTTGAAGAAGA	0.941302	0.665334	0.194454	1	32205246_32205248	CCDC28B;NM_024296;stop_codon
id_32205682_32205684_1_32205653_f	3	5	TGACGTACTTCGCAGGCGCG GACGTACTTCGCAGGCCGCG AATGACGTACTTCGCGCGGG ACGTACTTCGCAGGCCCGCG CAATGACGTACTTCGCAGGC	0.760322	0.484396	0.199713	1	32205682_32205684	IQCC;NM_018134;start_codon
id_32208080_32208082_1_32208098_r	3	5	TTTGGAACCTGATCCTCTCC CCTAGGAAGCCAGGAGGATC GACCCTAGGAAGCCAGGATC CCTTTGGAACCTGGCTTCCT CTAGGAAGCCAGGTTCCAAA	0.761183	0.549464	0.186084	1	32208080_32208082	IQCC;NM_018134;stop_codon
id_32209094_32209096_1_32209046_f	3	5	CAATGTTCCCAGCCCTTCCT GTTCCCAGCCCTTGGTTGCC TTGCCAGGCAACCAAGGAAA TTCCCAGCCCTTGGTTTGCC ACCTGTTGCCAGGCAACCAA	0.764703	0.549006	0.163308	1	32209094_32209096	DCDC2B;NM_001099434;start_codon
id_32215895_32215897_1_32215883_r	2	3	GCTCTCAAGATGGCAGAGCT CTCTCAAGATGGCAGAAGCT GCTGGCTCTCAAGATGGCTG	0.510334	0.401512	0.108822	1	32215895_32215897	DCDC2B;NM_001099434;stop_codon
id_32216853_32216855_1_32216853_r	3	3	GCAACAGTCTACCCTTTGAG CAACAGTCTACCCTTTTGAG GGGTTCGGCCCACTCAAAAA	0.6166	0.40738	0.152057	1	32216853_32216855	TMEM234;NM_019118;stop_codon
id_32222320_32222322_1_32222353_f	3	5	CTTCTACTTCCGGGAACGAA TTCTACTTCCGGGAACCGAA CTTCTACTTCCGGGAAGGGG TCTACTTCCGGGAACCCGAA CTTCTACTTCCGGGAAGGGG	0.713194	0.431872	0.218036	1	32222320_32222322	TMEM234;NM_019118;start_codon
id_32222442_32222444_1_32222471_f	2	2	GAGTTAGGGGTATTGCAGTG GAGTTAGGGGTATTGCAAGT	0.666986	0.522376	0.144609	1	32222442_32222444	EIF3I;NM_003757;start_codon
id_32231194_32231196_1_32231248_r	2	4	CGCCTGCCTTAAAAAAAAAG ATCCGCCTGCCTTAAAAAAG TCCGCCTGCCTTAAAAAAAG CCCACCACTTTTTTTTTTTA	0.585643	0.43793	0.147713	1	32231194_32231196	EIF3I;NM_003757;stop_codon
id_32247422_32247424_1_32247402_r	2	2	GCAGGTTTGAGGTGAGTGAC CAGGTTTGAGGTGAGTTGAC	0.494456	0.401397	0.0930585	1	32247422_32247424	FAM167B;NM_032648;start_codon
id_32248599_32248601_1_32248596_r	3	4	GCACAGGTGTTCCTCAGCAG GCCCGGCGCTTCACCCTCTG GGCACAGGTGTTCCTCAGAA GGGGGGCACAGGTGTTCCTC	0.799149	0.481718	0.233406	1	32248599_32248601	FAM167B;NM_032648;stop_codon
id_32274330_32274332_1_32274366_f	3	3	ACACCCGGAAGATGACTGGA CACCCGGAAGATGACTTGGA ACCCGGAAGATGACTTTGGA	0.781503	0.547051	0.16053	1	32274330_32274332	LCK;NM_005356;start_codon
id_32285714_32285716_1_32285689_r	3	5	AGGCTGGTACTGGCCCTCTG ACTTCTTCACGGCCACAGAA CAAGGCTGAGGCTGGTACTG CTTCTTCACGGCCACAAGAA GCCTCTCAAGGCTGAGGCTG	0.788644	0.541117	0.187738	1	32285714_32285716	LCK;NM_005356;stop_codon
id_32292170_32292172_1_32292180_f	2	3	AGCAAGATGGCGCAGACGCA GCAAGATGGCGCAGACCGCA GGAGGCGAGCAAGATGGCGC	0.485985	0.35417	0.131814	1	32292170_32292172	HDAC1;NM_004964;start_codon
id_32333042_32333044_1_32333058_f	2	3	TGAATGGACCTCTCCAGCTC GACTCAGCAGGAAGCCAGAG GGGACTCAGCAGGAAGCCAG	0.524152	0.393303	0.130848	1	32333042_32333044	HDAC1;NM_004964;stop_codon
id_32334597_32334599_1_32334617_f	3	4	TCATTCTGCTCAGCGCTGGC CATTCTGCTCAGCGCTTGGC ATTCTGCTCAGCGCTTTGGC TTCTGCTCAGCGCTGGTGTA	0.95419	0.591268	0.248805	1	32334597_32334599	MARCKSL1;NM_023009;stop_codon
id_32336031_32336033_1_32336033_r	3	5	CCCCAGCAGACCCCCATCAT TGGAGCTCTGGCTGCCCATG CCCCAGCAGACCCCCATTCA GCCTTGGAGCTCTGGCTGCT TTGGAGCTCTGGCTGCCCCA	0.747724	0.543218	0.158246	1	32336031_32336033	MARCKSL1;NM_023009;start_codon
id_32361433_32361435_1_32361410_r	2	2	GCCTGCTCCCTGCGGCTCCG CTGCTCCCTGCGGCTTCCGC	0.522692	0.45121	0.0714818	1	32361433_32361435	FAM229A;NM_001167676;stop_codon
id_32362089_32362091_1_32362121_r	3	2	TGGGAGGAACGTGCTCTGTG GGGAGGAACGTGCTCTTGTG	0.735928	0.562555	0.173372	1	32362089_32362091	FAM229A;NM_001167676;start_codon
id_32362702_32362704_1_32362669_f	3	3	CAGAGGCAGCATGAGCTGAG AGAGGCAGCATGAGCTTGAG GAGGCAGCATGAGCTTTGAG	0.980964	0.640484	0.224385	1	32362702_32362704	TSSK3;NM_052841;start_codon
id_32364254_32364256_1_32364213_r	3	5	CAACTAACTTCTTCAATTGA AACTAACTTCTTCAATTTGA ACTAACTTCTTCAAGGCCGG CTAACTTCTTCAATGAAGGC ACTAACTTCTTCAATTTTGA	0.71608	0.535841	0.169375	1	32364254_32364256	TSSK3;NM_052841;stop_codon
id_32366622_32366624_1_32366637_r	2	3	GCTGGAAGATGTAGAGTGGG CAGCTGGAAGATGTAGAGTT AGCTGGAAGATGTAGAGGAC	0.545603	0.45184	0.0937627	1	32366622_32366624	BSDC1;NM_001143890;stop_codon
id_32368333_32368335_1_32368347_f	3	5	TGTCACCTCAGACAGGAGCA GTCACCTCAGACAGGAAGCA ACCACCTGTCACCTCAGACA TCACCTCAGACAGGAAAGCA ACCACCTGTCACCTCAGACA	0.851177	0.587231	0.197604	1	32368333_32368335	BSDC1;NM_001300958;stop_codon
id_32470625_32470627_1_32470611_f	3	5	TGCTCTGGAGCAGCAGCAGC GTTTGCTCTGGAGCAGCAGC CAGGTTTGCTCTGGAGCAGC CAGGTTTGCTCTGGAGCAGC ATACAGGTTTGCTCTGGAGC	0.61168	0.413605	0.165608	1	32470625_32470627	ZBTB8B;NM_001145720;start_codon
id_32485416_32485418_1_32485423_f	3	5	ACACTTACGTAGCAATAAAT GACACTTACGTAGCAATTGG GACACTTACGTAGCAATAAT GAGACACTTACGTAGCAATT ACACTTACGTAGCAATTAAT	0.568398	0.37195	0.161311	1	32485416_32485418	ZBTB8B;NM_001145720;stop_codon
id_32592932_32592934_1_32592929_f	3	3	GTGTCTTTTCCTCTTCAGAA TGTCTTTTCCTCTTCAAGAA GTCTTTTCCTCTTCAAAGAA	0.649543	0.426047	0.154227	1	32592932_32592934	ZBTB8A;NM_001291496;start_codon
id_32600295_32600297_1_32600334_f	3	5	TATGTGGAGATTGTAGAAGA TCCTATGTGGAGATTGTAGA ATGTGGAGATTGTAGAAAGA TATGTGGAGATTGTAGAGAT CCTATGTGGAGATTGTTAGA	0.794725	0.544963	0.219845	1	32600295_32600297	ZBTB8A;NM_001291496;stop_codon
id_32600417_32600419_1_32600409_r	3	3	CATTACAGCTACCTAATGTT ATTACAGCTACCTAATTGTT TTACAGCTACCTAATTTGTT	0.660295	0.428316	0.192814	1	32600417_32600419	ZBTB8A;NM_001040441;stop_codon
id_32621862_32621864_1_32621810_f	2	2	AGTGTCTTCTCAAAAGGAAG TCATAGTGTCTTCTCAAAAG	0.445065	0.374624	0.0704411	1	32621862_32621864	ZBTB8OS;NM_178547;stop_codon
id_32634021_32634023_1_32633970_f	3	3	GGGTTTCTACTTCTACTGTT TCTACTTCTACTTGTTTGGA TCTACTTCTACTTGTTTTGG	0.698506	0.48125	0.178235	1	32634021_32634023	ZBTB8OS;NM_001308138;start_codon
id_32650563_32650565_1_32650562_r	3	3	GCCGAAGTCCGGTGGATGAA CCGAAGTCCGGTGGATTGAA CCGAAGTCCGGTGGATTTGA	0.790375	0.528064	0.22934	1	32650563_32650565	ZBTB8OS;NM_178547;start_codon
id_32651307_32651309_1_32651305_r	3	5	CCTTCCTTGTCGGCCATGGC CTTGTCGGCCATTGGCGGGC CACCTTCCTTGTCGGCGGGC CTTCCTTGTCGGCCATTGGC TTGTCGGCCATTGGCGAGCC	0.796905	0.523772	0.234691	1	32651307_32651309	RBBP4;NM_005610;start_codon
id_32652003_32652005_1_32651949_f	3	5	GGAAGAACGAGTGATCAACG GAAGAACGAGTGATCAAACG GACGACGCAGTGGAAGAACG AAGAACGAGTGATCAAAACG ACGACGCAGTGGAAGAAACG	0.664719	0.479158	0.159134	1	32652003_32652005	RBBP4;NM_001135256;start_codon
id_32679703_32679705_1_32679670_r	3	5	CTGGATCCACGCTTCCTTCA ATAATGATGAAGACCCTGAA ATGATGAAGACCCTGAAGCG TTCTGGATCCACGCTTCCTC TAATGATGAAGACCCTTGAA	0.712818	0.448321	0.210979	1	32679703_32679705	RBBP4;NM_005610;stop_codon
id_32681788_32681790_1_32681777_f	3	5	GGTTGGAAGAGTACATCCAA TGGTTGGAAGAGTACATCAA TCTGGTTGGAAGAGTACAAA GGTTGGAAGAGTACATTCAA TCTGGTTGGAAGAGTACAAA	0.661749	0.444683	0.179688	1	32681788_32681790	SYNC;NM_001161708;stop_codon
id_32681850_32681852_1_32681863_r	3	5	CTTTTTCTTTCAACTTTACA TTTTTCTTTCAACTTTTACA ATAAACTTTTTCTTTCAACA TTTTCTTTCAACTTTTTACA ATAAACTTTTTCTTTCAACA	0.693926	0.456231	0.185603	1	32681850_32681852	SYNC;NM_030786;stop_codon
id_32702658_32702660_1_32702677_r	3	5	TAATAACGCGGCCGCCAGCC CTGCGCGACCCCGGGCTTGG CTATTAATAACGCGGCCGCC ATAACGCGGCCGCCAAAGCC CTATTAATAACGCGGCCGCC	0.751631	0.467212	0.228917	1	32702658_32702660	SYNC;NM_001161708;start_codon
id_32741955_32741957_1_32741912_f	3	3	CGGCATGGGCACCGCGCCGC GGCGGGTCAGGCCCCCTGCG GCGGGTCAGGCCCCCTTGCG	0.726825	0.486234	0.1799	1	32741955_32741957	KIAA1522;NM_020888;start_codon
id_32765770_32765772_1_32765800_r	3	5	TAAACAGCCCTAGGAGCGCC CAGCCCTAGGAGCCGCCGGG TCTTAAACAGCCCTAGGAGG TCTTAAACAGCCCTAGGAGC TCTTCTTAAACAGCCCTAGG	0.690371	0.474432	0.187288	1	32765770_32765772	KIAA1522;NM_001198973;start_codon
id_32772885_32772887_1_32772902_r	2	2	ATGGGTCAGCAGTGCCAGTG TGGGTCAGCAGTGCCAAGTG	0.569124	0.43433	0.134794	1	32772885_32772887	KIAA1522;NM_020888;stop_codon
id_32775981_32775983_1_32776001_r	3	3	ATTTCCTGTAAATCGCTGAA TTTCCTGTAAATCGCTTGAA TTCCTGTAAATCGCTTTGAA	1.25667	0.723389	0.355149	1	32775981_32775983	YARS;NM_003680;stop_codon
id_32817242_32817244_1_32817269_r	3	3	CTCTGGTGCCGGGCTGAGCG TCTGGTGCCGGGCTGAAGCG CTGGTGCCGGGCTGAAAGCG	0.661965	0.430167	0.173213	1	32817242_32817244	YARS;NM_003680;start_codon
id_32826100_32826102_1_32826109_f	2	2	TCCAGAAATGATGTGCTCAC TCCAGAAATGATGTGCTTCA	0.532388	0.421918	0.11047	1	32826100_32826102	S100PBP;NM_001256121;start_codon
id_32856036_32856038_1_32856053_r	3	4	TAGGGACCTTCATTGCTGAT TAGGGACCTTCATTGCTTGA GGGACCTTCATTGCTTTGAT TTGTGTCATCCCATCAATGA	0.791607	0.510465	0.221084	1	32856036_32856038	S100PBP;NM_001256121;stop_codon
id_32863738_32863740_1_32863726_r	3	3	AGCGTGACTGCCTGTCTGCA GCGTGACTGCCTGTCTTGCA CGTGACTGCCTGTCTTTGCA	1.00013	0.573349	0.293241	1	32863738_32863740	FNDC5;NM_001171940;stop_codon
id_32864294_32864296_1_32864268_f	2	2	GTCTGTCTTCTTAGCTGCTG CTGTCTGTCTTCTTAGCTGA	0.509814	0.409398	0.100417	1	32864294_32864296	FNDC5;NM_153756;stop_codon
id_32864610_32864612_1_32864595_r	3	3	GTAATCCCTGGACTGCAGAG GTAATCCCTGGACTGCAAGA AATCCCTGGACTGCAAAGAG	0.745014	0.519865	0.164892	1	32864610_32864612	FNDC5;NM_001171941;stop_codon
id_32868371_32868373_1_32868378_r	3	2	GTCTGCAGAAGAAGGATGTG TCTGCAGAAGAAGGATTGTG	0.717293	0.494869	0.222424	1	32868371_32868373	FNDC5;NM_001171941;start_codon
id_32870744_32870746_1_32870742_f	3	3	GCTCGGCGACCCGGGGTGTA CTCGGCGACCCGGGGTTGTA GGAGCCACCATACAAACCCC	0.704664	0.480413	0.178897	1	32870744_32870746	FNDC5;NM_153756;start_codon
id_32888899_32888901_1_32888863_f	3	5	CTCTCTGCCCTTGACCCCCT CTCTCTGCCCTTGACCCTTG CACCTGGGTCCCCAAGGTCA TCTCTGCCCTTGACCCCTTG CTGGGTCCCCAAGGGCAGAG	0.62479	0.407208	0.185695	1	32888899_32888901	HPCA;NM_002143;start_codon
id_32893860_32893862_1_32893860_f	3	3	CAGCGCCTCCCAGTTCTGAG AGCGCCTCCCAGTTCTTGAG CCTGGCTCCTCTCAAAGAAC	1.0338	0.683216	0.271838	1	32893860_32893862	HPCA;NM_002143;stop_codon
id_32894805_32894807_1_32894855_r	3	4	GAGAACCCAGAGCTGGTGGA GAGAACCCAGAGCTGGTTGG CGGGAGAACCCAGAGCTGGA GAACCCAGAGCTGGTTTGGA	0.617667	0.39734	0.171922	1	32894805_32894807	TMEM54;NM_033504;stop_codon
id_32901236_32901238_1_32901271_f	3	3	TCCCGCCCCCGGCTTCAGCG CCCGCCCCCGGCTTCAAGCG CCGCCCCCGGCTTCAAAGCG	0.98095	0.621123	0.249439	1	32901236_32901238	TMEM54;NM_033504;start_codon
id_32936806_32936808_1_32936829_r	3	5	CAAACTGTCTTGAAGCCAGA AAACTGTCTTGAAGCCCAGA ACAAACTGTCTTGAAGAAGG CGAGGGACAAACTGTCTTGA TGTCTTGAAGCCCCAGAAGG	0.683109	0.510476	0.159455	1	32936806_32936808	RNF19B;NM_001300826;stop_codon
id_32937288_32937290_1_32937291_f	3	3	CCACTTTGCTGAGTCATGCA CACTTTGCTGAGTCATTGCA ACTTTGCTGAGTCATTTGCA	1.16378	0.647038	0.361612	1	32937288_32937290	RNF19B;NM_001127361;stop_codon
id_32964683_32964685_1_32964652_f	3	3	GCATGTAGCGATGTGGAGCG CATGTAGCGATGTGGAAGCG ATGTAGCGATGTGGAAAGCG	0.689775	0.438938	0.176951	1	32964683_32964685	RNF19B;NM_001300826;start_codon
id_33010829_33010831_1_33010783_f	2	2	AAGAGCAGGGATCACGCCGC CTAAGAGCAGGGATCACGCG	0.479782	0.360306	0.119476	1	33010829_33010831	AK2;NM_013411;stop_codon
id_33013181_33013183_1_33013145_r	3	4	AATTTCTTTCCATCCCTGTG TCCCACCCATTGCCTCACAA CCCACCCATTGCCTCAACAA ATTCCCACCCATTGCCTCAA	1.10078	0.583963	0.339847	1	33013181_33013183	AK2;NM_001625;stop_codon
id_33036826_33036828_1_33036781_r	2	2	CGAGTATCCTAAAGGCATCC CGAGTATCCTAAAGGCAATC	0.426048	0.363355	0.0626927	1	33036826_33036828	AK2;NM_001625;start_codon
id_33082250_33082252_1_33082242_f	3	3	GCCCGTCAGCTCCTCCTGCA GTAGCCAGCCATGCCTTGCA TAGCCAGCCATGCCTTTGCA	1.09889	0.623684	0.316338	1	33082250_33082252	AZIN2;NM_001301826;start_codon
id_33092056_33092058_1_33092004_f	2	4	CTTGGGCTCCGTGGGCTAGC ACCAGGGCCTGCTAAGCCCA GAGGCACCAGGGCCTGCCCA TAAGGAGGCACCAGGGCCCA	0.661757	0.555182	0.106575	1	33092056_33092058	AZIN2;NM_001301823;start_codon
id_33101890_33101892_1_33101889_r	3	3	CTCACCAAAAGAGCGCTACA TCACCAAAAGAGCGCTTACA CACCAAAAGAGCGCTTTACA	0.878856	0.620226	0.201167	1	33101890_33101892	AZIN2;NM_001301826;stop_codon
id_33120180_33120182_1_33120144_f	3	3	GATCACAGACACCCTGTGCG ATCACAGACACCCTGTTGCG TCACAGACACCCTGTTTGCG	1.04295	0.631968	0.274759	1	33120180_33120182	AZIN2;NM_001301823;stop_codon
id_33147177_33147179_1_33147150_r	2	3	GAAGGAGACCACAACCTCCT GAAGGAGACCACAACCTTCC GTGGCAGTGGTCCCAGGTTG	0.511103	0.395248	0.115855	1	33147177_33147179	TRIM62;NM_018207;stop_codon
id_33181430_33181432_1_33181448_f	2	2	TGGCGCCAGGGGCAGCAGAG CGCCAGGGGCAGCAAGAGAG	0.614761	0.490368	0.124393	1	33181430_33181432	TRIM62;NM_018207;start_codon
id_33270575_33270577_1_33270544_f	3	5	AGGGAAAGCTCCGTAGAAGA CAGCTCAAGTGTTCCCTCTA TCAAGTGTTCCCTCTTTCTA GGTTCAGGGAAAGCTCCGTA TTCAGGGAAAGCTCCGTAGA	0.786514	0.467494	0.238666	1	33270575_33270577	ZNF362;NM_152493;start_codon
id_33299044_33299046_1_33299000_r	3	5	CCGGGGGACTCCGTCCTCTG CCGGGGGACTCCGTCCTTCT AGCCATCACTCGCCCCAGGA ATGCCGGGGGACTCCGTCCT AGCCATCACTCGCCCCAGAA	0.623623	0.437474	0.157559	1	33299044_33299046	ZNF362;NM_152493;stop_codon
id_33306766_33306768_1_33306788_f	2	3	CCGCAGCAGCCGGTACCCCT GCTGTGGGCGCCCAAGGTAC CCGCAGCAGCCGGTACCCTT	0.579789	0.500665	0.0791238	1	33306766_33306768	A3GALT2;NM_001080438;stop_codon
id_33321096_33321098_1_33321098_f	3	5	CCCTCCTTGAGAGCCATATG CCTCCTTGAGAGCCATTATG GTCCCTCCTTGAGAGCCATG CTCCTTGAGAGCCATTTATG GTCCCTCCTTGAGAGCCATG	0.828009	0.546313	0.220556	1	33321096_33321098	A3GALT2;NM_001080438;start_codon
id_33324865_33324867_1_33324902_f	2	3	GATGCGGGCGTAGATCTTCA CGGGCGTAGATCTTTCAGGG GATGCGGGCGTAGATCAGGG	0.611843	0.467564	0.144278	1	33324865_33324867	PHC2;NM_004427;stop_codon
id_33334240_33334242_1_33334290_r	3	5	ACTCTCTCTCGTGCAGAGAC CTCTCTCTCGTGCAGAAGAC CTACTCTCTCTCGTGCAGAC ACTCTCTCTCGTGCAGGGCA TCTCTCTCGTGCAGAAAGAC	0.735167	0.483692	0.227135	1	33334240_33334242	PHC2;NM_004427;start_codon
id_33375537_33375539_1_33375512_f	3	5	CAGGCACTGCTAGATGTATG AGGCACTGCTAGATGTTATG GGCACTGCTAGATGTGGGAC GGCACTGCTAGATGTTTATG GGCACTGCTAGATGTGGGAC	0.880991	0.612001	0.214729	1	33375537_33375539	PHC2;NM_198040;start_codon
id_33479289_33479291_1_33479267_f	3	4	AGGTCAGCATAGCTGAAGTG GGTCAGCATAGCTGAAAGTG GTCAGCATAGCTGAAAAGTG GTCAGCATAGCTGAGGTGTC	0.602042	0.3594	0.178345	1	33479289_33479291	ZSCAN20;NM_145238;start_codon
id_33495474_33495476_1_33495456_r	3	3	ACGACGCCTTCCCTCCTGCA CTCACCGGAGAACCCATGCA TCACCGGAGAACCCATTGCA	1.01743	0.577347	0.270869	1	33495474_33495476	ZSCAN20;NM_145238;stop_codon
id_33519518_33519520_1_33519560_r	3	3	CACAGACATCATGGCCAGCG ACAGACATCATGGCCAAGCG CAGACATCATGGCCAAAGCG	0.902259	0.535801	0.259125	1	33519518_33519520	CSMD2;NM_001281956;stop_codon
id_33864192_33864194_1_33864171_r	3	5	TCGTAAGTTCACCTTTTTTC CCACGTTACTGAATCCAGAA ATGTTCGTAAGTTCACCTTC CACGTTACTGAATCCAGAAA CACGTTACTGAATCCAAGAA	0.558035	0.378366	0.151367	1	33864192_33864194	HMGB4;NM_145205;start_codon
id_33864750_33864752_1_33864791_r	2	4	GAGACCAGGAACAGGAAATA TGAGACCAGGAACAGGAATA GAGACCAGGAACAGGTTGAA AGACCAGGAACAGGAAAATA	0.488665	0.391965	0.0966999	1	33864750_33864752	HMGB4;NM_145205;stop_codon
id_34165095_34165097_1_34165086_r	3	5	CCGCGCCATGCCGCGCTCGC CCGCGCCATGCCGCGCTTCG CCCCAGCTCCCGTCCCCGCG CTCCCGTCCCCGCGAAAGCG CCCCAGCTCCCGTCCCCGCG	1.02903	0.56236	0.309338	1	34165095_34165097	CSMD2;NM_001281956;start_codon
id_34165811_34165813_1_34165841_r	3	5	ACGCACACACGCCCCTCTCC TACGCACACACGCCCCTCCT GTCTACGCACACACGCCCCT GTCTACGCACACACGCCCCT ACGCACACACGCCTGGGATG	0.90398	0.515141	0.294825	1	34165811_34165813	CSMD2;NM_052896;start_codon
id_34177790_34177792_1_34177791_f	3	3	CTCCCTTTCTGGTGAATGAG TCCCTTTCTGGTGAATTGAG TCCCTTTCTGGTGAATTTGA	0.945011	0.5695	0.256787	1	34177790_34177792	C1orf94;NM_001134734;start_codon
id_34197475_34197477_1_34197493_f	3	3	GCCCGTTATCAGCAGCAGGC CCCGTTATCAGCAGCAAGGC CCGTTATCAGCAGCAAAGGC	0.810767	0.602029	0.189093	1	34197475_34197477	C1orf94;NM_032884;start_codon
id_34218759_34218761_1_34218791_f	3	5	CCTTCTCCTCCCTTAGCCCT CCCTTCTCCTCCCTTAGCCT TCCCTTCTCCTCCCTTAGCT CCCTAGTCCTGATCCAAGGG CCCTAGTCCTGATCCAAGGG	0.622693	0.456764	0.151258	1	34218759_34218761	C1orf94;NM_032884;stop_codon
id_34757331_34757333_1_34757303_r	3	3	ACGCGTCAGCTGCTACTGCA CGCGTCAGCTGCTACTTGCA GCGTCAGCTGCTACTTTGCA	1.18367	0.695847	0.357314	1	34757331_34757333	GJB5;NM_005268;start_codon
id_34758150_34758152_1_34758150_f	3	4	GAAGAAAACCATCTTGTGAG GAAGAAAACCATCTTGTTGA AAGAAAACCATCTTGTTTGA TGTGAAGAAAACCATCTTGA	0.89464	0.549699	0.276184	1	34758150_34758152	GJB5;NM_005268;stop_codon
id_34761255_34761257_1_34761283_f	3	3	TTTCTGCAGGGCCTGCTGAG TTCTGCAGGGCCTGCTTGAG TCTGCAGGGCCTGCTTTGAG	0.916131	0.627795	0.210425	1	34761255_34761257	GJB4;NM_153212;start_codon
id_34762053_34762055_1_34762094_r	3	4	TTCCTGGGTGGCCTCATGTG AACAGGTCCCCCCCACAATG CCTGGGTGGCCTCATTTGTG CCCTGCCTTTTTTCCTGGGG	0.647892	0.437439	0.164281	1	34762053_34762055	GJB4;NM_153212;stop_codon
id_34784763_34784765_1_34784789_r	3	3	CTTGTTCACACCGCTCAGTA TTGTTCACACCGCTCAAGTA TGTTCACACCGCTCAAAGTA	0.90341	0.583303	0.231273	1	34784763_34784765	GJB3;NM_024009;start_codon
id_34785573_34785575_1_34785577_f	3	5	CTGACCCCCATCTGACCACA TGACCCCCATCTGACCCACA ACCCCCATCTGACAGGGCAG CCTGACCCCCATCTGACACA TGCCCCACCCCTGCCCTGTG	0.742289	0.498924	0.210605	1	34785573_34785575	GJB3;NM_024009;stop_codon
id_34794214_34794216_1_34794193_r	3	3	CTCCCGGGCCTCCGTCTGCA TCCCGGGCCTCCGTCTTGCA CCCGGGCCTCCGTCTTTGCA	1.09069	0.645886	0.314428	1	34794214_34794216	GJA4;NM_002060;start_codon
id_34795213_34795215_1_34795184_r	3	4	TTCTTAGAAGCAGAGCTGCT TCTTAGAAGCAGAGCTTGCT TCTTAGAAGCAGAGCTTTGC TGCTTCTTAGAAGCAGAGCT	1.10119	0.648245	0.347358	1	34795213_34795215	GJA4;NM_002060;stop_codon
id_34855699_34855701_1_34855711_f	3	4	TCCATTAATTCTTCTCTGGG CCTCCATTAATTCTTCTCTT CTCCATTAATTCTTCTTCTT GTCCTCCATTAATTCTTCTT	0.803214	0.441968	0.259495	1	34855699_34855701	SMIM12;NM_001164824;stop_codon
id_34855975_34855977_1_34856018_r	2	2	ATTTGGTGGGAGATGATGCT TTTGGTGGGAGATGATTGCT	0.547832	0.412576	0.135255	1	34855975_34855977	SMIM12;NM_001164824;start_codon
id_34866083_34866085_1_34866032_f	3	4	TCGACGCTGGGTGTACAGTA CGACGCTGGGTGTACAAGTA GACGCTGGGTGTACAAAGTA CTCGACGCTGGGTGTACGGG	0.924605	0.555088	0.264865	1	34866083_34866085	DLGAP3;NM_001080418;stop_codon
id_34905381_34905383_1_34905380_r	3	3	GCCTTTGCTGAGGCCATGAG CCTTTGCTGAGGCCATTGAG CTTTGCTGAGGCCATTTGAG	0.962509	0.598616	0.268028	1	34905381_34905383	DLGAP3;NM_001080418;start_codon
id_34981944_34981946_1_34981917_f	3	3	TTCCTGCTGTGACAGCTGCA TCCTGCTGTGACAGCTTGCA ATGTTCCTGCTGTGACAGCA	1.22502	0.722514	0.440732	1	34981944_34981946	ZMYM6NB;NM_001195156;stop_codon
id_34985303_34985305_1_34985272_r	3	3	TCGGTGCTGCGTGTACTGCT TGCTGCGTGTACTTGCTGGG GGTGCTGCGTGTACTTGCTT	0.972102	0.557873	0.28033	1	34985303_34985305	ZMYM6NB;NM_001195156;start_codon
id_35030637_35030639_1_35030591_f	2	2	TTGTCCAGAAGCTCCTGCTG TGGCAAAGCAGTGGTACCAC	0.566555	0.463862	0.102694	1	35030637_35030639	ZMYM6;NM_007167;start_codon
id_35093988_35093990_1_35093947_r	2	3	TTCTCCAGTTCCAAACTAAT TTCTCCAGTTCCAAACTTAA AGGAATTCTCCAGTTCCAAA	0.503759	0.400542	0.103217	1	35093988_35093990	ZMYM1;NM_001289088;start_codon
id_35111891_35111893_1_35111884_r	2	2	ATCAGTGTTCATGATGGGCA CATCAGTGTTCATGATGGCA	0.449538	0.38822	0.0613179	1	35111891_35111893	ZMYM1;NM_001289091;start_codon
id_35184456_35184458_1_35184502_r	2	2	CTCCAGCAGGATATGGTAGA CTCCAGCAGGATATGGTTAG	0.461594	0.366553	0.0950401	1	35184456_35184458	SFPQ;NM_005066;stop_codon
id_35193047_35193049_1_35193051_f	3	5	CCGATCCCGAGACATGTCTG ATCCCGAGACATGTGGTCAA CGATCCCGAGACATGTTCTG ATCCCGAGACATGTGGTTCA GATCCCGAGACATGTTTCTG	0.905027	0.636811	0.209283	1	35193047_35193049	SFPQ;NM_005066;start_codon
id_35269047_35269049_1_35269045_r	3	4	ACCTCTCTCTCCGCCATGTT TTCCGAGCGGGGCCCAACAA CGGTTCCGAGCGGGGCCCAA TCCGAGCGGGGCCCAAACAA	0.639608	0.38105	0.201608	1	35269047_35269049	ZMYM4;NM_005095;start_codon
id_35419675_35419677_1_35419684_f	3	3	ATCAGATTAAAACGGAAGTG TCAGATTAAAACGGAAAGTG CAGATTAAAACGGAAAAGTG	0.671437	0.451253	0.160801	1	35419675_35419677	ZMYM4;NM_005095;stop_codon
id_35434894_35434896_1_35434875_r	3	5	CCACCTGGTCTGTCTCCTCA CTGTAGCCACCTGGTCTGTC CACCTGGTCTGTCTCCCTCA TAGCCACCTGGTCTGTCTCA CTGTAGCCACCTGGTCTGTC	0.813495	0.527696	0.254144	1	35434894_35434896	KIAA0319L;NM_024874;stop_codon
id_35554489_35554491_1_35554455_f	2	4	CCTGATAAAATCCAGGAAGC TCCTGATAAAATCCAGGATT TCCTGATAAAATCCAGGAGC TGATAAAATCCAGCAGGATT	0.652593	0.510433	0.142159	1	35554489_35554491	KIAA0319L;NM_024874;start_codon
id_35558191_35558193_1_35558209_r	3	4	CCACCTGTCCCGCCGCAGCC CACCTGTCCCGCCGCAAGCC ACCTGTCCCGCCGCAAAGCC TCACCACCTGTCCCGCCGCC	0.752989	0.505582	0.175774	1	35558191_35558193	NCDN;NM_001014839;start_codon
id_35559125_35559127_1_35559158_r	3	5	TGGGGTTTCGGCCCTCTGCC CAGCTCTGAACCAGGCAAGA TCCAGGGTGGGGTTTCGGCC GGGTTTCGGCCCTCTTTGCC TCCAGGGTGGGGTTTCGGCC	0.663234	0.463277	0.16187	1	35559125_35559127	NCDN;NM_001014841;start_codon
id_35565661_35565663_1_35565661_f	3	3	GTGCCTGTCAGAGCCCTGAG TGCCTGTCAGAGCCCTTGAG GCCTGTCAGAGCCCTTTGAG	0.963978	0.617412	0.236753	1	35565661_35565663	NCDN;NM_001014839;stop_codon
id_35573578_35573580_1_35573580_r	3	5	GGAGTAGGTGTGCACCAGCA GGCACTCACCGCCCCATGCT CATGGCGGAGTAGGTGTGCA GCACTCACCGCCCCATTGCT GGCGGAGTAGGTGTTGCATG	0.816485	0.51249	0.245647	1	35573578_35573580	TFAP2E;NM_178548;start_codon
id_35594674_35594676_1_35594664_r	3	3	AAGCAGTTATTTCCGATGCT AGCAGTTATTTCCGATTGCT GCAGTTATTTCCGATTTGCT	0.689455	0.477061	0.159917	1	35594674_35594676	TFAP2E;NM_178548;stop_codon
id_35603267_35603269_1_35603277_f	3	5	ATGATGTTAGGAGCCCTGTT ACATTTCCTTCCCCAAACAA ACATTTCCTTCCCCAAAACA ATGTTAGGAGCCCTTGGGGA ACATGATGTTAGGAGCCCTT	0.77598	0.468567	0.233881	1	35603267_35603269	PSMB2;NM_001199780;stop_codon
id_35609340_35609342_1_35609363_r	3	5	GCTGGCTATGATGAGCATGA TGGCTATGATGAGCAATGAA TCCTGGCTGGCTATGATGAA GGCTATGATGAGCAATTGAA TCCTGGCTGGCTATGATTGA	0.910954	0.485506	0.2992	1	35609340_35609342	PSMB2;NM_001199780;start_codon
id_35641430_35641432_1_35641433_r	3	5	CCCCTGGCCTTCCGCCACCA ATGAGGTACTCCATGGTTGG ATGAGGTACTCCATGGCGGA ATGAGGTACTCCATGGCGGA TGAGGTACTCCATGGCCGGA	0.712544	0.482766	0.188054	1	35641430_35641432	PSMB2;NM_001199779;start_codon
id_35715632_35715634_1_35715669_r	2	2	TTATTCGCTGTCTCCAGCAG GCTTATTCGCTGTCTCCAGA	0.600384	0.450825	0.149559	1	35715632_35715634	C1orf216;NM_152374;stop_codon
id_35716319_35716321_1_35716308_f	3	3	CTCAGCTAGCCCTGGCTGGA TCAGCTAGCCCTGGCTTGGA GATGTTCGCCATCCAAAGCC	0.956454	0.665097	0.228479	1	35716319_35716321	C1orf216;NM_152374;start_codon
id_35736496_35736498_1_35736508_r	3	5	GCGAAGCATCTTCAAATATT CGAAGCATCTTCAAATTATT ACGCGAAGCATCTTCAAATT GAAGCATCTTCAAATTTATT ACGCGAAGCATCTTCAAATT	0.835103	0.60573	0.193021	1	35736496_35736498	CLSPN;NM_001190481;stop_codon
id_35769868_35769870_1_35769819_f	3	5	CCCGGCCTTCTAAGCCCCCG CGGCCTTCTAAGCCCGTGGG CCGGCCTTCTAAGCCGTGGG CGGCCTTCTAAGCCCGTTGG CCGGCCTTCTAAGCCGTTGG	0.621773	0.37439	0.191098	1	35769868_35769870	CLSPN;NM_001190481;start_codon
id_35808417_35808419_1_35808419_r	3	5	ACCGGGTCCCAGCGCCTCCA GCCCCCGCCGCCGCCATGGA CCCGCCGCCGCCATGGCGCT CCCCCGCCGCCGCCATTGGA CCGCCGCCGCCATGGCCGCT	0.714453	0.461583	0.188566	1	35808417_35808419	AGO4;NM_017629;start_codon
id_35853603_35853605_1_35853584_r	3	3	GGCAAAATACATCGTGTGCT GCAAAATACATCGTGTTGCT CAAAATACATCGTGTTTGCT	0.79806	0.484524	0.224642	1	35853603_35853605	AGO4;NM_017629;stop_codon
id_35883422_35883424_1_35883414_f	2	3	CTGACCTCCGCACGGGTATA TGACCTCCGCACGGGTTATA GGTCCCGCTTCCATCCCGTG	0.647034	0.498427	0.148608	1	35883422_35883424	AGO1;NM_012199;start_codon
id_35919605_35919607_1_35919628_r	3	3	AAGCTTTCTTCTATCCAGTG AGCTTTCTTCTATCCAAGTG GCTTTCTTCTATCCAAAGTG	0.784986	0.529903	0.178871	1	35919605_35919607	AGO1;NM_012199;stop_codon
id_35931427_35931429_1_35931424_f	3	3	ACTCCCCCCAGCTCCATGAA CTCCCCCCAGCTCCATTGAA TCCCCCCAGCTCCATTTGAA	0.797561	0.496593	0.216858	1	35931427_35931429	AGO3;NM_024852;start_codon
id_36004385_36004387_1_36004434_r	3	5	ACCCGATGAGAATCAGTCAG CCCGATGAGAATCAGTTCAG TTTTACCCGATGAGAATCAG TTTTACCCGATGAGAATCAG CCGATGAGAATCAGTTTCAG	0.647716	0.442853	0.168948	1	36004385_36004387	AGO3;NM_177422;start_codon
id_36055743_36055745_1_36055724_r	3	5	AGCGAAGTACATTGTGCGTA GCGAAGTACATTGTGCCGTA TTTAAGCGAAGTACATTGTA CGAAGTACATTGTGCCCGTA TTAAGCGAAGTACATTTGTA	0.77606	0.451037	0.211226	1	36055743_36055745	AGO3;NM_177422;stop_codon
id_36084922_36084924_1_36084930_r	3	3	ACTTGGCTTGACGCTCAGCG CTTGGCTTGACGCTCAAGCG TTGGCTTGACGCTCAAAGCG	0.928885	0.590495	0.239921	1	36084922_36084924	TEKT2;NM_014466;start_codon
id_36088184_36088186_1_36088169_f	3	5	TCCACTCAAAAGCTGCCAGC GTCCACTCAAAAGCTGGAGC AGGCTAGGCCAGCTCCAGCT CACTCAAAAGCTGCTGGAGC CACTCAAAAGCTGCCCAGCT	0.711598	0.494838	0.195553	1	36088184_36088186	TEKT2;NM_014466;stop_codon
id_36088905_36088907_1_36088853_f	3	5	GAGCGCTGCGGACGGAAGTA AGCGCTGCGGACGGAAAGTA CGCTGCGGACGGAAACTGTG GCGCTGCGGACGGAAAAGTA GCTGCGGACGGAAACTTGTG	0.705411	0.413476	0.203892	1	36088905_36088907	ADPRHL2;NM_017825;start_codon
id_36093384_36093386_1_36093330_f	3	2	GCAAAGCTGTGAAGGCTACG CAAAGCTGTGAAGGCTTACG	0.721708	0.546582	0.175126	1	36093384_36093386	ADPRHL2;NM_017825;stop_codon
id_36097569_36097571_1_36097528_f	2	2	AAGGTCGCTCTACCACTAAA AAGGTCGCTCTACCACTTAA	0.523566	0.393939	0.129628	1	36097569_36097571	COL8A2;NM_001294347;stop_codon
id_36099483_36099485_1_36099501_f	3	5	TTTCTGAGAAAGAAAGAGAA TTCTGAGAAAGAAAGAAGAA GAGGCATTTCTGAGAAAGAA TCTGAGAAAGAAAGAAAGAA AGGCATTTCTGAGAAAAGAA	0.773915	0.46251	0.251625	1	36099483_36099485	COL8A2;NM_001294347;start_codon
id_36100240_36100242_1_36100252_r	3	5	TCTTCTTTGCAGCACGTCCA CTTCTTTGCAGCACGTTCCA CTCTGTTCTTCTTTGCAGCA TCTGTTCTTCTTTGCAAGCA CTCTGTTCTTCTTTGCAGCA	1.00822	0.546905	0.312267	1	36100240_36100242	COL8A2;NM_005202;start_codon
id_36137203_36137205_1_36137192_f	3	5	ATGGCTATCCTCGAGTTGTA TGGCTATCCTCGAGTTTGTA CTGATGGCTATCCTCGAGTA CTGATGGCTATCCTCGAGTA ATCCTCGAGTTTTGTAGGGA	0.807027	0.509165	0.260587	1	36137203_36137205	TRAPPC3;NM_014408;stop_codon
id_36139819_36139819_1_36139818_f	2	3	ACTCCAATGTTAAAGCCCCT CGGACTCCAATGTTAAAGCC GACTCCAATGTTAAAGCCCT	0.534514	0.425103	0.109411	1	36139819_36139819	TRAPPC3;NM_001270895;start_codon
id_36149376_36149378_1_36149399_r	3	3	AACCCGTGGCTAGGCGAGTG ACCCGTGGCTAGGCGAAGTG CCCGTGGCTAGGCGAAAGTG	0.627053	0.363494	0.174245	1	36149376_36149378	TRAPPC3;NM_014408;start_codon
id_36156418_36156420_1_36156433_r	2	2	CCGCCCCCAGCTCCGCACGC CCGCCCCCAGCTCCGCAACG	0.569624	0.431062	0.138562	1	36156418_36156420	MAP7D1;NM_018067;start_codon
id_36180256_36180258_1_36180288_f	2	2	GGATCCGGGCACAGTTGTGA TTGGATCCGGGCACAGTTGA	0.545609	0.412309	0.133299	1	36180256_36180258	MAP7D1;NM_018067;stop_codon
id_36282564_36282566_1_36282555_r	3	4	TTTTTGACATCTCTGAAGAG TTTTGACATCTCTGAAAGAG TTTGACATCTCTGAAAAGAG TTGTTTTTGACATCTCTGAG	0.716301	0.398659	0.216267	1	36282564_36282566	THRAP3;NM_005119;start_codon
id_36304015_36304017_1_36304013_f	3	3	ATACAGCCCACAACCGAGTA TACAGCCCACAACCGAAGTA ACAGCCCACAACCGAAAGTA	0.661514	0.432557	0.160534	1	36304015_36304017	THRAP3;NM_005119;stop_codon
id_36306421_36306423_1_36306380_f	3	3	GCCCAGTACTCGGCCGTCAG GCCTGGCAGCTCCCTCTGAA CCTGGCAGCTCCCTCTTGAA	0.648922	0.373668	0.206562	1	36306421_36306423	SH3D21;NM_001162530;start_codon
id_36307274_36307276_1_36307255_f	3	5	ACGAGCTGAAGCTGCAAGCT GCGGACGAGCTGAAGCTGCT CGAGCTGAAGCTGCAAAGCT GCGGACGAGCTGAAGCTTGC GAGCTGAAGCTGCAAAAGCT	0.688294	0.431615	0.183432	1	36307274_36307276	SH3D21;NM_024676;start_codon
id_36321125_36321127_1_36321094_r	3	3	CTGCGTGTGGATGACGCGCG CTGCGTGTGGATGACGCCGC CGTGTGGATGACGCGGGGTC	0.59878	0.373603	0.183631	1	36321125_36321127	SH3D21;NM_024676;stop_codon
id_36322295_36322297_1_36322295_r	3	3	CCGCATGCACTATTACTGAT CCGCATGCACTATTACTTGA GCATGCACTATTACTTTGAT	0.872304	0.575542	0.221813	1	36322295_36322297	EVA1B;NM_018166;stop_codon
id_36323035_36323037_1_36323038_r	3	4	AGCTGCCCCCCAGAGCAGCA GCTGCCCCCCAGAGCAAGCA CTGCCCCCCAGAGCAAAGCA CGCGGGGCATCCATGCTCTG	1.17893	0.596385	0.354274	1	36323035_36323037	EVA1B;NM_018166;start_codon
id_36341755_36341757_1_36341745_r	3	5	CGGAAATAACAGCCTCAGCC CGGAAATAACAGCCTCAAGC TACCTGCGGAAATAACAGCC GAAATAACAGCCTCAAAGCC TACCTGCGGAAATAACAGCC	0.85848	0.572319	0.226203	1	36341755_36341757	STK40;NM_032017;stop_codon
id_36361330_36361332_1_36361311_r	2	3	AAGCGGAGAGCATCAGACAG CGGAGAGCATCAGAGGAGCT AGCGGAGAGCATCAGAACAG	0.457487	0.368123	0.0893642	1	36361330_36361332	STK40;NM_032017;start_codon
id_36393758_36393760_1_36393760_r	3	5	CCCCCAAAAAACTGTAAGTG CCCCAAAAAACTGTAAAGTG GAATTTCCCCCAAAAAACTG CCCAAAAAACTGTAAAAGTG CTGAGGGCCTCAGTTTTTTT	0.938327	0.633837	0.234858	1	36393758_36393760	LSM10;NM_032881;stop_codon
id_36394127_36394129_1_36394112_f	3	3	TGGTCCGCTCCTTCACTGAA GGTCCGCTCCTTCACTTGAA GTCCGCTCCTTCACTTTGAA	0.933867	0.607525	0.224012	1	36394127_36394129	LSM10;NM_032881;start_codon
id_36418139_36418141_1_36418107_f	3	5	CCATCCAGCAGCCTCTCCCT GGTCACCATCCAGCAGCCTG ACCATCCAGCAGCCTCTCTG ACCATCCAGCAGCCTCTCCT AGGGGTCACCATCCAGCAGC	0.717786	0.474176	0.202573	1	36418139_36418141	OSCP1;NM_145047;stop_codon
id_36428320_36428322_1_36428276_f	2	3	CATGGAAGGGAAATACAATA ATGGAAGGGAAATACAAATA TTGTCCATGGAAGGGAAATA	0.485366	0.364881	0.120485	1	36428320_36428322	OSCP1;NM_206837;stop_codon
id_36450367_36450369_1_36450405_r	3	5	CCACTGGCTACCGAACCCCG AGGCCACTGGCTACCGAACC GCCACTGGCTACCGAACCCG CTTCAGGCCACTGGCTACCG CTTCAGGCCACTGGCTACCG	0.659775	0.479465	0.167061	1	36450367_36450369	OSCP1;NM_145047;start_codon
id_36455788_36455790_1_36455751_r	3	4	TTTCTGTCTTGAAGAATGAT TTCTGTCTTGAAGAATTGAT TCTGTCTTGAAGAATTTGAT TTTCTTTCTGTCTTGAAGAT	0.787411	0.478793	0.218629	1	36455788_36455790	MRPS15;NM_031280;stop_codon
id_36464273_36464275_1_36464271_f	3	4	CCTCCACGCGACCCTCAGCA TTAGAGGTCACCATGCTTGA TCCACGCGACCCTCAAAGCA GGGGGTTAGAGGTCACCATG	0.874283	0.537874	0.241809	1	36464273_36464275	MRPS15;NM_031280;start_codon
id_36466096_36466098_1_36466051_r	3	5	TGTTGTTTATAGACACTCTT TGTTGTTTATAGACACTTCT TGTTGTTGTTTATAGACACT TTGTTTATAGACACTTTCTT GTTGTTGTTTATAGACCACT	0.732431	0.498899	0.189707	1	36466096_36466098	CSF3R;NM_172313;stop_codon
id_36466357_36466359_1_36466401_r	3	3	CTCAACTTCCCCCTCCTGCA ATGGACCCGGATCCCCTGCA TCAACTTCCCCCTCCTTGCA	0.962842	0.554248	0.278699	1	36466357_36466359	CSF3R;NM_000760;stop_codon
id_36479494_36479496_1_36479525_f	3	3	ATGTTCACCTGTAGGCAGAA ATGTTCACCTGTAGGCAAGA GTTCACCTGTAGGCAAAGAA	0.783731	0.534753	0.169493	1	36479494_36479496	CSF3R;NM_000760;start_codon
id_36801851_36801853_1_36801890_r	3	3	GCTTCCCGGCAAGGACAGCA CTTCCCGGCAAGGACAAGCA TTCCCGGCAAGGACAAAGCA	0.908003	0.560995	0.240204	1	36801851_36801853	GRIK3;NM_000831;stop_codon
id_37034106_37034108_1_37034064_r	2	3	GAGTCTGGTTTGGGAATACT TGGTTTGGGAATTACTGGGC TCCGGAGTCTGGTTTGGGCC	0.512053	0.439588	0.0724646	1	37034106_37034108	GRIK3;NM_000831;start_codon
id_37475497_37475499_1_37475498_f	3	3	CCAGGAGTCTGAGCTATGAG CAGGAGTCTGAGCTATTGAG AGGAGTCTGAGCTATTTGAG	0.85979	0.572979	0.223649	1	37475497_37475499	ZC3H12A;NM_025079;start_codon
id_37483609_37483611_1_37483561_f	3	3	GCTCCTGGACCCCCAGCAGC AGAGGATCTCGGCAGCCAGC AGGAGAGGATCTCGGCAGCT	0.833784	0.607676	0.167492	1	37483609_37483611	ZC3H12A;NM_025079;stop_codon
id_37493769_37493771_1_37493760_f	2	2	ACCAGAGAACATTTCTTGAA ACCAGAGAACATTTCTTTGA	0.465945	0.410811	0.0551344	1	37493769_37493771	MEAF6;NM_001270876;stop_codon
id_37494099_37494101_1_37494048_f	3	5	ATCTTTGTGAGGTCAGAGAA TCTTTGTGAGGTCAGAAGAA TTATCTTTGTGAGGTCAGAA CTTTGTGAGGTCAGAAAGAA TATCTTTGTGAGGTCAAGAA	0.748886	0.462829	0.186883	1	37494099_37494101	MEAF6;NM_001270875;stop_codon
id_37514744_37514746_1_37514746_f	3	4	TTGTTGTGCATCGCCATGTT CGCCCGCCTCAGCCCAACAA GCCCGCCTCAGCCCAAACAA CGCCGCCCGCCTCAGCCCAA	0.83079	0.472819	0.273336	1	37514744_37514746	MEAF6;NM_001270876;start_codon
id_37537748_37537750_1_37537721_r	2	2	GAACCCAAACTATTGATACA AACCCAAACTATTGATTACA	0.548017	0.420626	0.127391	1	37537748_37537750	SNIP1;NM_024700;stop_codon
id_37554227_37554229_1_37554227_r	3	5	CAGCCAAAATCACAGAATGA CCAGCCAAAATCACAGAAGG AGCCAAAATCACAGAAATGA GCCCAGCCAAAATCACAGAA TTTCGCCCAGCCAAAATCAC	0.63205	0.437746	0.155671	1	37554227_37554229	SNIP1;NM_024700;start_codon
id_37556929_37556931_1_37556968_f	3	5	CACTGGACAGGGCAGCTGCT ACTGGACAGGGCAGCTTGCT GGCCCACACTGGACAGGGCT CCACACTGGACAGGGCAGCT CTGGACAGGGCAGCTTTGCT	1.11518	0.639061	0.33504	1	37556929_37556931	DNALI1;NM_003462;start_codon
id_37565059_37565061_1_37565033_f	3	3	GTTTTTCAGGCCCAACTGGA TTTTTCAGGCCCAACTTGGA TTTTCAGGCCCAACTTTGGA	0.740702	0.510493	0.186605	1	37565059_37565061	DNALI1;NM_003462;stop_codon
id_37566855_37566857_1_37566848_r	2	2	CAAAAGCAGTAATGTTTAAA AAAAGCAGTAATGTTTTAAA	0.489027	0.403139	0.0858877	1	37566855_37566857	GNL2;NM_013285;stop_codon
id_37595820_37595822_1_37595833_f	3	5	CACCATCTTGGCGACGAGAC ACCATCTTGGCGACGAAGAC TTCACCATCTTGGCGACGAC GGCTTCACCATCTTGGCGAC GGCTTCACCATCTTGGCGAC	0.690503	0.45469	0.214691	1	37595820_37595822	GNL2;NM_013285;start_codon
id_37612755_37612757_1_37612796_r	3	3	CAGCAACAGCAGCAGCAGCA AGCAACAGCAGCAGCAAGCA GCAACAGCAGCAGCAAAGCA	0.9981	0.6576	0.209175	1	37612755_37612757	RSPO1;NM_001242908;stop_codon
id_37629659_37629661_1_37629660_r	2	2	GGAGCTGGCGCGTGACTATG GAGCTGGCGCGTGACTTATG	0.567905	0.424091	0.143814	1	37629659_37629661	RSPO1;NM_001242908;start_codon
id_37629899_37629901_1_37629925_f	3	3	ATCTTTTTGTCACGTCAGCA TCTTTTTGTCACGTCAAGCA CTTTTTGTCACGTCAAAGCA	1.06261	0.604932	0.297405	1	37629899_37629901	RSPO1;NM_001242909;start_codon
id_37683123_37683125_1_37683125_r	3	5	TCCTTCTTCCTGGAAGAGTA CCTTCTTCCTGGAAGAAGTA AATGTTTCCTTCTTCCTGGA TCCAGATACGCATAGCTTCC CTTCTTCCTGGAAGAAAGTA	0.947229	0.630604	0.261171	1	37683123_37683125	C1orf109;NM_017850;stop_codon
id_37689878_37689880_1_37689849_f	3	3	CTTCTTCAGCGCCTCCTGCA CGGCCTCTGCTTGCCGTGCA GGCCTCTGCTTGCCGTTGCA	1.29264	0.646939	0.445478	1	37689878_37689880	C1orf109;NM_017850;start_codon
id_37690396_37690398_1_37690431_r	3	5	CGCTTTTTCAGGAAGGCGAC GCTTTTTCAGGAAGGCCGAC TTTTTCAGGAAGGCAGCCTC TTTTTCCGCTTTTTCAGGAC TTTTTCAGGAAGGCAGCCTC	0.677772	0.487715	0.173401	1	37690396_37690398	C1orf109;NM_001303030;start_codon
id_37692691_37692693_1_37692711_f	2	3	CTCCTAGGAAGGGCAGTAGT GGCTCCTAGGAAGGGCAGTC CCTAGGAAGGGCAGTTAGTC	0.686473	0.541306	0.145167	1	37692691_37692693	CDCA8;NM_001256875;start_codon
id_37708364_37708366_1_37708382_f	2	2	AGACACCAAAGTTGACAGGA GACACCAAAGTTGACAAGGA	0.544767	0.416117	0.12865	1	37708364_37708366	CDCA8;NM_001256875;stop_codon
id_37718372_37718374_1_37718395_r	3	4	GCACGAGTGCTCCAGCTGCA CACGAGTGCTCCAGCTTGCA ACGAGTGCTCCAGCTTTGCA CAGGCACGAGTGCTCCAGCA	1.28737	0.738411	0.364852	1	37718372_37718374	EPHA10;NM_001099439;stop_codon
id_37761367_37761369_1_37761331_f	3	4	ACACCCGCCTCTTTCCTCTA GAGAGAGAGTGTGCCCTAGA ATTGAGAGAGAGTGTGCCCT CACCCGCCTCTTTCCTTCTA	0.764315	0.527984	0.197529	1	37761367_37761369	EPHA10;NM_173641;stop_codon
id_37765064_37765066_1_37765087_f	3	5	CGCAGACCGAGCTGTCAGTC GCAGACCGAGCTGTCAAGTC GGTCCGCAGACCGAGCTGTC CAGACCGAGCTGTCAAAGTC GTCCGCAGACCGAGCTTGTC	0.945198	0.60581	0.261734	1	37765064_37765066	EPHA10;NM_001099439;start_codon
id_37795776_37795778_1_37795767_r	3	5	CCGTTATCATCAGCCATGCC TATCATCAGCCATTGCCAGG CCCCGTTATCATCAGCCAGG TCCTGTCCTGGTACCCACCT TATCATCAGCCATTGCAGGT	0.985241	0.721677	0.219527	1	37795776_37795778	MANEAL;NM_152496;start_codon
id_37799857_37799859_1_37799900_f	3	4	TCATGTTCATCCCCAGTGTG CATGTTCATCCCCAGTTGTG ATGTTCATCCCCAGTTTGTG TGTTCATCCCCAGTGGGGCC	1.03044	0.565842	0.311076	1	37799857_37799859	MANEAL;NM_001031740;stop_codon
id_37800201_37800203_1_37800245_r	3	4	CATGGTGACATCTTCCAGCA GCTGATGTCCTTGCCTTGCT CTGATGTCCTTGCCTTTGCT GAGGTGCTGATGTCCTTGCT	0.88476	0.506616	0.260394	1	37800201_37800203	MANEAL;NM_152496;stop_codon
id_37803925_37803927_1_37803943_f	3	3	ACAGGTAGGACGCATGTGAG CAGGTAGGACGCATGTTGAG CAGGTAGGACGCATGTTTGA	0.719977	0.493727	0.166369	1	37803925_37803927	YRDC;NM_024640;stop_codon
id_37808178_37808180_1_37808160_r	3	3	GTCTCCGGCGCGTCGGTGCA TCTCCGGCGCGTCGGTTGCA CTCCGGCGCGTCGGTTTGCA	0.925453	0.563844	0.242904	1	37808178_37808180	YRDC;NM_024640;start_codon
id_37808405_37808407_1_37808358_f	2	4	TAACGCAGCGCTGGGGAGGG TAACGCAGCGCTGGGGAAGG AAGCCCTAACGCAGCGCTGG AAGCCCTAACGCAGCGCTGG	0.461483	0.418064	0.0434189	1	37808405_37808407	C1orf122;NM_198446;start_codon
id_37808685_37808687_1_37808631_f	3	3	CCAGCAGCTGCTGGACGCGG CGCGCCCAGCAGCTGCTGGA GCGCCCAGCAGCTGCTTGGA	0.57358	0.360214	0.158886	1	37808685_37808687	C1orf122;NM_001142726;start_codon
id_37809071_37809073_1_37809084_r	2	2	AGAAGTCAGGGTATTCTGCT AGTCAGGGTATTCTTGCTCG	0.568361	0.454418	0.113943	1	37809071_37809073	C1orf122;NM_198446;stop_codon
id_37815136_37815138_1_37815180_r	3	3	CCCATTGAAGCACTACTGCA CCATTGAAGCACTACTTGCA CATTGAAGCACTACTTTGCA	1.18106	0.664525	0.370144	1	37815136_37815138	MTF1;NM_005955;stop_codon
id_37857656_37857658_1_37857680_r	3	5	CGTTTTCATTTCTCACAACT GTTTTCATTTCTCACAAACT ATTACGTTTTCATTTCTCAC TTTTCATTTCTCACAAAACT TTACGTTTTCATTTCTTCAC	0.625501	0.445798	0.161126	1	37857656_37857658	MTF1;NM_005955;start_codon
id_37862315_37862317_1_37862307_f	3	5	AGTAAAATAGGAGGAGAGAG GTAAAATAGGAGGAGAAGAG GTAAAATAGGAGGCTCAGAG TAAAATAGGAGGAGAAAGAG TAAAATAGGAGGCTCAAGAG	0.698907	0.416703	0.217992	1	37862315_37862317	INPP5B;NM_001297434;stop_codon
id_37931710_37931712_1_37931692_r	2	3	GTCTGCCGCCGCCGGCTCTC GTGTTGCGCTCCCGAGAAGC GTGTTGCGCTCCCGAGCCGG	0.437696	0.355606	0.0820896	1	37931710_37931712	INPP5B;NM_001297434;start_codon
id_37946306_37946308_1_37946271_r	3	3	TCCAGGAGACGCTGGCTGAG CCAGGAGACGCTGGCTTGAG CCAGGAGACGCTGGCTTTGA	0.8393	0.568747	0.236381	1	37946306_37946308	INPP5B;NM_005540;start_codon
id_37958186_37958188_1_37958216_r	3	2	TGTGAATAAGAAGACATACG GTGAATAAGAAGACATTACG	0.689326	0.513529	0.175797	1	37958186_37958188	SF3A3;NM_006802;stop_codon
id_37997405_37997407_1_37997432_r	2	2	TGGAGACCAAGTGCTCTGCC GAGACCAAGTGCTCTTGCCA	0.552477	0.495735	0.0567419	1	37997405_37997407	FHL3;NM_004468;stop_codon
id_37998978_37998980_1_37998993_r	3	3	CTCGCAGTGCTCCGCTTGTG TCGCAGTGCTCCGCTTTGTG CGCAGTGCTCCGCTTTTGTG	0.677128	0.41805	0.183269	1	37998978_37998980	FHL3;NM_001243878;start_codon
id_37999410_37999412_1_37999370_r	3	3	AAATGCAACGAGTCCCTGTA AATGCAACGAGTCCCTTGTA ATGCAACGAGTCCCTTTGTA	0.874798	0.598211	0.201717	1	37999410_37999412	FHL3;NM_004468;start_codon
id_38012803_38012805_1_38012838_r	3	4	CTCTCTGTGTTCCCGCTGCC CTCTCTGTGTTCCCGCTTGC CTCTGTGTTCCCGCTTTGCC TCGCTCTCTGTGTTCCCGCC	0.835556	0.576759	0.200832	1	38012803_38012805	UTP11L;NM_016037;start_codon
id_38045388_38045390_1_38045356_r	3	3	GCCCCCGCCGGCGCGCTGCA GCCCCCGCCGGCGCGCTTGC CCCCGCCGGCGCGCTTTGCA	1.11139	0.767373	0.228898	1	38045388_38045390	POU3F1;NM_002699;stop_codon
id_38046741_38046743_1_38046716_r	3	5	ACCGCGCAGTACCTGCCGCG CCGCGCAGTACCTGCCCGCG ACCACCGCGCAGTACCTGCG CGCGCAGTACCTGCCCCGCG ACCACCGCGCAGTACCTGCG	0.932271	0.538511	0.292944	1	38046741_38046743	POU3F1;NM_002699;start_codon
id_38839553_38839555_1_38839579_r	3	5	CTGAAAGCGCTGACACACAA TGAAAGCGCTGACACAACAA GTCTGAAAGCGCTGACACAA GTCTGAAAGCGCTGACACAA TCTGAAAGCGCTGACAACAA	0.839494	0.512565	0.244742	1	38839553_38839555	RRAGC;NM_022157;stop_codon
id_38859644_38859646_1_38859636_f	3	3	CTCCTCCGCCCCGTACTGCA ACCATGTCCCTGCAAGTACG CCATGTCCCTGCAAGTTACG	1.13569	0.709889	0.320998	1	38859644_38859646	RRAGC;NM_022157;start_codon
id_38873303_38873305_1_38873289_r	3	3	CTATGGCCCATTACAAAGTG TGGCCCATTACAAAAGTGAG TGGCCCATTACAAAAGTTGA	0.771976	0.449096	0.222841	1	38873303_38873305	MYCBP;NM_012333;start_codon
id_38874551_38874553_1_38874578_r	2	3	GAACAATCTCATTGGTAGGC AACAATCTCATTGGTAAGGC TAACGAACAATCTCATTGGC	0.619622	0.484309	0.135313	1	38874551_38874553	GJA9;NM_030772;stop_codon
id_38876096_38876098_1_38876139_f	3	5	TCTGATCCACATCAAATAAG CTGATCCACATCAAATTAAG ATTTATCTGCCTCTTTGATG TGATCCACATCAAATTTAAG ATTTATCTGCCTCTTTGATG	0.780727	0.58275	0.154027	1	38876096_38876098	GJA9;NM_030772;start_codon
id_38886504_38886506_1_38886492_f	2	2	TTATTAATTGACTTACAATA TATTAATTGACTTACAAATA	0.495302	0.383277	0.112026	1	38886504_38886506	RHBDL2;NM_017821;stop_codon
id_38929507_38929509_1_38929503_r	3	5	CTCCCTGTTTGAATGCAGCT TCCCTGTTTGAATGCAAGCT AACCTCCCTGTTTGAATGCT CCCTGTTTGAATGCAAAGCT AACCTCCCTGTTTGAATGCT	0.944926	0.602525	0.259449	1	38929507_38929509	RHBDL2;NM_001304746;start_codon
id_38991381_38991383_1_38991373_r	3	3	CCGCACGCCATGCCGCTGAG CCGCACGCCATGCCGCTTGA GCACGCCATGCCGCTTTGAG	1.24195	0.746747	0.339081	1	38991381_38991383	AKIRIN1;NM_024595;start_codon
id_39004053_39004055_1_39004076_f	2	2	TTGTCACATATCTGGGTACC TGTCACATATCTGGGTTACC	0.444169	0.377646	0.0665228	1	39004053_39004055	AKIRIN1;NM_024595;stop_codon
id_39028725_39028727_1_39028769_f	2	2	TCGGCCTTAACATAGATCGA CGGCCTTAACATAGATTCGA	0.717592	0.572914	0.144678	1	39028725_39028727	NDUFS5;NM_001184979;start_codon
id_39034494_39034496_1_39034470_r	3	5	GAGGCTCCCCCTTGCCAATG CCACCTCACCACATGGCAAG AGGCTCCCCCTTGCCAAATG ACCTCACCACATGGCCAAGG GGCTCCCCCTTGCCAAAATG	0.66635	0.451484	0.184885	1	39034494_39034496	NDUFS5;NM_001184979;stop_codon
id_39084219_39084221_1_39084248_f	3	3	ATGAAGAGACGCTCAGTGAG TGAAGAGACGCTCAGTTGAG GAAGAGACGCTCAGTTTGAG	0.753218	0.491505	0.194251	1	39084219_39084221	MACF1;NM_012090;start_codon
id_39410266_39410268_1_39410279_r	3	3	AAACAGTCTGGTCTGCTGAG AACAGTCTGGTCTGCTTGAG ACAGTCTGGTCTGCTTTGAG	0.879704	0.611484	0.197438	1	39410266_39410268	KIAA0754;NM_015038;start_codon
id_39414547_39414549_1_39414543_r	2	3	TGCCATTTCTCATCACCACC GTGCCATTTCTCATCACACC ATTTGCAGGGCTGACCTGGT	0.539881	0.445482	0.0943993	1	39414547_39414549	KIAA0754;NM_015038;stop_codon
id_39485792_39485794_1_39485844_r	3	3	ATAAATATACACCCAATGTA TAAATATACACCCAATTGTA AAATATACACCCAATTTGTA	0.960627	0.598568	0.267823	1	39485792_39485794	MACF1;NM_012090;stop_codon
id_39491992_39491994_1_39492014_r	3	5	GTCAGGCCCAGAAGCCAGAG TCAGGCCCAGAAGCCAAGAG TCAGGCCCAGAAGCGGTCCG CAGGCCCAGAAGCCAAAGAG TCAGGCCCAGAAGCGGTTCC	0.81917	0.546712	0.189119	1	39491992_39491994	BMP8A;NM_181809;start_codon
id_39525796_39525798_1_39525831_r	3	5	GGGCCCGATCCAGATGAGAA GGCCCGATCCAGATGAAGAA CAGGGCCCGATCCAGATGAA GCCCGATCCAGATGAAAGAA AGGGCCCGATCCAGATTGAA	0.738767	0.43427	0.196209	1	39525796_39525798	BMP8A;NM_181809;stop_codon
id_39561698_39561700_1_39561679_r	3	5	ACAAGGAAAAACCGTATGTG ATGAAAATAGCCACACAATA TTAGACAAGGAAAAACCGTG TGAAAATAGCCACACAAATA AAAAATGAAAATAGCCACAC	0.917233	0.625191	0.227198	1	39561698_39561700	PABPC4;NM_003819;stop_codon
id_39575949_39575951_1_39575910_r	3	5	CCCCATGGCCTCCCTGTACG AGGTCGCCCACGTAACAGGG CTCGGTGACGTCCGAATGCA GCAGGTCGCCCACGTAACAA TCGGTGACGTCCGAATTGCA	0.876486	0.573206	0.230348	1	39575949_39575951	PABPC4;NM_003819;start_codon
id_39626507_39626509_1_39626472_r	3	5	CCCGCCCCAAGGAATAAGGA CCTGGTAAAAGAACCTTCCT CCGCCCCAAGGAATAAAGGA CTCCTGGTAAAAGAACCTTG CGCCCCAAGGAATAAAAGGA	0.721139	0.484346	0.170701	1	39626507_39626509	HEYL;NM_014571;stop_codon
id_39639623_39639625_1_39639604_r	3	5	AAGCGACCCAAGGAGCCGAG AGCGACCCAAGGAGCCCGAG TCCCCGTCGGAGCCGCTCCT TCCCCGTCGGAGCCGCTCCT GCGACCCAAGGAGCCCCGAG	0.912269	0.602831	0.248005	1	39639623_39639625	HEYL;NM_014571;start_codon
id_39659121_39659123_1_39659074_f	3	5	AGGAGGTGTCGAAGTATGTC CCAGAGGAGGTGTCGAAGTC GGAGGTGTCGAAGTATTGTC GAGGTGTCGAAGTATTTGTC CAGAGGAGGTGTCGAAAGTC	0.696035	0.458548	0.210136	1	39659121_39659123	NT5C1A;NM_032526;stop_codon
id_39672036_39672038_1_39672062_r	2	2	ACGCCGCCGCCTGCTCTGGC CGCCGCCGCCTGCTCTTGGC	0.55711	0.444832	0.112278	1	39672036_39672038	NT5C1A;NM_032526;start_codon
id_39682536_39682538_1_39682567_f	3	5	ACACTGCAGCAGCAACACAA CACTGCAGCAGCAACAACAA TCACACTGCAGCAGCAACAA TCACACTGCAGCAGCAACAA CACACTGCAGCAGCAATGGA	1.05633	0.583738	0.333657	1	39682536_39682538	HPCAL4;NM_016257;stop_codon
id_39684601_39684603_1_39684583_r	2	3	GGGGAAGACCAACAGCAAGC GGGAAGACCAACAGCAAAGC GCACCTCGGGGGCCAGCTGT	0.625649	0.527345	0.0983035	1	39684601_39684603	HPCAL4;NM_016257;start_codon
id_39738901_39738903_1_39738915_r	3	5	ACCCACGTACAAGACGCGCT CCCACGTACAAGACGCCGCT CCCACGTACAAGACGCTTGG CGTACAAGACGCTTTGGTGG CCACGTACAAGACGCCCGCT	0.740666	0.455988	0.222272	1	39738901_39738903	PPIE;NM_006112;start_codon
id_39753353_39753355_1_39753338_f	3	3	GGTGATCATCGCCGACTGTG GGTGATCATCGCCGACTTGT TGATCATCGCCGACTTTGTG	0.830749	0.586243	0.216516	1	39753353_39753355	PPIE;NM_006112;stop_codon
id_39760419_39760421_1_39760384_f	3	5	GGGCCCGATCCAGATGAGAA GGCCCGATCCAGATGAAGAA AGGGGCCCGATCCAGATGAA GCCCGATCCAGATGAAAGAA GGGGCCCGATCCAGATTGAA	0.684517	0.410437	0.181739	1	39760419_39760421	BMP8B;NM_001720;stop_codon
id_39762622_39762624_1_39762650_f	2	3	GCCTGCGGTGCGGCACAGGT GCCTGCGGTGCGGCACAAGG CTTCCTGCCTGCGGTGCGGT	0.534773	0.399517	0.135256	1	39762622_39762624	PPIE;NM_001195007;stop_codon
id_39763740_39763742_1_39763715_r	3	4	CTTCCAGGACCTCGGCTGGC TTCCAGGACCTCGGCTTGGC TCCAGGACCTCGGCTTTGGC GAGTCAGCAATTACCAGCCG	0.628131	0.430209	0.153076	1	39763740_39763742	PPIE;NM_203456;stop_codon
id_39769702_39769704_1_39769718_f	3	4	TCAGGGTGCCACCTGCTGCA AACCTCAGGCCCATGCAAGC CCGTCAGGGTGCCACCTGCA AGGGTGCCACCTGCTTTGCA	1.07132	0.663063	0.279059	1	39769702_39769704	OXCT2;NM_022120;stop_codon
id_39771253_39771255_1_39771299_r	3	5	GCGCGGCCCGAGGCGCACGC GCGGCCCGAGGCGCAACGCA GACGCGCGGCCCGAGGCGCA CGGCCCGAGGCGCAACCGCA ACGCGCGGCCCGAGGCCGCA	0.808377	0.549092	0.170719	1	39771253_39771255	OXCT2;NM_022120;start_codon
id_39788483_39788485_1_39788461_f	3	5	GCCAGGCCCAGGAGCCAGAG CCAGGCCCAGGAGCCAAGAG GCGCTCCCCGGCCCGCTCCT GCGCTCCCCGGCCCGCTCTT GCGCTCCCCGGCCCGCTTCC	0.813032	0.562661	0.180447	1	39788483_39788485	BMP8B;NM_001720;start_codon
id_39841744_39841746_1_39841791_r	3	5	AACAAAGAACCTAAAGAGAA ACAAAGAACCTAAAGAAGAA ATAACAAAGAACCTAAAGAA GACCATAACAAAGAACCTAA CAAAGAACCTAAAGAAAGAA	0.802539	0.563859	0.18939	1	39841744_39841746	TRIT1;NM_017646;stop_codon
id_39883489_39883491_1_39883483_r	3	5	CTGCCATAAGATGGCGTCCG TGCCATAAGATGGCGTTCCG ACTGCCATAAGATGGCGTGG GCCATAAGATGGCGTTTCCG ACTGCCATAAGATGGCGTGG	0.885695	0.569417	0.256331	1	39883489_39883491	TRIT1;NM_017646;start_codon
id_39897372_39897374_1_39897353_f	2	2	CTTCGTAAGACAGAACTGTC TTCGTAAGACAGAACTTGTC	0.68554	0.55211	0.133431	1	39897372_39897374	MYCL;NM_001033081;stop_codon
id_39900814_39900816_1_39900822_r	3	5	GGGCCATCTCCGCCTCTCTT TTGGGCCATCTCCGCCTCTT GGCCATCTCCGCCTCTTCTT TTGGGCCATCTCCGCCTCTT CGGGCAGCTTCAGCCAAAGG	0.812157	0.508147	0.238675	1	39900814_39900816	MYCL;NM_005376;stop_codon
id_39901432_39901434_1_39901390_r	3	3	TTTCTACGACTATGACTGCG TTCTACGACTATGACTTGCG TCTACGACTATGACTTTGCG	1.41014	0.782306	0.406814	1	39901432_39901434	MYCL;NM_001033081;start_codon
id_39901886_39901888_1_39901868_r	3	4	GTGCGTGTGTGCTGGCTGCC GTGCGTGTGTGCTGGCTTGC GCATGTGCGTGTGTGCTGGC CGCGCATGTGCGTGTGTGCC	0.799599	0.522027	0.220763	1	39901886_39901888	MYCL;NM_005376;start_codon
id_39955293_39955295_1_39955274_r	3	5	GACCCGCGGGCCACGCCGCT TACCAGGTCCCAAGCGGGCG CGTCTACCAGGTCCCAAGCG TGACCCGCGGGCCACGCGCT GTCTACCAGGTCCCAAAGCG	0.718547	0.505765	0.185648	1	39955293_39955295	MFSD2A;NM_001136493;start_codon
id_39965326_39965328_1_39965338_f	3	5	AACAATGGTCACGGTGAGTG ACAATGGTCACGGTGAAGTG TTGAAACAATGGTCACGGTG CAATGGTCACGGTGAAAGTG TTGAAACAATGGTCACGGTG	0.923727	0.540834	0.278899	1	39965326_39965328	MFSD2A;NM_001287808;start_codon
id_39969566_39969568_1_39969597_r	3	3	CCCTTCTGTGGCCTTCTGCA CCTTCTGTGGCCTTCTTGCA CTTCTGTGGCCTTCTTTGCA	0.987086	0.623391	0.251538	1	39969566_39969568	MFSD2A;NM_001136493;stop_codon
id_40059347_40059349_1_40059379_f	2	4	ATCTGGTAGAAAGATTGGAG AATCTGGTAGAAAGATTGAG GCAAAATCTGGTAGAAAGAG GACATGCAAAATCTGGTAGA	0.510756	0.374534	0.136221	1	40059347_40059349	CAP1;NM_006367;start_codon
id_40071531_40071533_1_40071565_r	3	4	GATTTATCCCATGGTGTGAA TTGCCCTCCCTTCAACACCA GCCCTCCCTTCAACAACCAT ACAGATTTATCCCATGTTGA	1.08952	0.643951	0.313918	1	40071531_40071533	CAP1;NM_006367;stop_codon
id_40074061_40074063_1_40074098_r	3	5	ATCTTCAGTTGTCTGAAGAA TCTTCAGTTGTCTGAAAGAA ACCATCTTCAGTTGTCTGAA CTTCAGTTGTCTGAAAAGAA CCATCTTCAGTTGTCTTGAA	0.96469	0.545701	0.295487	1	40074061_40074063	PPT1;NM_000310;stop_codon
id_40097236_40097238_1_40097223_f	3	5	GCCAAGAGCCACAGGCAGCC CCAAGAGCCACAGGCAAGCC AGCGAAGATGGCGTCGCCTG CAAGAGCCACAGGCAAAGCC CACAGCCAAGAGCCACAGGC	0.689596	0.464545	0.164225	1	40097236_40097238	PPT1;NM_000310;start_codon
id_40161400_40161402_1_40161383_f	3	3	TTGGTTGCCTACGCGCTGGT TTGGTTGCCTACGCGCTTGG TGGTTGCCTACGCGCTTTGG	0.694595	0.483978	0.173574	1	40161400_40161402	RLF;NM_012421;start_codon
id_40240445_40240447_1_40240470_f	2	2	ATTTTGTTTTAGTAACAGAC TTTTGTTTTAGTAACAAGAC	0.575588	0.469401	0.106187	1	40240445_40240447	RLF;NM_012421;stop_codon
id_40247994_40247996_1_40248030_r	2	2	TGAGAGAGAGAGACTCTAAG GAGAGAGAGAGACTCTTAAG	0.503951	0.376025	0.127926	1	40247994_40247996	TMCO2;NM_001008740;start_codon
id_40251592_40251594_1_40251598_f	3	5	TTCCCCCATTTGAAATGTGA ACTTCCCCCATTTGAAATGA AGATTGGAGTCCATCAAATG AGATTGGAGTCCATCAAATG CTTCCCCCATTTGAAAATGA	0.686287	0.480338	0.157284	1	40251592_40251594	TMCO2;NM_001008740;stop_codon
id_40258272_40258274_1_40258225_f	2	4	TGAAGGGACGAGTGTCGGTG GCTCTGAAGGGACGAGTGTG GCTCTGAAGGGACGAGTGTC TGAAGGGACGAGTGTGGCAC	0.523209	0.393381	0.129827	1	40258272_40258274	ZMPSTE24;NM_005857;start_codon
id_40301182_40301184_1_40301166_f	3	4	GATGCCTGCCAGGCTCTGTC ATGCCTGCCAGGCTCTTGTC GCCTGCCAGGCTCTTTGTCT TGAGCATCAGGCCCAGAGCC	0.724779	0.473825	0.203898	1	40301182_40301184	COL9A2;NM_001852;stop_codon
id_40317195_40317197_1_40317237_r	3	3	CTCTGCCGTCGGTGCGTGCG TCTGCCGTCGGTGCGTTGCG CTGCCGTCGGTGCGTTTGCG	1.35281	0.705163	0.390576	1	40317195_40317197	COL9A2;NM_001852;start_codon
id_40374121_40374123_1_40374122_f	2	2	GCCGGCACCCTGGCCATGAC TTCACCGACTTGCCTGTCAA	0.57173	0.437325	0.134405	1	40374121_40374123	SMAP2;NM_022733;start_codon
id_40374696_40374698_1_40374729_r	2	3	GGAGTTGCTAACCAAATAGC GATTTTTAAAGGTGGTGATT ATTTTTGCTTCCTGCTAATT	0.631583	0.485712	0.145871	1	40374696_40374698	SMAP2;NM_001198978;start_codon
id_40393417_40393419_1_40393382_f	2	3	GAGAGGCAGCAGAGCGCCGT GCAGGAGAGGCAGCAGAGCG AGGAGAGGCAGCAGAGCGCG	0.487265	0.350017	0.137249	1	40393417_40393419	SMAP2;NM_001198979;start_codon
id_40408656_40408658_1_40408640_f	3	5	CCATGTTTCTACATTCTCTT CATGTTTCTACATTCTTCTT TTCCATGTTTCTACATTCTT TTCCATGTTTCTACATTCTT ATGTTTCTACATTCTTTCTT	0.816793	0.518305	0.238855	1	40408656_40408658	SMAP2;NM_001198980;start_codon
id_40422099_40422101_1_40422128_r	3	5	AGAGCGAGGGCTGAAGAGAA GAGCGAGGGCTGAAGAAGAA AGGGGAGAGCGAGGGCTGAA GGAGAGCGAGGGCTGAAGAA AGCGAGGGCTGAAGAAAGAA	0.730573	0.47123	0.231454	1	40422099_40422101	SMAP2;NM_001198980;stop_codon
id_40450962_40450964_1_40450928_f	3	5	GCCCTATGGGCTAAGACAGA ACAAGCCCTATGGGCTAAGA GCCCTATGGGCTAAGACCAG GACAAGCCCTATGGGCTAGA CAAGCCCTATGGGCTAAAGA	0.652467	0.454004	0.154674	1	40450962_40450964	ZFP69B;NM_023070;start_codon
id_40479362_40479364_1_40479347_f	3	4	AGAAGTGGACAAGTCCAGTA GGCATGATGCCTGCCTTACT ACCAGAAGTGGACAAGTCCA GCATGATGCCTGCCTTTACT	0.758443	0.482119	0.212107	1	40479362_40479364	ZFP69;NM_198494;start_codon
id_40496057_40496059_1_40496092_r	2	3	CTAAATCACCAATTTACACT CTCTAAATCACCAATTTACT ACAAAAGCCAAGTGGTAAAT	0.526651	0.398713	0.127938	1	40496057_40496059	ZFP69;NM_198494;stop_codon
id_40514545_40514547_1_40514510_f	3	3	TTTCTTTAACATGTTATGCA TTCTTTAACATGTTATTGCA TTCTTTAACATGTTATTTGC	1.17363	0.70162	0.388154	1	40514545_40514547	EXO5;NM_022774;start_codon
id_40515664_40515666_1_40515647_r	3	5	CATTTGGCTTTTTTGACTTG CTATTCATTTGGCTTTTTTG ATTTGGCTTTTTTGACCTTG TTCTATTCATTTGGCTTTTG CTATTCATTTGGCTTTTTTG	0.681494	0.475724	0.178059	1	40515664_40515666	EXO5;NM_022774;stop_codon
id_40533167_40533169_1_40533176_f	2	3	GCAGAAAATGATCAGCTTCC TGCAGAAAATGATCAGCTCC AGAGCTGCAGAAAATGATCC	0.587594	0.510454	0.07714	1	40533167_40533169	ZNF684;NM_152373;start_codon
id_40626517_40626519_1_40626526_f	3	5	GACATCCTTAAGAGCATGAG ACATCCTTAAGAGCATTGAG CTTCCTGACATCCTTAAGAG CATCCTTAAGAGCATTTGAG TTCCTGACATCCTTAAAGAG	1.28892	0.752582	0.380231	1	40626517_40626519	RIMS3;NM_014747;stop_codon
id_40641923_40641925_1_40641933_r	2	3	CCTGAGGCCCTGCCACCCCG TAAACATGGTCCCCGGTGGC AAACATGGTCCCCGGGTGGC	0.570319	0.4584	0.111919	1	40641923_40641925	RIMS3;NM_014747;start_codon
id_40770826_40770828_1_40770808_f	2	4	CTCCGACGGGCAGGCCCCCC GACGGGCAGGCCCAGGTGAC CCCTCCGACGGGCAGGCCCC CCCTCCGACGGGCAGGTGAC	0.599322	0.458499	0.140823	1	40770826_40770828	NFYC;NM_014223;stop_codon
id_40784094_40784096_1_40784058_f	3	3	CCCCCGCCCCGGACCGTGCC CCCCGCCCCGGACCGTTGCC CCCGCCCCGGACCGTTTGCC	0.805237	0.551295	0.195386	1	40784094_40784096	KCNQ4;NM_004700;start_codon
id_40838521_40838523_1_40838478_r	3	3	GGAGATGCTGAGCGTCTGTG GAGATGCTGAGCGTCTTGTG AGATGCTGAGCGTCTTTGTG	1.00004	0.641598	0.262628	1	40838521_40838523	KCNQ4;NM_004700;stop_codon
id_40861573_40861575_1_40861524_f	3	5	GCAGGGTCCGGCGGGCAGTC GCAGGGTCCGGCGGGCAAGT GGAGAGGAGAAAGGGCCCGC GGAGAGGAGAAAGGGCCCGC AGGGTCCGGCGGGCAAAGTC	0.716366	0.495102	0.182219	1	40861573_40861575	CITED4;NM_133467;stop_codon
id_40862125_40862127_1_40862134_f	3	5	GGTCGGCCATGGCGGCAGGC GTCGGCCATGGCGGCAAGGC TCGGCCATGGCGGCTGCCTG CCGCAGGCAGCCGGCCGCCA TCGGCCATGGCGGCAAAGGC	0.840838	0.628138	0.201252	1	40862125_40862127	CITED4;NM_133467;start_codon
id_40983291_40983293_1_40983272_f	3	5	CTGTAATTTTTCCTTCTTCC CATCTGTAATTTTTCCTTCC TACTCTTTGACCTGGAAAGA CATCTGTAATTTTTCCTTCC TCATCTGTAATTTTTCCTCC	0.750352	0.510256	0.19451	1	40983291_40983293	CTPS1;NM_001905;start_codon
id_40988624_40988626_1_40988608_r	2	3	CATGCTTTCTATGTCCCCCA GGCATGCTTTCTATGTCCCA GGGCATGCTTTCTATGTCCA	0.613133	0.476969	0.136164	1	40988624_40988626	CTPS1;NM_001301237;start_codon
id_41010243_41010245_1_41010215_r	3	4	TATTGATGGAAACTTCAGTT ATTGATGGAAACTTCAAGTT TTGATGGAAACTTCAAAGTT GATGGAAACTTCAGAGTCAG	0.724171	0.475175	0.190211	1	41010243_41010245	CTPS1;NM_001905;stop_codon
id_41016106_41016108_1_41016141_r	3	4	CAGCAGCAGCTGCAGCAGCA AGCAGCAGCTGCAGCAAGCA GCAGCAGCTGCAGCAAAGCA CTCCAGCAGCAGCTGCAGCA	1.08312	0.621477	0.29686	1	41016106_41016108	SLFNL1;NM_001168247;stop_codon
id_41020658_41020660_1_41020612_f	3	3	TCACCCCAGGACTCCATGAA CACCCCAGGACTCCATTGAA ACCCCAGGACTCCATTTGAA	0.846828	0.51605	0.262669	1	41020658_41020660	SLFNL1;NM_001168247;start_codon
id_41028194_41028196_1_41028208_r	3	4	CACATTGACCGGCTGAAGCA ACATTGACCGGCTGAAAGCA TGGTTCAGAACTTGCCCTGC CATTGACCGGCTGAAAAGCA	0.801056	0.522346	0.211024	1	41028194_41028196	SCMH1;NM_001172220;stop_codon
id_41143074_41143076_1_41143054_r	2	2	AATTGGAAGCACAGGACCCC AAATTGGAAGCACAGGACCC	0.556555	0.489494	0.0670605	1	41143074_41143076	SCMH1;NM_001172220;start_codon
id_41152672_41152674_1_41152725_r	3	2	AGCATCTAGTGCTTTTTGCA GCATCTAGTGCTTTTTTGCA	0.55403	0.379983	0.174047	1	41152672_41152674	SCMH1;NM_001031694;start_codon
id_41186131_41186133_1_41186088_r	3	5	ACCCTATCGTGGAGGTAAGA TCTTTTTACCCTATCGTGGA TACCCTATCGTGGAGGTAGA CCCTATCGTGGAGGTAAAGA CTTTTTACCCTATCGTTGGA	0.733287	0.435007	0.236169	1	41186131_41186133	SCMH1;NM_001172219;start_codon
id_41361931_41361933_1_41361917_f	3	5	CTCCCCTCCTCGCCCGAGCC CTCCCCTCCTCGCCCGAAGC AGCCATGGTCCCGCCCGGCG GCCATGGTCCCGCCCGGGCG GCCATGGTCCCGCCCGGGCG	0.702511	0.509574	0.174398	1	41361931_41361933	FOXO6;NM_001291281;start_codon
id_41382679_41382681_1_41382721_r	2	3	TGGGAAGACAGAGGCCCCCT GATGGGAAGACAGAGGCCCT GATGGGAAGACAGAGGCCTG	0.662291	0.519293	0.142998	1	41382679_41382681	FOXO6;NM_001291281;stop_codon
id_41479409_41479411_1_41479431_f	3	4	CTTCCTCCACCTGGAATGTG GCCTCGGTCCACACAATTCC CTTCCTCCACCTGGATTGTG TCCTCCACCTGGAAATTGTG	0.881148	0.603346	0.190411	1	41479409_41479411	EDN2;NM_001302269;stop_codon
id_41484599_41484601_1_41484582_r	3	5	TGGTCTCCGTGCCTACCACC CTATGGTCTCCGTGCCTACC ATGGTCTCCGTGCCTACACC TATGGTCTCCGTGCCTTACC GCGCAACGGAGCACCAGGCA	0.727902	0.457019	0.212593	1	41484599_41484601	EDN2;NM_001302269;start_codon
id_41510451_41510453_1_41510458_f	2	3	GGAGAGAGGCTAAGCGTTGG TTGGAGAGAGGCTAAGCGTG GAGAGAGGCTAAGCGTTTGG	0.538984	0.433783	0.105201	1	41510451_41510453	HIVEP3;NM_024503;stop_codon
id_41584795_41584797_1_41584804_r	2	3	AGCATCTGAAGTCTTTGTGA ATAGCATCTGAAGTCTTTGA TGAATAGCATCTGAAGGTCA	0.441151	0.350713	0.0904378	1	41584795_41584797	HIVEP3;NM_024503;start_codon
id_42153451_42153453_1_42153479_f	2	2	GCTGCATCAGGGCTCCTGCC CTGCATCAGGGCTCCTTGCC	0.50947	0.404612	0.104859	1	42153451_42153453	GUCA2B;NM_007102;start_codon
id_42155594_42155596_1_42155640_r	3	4	TGCCAGGGTGGTGGGCTGAA TGCCAGGGTGGTGGGCTTGA GCCTGCCAGGGTGGTGGGCG CCAGGGTGGTGGGCTTTGAA	0.848361	0.631661	0.1782	1	42155594_42155596	GUCA2B;NM_007102;stop_codon
id_42162906_42162908_1_42162871_r	3	4	CCTGCCTCCCCTCCGCAGCA CTGCCTCCCCTCCGCAAGCA TGCCTCCCCTCCGCAAAGCA CTGCCTGCCTCCCCTCCGCA	1.27849	0.637377	0.419812	1	42162906_42162908	GUCA2A;NM_033553;stop_codon
id_42164710_42164712_1_42164727_r	3	5	AGAACAGCCACCCCTCTCTC GCAGCAGTGCCCGAGAAGAG CCAGAACAGCCACCCCTCTC TCATGGCAGCAGTGCCCGAG CAGCAGTGCCCGAGAAAGAG	0.843185	0.58244	0.234212	1	42164710_42164712	GUCA2A;NM_033553;start_codon
id_42179710_42179712_1_42179668_f	3	3	TTTCCCTTCACTGCACAGAA TTCCCTTCACTGCACAAGAA TCCCTTCACTGCACAAAGAA	1.02055	0.661303	0.248864	1	42179710_42179712	FOXJ3;NM_001198852;stop_codon
id_42380935_42380937_1_42380959_r	3	5	CGCGGATGCGCCGGTCCGTC TCCCAGCTCTGGTTCCTGAC GCGGATGCGCCGGTCCCGTC CCCAGCTCTGGTTCCTTGAC TCCCAGCTCTGGTTCCTGAC	0.687934	0.424917	0.205166	1	42380935_42380937	RIMKLA;NM_173642;start_codon
id_42414972_42414974_1_42415022_r	3	5	TTTATTCACTCAAAACTACT TTATTCACTCAAAACTTACT GATTTTATTCACTCAAAACT TATTCACTCAAAACTTTACT GATTTTATTCACTCAAAACT	0.955361	0.57676	0.291183	1	42414972_42414974	RIMKLA;NM_173642;stop_codon
id_42430736_42430738_1_42430715_r	2	3	ACCCATGAGCTCTGCATCAA CCCATGAGCTCTGCATTCAA GTGACCCATGAGCTCTGCAA	0.597925	0.473851	0.124074	1	42430736_42430738	ZMYND12;NM_032257;stop_codon
id_42450009_42450011_1_42450059_r	3	3	CTATGTTTCCGTTGTCAGTG TATGTTTCCGTTGTCAAGTG ATGTTTCCGTTGTCAAAGTG	0.929194	0.584871	0.242521	1	42450009_42450011	ZMYND12;NM_001146192;start_codon
id_42455995_42455997_1_42456036_f	3	3	TCTAAGACGGTTGCCCAGCA CTAAGACGGTTGCCCAAGCA TAAGACGGTTGCCCAAAGCA	0.903366	0.514344	0.287407	1	42455995_42455997	ZMYND12;NM_032257;start_codon
id_42456566_42456568_1_42456606_r	2	3	GCCCAGCGCGCAGCACCGGG CCGAGTTCCCCCAGCCTCCC CAGCGCGCAGCACGGGAGGC	0.466871	0.377166	0.0897047	1	42456566_42456568	PPCS;NM_001287511;start_codon
id_42457258_42457260_1_42457252_r	3	3	CCAGGTAAAACATCGCAGAA CCAGGTAAAACATCGCAAGA AGGTAAAACATCGCAAAGAA	0.935275	0.606503	0.233361	1	42457258_42457260	PPCS;NM_001287510;start_codon
id_42459609_42459611_1_42459636_f	2	3	GCCAAAACTGCTTTCTCCTT GGTGCCAAAACTGCTTTCTT TGCCAAAACTGCTTTCTCTT	0.629288	0.484374	0.144913	1	42459609_42459611	PPCS;NM_001287507;start_codon
id_42459924_42459926_1_42459941_r	3	4	GAACAATTTTTGATCCTATA ACAATTTTTGATCCTTATAA GAACAATTTTTGATCCTTAA CAATTTTTGATCCTTAATAA	0.699167	0.464248	0.164216	1	42459924_42459926	PPCS;NM_001287510;stop_codon
id_42473242_42473244_1_42473234_f	3	5	CCAGCCAGCACAGTGAAGAC CAGCCAGCACAGTGAAAGAC ATTCCAGCCAGCACAGTGAC TTCCAGCCAGCACAGTTGAC AGCCAGCACAGTGAAAAGAC	0.79107	0.465687	0.253037	1	42473242_42473244	PPCS;NM_001287511;stop_codon
id_42654026_42654028_1_42653988_f	2	2	GCTTCTCTGAAGGAGACACA CTTCTCTGAAGGAGACCACA	0.523882	0.402395	0.121488	1	42654026_42654028	CCDC30;NM_001080850;stop_codon
id_42658447_42658449_1_42658481_r	3	4	CTGACATCAAAGAACACCAC TACTGACATCAAAGAACACG ACTGACATCAAAGAACCACG CAATACTGACATCAAAGAAC	0.812833	0.521521	0.200863	1	42658447_42658449	PPIH;NM_006347;start_codon
id_42667417_42667419_1_42667403_f	3	3	CCTGTGGTGATCTCGCAGTG GTGGTGATCTCGCAAGTGTG TGGTGATCTCGCAAGTTGTG	0.974547	0.575267	0.289146	1	42667417_42667419	PPIH;NM_006347;stop_codon
id_42682566_42682568_1_42682572_f	3	3	CACCGCAACCATGAGCAGCG ACCGCAACCATGAGCAAGCG CCGCAACCATGAGCAAAGCG	1.15699	0.673504	0.294355	1	42682566_42682568	YBX1;NM_004559;start_codon
id_42701013_42701015_1_42701040_f	2	2	TTACCATCTCTACCATCATC GCTTACCATCTCTACCATCC	0.680109	0.536466	0.143643	1	42701013_42701015	YBX1;NM_004559;stop_codon
id_42735086_42735088_1_42735048_f	3	5	TGAAACACACAGTCTAGGTA AAAATATGAAACACACAGTA AATATGAAACACACAGTCTA AAATATGAAACACACAAGTA AATATGAAACACACAGTTCT	0.667423	0.39651	0.201607	1	42735086_42735088	CLDN19;NM_148960;stop_codon
id_42735762_42735764_1_42735719_f	3	4	GATCTGGGTCTCAGATTGCA ATCTGGGTCTCAGATTTGCA GGATCTGGGTCTCAGATGCA TCTGGGTCTCAGATTTTGCA	0.835216	0.526328	0.22783	1	42735762_42735764	CLDN19;NM_001185117;stop_codon
id_42735868_42735870_1_42735878_f	2	2	CGGAGCTCAGACGTACTCTC CGGAGCTCAGACGTACTTCT	0.600833	0.520335	0.0804981	1	42735868_42735870	CLDN19;NM_001123395;stop_codon
id_42740061_42740063_1_42740016_f	3	4	TGATGCCCACCCAGCCACCC GGCTACTTCTTGGCCCTGGC CAATGATGCCCACCCAGCCA TGGGCTACTTCTTGGCTGGG	0.615584	0.371295	0.180335	1	42740061_42740063	CLDN19;NM_001123395;start_codon
id_42746697_42746699_1_42746732_r	2	4	CCTGCACAAGAGTCTCTCTC AACCTGCACAAGAGTCTCTC CTGCACAAGAGTCTCTTCTC CGAACCTGCACAAGAGTCTC	0.541125	0.429381	0.111745	1	42746697_42746699	P3H1;NM_022356;stop_codon
id_42746833_42746835_1_42746854_f	3	3	TGCCTGCACCCTGTCCTGCA GCCTGCACCCTGTCCTTGCA CCTGCACCCTGTCCTTTGCA	1.15828	0.674495	0.338907	1	42746833_42746835	P3H1;NM_001146289;stop_codon
id_42746912_42746914_1_42746929_r	3	5	AGGAACCTTCCTTGTCCCCT TAAGGAACCTTCCTTGTCCT CTACTTCCCAGGGACAAGGA TAAGGAACCTTCCTTGTTCC GGCCATTAAGGAACCTTCCT	0.62997	0.421899	0.162601	1	42746912_42746914	P3H1;NM_001243246;stop_codon
id_42766969_42766971_1_42766937_f	3	3	GGCCACGACAGCCAGCAGTG GCCACGACAGCCAGCAAGTG CCACGACAGCCAGCAAAGTG	0.77452	0.514144	0.159949	1	42766969_42766971	P3H1;NM_001243246;start_codon
id_42767312_42767314_1_42767282_f	3	5	CTTCCTACTCGCACAGCCCA TCCTACTCGCACAGGGAGTG CTCTTCCTACTCGCACAGCC CCTACTCGCACAGGGAAGTG TCTTCCTACTCGCACAAGCC	0.623642	0.407196	0.160184	1	42767312_42767314	C1orf50;NM_024097;start_codon
id_42775392_42775394_1_42775341_f	3	5	CACGTTGCTAAGCCAGTCAG ACGTTGCTAAGCCAGTTCAG GTGCACGGAGGCAGGGCCAC GTGCACGGAGGCAGGGCCAC CGTTGCTAAGCCAGTTTCAG	0.778048	0.541323	0.199093	1	42775392_42775394	C1orf50;NM_024097;stop_codon
id_42789433_42789435_1_42789469_f	3	5	CCCCTGCATTCTGGGCCATG CCCCCTGCATTCTGGGCCCA CCCCCTGCATTCTGGGCTTC CCCATACCCCCTGCATTCTG TGCTGACTCTCCTGAATGCA	0.924275	0.673749	0.21892	1	42789433_42789435	LOC100129924;NM_001242750;start_codon
id_42798223_42798225_1_42798188_f	3	3	TTCTTTCCAGATGCTCTGTG TCTTTCCAGATGCTCTTGTG CTTTCCAGATGCTCTTTGTG	1.18318	0.710077	0.331569	1	42798223_42798225	LOC100129924;NM_001242750;stop_codon
id_42807414_42807416_1_42807381_f	3	5	AACACCCTCTCAAAGCTCTC GCAACACCCTCTCAAAGCTC ACACCCTCTCAAAGCTTCTC AAACCAGATGGGATCCTGAG AAACCAGATGGGATCCTGAG	0.720829	0.52238	0.150559	1	42807414_42807416	SVBP;NM_199342;stop_codon
id_42830449_42830451_1_42830407_r	2	3	GACAGCACAAGCGGGCTGAT GACAGCACAAGCGGGCTTGA GGGAGACAGCACAAGCGGCT	0.670676	0.539973	0.130702	1	42830449_42830451	ERMAP;NM_001017922;start_codon
id_42843230_42843232_1_42843205_r	3	3	AGGAGCCTTGAGCTCCTGAA GGAGCCTTGAGCTCCTTGAA GAGCCTTGAGCTCCTTTGAA	0.803347	0.514213	0.233272	1	42843230_42843232	ERMAP;NM_001017922;stop_codon
id_42849659_42849661_1_42849683_r	3	4	ATAACGACATTTCAGCAGAG AACGACATTTCAGCAAGAGT ATAACGACATTTCAGCAAGT AAGAAATAACGACATTTCAG	0.949868	0.583335	0.250831	1	42849659_42849661	ZNF691;NM_001242739;start_codon
id_42850959_42850961_1_42850917_f	3	5	TGGCCCAACCCAAAGAATAA CTGGCCCAACCCAAAGGTGT GGCCCAACCCAAAGAAATAA CAAATGGCCAACACCTTCTT GAACACAAATGGCCAACATT	0.869892	0.593489	0.255476	1	42850959_42850961	ZNF691;NM_015911;start_codon
id_42851811_42851813_1_42851827_r	2	2	TCTCTCTCCCTCACTCTAAA GAGAGCCCCATTTAAGAGTG	0.627822	0.481069	0.146753	1	42851811_42851813	ZNF691;NM_015911;stop_codon
id_42927041_42927043_1_42927005_f	3	3	GAGAGATCCTTAGGGCTGCT GAGAGATCCTTAGGGCTTGC CCTGAGAGATCCTTAGGGCT	0.840861	0.58454	0.239219	1	42927041_42927043	SLC2A1;NM_006516;stop_codon
id_42958649_42958651_1_42958639_f	3	4	GCGCGACTCACCTTGCTGCT GCGCGACTCACCTTGCTTGC CCATGGAGCCCAGCAAAGCA CGCTGCCATGGAGCCCAGCA	1.19302	0.646096	0.345072	1	42958649_42958651	SLC2A1;NM_006516;start_codon
id_43147952_43147954_1_43147912_f	2	2	CGTTGCCTGGAGACTGTGGA GTTGCCTGGAGACTGTTGGA	0.644213	0.513915	0.130299	1	43147952_43147954	FAM183A;NM_001101376;start_codon
id_43156311_43156313_1_43156269_f	2	2	CAGTGACATCACTCTGTACA AGTGACATCACTCTGTTACA	0.59336	0.469974	0.123385	1	43156311_43156313	FAM183A;NM_001101376;stop_codon
id_43172116_43172118_1_43172100_f	3	4	TCCGACTCCGAATCCGAGAG ATGGACACTCCCCCGCTCTT CCGACTCCGAATCCGAAGCG GACTCCGAATCCGAAGAAGC	0.649213	0.379338	0.188184	1	43172116_43172118	EBNA1BP2;NM_006824;start_codon
id_43172419_43172421_1_43172376_f	3	5	CTACGGCGTTTGAAAGTGTC TACGGCGTTTGAAAGTTGTC CGCTACGGCGTTTGAAAGTC ACGGCGTTTGAAAGTTTGTC CGCTACGGCGTTTGAAAGTC	0.777718	0.549756	0.17617	1	43172419_43172421	EBNA1BP2;NM_001159936;start_codon
id_43172754_43172756_1_43172738_f	2	2	TGGTCTTCAGCAGAACTGTT CTTCAGCAGAACTTGTTTGG	0.632583	0.508002	0.124581	1	43172754_43172756	CFAP57;NM_152498;start_codon
id_43210082_43210084_1_43210055_r	3	4	GTATATTCATAGTCAATAGA TATATTCATAGTCAATTAGA ATATTCATAGTCAATTTAGA TATTCATAGTCAATGAATGA	0.71388	0.460865	0.195647	1	43210082_43210084	CFAP57;NM_152498;stop_codon
id_43254189_43254191_1_43254148_r	3	3	ACCTCGGAGTTGGAGAGGGA AAGTCTACCTCGGAGTTGGA TGGAGTTCGGCTTCCTTCCG	0.696476	0.43056	0.250073	1	43254189_43254191	CFAP57;NM_001195831;stop_codon
id_43272723_43272725_1_43272746_f	2	3	AACAGGAGGCTCAAGCCCCA AACAGGAGGCTCAAGCCAGG GAACAGGAGGCTCAAGCCCA	0.644858	0.517635	0.127223	1	43272723_43272725	TMEM125;NM_144626;start_codon
id_43273380_43273382_1_43273428_r	2	3	CACACCCTGGCTCGGCTCTG ACACCCTGGCTCGGCTTCTG ACTCACACCCTGGCTCGGCT	0.633908	0.499555	0.134353	1	43273380_43273382	TMEM125;NM_144626;stop_codon
id_43282785_43282787_1_43282752_f	3	4	CTTAAGCTGTCAGGCATGGA TTAAGCTGTCAGGCATTGGA TAAGCTGTCAGGCATTTGGA CTGTCCTTAAGCTGTCAGGA	0.782097	0.440498	0.254884	1	43282785_43282787	C1orf210;NM_001164829;stop_codon
id_43283268_43283270_1_43283242_r	3	5	CAAACAAAAGTGAGTGACAG GACAAACAAAAGTGAGTGGG AAACAAAAGTGAGTGAACAG ATGAATGAGACAAACAAAAG GAGACAAACAAAAGTGAGTT	0.635333	0.425507	0.182088	1	43283268_43283270	C1orf210;NM_001164829;start_codon
id_43301072_43301074_1_43301078_f	3	4	CCTCTGGAGTATGGTCTGGC CCTCTGGAGTATGGTCTTGG GTCGGCCTCTGGAGTATGGC TCTGGAGTATGGTCTTTGGC	0.695862	0.437554	0.210176	1	43301072_43301074	TIE1;NM_005424;start_codon
id_43301124_43301126_1_43301078_f	3	4	CCTCTGGAGTATGGTCTGGC CCTCTGGAGTATGGTCTTGG GTCGGCCTCTGGAGTATGGC TCTGGAGTATGGTCTTTGGC	0.695862	0.437554	0.210176	1	43301124_43301126	TIE1;NM_001253357;start_codon
id_43322720_43322722_1_43322735_r	3	3	CAGCAGAGCCACGTTCTGGC GAGCCACGTTCTTGGCTGGA AGCCACGTTCTTGGCAGCTC	0.81557	0.452587	0.332874	1	43322720_43322722	TIE1;NM_001253357;stop_codon
id_43337849_43337851_1_43337806_f	3	3	TTGGGGCCCAGCTTCCTGAA TGGGGCCCAGCTTCCTTGAA GGGGCCCAGCTTCCTTTGAA	0.743887	0.502475	0.199686	1	43337849_43337851	MPL;NM_005373;start_codon
id_43352770_43352772_1_43352750_r	3	5	GGCTGCTGCCAATAGCTTAG AGGCTGCTGCCAATAGTGGT GCTGCTGCCAATAGCTTTAG GGCTGCTGCCAATAGTTGGT AGGCTGCTGCCAATAGTGGT	0.791736	0.554701	0.178646	1	43352770_43352772	MPL;NM_005373;stop_codon
id_43359216_43359218_1_43359185_f	3	3	CTCCGTAGGCACCAACTGCA TCCGTAGGCACCAACTTGCA CCGTAGGCACCAACTTTGCA	1.05906	0.685325	0.25608	1	43359216_43359218	CDC20;NM_001255;start_codon
id_43363127_43363129_1_43363141_r	3	5	TAAAAAACAACTGAGGTGAT TAAAAAACAACTGAGGTTGA AAAAATAAAAAACAACTGAT AAAAATAAAAAACAACTGAT AAAAACAACTGAGGTTTGAT	0.984915	0.562502	0.306869	1	43363127_43363129	CDC20;NM_001255;stop_codon
id_43363916_43363918_1_43363911_r	3	3	TCAAGGCCAACTGAGAAGCA CAAGGCCAACTGAGAAAGCA AAGGCCAACTGAGAAAAGCA	0.676764	0.436362	0.176019	1	43363916_43363918	ELOVL1;NM_022821;stop_codon
id_43365000_43365002_1_43364971_f	3	5	GTCCACAGGGTCACAGCGCC TCCACAGGGTCACAGCCGCC TAGTCCACAGGGTCACAGCC GGAATAGTCCACAGGGTCAC AGTCCACAGGGTCACAAGCC	0.66446	0.464369	0.183414	1	43365000_43365002	ELOVL1;NM_001256402;start_codon
id_43365607_43365609_1_43365583_r	3	5	TGTTGTGAACTTGTACCAAG TGCGTGCTTCATCACCTCTT CTGTTGTGAACTTGTACAAG CTGTTGTGAACTTGTACCCA GCGTGCTTCATCACCTTCTT	0.693236	0.468503	0.182832	1	43365607_43365609	ELOVL1;NM_022821;start_codon
id_43384450_43384452_1_43384420_r	3	5	GCTCTCCTTTCCATCCTCTA AGCCAAGTTGGCTCCTTAGA AAAAGCCAAGTTGGCTCCTT AGTTGGCTCCTTTAGAAGGA GCTCTCCTTTCCATCCTTCT	0.696778	0.495326	0.167473	1	43384450_43384452	MED8;NM_052877;stop_codon
id_43385042_43385044_1_43385040_r	3	5	ATCCCTACCAGCGGTGAGTG TCCCTACCAGCGGTGAAGTG ATCCCTACCAGCGGTGTGGC CCCTACCAGCGGTGAAAGTG ATCCCTACCAGCGGTGTGGC	0.92196	0.527531	0.276114	1	43385042_43385044	MED8;NM_201542;stop_codon
id_43387503_43387505_1_43387515_f	3	5	TTACCATGAGATCTTCATCT CTCTTACCATGAGATCTTCT TACCATGAGATCTTCAATCT CTTACCATGAGATCTCGGTC CTCTTACCATGAGATCTTCT	0.666856	0.49187	0.156912	1	43387503_43387505	MED8;NM_001001653;start_codon
id_43389762_43389764_1_43389763_f	3	5	CGCAACTCTCACCTGCATTG GCCTCGGCCGCCGCAATTGC GCAGCCGCCTCGGCCGCCGC CAACTCTCACCTGCAAATTG GTGGCAGCCGCCTCGGCCGC	0.773456	0.505841	0.22385	1	43389762_43389764	MED8;NM_201542;start_codon
id_43389969_43389971_1_43389935_f	3	5	CAAGAGTGGAACACCCTCAC CGCCGGCCCGGGCCAGTGAA TCAAGAGTGGAACACTGGCC CGCCGGCCCGGGCCAGTTGA GTCAAGAGTGGAACACTGCC	0.651233	0.432014	0.15653	1	43389969_43389971	SZT2;NM_015284;start_codon
id_43450478_43450480_1_43450476_f	3	5	CTCTGGACCCGCCTCCTCTG TCCACTCCCTCAGAAGGAGG GTGGTCCAGTCCACTCCCTC GTGGTCCAGTCCACTCCCTC CTCTGGACCCGCCTCCTGAG	0.928387	0.609362	0.264085	1	43450478_43450480	SZT2;NM_015284;stop_codon
id_43451238_43451240_1_43451227_f	3	3	GGAGGCACGTGGGTGGTGTG AGGCACGTGGGTGGTTGTGC GGAGGCACGTGGGTGGTTGC	0.647635	0.47815	0.152555	1	43451238_43451240	HYI;NM_001190880;stop_codon
id_43451310_43451311_1_43451313_f	3	3	CCTCTACTGTGTCTCCTGCA GAGGCCTCCCTCTCCCTGCA CTCTACTGTGTCTCCTTGCA	1.11509	0.61815	0.344955	1	43451310_43451311	HYI;NM_001243526;stop_codon
id_43453791_43453793_1_43453793_f	3	4	AAGCGCAGCGGCGCCATGCC AGCGCAGCGGCGCCATTGCC GCGCAGCGGCGCCATTTGCC CGGAGAAGCGCAGCGGCGCC	0.642974	0.418269	0.176368	1	43453791_43453793	HYI;NM_001243526;start_codon
id_43545076_43545078_1_43545098_r	3	5	AGGGGCACCATCGTCCTCCC GGGCACCATCGTCCTGGGGC GGGCACCATCGTCCTTCCCT GGCACCATCGTCCCTGGGGC GCACCATCGTCCTGGCTCAG	0.856957	0.615313	0.211108	1	43545076_43545078	PTPRF;NM_002840;start_codon
id_43622001_43622003_1_43621967_r	3	5	AAAGCTGCCGAGGTACTCCA AAGCTGCCGAGGTACTTCCA CAAAGCTGCCGAGGTATCCA AAAGCTGCCGAGGTACTTCA AAGCTGCCGAGGTACTTTCC	0.721407	0.515056	0.173126	1	43622001_43622003	PTPRF;NM_002840;stop_codon
id_43653176_43653178_1_43653150_f	3	3	CAGATTCCTGTCTGACTAAA CAGATTCCTGTCTGACTTAA AGATTCCTGTCTGACTTTAA	0.681199	0.455295	0.181384	1	43653176_43653178	KDM4A;NM_014663;start_codon
id_43704368_43704370_1_43704403_r	3	4	CCAGAGTGCTCTTGCCTGGA AAGGGATTCTCAGCCATCCA AACCCAGAGTGCTCTTGCCT AGGGATTCTCAGCCATTCCA	0.802623	0.500554	0.229895	1	43704368_43704370	KDM4A;NM_014663;stop_codon
id_43736263_43736265_1_43736261_f	3	5	ATCGTAAATCATGTGAAGAT GAAATCGTAAATCATGTGAT ATCGTAAATCATGTGAAAGA GAAATCGTAAATCATGTTGA CGTAAATCATGTGAAAAGAT	0.710136	0.500547	0.164887	1	43736263_43736265	ST3GAL3;NM_006279;start_codon
id_43899265_43899267_1_43899225_f	3	5	TTCTTGCCAACAAGTCTCTG TTCTTGCCAACAAGTCTTCT CGTTCTTGCCAACAAGTCTG CGTTCTTGCCAACAAGTCTG CTTGCCAACAAGTCTTTCTG	0.884565	0.555684	0.264508	1	43899265_43899267	ST3GAL3;NM_001270465;stop_codon
id_43930181_43930183_1_43930219_f	3	2	TCTAAGCAGTGGCATCTGAG CTAAGCAGTGGCATCTTGAG	0.806072	0.572057	0.234015	1	43930181_43930183	ST3GAL3;NM_001270463;stop_codon
id_43930200_43930202_1_43930219_f	3	2	TCTAAGCAGTGGCATCTGAG CTAAGCAGTGGCATCTTGAG	0.806072	0.572057	0.234015	1	43930200_43930202	ST3GAL3;NM_174965;stop_codon
id_43930219_43930221_1_43930219_f	3	2	TCTAAGCAGTGGCATCTGAG CTAAGCAGTGGCATCTTGAG	0.806072	0.572057	0.234015	1	43930219_43930221	ST3GAL3;NM_006279;stop_codon
id_43935657_43935659_1_43935704_r	3	5	ACTCACCTGCTGCCTAGGCC AGAACCACTCACCTGCTGCC CACTCACCTGCTGCCTAGCC TCCCACTGCCCCTGGCAAGC AGAACCACTCACCTGCTGCC	0.779703	0.453473	0.221886	1	43935657_43935659	ARTN;NM_001136215;start_codon
id_43936763_43936765_1_43936733_r	3	5	CGCAGGCGGTGGCGGAGAGG CCGCAGGCGGTGGCGGTCCA GCAGCCGCAGGCGGTGGCGG CGCAGGCGGTGGCGGTTCCA GCAGGCGGTGGCGGTTCTCC	0.687422	0.520039	0.156031	1	43936763_43936765	ARTN;NM_001136215;stop_codon
id_43947601_43947603_1_43947588_r	3	5	CTCCATCTTTGCTCCCTCCC ATCTTTGCTCCCTGGCAGGG TCTTTGCTCCCTTCCCTGGC TTGCTCCCTGGCAAGGGAGG GCTCCCTTCCCTTGGCAGGG	1.01388	0.630134	0.281128	1	43947601_43947603	IPO13;NM_014652;start_codon
id_43967680_43967682_1_43967680_f	3	3	TTACACAGCTGACTACTGAG TTACACAGCTGACTACTTGA ACACAGCTGACTACTTTGAG	1.0024	0.635054	0.285338	1	43967680_43967682	IPO13;NM_014652;stop_codon
id_43970176_43970178_1_43970147_r	3	3	TTGGGTGGTGGGATGCAGCG TTGGGTGGTGGGATGCAAGC GGGTGGTGGGATGCAAAGCG	0.750132	0.531676	0.177433	1	43970176_43970178	DPH2;NM_001384;start_codon
id_43972537_43972539_1_43972487_f	3	3	CCAGTGACAGAAGCTGTGAG CAGTGACAGAAGCTGTTGAG AGTGACAGAAGCTGTTTGAG	0.970679	0.606239	0.270673	1	43972537_43972539	DPH2;NM_001384;stop_codon
id_43975041_43975043_1_43975042_f	3	3	GCCGCCGTCGCCGCCATGAC CCGCCGTCGCCGCCATTGAC CGCCGTCGCCGCCATTTGAC	0.597991	0.400934	0.150157	1	43975041_43975043	ATP6V0B;NM_001294333;start_codon
id_43976115_43976117_1_43976097_r	3	5	TGAAGGGCGAAGTCTCCGTC ACCACATGAAGGGCGAAGTC TTCCACAACAGGTTCCTGAC TTCCACAACAGGTTCCTTGA CCACATGAAGGGCGAAAGTC	0.855372	0.613732	0.183257	1	43976115_43976117	ATP6V0B;NM_001039457;start_codon
id_43977409_43977411_1_43977370_f	3	3	TCTTCTGGTTTTCTCCTACA AAAAATAGAGAGCCCCTGTA AAAATAGAGAGCCCCTTGTA	0.820155	0.457206	0.267851	1	43977409_43977411	ATP6V0B;NM_001294333;stop_codon
id_43978005_43978007_1_43978014_f	3	3	GGGTGACTAGATGATATGTG ACTAGATGATATTGTGTGGG TGACTAGATGATATTGTGTT	0.807853	0.48799	0.21343	1	43978005_43978007	ATP6V0B;NM_004047;stop_codon
id_43980012_43980014_1_43980009_f	3	2	TGTCTGAGAGTCTGGATGTA GTCTGAGAGTCTGGATTGTA	0.687418	0.471669	0.215749	1	43980012_43980014	B4GALT2;NM_030587;start_codon
id_43981161_43981163_1_43981197_f	3	3	GACGCTGGAGCGCGTCTGCA ACGCTGGAGCGCGTCTTGCA CGCTGGAGCGCGTCTTTGCA	1.0401	0.623512	0.290197	1	43981161_43981163	B4GALT2;NM_003780;start_codon
id_43990446_43990448_1_43990404_f	3	5	ACTCTTCACCAATATCACAG CTCTTCACCAATATCAACAG CCACTCTTCACCAATATCAG TCTTCACCAATATCAAACAG CCACTCTTCACCAATATCAG	0.650071	0.458775	0.158975	1	43990446_43990448	B4GALT2;NM_003780;stop_codon
id_43991879_43991881_1_43991899_r	3	4	CTCCACCAGCTCCCACAGCG CACCAGCTCCCACAAGCGAG ACCAGCTCCCACAAGCCGAG CTCCACCAGCTCCCACAAGG	0.920494	0.608523	0.232204	1	43991879_43991881	CCDC24;NM_152499;start_codon
id_43996158_43996160_1_43996158_f	3	3	ACCCCAAGCCCCAGCCTGAA CCCCAAGCCCCAGCCTTGAA CCCAAGCCCCAGCCTTTGAA	0.880415	0.50905	0.2603	1	43996158_43996160	CCDC24;NM_152499;stop_codon
id_43997545_43997547_1_43997493_f	3	5	CTCTGCCTCACCAGTCTCTG TCTGCCTCACCAGTCTTCTG CCCGTGCTCCCACCGCAGAC TGCTCCCACCGCAGAAAGAC CCGTGCTCCCACCGCAAGAC	0.78396	0.539057	0.196427	1	43997545_43997547	SLC6A9;NM_006934;stop_codon
id_44017131_44017133_1_44017130_r	3	3	CTGGCAGAGGTGTGAATGAG TGGCAGAGGTGTGAATTGAG GGCAGAGGTGTGAATTTGAG	0.716868	0.489416	0.163404	1	44017131_44017133	SLC6A9;NM_006934;start_codon
id_44024275_44024277_1_44024315_r	3	5	GGAAGCAGAGCCTGTGAGTG GAAGCAGAGCCTGTGAAGTG CGCTGGAAGCAGAGCCTGTG AAGCAGAGCCTGTGAAAGTG GCTGGAAGCAGAGCCTTGTG	0.795525	0.442224	0.246175	1	44024275_44024277	SLC6A9;NM_001024845;start_codon
id_44118908_44118910_1_44118857_f	3	5	GCCTGCGACGCCGTGGTGGC GACAGGGAACCAGCCAACCA ACTGAAGAGACAGGGAACCA CCCGCCTGCGACGCCGTGGC CTGCGACGCCGTGGTTTGGC	0.750078	0.540817	0.162076	1	44118908_44118910	KLF17;NM_173484;start_codon
id_44130754_44130756_1_44130716_f	3	5	CCACAGGCCAACAACAACAA GACCCACAGGCCAACAACAA CACAGGCCAACAACAAACAA TCAGACCCACAGGCCAACAA TCAGACCCACAGGCCAACAA	0.840863	0.55652	0.233723	1	44130754_44130756	KLF17;NM_173484;stop_codon
id_44213754_44213756_1_44213743_f	3	5	CGGTGGCTCCCCCATCTCTC AGCCATCGCGCCTGAGAAGA GTAGCCATCGCGCCTGAGAT GTAGCCATCGCGCCTGAGAT CCGTAGCCATCGCGCCTGAT	0.596761	0.357966	0.18692	1	44213754_44213756	DMAP1;NM_019100;start_codon
id_44220616_44220618_1_44220616_f	3	3	GAAAGCCAAGAAGCCGTGAG AAAGCCAAGAAGCCGTTGAG AAGCCAAGAAGCCGTTTGAG	0.995538	0.629375	0.268415	1	44220616_44220618	DMAP1;NM_019100;stop_codon
id_44221558_44221560_1_44221543_r	3	4	CTGATTGGCCGAGGACAGGA TGATTGGCCGAGGACAAGGA CCAAACAGCTACCCTGTCCT GATTGGCCGAGGACAAAGGA	0.669859	0.441241	0.168694	1	44221558_44221560	ERI3;NM_024066;stop_codon
id_44221611_44221613_1_44221560_f	2	2	CTGTCCTCGGCCAATCAGAA TGTCCTCGGCCAATCAAGAA	0.507294	0.390134	0.11716	1	44221611_44221613	ERI3;NM_001301700;stop_codon
id_44319700_44319702_1_44319680_f	3	3	AGGCTGGACATACATGTGAA GGCTGGACATACATGTTGAA GCTGGACATACATGTTTGAA	0.922767	0.552314	0.275958	1	44319700_44319702	ERI3;NM_001301701;start_codon
id_44339297_44339299_1_44339281_r	2	2	ATGCTAGCACCTTTACAGAC TGCTAGCACCTTTACAAGAC	0.487444	0.40677	0.0806746	1	44339297_44339299	ERI3;NM_001301698;start_codon
id_44355024_44355026_1_44355005_f	3	5	CCCCGCCCCCCGTCAGCAGC CGACAGCCTCTCCCGCTGAC AGCCTCTCCCGCTGGCTGAC CGACAGCCTCTCCCGCTTGA AGCCTCTCCCGCTGGCTTGA	1.1284	0.615708	0.345076	1	44355024_44355026	ERI3;NM_024066;start_codon
id_44412098_44412100_1_44412048_f	2	4	GCTGGTTGGCCTCCCTCCCA AAGAAGCAGTCTTCCCTGGA GCAAGAAGCAGTCTTCCCTG AAAGTGCTGGTTGGCCTCCA	0.509298	0.374558	0.134741	1	44412098_44412100	RNF220;NM_018150;start_codon
id_44650773_44650775_1_44650750_r	3	4	TAGATCCTCCGCAGGTCTCC GATCACAGCGCCCGGACCTG AGCTCACAAGTAGATCCTCC CAAGTAGATCCTCCGCAGTC	0.664612	0.379719	0.193189	1	44650773_44650775	RNF220;NM_018150;stop_codon
id_44654559_44654561_1_44654592_f	2	3	TGCGCATGAAGTCGACACAG GCGCATGAAGTCGACAACAG GTTGCGCATGAAGTCGACAG	0.491163	0.373123	0.11804	1	44654559_44654561	TMEM53;NM_024587;stop_codon
id_44655171_44655173_1_44655138_f	3	5	GGGCCAAAACACGAAGTGAA GGGCCAAAACACGAAGTTGA GCTTCTGGGCCAAAACACGA GGCCAAAACACGAAGTTTGA GCTTCTGGGCCAAAACACGA	0.997026	0.627742	0.294193	1	44655171_44655173	TMEM53;NM_001300746;start_codon
id_44674389_44674391_1_44674340_f	3	5	TCCATACTCTGGCTCCAGCA CCATACTCTGGCTCCAAGCA CCCTCATTCCATACTCTGGC CATACTCTGGCTCCAAAGCA GATCAGCCCTGCCAAGAGTA	0.902214	0.589229	0.228152	1	44674389_44674391	TMEM53;NM_024587;start_codon
id_44689698_44689700_1_44689727_f	2	3	AGGAGCAGGCAGCAATTAGC ACTTCTATAAAGGAGCAGGC GGAGCAGGCAGCAATTTAGC	0.581856	0.467395	0.114461	1	44689698_44689700	C1orf228;NM_001145636;start_codon
id_44725401_44725403_1_44725411_r	2	3	GCCTTCCTGGTTTGCCACAG GCCTTCCTGGTTTGCCAACA ATCAAAGGAGTAACAGCCCC	0.564698	0.425688	0.139011	1	44725401_44725403	C1orf228;NM_001145636;stop_codon
id_44739933_44739935_1_44739920_r	3	3	GGCCATTCGGAGAGTCAGCA GCCATTCGGAGAGTCAAGCA CCATTCGGAGAGTCAAAGCA	0.798276	0.508537	0.1973	1	44739933_44739935	KIF2C;NM_001297655;start_codon
id_44746757_44746759_1_44746753_r	2	2	ATAATGGTTTACCATCTAGA AAACCCATATCCATCTAAGA	0.535458	0.43044	0.105018	1	44746757_44746759	KIF2C;NM_001297656;start_codon
id_44750465_44750467_1_44750414_f	3	3	CGAGATCGTGCAGCACTGAC GAGATCGTGCAGCACTTGAC AGATCGTGCAGCACTTTGAC	0.918625	0.621621	0.251665	1	44750465_44750467	KIF2C;NM_001297657;start_codon
id_44767177_44767179_1_44767135_f	3	5	GGCCATGCAGCTGGAAGAGC TTGTCTGCTAGCCTGCTGCA CTGGCCATGCAGCTGGAAGC TTGCGCCTGGCCATGCAAGC TTGTCTGCTAGCCTGCTGCA	0.588956	0.350591	0.171487	1	44767177_44767179	KIF2C;NM_001297655;stop_codon
id_44775597_44775599_1_44775628_f	3	3	TCTGCATTGAGGCGGGTGAA CATTGAGGCGGGTTGAAGGG ATTGAGGCGGGTTGAAAGGG	0.694805	0.468939	0.192784	1	44775597_44775599	RPS8;NM_001012;start_codon
id_44784210_44784212_1_44784217_f	3	5	GGCGAGACCTCAGGGCTCCA AGTCCGGGGACGAGGCCCTG GGCGAGACCTCAGGGCTTCC GAGTCCGGGGACGAGGCCTG AGTCCGGGGACGAGGCCCTG	0.915395	0.645235	0.224657	1	44784210_44784212	BEST4;NM_153274;stop_codon
id_44787703_44787705_1_44787708_f	3	3	TATGAAACCGTCATGGTGCT TATGAAACCGTCATGGTTGC ATGAAACCGTCATGGTTTGC	0.733774	0.486368	0.229629	1	44787703_44787705	BEST4;NM_153274;start_codon
id_44800464_44800466_1_44800445_r	3	3	GCGGCCGGCGCGTCGCAGCG CGGCCGGCGCGTCGCAAGCG GGCCGGCGCGTCGCAAAGCG	0.992073	0.617924	0.258239	1	44800464_44800466	PLK3;NM_004073;start_codon
id_44805676_44805678_1_44805710_f	2	2	GCCTGAGGCCTGTGCCTGTC CCTGAGGCCTGTGCCTTGTC	0.589014	0.459945	0.129069	1	44805676_44805678	PLK3;NM_004073;stop_codon
id_44806003_44806005_1_44806003_r	3	4	CGGGCTCTACTGCGAGTGAG GGGCTCTACTGCGAGTTGAG GGCTCTACTGCGAGTTTGAG TCCACGGGCTCTACTGCGAG	0.957317	0.527482	0.311603	1	44806003_44806005	TCTEX1D4;NM_001013632;stop_codon
id_44806666_44806668_1_44806676_r	2	3	GTGTGGTTCCTCCAGCCAGC TGGTTCCTCCAGCAGGTCCA TGTGGTTCCTCCAGCCCAGC	0.564144	0.454881	0.109262	1	44806666_44806668	TCTEX1D4;NM_001013632;start_codon
id_44808821_44808823_1_44808813_r	3	5	AAGGGCTCCATGAGTGAGAA AAGGGCTCCATGAGTGAAGA CCAAGGGCTCCATGAGTGAA ACCCCAACCCCTTCAACTCA GGGCTCCATGAGTGAAAGAA	0.732909	0.459113	0.212627	1	44808821_44808823	BTBD19;NM_001136537;start_codon
id_44813770_44813772_1_44813809_r	2	2	TTGGGGCAGGCTCAGCTGGG TGGGGCAGGCTCAGCTTGGG	0.432799	0.377742	0.0550564	1	44813770_44813772	BTBD19;NM_001136537;stop_codon
id_44820689_44820691_1_44820660_f	3	3	CGCTCCGTGTGTCTGATGAG GCTCCGTGTGTCTGATTGAG CTCCGTGTGTCTGATTTGAG	0.789722	0.480552	0.214423	1	44820689_44820691	PTCH2;NM_001166292;stop_codon
id_44822415_44822417_1_44822385_r	3	4	AAGCACAGAGACCATGTGTG ACCCCACACGCCCCACAACA CCCCACACGCCCCACAAACA GCTGAAGCACAGAGACCATG	1.00328	0.560877	0.298721	1	44822415_44822417	PTCH2;NM_003738;stop_codon
id_44842930_44842932_1_44842909_f	3	5	AACTCGGGGGCAGCTCTCTG TCGGGGGCAGCTCTTCTGAG GTAACTCGGGGGCAGCTGAG AACTCGGGGGCAGCTCTGAG CGGGGGCAGCTCTTCTTGAG	0.881756	0.557963	0.28326	1	44842930_44842932	PTCH2;NM_003738;start_codon
id_44850951_44850953_1_44850990_r	2	2	TGTAGCTAAACGAGTGAATG GTAGCTAAACGAGTGAAATG	0.579426	0.496145	0.0832811	1	44850951_44850953	EIF2B3;NM_020365;stop_codon
id_44851000_44851002_1_44850990_r	2	2	TGTAGCTAAACGAGTGAATG GTAGCTAAACGAGTGAAATG	0.579426	0.496145	0.0832811	1	44851000_44851002	EIF2B3;NM_001261418;stop_codon
id_44874641_44874643_1_44874686_r	3	4	CATGAACTCAGTCACTGTGG TGAACTCAGTCACTGGAGGA TCATGAACTCAGTCACTGGA GAACTCAGTCACTGGAAGGA	0.892505	0.469033	0.272653	1	44874641_44874643	EIF2B3;NM_001166588;stop_codon
id_44981166_44981168_1_44981135_r	2	3	GTAGTGATGGCAGTAGGTGG AAGCAGTAGTGATGGCAGTA TAGTGATGGCAGTAGGATCT	0.446551	0.358345	0.0882066	1	44981166_44981168	EIF2B3;NM_001166588;start_codon
id_45003492_45003494_1_45003494_r	3	5	ATGAGCCCTTGGGAGGAGTG TGAGCCCTTGGGAGGAAGTG AGCCGGCGGCACGCCTCCCA GAGCCCTTGGGAGGAAAGTG ACACTGACATGAGCCCTTGG	0.692121	0.475751	0.172359	1	45003492_45003494	HECTD3;NM_024602;stop_codon
id_45011255_45011257_1_45011214_f	3	3	CACGCGGCCCAGCAGCTGCC CACGCGGCCCAGCAGCTTGC CGCGGCCCAGCAGCTTTGCC	0.8442	0.606454	0.164007	1	45011255_45011257	HECTD3;NM_024602;start_codon
id_45012266_45012268_1_45012306_f	2	3	GTTCTCCAGAGCACGCGGTG GTTCTCCAGAGCACGCTAGC TTCTCCAGAGCACGCGGGTG	0.5182	0.384958	0.133241	1	45012266_45012268	UROD;NM_000374;start_codon
id_45015496_45015498_1_45015453_r	3	5	TTTATGCACAGCATCCACAA TTATGCACAGCATCCAACAA TGTTTATGCACAGCATCCAA TGTTTATGCACAGCATCCAA TATGCACAGCATCCAAACAA	0.747039	0.500758	0.19703	1	45015496_45015498	UROD;NM_000374;stop_codon
id_45018454_45018456_1_45018428_f	3	5	CCTGGGAACCCAGGCTGCTC GATAGCTCACTGCCAGAGCC CAGATAGCTCACTGCCAGCC AGAGCAGATAGCTCACTGCC AGAGCAGATAGCTCACTGCC	0.747359	0.463979	0.249068	1	45018454_45018456	ZSWIM5;NM_020883;stop_codon
id_45206348_45206350_1_45206341_r	2	2	TCCCCAGCAATGGCGGACGG CCCCAGCAATGGCGGAACGG	0.524844	0.436662	0.088182	1	45206348_45206350	ZSWIM5;NM_020883;start_codon
id_45327149_45327151_1_45327104_f	3	5	AGTCCCCAACCACAAGTAAG GTCCCCAACCACAAGTTAAG CCGAAGTCCCCAACCACAAG TCCCCAACCACAAGTTTAAG TTCTGGGGCCGCTTGGTGGT	0.795543	0.573743	0.159419	1	45327149_45327151	HPDL;NM_032756;start_codon
id_45328262_45328264_1_45328231_r	3	3	CCTGGCAGATTGCTCCTGTA GCTCTGTGGCAGTCCGTACA CTCTGTGGCAGTCCGTTACA	0.963108	0.593514	0.283928	1	45328262_45328264	HPDL;NM_032756;stop_codon
id_45333310_45333312_1_45333342_r	3	5	TCCACCCTAACTCCTCATCT CCTCCACCCTAACTCCTCTG CCCCCTCCACCCTAACTCTG CACCCTAACTCCTCAATCTG CCTCCACCCTAACTCCTTCT	0.71734	0.458703	0.240943	1	45333310_45333312	MUTYH;NM_001293192;start_codon
id_45334503_45334505_1_45334548_f	2	2	CAAAGCAGTCAGTCACAATG AAAGCAGTCAGTCACAAATG	0.520813	0.397791	0.123022	1	45334503_45334505	MUTYH;NM_001048174;start_codon
id_45340252_45340254_1_45340223_r	3	4	TCTCCCGCCTGAGTCGTCTG CTCCCGCCTGAGTCGTTCTG TCGTCTCCCGCCTGAGTCGT TCCCGCCTGAGTCGTTTCTG	0.619584	0.413184	0.163665	1	45340252_45340254	MUTYH;NM_012222;start_codon
id_45340253_45340255_1_45340223_r	3	4	TCTCCCGCCTGAGTCGTCTG CTCCCGCCTGAGTCGTTCTG TCGTCTCCCGCCTGAGTCGT TCCCGCCTGAGTCGTTTCTG	0.619584	0.413184	0.163665	1	45340253_45340255	TOE1;NM_025077;start_codon
id_45343700_45343702_1_45343718_r	3	5	CTCTGTTCCACCTGAGAGCA TCTGTTCCACCTGAGAAGCA TCTGTTCCACCTGAGCAAGG CTGTTCCACCTGAGAAAGCA CTGTTCCACCTGAGCAAAGG	0.798477	0.505288	0.207501	1	45343700_45343702	TOE1;NM_025077;stop_codon
id_45344840_45344842_1_45344812_f	3	5	CAGCTGAAGGTCCATCCCCA TTCAGCTGAAGGTCCATCCA TCAGCTGAAGGTCCATCCCA TGGTTTCAGCTGAAGGTCCA TTCAGCTGAAGGTCCATCCA	0.840207	0.571394	0.242705	1	45344840_45344842	TESK2;NM_007170;stop_codon
id_45457783_45457785_1_45457740_f	3	5	TCTTCAAGACGCTCCACACG ACTCTTCAAGACGCTCCACG CTTCAAGACGCTCCACCACG CTCTTCAAGACGCTCCCACG CAGGATTTCCTCCACGTGGG	0.785343	0.490764	0.237987	1	45457783_45457785	TESK2;NM_007170;start_codon
id_45500333_45500335_1_45500309_r	3	5	ACGTTACACGCTGAGCTTGC CGTTACACGCTGAGCTTTGC CGCACGTTACACGCTGAGCT CGCACGTTACACGCTGAGCT GCACGTTACACGCTGAAGCT	0.65557	0.439582	0.170264	1	45500333_45500335	MMACHC;NM_015506;start_codon
id_45509213_45509215_1_45509226_r	2	3	CCATAAATCAGGGTCCACAT CCACCATAAATCAGGGTCCA CATAAATCAGGGTCCAACAT	0.50378	0.39456	0.109219	1	45509213_45509215	MMACHC;NM_015506;stop_codon
id_45511329_45511331_1_45511336_f	3	2	GCCCAGCGCTCACTTCTGCT CCCAGCGCTCACTTCTTGCT	0.721935	0.535239	0.186697	1	45511329_45511331	PRDX1;NM_181696;stop_codon
id_45519041_45519043_1_45519051_r	3	3	TTCTGTTATTTCTAGCTGAT TCTGTTATTTCTAGCTTGAT CTGTTATTTCTAGCTTTGAT	0.791196	0.574897	0.161674	1	45519041_45519043	PRDX1;NM_181696;start_codon
id_45561795_45561797_1_45561820_f	3	5	TCCTGTGTTCTACTGCACAC CTGTGTTCTACTGCAACACT TTCCTGTGTTCTACTGCACT TCCTGTGTTCTACTGCAACT TGTGTTCTACTGCAACCACT	0.775763	0.581954	0.15254	1	45561795_45561797	AKR1A1;NM_001202414;start_codon
id_45569954_45569956_1_45569981_r	3	3	TCATTAGCTGCAGAGCTGGA AGCTGCAGAGCTTGGAAGGG GCTGCAGAGCTTGGAAAGGG	0.969775	0.657078	0.274583	1	45569954_45569956	AKR1A1;NM_001202414;stop_codon
id_45584147_45584149_1_45584185_r	2	2	GTCGGCAGAAACCAGCTCCG TCGGCAGAAACCAGCTTCCG	0.475542	0.411461	0.0640808	1	45584147_45584149	NASP;NM_001195193;start_codon
id_45618139_45618141_1_45618165_r	3	5	ATACAAAAACACTTTCCCTT TACAAAAACACTTGGGAGGA ATATACAAAAACACTTTCCT ACAAAAACACTTGGGAAGGA TTATATACAAAAACACTTGG	0.745653	0.477047	0.215461	1	45618139_45618141	NASP;NM_001195193;stop_codon
id_45620275_45620277_1_45620284_f	2	3	CTTGGGTTCAGAAACTCACT TTCACTTGGGTTCAGAAACT ACTTGGGTTCAGAAACTCTG	0.654523	0.531438	0.123085	1	45620275_45620277	CCDC17;NM_001190182;stop_codon
id_45623907_45623909_1_45623948_f	3	3	ACCAGCCAAGACCTGCAGAA CCAGCCAAGACCTGCAAGAA CAGCCAAGACCTGCAAAGAA	0.741497	0.507851	0.163764	1	45623907_45623909	CCDC17;NM_001190182;start_codon
id_45628256_45628258_1_45628266_r	3	2	AAACATCAGATGACGATGCC AACATCAGATGACGATTGCC	0.711172	0.495773	0.215399	1	45628256_45628258	GPBP1L1;NM_021639;stop_codon
id_45659085_45659087_1_45659107_r	3	3	GGATGCCTCACCTTACTGAA GATGCCTCACCTTACTTGAA ATGCCTCACCTTACTTTGAA	0.969773	0.583443	0.304033	1	45659085_45659087	GPBP1L1;NM_021639;start_codon
id_45691069_45691071_1_45691033_r	2	2	GTCTTGTTCAGGAAGATGCC TCTTGTTCAGGAAGATTGCC	0.551981	0.412145	0.139836	1	45691069_45691071	TMEM69;NM_016486;start_codon
id_45693903_45693905_1_45693946_r	3	5	TCCCAGACGGGGCAGCAGCT TCCCAGACGGGGCAGCAAGC CACTTCCCAGACGGGGCAGC CCAGACGGGGCAGCAAAGCT CACTTCCCAGACGGGGCAGC	1.02528	0.694851	0.260349	1	45693903_45693905	TMEM69;NM_016486;stop_codon
id_45694418_45694420_1_45694438_r	3	5	GATCACAAGACTCTAACAAA AATGATCACAAGACTCTAAG AATGATCACAAGACTCTAAA GATCACAAGACTCTAACCAA AATGATCACAAGACTCTTAA	0.632206	0.415261	0.198793	1	45694418_45694420	IPP;NM_001145349;stop_codon
id_45699966_45699968_1_45699988_r	3	3	TGATCACCAGTCGTTGTGAA GATCACCAGTCGTTGTTGAA ATCACCAGTCGTTGTTTGAA	0.912122	0.579858	0.240298	1	45699966_45699968	IPP;NM_005897;stop_codon
id_45746409_45746411_1_45746412_r	3	4	TAATTAATCTACCGTCATCA AATTAATCTACCGTCAATCA CCTCATTAGCCATGATTTGA ACAGTCCTCATTAGCCATGA	0.605527	0.380674	0.170756	1	45746409_45746411	IPP;NM_001145349;start_codon
id_45803896_45803898_1_45803887_r	3	5	TCCGCTTCATATCTGCAGCT CCGCTTCATATCTGCAAGCT GCTCCGCTTCATATCTGCTG CGCTTCATATCTGCAAAGCT GCTCCGCTTCATATCTGCTG	0.946319	0.59793	0.244972	1	45803896_45803898	MAST2;NM_015112;start_codon
id_46036064_46036066_1_46036018_f	2	3	CAGGGGGCCATCAAAAGCAT AGAACCAGGGGGCCATCATC GAACCAATGCCAAATCCCGA	0.46552	0.359589	0.105931	1	46036064_46036066	MAST2;NM_015112;stop_codon
id_46043673_46043675_1_46043683_f	3	3	TCCTCTTTATCTGCAAAGCG CCTCTTTATCTGCAAAAGCG CTCTTTATCTGCAAAAAGCG	1.1175	0.662534	0.336913	1	46043673_46043675	PIK3R3;NM_001114172;stop_codon
id_46131950_46131952_1_46131912_r	3	5	TGGACCGCGATGACGCAGAC CGCGATGACGCAAGACTGGA TATGGACCGCGATGACTGGA GCGATGACGCAAGACTTGGA ATGGACCGCGATGACTTGGA	1.02397	0.573226	0.326579	1	46131950_46131952	PIK3R3;NM_001114172;start_codon
id_46132743_46132745_1_46132721_f	3	5	AGGCGCCACCCAACCGCGCC GCTGTCCCCCCTCCCGGCGG CCTGCTGTCCCCCCTCCCGG GCGCCACCCAACCGGGAGGG CGCCACCCAACCGGGAAGGG	0.651282	0.485552	0.155428	1	46132743_46132745	PIK3R3;NM_001303428;start_codon
id_46176469_46176471_1_46176467_f	3	5	GACAAGCCGAGATGGCCCCA GGACAAGCCGAGATGGCCAT GACAAGCCGAGATGGCCCAT ACGGACAAGCCGAGATGGCA GGCCACGGACAAGCCGAGAT	0.600334	0.415412	0.157381	1	46176469_46176471	PIK3R3;NM_001303427;start_codon
id_46181108_46181110_1_46181110_r	3	4	AATGAAGCTGAAGCACTGCA ATGAAGCTGAAGCACTTGCA TGAAGCTGAAGCACTTTGCA GTCTTAATGAAGCTGAAGCA	1.45807	0.744755	0.466168	1	46181108_46181110	TSPAN1;NM_005727;start_codon
id_46185531_46185533_1_46185565_f	3	5	TGCCACTACTGCTGCCACAT GTGCCTCTTCACAGTTCCCA TGCCACTACTGCTGCCAACA CTCTTCACAGTTCCCATGTT GGGTGCCTCTTCACAGTTCA	0.69827	0.490233	0.178539	1	46185531_46185533	TSPAN1;NM_005727;stop_codon
id_46188719_46188721_1_46188686_r	3	5	AAAAAAGGAGAAGCCCTCTG ATCACAAGACATCCCCAGAA ACAATCACAAGACATCCCCA AAAAAGGAGAAGCCCTTCTT ATCACAATCACAAGACATCC	0.832038	0.523413	0.236108	1	46188719_46188721	POMGNT1;NM_001243766;stop_codon
id_46189270_46189272_1_46189250_r	3	3	ACCTCCTCCAGGACCCTGCG ACCTCCTCCAGGACCCTTGC CTCCTCCAGGACCCTTTGCG	0.891541	0.641039	0.202023	1	46189270_46189272	POMGNT1;NM_017739;stop_codon
id_46195913_46195915_1_46195928_r	2	2	CCAGAAGTATATCCCCTGCC CAGAAGTATATCCCCTTGCC	0.641452	0.505249	0.136203	1	46195913_46195915	POMGNT1;NM_001290130;start_codon
id_46197359_46197361_1_46197362_r	3	5	CCATCTCTAGAAACCAACAA CATCTCTAGAAACCAATGGA CATCTCTAGAAACCAAACAA CATCTCTAGAAACCAATTGG ATCTCTAGAAACCAAAACAA	0.976015	0.590165	0.289079	1	46197359_46197361	POMGNT1;NM_001290129;start_codon
id_46197819_46197821_1_46197794_f	3	5	GCCCCAAAGGGCTTGATGAG AGCCCCAAAGGGCTTGATTG CCGAGCCCCAAAGGGCTTGA CCGAGCCCCAAAGGGCTTGA GCCCCAAAGGGCTTGAATTG	0.90214	0.536068	0.276578	1	46197819_46197821	POMGNT1;NM_017739;start_codon
id_46203427_46203429_1_46203383_f	2	3	GACCCCCGGGAGCCGGTCCC GACCCCCGGGAGCCGGCGTC ACCCCCGGGAGCCGGTTCCC	0.506485	0.395424	0.111061	1	46203427_46203429	LURAP1;NM_001013615;start_codon
id_46220218_46220220_1_46220194_f	3	5	CTGGTTCTGGGAGCAGTGCC TGGTTCTGGGAGCAGTTGCC GCCCACTGGTTCTGGGAGCC GCCCACTGGTTCTGGGAGCC CCCACTGGTTCTGGGAAGCC	0.70423	0.505364	0.184865	1	46220218_46220220	LURAP1;NM_001013615;stop_codon
id_46248406_46248408_1_46248403_f	3	5	TTAAACTCCTAGGCCCAGGA GGCCCACACTTACCATCCTT GACGTTTTAAACTCCTAGGA TTAAACTCCTAGGCCCAAGA TAAACTCCTAGGCCCAAGTG	0.786133	0.568519	0.167436	1	46248406_46248408	RAD54L;NM_001142548;start_codon
id_46278280_46278282_1_46278265_f	3	3	GCGTTCTCATGAGGAGCAGC CAGCGTTCTCATGAGGAGCG AGCGTTCTCATGAGGAAGCG	0.664653	0.416009	0.181296	1	46278280_46278282	RAD54L;NM_001142548;stop_codon
id_46278865_46278867_1_46278847_f	3	3	GTACCGAGCATGAGACTGTG TACCGAGCATGAGACTTGTG ACCGAGCATGAGACTTTGTG	1.178	0.688744	0.313092	1	46278865_46278867	LRRC41;NM_006369;stop_codon
id_46303320_46303322_1_46303359_r	2	2	CTTTTCAAGATGGCGGTCCG TTTTCAAGATGGCGGTTCCG	0.505436	0.386891	0.118546	1	46303320_46303322	LRRC41;NM_006369;start_codon
id_46303767_46303769_1_46303765_r	3	5	TCGTCCTCCAGTCCCATGTC CGTCCTCCAGTCCCATTGTC CTTTTGCTCGTCCTCCAGTC AGAACCGTAGCCAGACAAAT CTTTTGCTCGTCCTCCAGTC	0.657564	0.443787	0.171883	1	46303767_46303769	UQCRH;NM_006004;start_codon
id_46309982_46309984_1_46309979_f	3	5	TACTTAGCATCAGAATTGAA ACTTAGCATCAGAATTTGAA CTACTACTTAGCATCAGAAT CTTAGCATCAGAATTTTGAA CTACTACTTAGCATCAGAAT	1.05645	0.618573	0.311502	1	46309982_46309984	UQCRH;NM_001297565;start_codon
id_46316582_46316584_1_46316616_f	3	4	TCACCCCAGTCTTCATCATC ATTCACCCCAGTCTTCATCT ATTCACCCCAGTCTTCAATC AAATATTCTGATGCCCAGAC	0.787841	0.495258	0.20496	1	46316582_46316584	UQCRH;NM_006004;stop_codon
id_46340827_46340829_1_46340843_f	3	3	ATGGCTGCGCTGACACTGAG ATGGCTGCGCTGACACTTGA GGCTGCGCTGACACTTTGAG	0.96467	0.608583	0.287558	1	46340827_46340829	NSUN4;NM_199044;start_codon
id_46344855_46344857_1_46344825_r	3	3	GCAAAGCCAGTCGAACAGCA CAAAGCCAGTCGAACAAGCA AAAGCCAGTCGAACAAAGCA	0.897863	0.593161	0.213765	1	46344855_46344857	NSUN4;NM_001256127;start_codon
id_46361844_46361846_1_46361816_r	2	2	ACGCATTTTGCAGAAGTACA CGCATTTTGCAGAAGTTACA	0.538836	0.417859	0.120977	1	46361844_46361846	NSUN4;NM_001256127;stop_codon
id_46394349_46394351_1_46394339_f	3	3	GTAGGCAGCAGCAGGCTGAA GTAGGCAGCAGCAGGCTTGA TAGGCAGCAGCAGGCTTTGA	0.866303	0.585847	0.261065	1	46394349_46394351	FAAH;NM_001441;start_codon
id_46413573_46413575_1_46413591_r	2	3	AGTGTGAGTCTCAGGTCCTC GAGTGTGAGTCTCAGGTCTC GAGAGTGTGAGTCTCAGGTC	0.570918	0.489905	0.0810131	1	46413573_46413575	FAAH;NM_001441;stop_codon
id_46507011_46507013_1_46507013_r	3	3	GTTCACCCCGTAGTGCTGCA TTCACCCCGTAGTGCTTGCA CCCCGTAGTGCTTTGCATGG	1.28219	0.773881	0.376117	1	46507011_46507013	DMBX1;NM_172225;start_codon
id_46512492_46512494_1_46512496_f	3	3	ACGCTGCCCAACTGACTGTC CGCTGCCCAACTGACTTGTC GCTGCCCAACTGACTTTGTC	0.759143	0.564841	0.152217	1	46512492_46512494	DMBX1;NM_172225;stop_codon
id_46547730_46547732_1_46547684_f	3	5	CTGACATAGGGGCAGCAGGC GCACTGACATAGGGGCAGGA ATAGGGGCAGCAAGGCAGGA GACATAGGGGCAAGGATGGG GGCAGCAAGGCAAGGATGGG	0.725166	0.475302	0.18842	1	46547730_46547732	KNCN;NM_001097611;stop_codon
id_46551213_46551215_1_46551200_f	3	3	CGGAAGTCTCTGCTGCTGAT CGGAAGTCTCTGCTGCTTGA GAAGTCTCTGCTGCTTTGAT	0.749658	0.522467	0.177284	1	46551213_46551215	KNCN;NM_001097611;start_codon
id_46558575_46558577_1_46558615_f	2	3	GTCTTCACCACGGCCTGCCT CTCCTGTCTTCACCACGGCC CCGGAGACGGGCCCTGGCCG	0.543812	0.449333	0.0944797	1	46558575_46558577	MKNK1;NM_001135553;stop_codon
id_46558762_46558764_1_46558802_f	3	3	ATTGTGCTGCTGTTCCTGCA TTGTGCTGCTGTTCCTTGCA GCTTTCCCCTGGCCCTGCAA	0.916722	0.620905	0.266603	1	46558762_46558764	MKNK1;NM_198973;stop_codon
id_46594144_46594146_1_46594166_r	3	5	ACAGGAGCTTTATTTCATTT ACAGGAGCTTTATTTCAATT TCCTGACAGGAGCTTTATTT TCCTGACAGGAGCTTTATTT TCCTGACAGGAGCTTTATTT	0.685741	0.477742	0.193848	1	46594144_46594146	MKNK1;NM_001135553;start_codon
id_46609655_46609657_1_46609655_f	2	3	AAGTCCAGACCTGGGCTCAG CGGATCTGCCACTGAAGCCC ATGACAGAGCGGATCTGCCC	0.677581	0.597561	0.0800195	1	46609655_46609657	MOB3C;NM_145279;stop_codon
id_46613319_46613321_1_46613328_r	2	2	ACAGCAGCCCCAGGCCCAGC TCAGGCACAGGGCCATGGCC	0.496144	0.373098	0.123046	1	46613319_46613321	MOB3C;NM_201403;start_codon
id_46615074_46615076_1_46615028_f	3	5	CTCACCCAAAGAAGTCCCCA TCACCCAAAGAAGTCCAGGG CACCCAAAGAAGTCCCAGGG TCTCACCCAAAGAAGTCCAA GAAACTGGGGTCCCACCCTT	0.795047	0.541884	0.182779	1	46615074_46615076	MOB3C;NM_145279;start_codon
id_46635776_46635778_1_46635754_f	3	3	GGCTGAGTCAACTAGGTGAA GCTGAGTCAACTAGGTTGAA GCTGAGTCAACTAGGTTTGA	0.764299	0.528491	0.194369	1	46635776_46635778	ATPAF1;NM_001042546;stop_codon
id_46665364_46665364_1_46665352_f	3	5	GGCGGGACTCAAAAGCAGCT GGCGGGACTCAAAAGCAAGC CCAGGCGGGACTCAAAAGCT CGGGACTCAAAAGCAAAGCT CCAGGCGGGACTCAAAAGCT	0.76269	0.527006	0.200251	1	46665364_46665364	ATPAF1;NM_001243728;start_codon
id_46671935_46671937_1_46671902_r	3	5	GTACCTGGCCGATGGCTCTG TACCTGGCCGATGGCTTCTG TTGGTACCTGGCCGATGGCT ACCTGGCCGATGGCTTTCTG TTTGGTACCTGGCCGATGCT	0.710026	0.517131	0.155297	1	46671935_46671937	TEX38;NM_001145474;start_codon
id_46672998_46673000_1_46672982_r	3	3	CATCACCTCCACCCACTGCT GAGCATGCCCAGCAAGTGGG ATGCCCAGCAAGTTGGGTGG	0.955517	0.591056	0.257786	1	46672998_46673000	TEX38;NM_001300863;start_codon
id_46673064_46673066_1_46673097_r	3	3	TCTCAGTCTTGGTGACAGCA TCTCAGTCTTGGTGACAAGC TCAGTCTTGGTGACAAAGCA	0.89477	0.617369	0.214957	1	46673064_46673066	TEX38;NM_001300864;start_codon
id_46673454_46673456_1_46673464_r	3	5	CAGCTCCCACCTTCAGTGAG AGCTCCCACCTTCAGTTGAG GCAGCTCCCACCTTCAGAGG GCTCCCACCTTCAGTTTGAG GCAGCTCCCACCTTCAGAGG	1.11457	0.674529	0.300976	1	46673454_46673456	TEX38;NM_001300863;stop_codon
id_46678461_46678463_1_46678424_f	2	3	TTGTTAGGTAAATAGATATT TGTTGTTAGGTAAATAGATT TGTTAGGTAAATAGATTATT	0.540311	0.43707	0.103241	1	46678461_46678463	EFCAB14;NM_014774;stop_codon
id_46718085_46718087_1_46718093_f	3	3	CGCTTTTTCATCTTTTTGTG TTTTTCATCTTTTTTGTGTG TTTTTCATCTTTTTTGTTGT	1.0211	0.493672	0.339008	1	46718085_46718087	EFCAB14;NM_014774;start_codon
id_46799082_46799084_1_46799115_f	3	5	CTCCCTGAGCTTCTCCTCCT TCCCTGAGCTTCTCCTTCCT CCTCTCCCTGAGCTTCTCCT CTCTCCCTGAGCTTCTTCCT TGAGCTTCTCCTTGGGCCTG	0.734682	0.507696	0.17252	1	46799082_46799084	CYP4B1;NM_000779;start_codon
id_46818812_46818814_1_46818792_r	3	5	TTCCCAGACCCAGGGCCCAG TCACCTCCACCTGAAGCCCT CCACCTGAAGCCACTGGCCC ACCTGAAGCCACTGGGGCCC CACCTGAAGCCACTGGGTCT	0.694905	0.502768	0.167658	1	46818812_46818814	CYP4B1;NM_000779;stop_codon
id_46930115_46930117_1_46930136_f	3	5	GCTGGTCCTTGTCTTCACAA CTGGTCCTTGTCTTCAACAA AAAGCTGGTCCTTGTCTTCA AAGCTGGTCCTTGTCTTTCA GGTCCTTGTCTTCAAGGGTT	0.777283	0.486301	0.236423	1	46930115_46930117	CYP4A11;NM_000778;stop_codon
id_46941431_46941433_1_46941406_f	3	4	ACATCACCCAGGAGTCTGCT ATCACCCAGGAGTCTTGCTG AGACATCACCCAGGAGTCTG GAGACATCACCCAGGAGTCT	0.739502	0.514914	0.178929	1	46941431_46941433	CYP4A11;NM_000778;start_codon
id_47023818_47023820_1_47023832_r	3	5	CGCCCAGCGCGTCTCCAGCC GCCCAGCGCGTCTCCAAGCC CCGCGCCCAGCGCGTCTCCA CCCAGCGCGTCTCCAAAGCC CGCGCCCAGCGCGTCTTCCA	0.630615	0.424437	0.169132	1	47023818_47023820	CYP4X1;NM_178033;start_codon
id_47050172_47050174_1_47050131_f	3	5	TTTATCCTCAAGCCCAAGAA TTATCCTCAAGCCCAAAGAA CATTTTATCCTCAAGCCCAA TATCCTCAAGCCCAAAAGAA CATTTTATCCTCAAGCCCAA	0.858176	0.519996	0.260125	1	47050172_47050174	CYP4X1;NM_178033;stop_codon
id_47067491_47067493_1_47067488_f	3	5	CTCAGGACCTCTGAGAAGAA TCAGGACCTCTGAGAAAGAA GAGCTCAGGACCTCTGAGAA CAGGACCTCTGAGAAAAGAA GAGCTCAGGACCTCTGAGAA	0.774982	0.470328	0.225674	1	47067491_47067493	CYP4Z1;NM_178134;start_codon
id_47117932_47117934_1_47117897_f	2	2	GTTGTCCTCAAGTCCAAGAA TTGTCCTCAAGTCCAAAGAA	0.514371	0.381038	0.133333	1	47117932_47117934	CYP4Z1;NM_178134;stop_codon
id_47137486_47137488_1_47137516_f	2	3	CCTGAGCCCCAGCAGACGCC CTGAGCCCCAGCAGACCGCC GTCCTGAGCCCCAGCCTGGG	0.473125	0.35011	0.123014	1	47137486_47137488	CYP4A22;NM_001010969;start_codon
id_47146155_47146157_1_47146165_f	3	3	TCAAGGTGAGACGTCCTGTG CAAGGTGAGACGTCCTTGTG CTATTCCAATTACCACACAA	1.00249	0.636477	0.247385	1	47146155_47146157	CYP4A22;NM_001308102;stop_codon
id_47148795_47148797_1_47148774_r	3	5	GCTGGTCCTTGTCTTCACAA CTGGTCCTTGTCTTCAACAA AAAGCTGGTCCTTGTCTTCA AAGCTGGTCCTTGTCTTTCA GGTCCTTGTCTTCAAGGGTT	0.777283	0.486301	0.236423	1	47148795_47148797	CYP4A22;NM_001010969;stop_codon
id_47183971_47183973_1_47183963_r	2	3	CCCCGATGTAACCTTCTCTG GGGGTTGGAGCCACAGAAGA CACCCCGATGTAACCTTCTG	0.70203	0.566168	0.135862	1	47183971_47183973	PDZK1IP1;NM_005764;stop_codon
id_47189930_47189932_1_47189878_f	3	5	CTACCTTGCTGACAGCTGGC TACCTTGCTGACAGCTTGGC TCCTGAGCTACCTTGCTGAC ACCTTGCTGACAGCTTTGGC GCAGTGCCACCTGTCAAGCA	0.869487	0.603737	0.186778	1	47189930_47189932	PDZK1IP1;NM_005764;start_codon
id_47219720_47219722_1_47219751_f	3	4	TCCATCGGCGGCAGGCAGCA CGGCGGCAGGCAAGCATGGC GCAGGCAAGCATTGGCAGGA TCGGCGGCAGGCAAGCAGGA	0.783089	0.491135	0.209217	1	47219720_47219722	TAL1;NM_003189;stop_codon
id_47224065_47224067_1_47224102_f	3	3	CCCAAAGAACCCGCTGTGGG TCCCCAAAGAACCCGCTGTT GCCCGTTCCCTCCCAACAAG	0.783967	0.439001	0.253215	1	47224065_47224067	TAL1;NM_001290406;start_codon
id_47225886_47225888_1_47225870_f	3	3	CTGCGAGCCGCCTCGCTCGG ACCGAGCGGCCGCCGAAGCG CCGAGCGGCCGCCGAAAGCG	0.750796	0.475728	0.19449	1	47225886_47225888	TAL1;NM_003189;start_codon
id_47251136_47251138_1_47251109_r	3	3	CTCCCTGCCCTTTTAATACA TCCCTGCCCTTTTAATTACA CCCTGCCCTTTTAATTTACA	0.673191	0.46867	0.158098	1	47251136_47251138	STIL;NM_003035;stop_codon
id_47310317_47310319_1_47310285_f	3	5	TCTATACCTGGTATTCATCT TCTATACCTGGTATTCAATC CTTCTATACCTGGTATTCTG ATATCCTTTTGCACGGCCCC TTCTATACCTGGTATTTCTG	0.735448	0.50692	0.212487	1	47310317_47310319	STIL;NM_003035;start_codon
id_47376743_47376745_1_47376735_f	2	3	GTGCAGATTTTTGACAAGGA TGCAGATTTTTGACAAAGGA TGTGCAGATTTTTGACAGGA	0.47333	0.354225	0.119105	1	47376743_47376745	CMPK1;NM_016308;stop_codon
id_47416316_47416318_1_47416293_r	3	5	TGCGGCAGCCCCTGCCCGCG GCGGCAGCCCCTGCCCCGCG TGCGGTCCCGGAGCCGCGCA CGGCAGCCCCTGCCCCCGCG TGCGGTCCCGGAGCCGCCGC	0.613764	0.401085	0.159664	1	47416316_47416318	FOXE3;NM_012186;start_codon
id_47417273_47417275_1_47417284_f	3	3	ACCTGTGAGCCTGCGCCGCG CCTGTGAGCCTGCGCCCGCG CTGTGAGCCTGCGCCCCGCG	0.753566	0.491981	0.169311	1	47417273_47417275	FOXE3;NM_012186;stop_codon
id_47438136_47438138_1_47438096_r	2	3	GCCACTCTCCGGCTCCGCTC CCGCCGCCACTCTCCGGCAG CCGCCGCCACTCTCCGGCTC	0.513819	0.453742	0.060077	1	47438136_47438138	FOXD2;NM_004474;start_codon
id_47439621_47439623_1_47439604_f	2	4	AGCAAAGTCGCCGGCCTTAG CAGCAAAGTCGCCGGCCTAG AAGTGGCAGCCACTAAAGGC CTGCGGTCAGAAGTGGCAGC	0.517341	0.408463	0.108878	1	47439621_47439623	FOXD2;NM_004474;stop_codon
id_47765902_47765904_1_47765862_r	3	3	AAGCCAGAGAAATGACACAG AAGCCAGAGAAATGACAACA AGCCAGAGAAATGACAAACA	0.769134	0.53648	0.171231	1	47765902_47765904	TRABD2B;NM_001194986;stop_codon
id_47996787_47996789_1_47996837_r	3	3	GGGCTCCCCGCCCCGCTGAG GGGCTCCCCGCCCCGCTTGA GCTCCCCGCCCCGCTTTGAG	0.814593	0.582592	0.164116	1	47996787_47996789	TRABD2B;NM_001194986;start_codon
id_48222737_48222739_1_48222740_f	3	3	CCAACACTAACAGATGAGCA CAACACTAACAGATGAAGCA AACACTAACAGATGAAAGCA	0.727417	0.43479	0.210397	1	48222737_48222739	SLC5A9;NM_001135181;start_codon
id_48247541_48247543_1_48247524_f	3	5	GCCATCAACATCTTCCTCTG TCACGCAAAATAGCCCCAGA TGGCCATCAACATCTTCCTG GCCATCAACATCTTCCTTCT GTGGAATCACGCAAAATAGA	0.693008	0.477201	0.176577	1	48247541_48247543	SLC5A9;NM_001135181;stop_codon
id_48472006_48472008_1_48472010_f	3	5	CTTCACCTTCGGCATCCGTG CACCTTCGGCATCCCGTGCG TTCACCTTCGGCATCGTGCG ACCTTCGGCATCCCGTTGCG CTTCGGCATCGTTGCGGGGA	0.917377	0.477304	0.310629	1	48472006_48472008	SPATA6;NM_001286238;start_codon
id_48534173_48534175_1_48534185_f	2	2	GTCTTTAAAAAGGGGTTGAA GTCTTTAAAAAGGGGTTTGA	0.731723	0.587949	0.143773	1	48534173_48534175	AGBL4;NM_032785;stop_codon
id_48727886_48727888_1_48727914_r	3	5	CCTGTAAAAATGAAGAACGA TGTAAAAATGAAGAAACGAA AATCCTGTAAAAATGAAGAA ATCCTGTAAAAATGAAAGAA GTAAAAATGAAGAAACCGAA	0.733943	0.518731	0.147923	1	48727886_48727888	BEND5;NM_024603;stop_codon
id_48759135_48759137_1_48759146_f	3	5	CTGTCCATGTCCTCTGTGCC GAGGCCTCGCCAGGCAACAG TCTAGACTGTCCATGTCCTC TCTAGACTGTCCATGTCCTC GACTGTCCATGTCCTCTGCC	0.780905	0.544231	0.194717	1	48759135_48759137	BEND5;NM_001302082;start_codon
id_48776829_48776831_1_48776827_f	3	3	GAACCGCACAAAGGCGTACA AACCGCACAAAGGCGTTACA ACCGCACAAAGGCGTTTACA	0.834716	0.551824	0.220887	1	48776829_48776831	BEND5;NM_024603;start_codon
id_50023794_50023796_1_50023757_r	2	2	GCGCCTGAGGCAGGTCTGTG GCCTGAGGCAGGTCTTGTGG	0.759696	0.631722	0.127974	1	50023794_50023796	AGBL4;NM_032785;start_codon
id_50103992_50103994_1_50104016_f	3	5	GGTCTGTTTAGCCACATCAC ATCTGCCAGGCTATCCAGTG CCATCTGCCAGGCTATCCAG GTCTGTTTAGCCACATTCAC CAGGTCTGTTTAGCCACACT	0.688512	0.448653	0.203292	1	50103992_50103994	ELAVL4;NM_001144776;start_codon
id_50106277_50106279_1_50106308_f	3	3	CAACCTTTGGGATGTGTGCA AACCTTTGGGATGTGTTGCA TTTGGGATGTGTTTGCATGG	0.980391	0.622714	0.279793	1	50106277_50106279	ELAVL4;NM_001144775;start_codon
id_50109190_50109192_1_50109174_r	3	5	CATTCTTATTGGCAAATATT ATTCTTATTGGCAAATTATT CTACCATAACCATTCTTATT ACCATTCTTATTGGCAAATT ACCATTCTTATTGGCAAATT	1.02256	0.675454	0.31355	1	50109190_50109192	ELAVL4;NM_021952;start_codon
id_50109941_50109943_1_50109912_f	3	4	CGCTTTTGACACACTGTGTG CTTTTGACACACTGTTGTGA CGCTTTTGACACACTGTTGA TTTCCGCTTTTGACACACTG	1.00773	0.664329	0.240643	1	50109941_50109943	ELAVL4;NM_001294348;start_codon
id_50201176_50201178_1_50201188_r	3	3	TATATTTTAGTAAGTAAGAA ATATTTTAGTAAGTAAAGAA TATTTTAGTAAGTAAAAGAA	0.62483	0.372658	0.174423	1	50201176_50201178	ELAVL4;NM_001294348;stop_codon
id_50418665_50418667_1_50418703_r	3	4	ACCTACGGCGGCGGCCTGTA GTTGACCATAGGCCCGTACA TTGACCATAGGCCCGTTACA CGACCTACGGCGGCGGCCTA	0.889516	0.516878	0.302796	1	50418665_50418667	DMRTA2;NM_032110;stop_codon
id_50421534_50421536_1_50421546_f	3	5	GCTCCATGACAGGACCTGAC CTCCATGACAGGACCTTGAC GCGCAGCTCCATGACAGGAC TCCATGACAGGACCTTTGAC GCGCAGCTCCATGACAGGAC	1.00051	0.60872	0.303978	1	50421534_50421536	DMRTA2;NM_032110;start_codon
id_50441440_50441442_1_50441452_f	2	2	GTGTTTACTCTTTTGCTTCA CGTGTTTACTCTTTTGCTCA	0.447194	0.432408	0.014786	1	50441440_50441442	FAF1;NM_007051;stop_codon
id_50959809_50959811_1_50959800_r	3	5	GGCCGCCATGGCGTCCAACA ATCATCTCCCGGTCCATGTT CGGCCGCCATGGCGTCCACA TCATCTCCCGGTCCATTGTT GGCCGCCATGGCGTCCCACA	0.614144	0.417893	0.155107	1	50959809_50959811	FAF1;NM_007051;start_codon
id_50970369_50970371_1_50970380_f	2	3	AAAGAATGGCCGAGCCTTGG GGACGCCAACTCGTTCCCCC AACTCGTTCCCCCAAAGGCT	0.556012	0.42466	0.131352	1	50970369_50970371	CDKN2C;NM_001262;start_codon
id_50974268_50974270_1_50974292_r	2	3	TTGATAAAGTAGAGGCAACG ATAAAGTAGAGGCAAACGTG ATTGATAAAGTAGAGGCACG	0.629324	0.488628	0.140695	1	50974268_50974270	CDKN2C;NM_001262;stop_codon
id_51147769_51147771_1_51147734_f	3	5	TCAACCATTTCATTAGAAGA CTGTCAACCATTTCATTAGA CAACCATTTCATTAGAAAGA TGTCAACCATTTCATTTAGA CTGTCAACCATTTCATTAGA	0.922466	0.623778	0.241289	1	51147769_51147771	C1orf185;NM_001136508;stop_codon
id_51236757_51236759_1_51236801_r	3	3	GGACTGAGACTCGTGAAGCA GACTGAGACTCGTGAAAGCA ACTGAGACTCGTGAAAAGCA	0.670935	0.419832	0.182317	1	51236757_51236759	RNF11;NM_014372;start_codon
id_51271320_51271322_1_51271272_f	3	3	CTTCACGTGCCCCTCCTGCA GCATCAACTGGCTCCATGCA CATCAACTGGCTCCATTGCA	1.06605	0.587439	0.303147	1	51271320_51271322	RNF11;NM_014372;stop_codon
id_51288157_51288159_1_51288197_f	3	5	GGATCTGCTGCTGTTCTCTA GGATCTGCTGCTGTTCTTCT CATGGATCTGCTGCTGTTCT CATGGATCTGCTGCTGTTCT ATCTGCTGCTGTTCTTTCTA	0.781294	0.536019	0.20445	1	51288157_51288159	TTC39A;NM_001144832;stop_codon
id_51290620_51290622_1_51290592_r	3	4	TGGAACGGCTACGCCGTGAT TTCGGCTGCTTCCCAATCAA TCGGCTGCTTCCCAATTCAA TCTGGAACGGCTACGCCGTT	0.784155	0.462279	0.241137	1	51290620_51290622	TTC39A;NM_001297667;start_codon
id_51296048_51296050_1_51296031_f	3	3	TCTGTCCATAGCGGCCTACA TAGGCCACTCCCACCGTGTA CCATAGCGGCCTTACAACGG	0.760208	0.47002	0.258397	1	51296048_51296050	TTC39A;NM_001297662;stop_codon
id_51296153_51296155_1_51296131_r	3	4	GCCGCCTACCTCAGCATGTT CGCCTACCTCAGCATTGTTT CTACCTCAGCATTGGGAAGG GTCCTCCTTCCCAAATGCTG	0.679349	0.406151	0.213316	1	51296153_51296155	TTC39A;NM_001297666;start_codon
id_51321783_51321785_1_51321815_f	2	3	GCCTCATGGAGGCTGCTCTC GGGCCTCATGGAGGCTGCTC CCTCATGGAGGCTGCTTCTC	0.629099	0.567903	0.0611962	1	51321783_51321785	TTC39A;NM_001297664;start_codon
id_51322159_51322161_1_51322123_f	3	5	AATGATCTTACCCTCCACAA ATCAATGATCTTACCCTCCA ATGATCTTACCCTCCAACAA TCAATGATCTTACCCTTCCA AAGACTCCCTTTACCCTTGG	0.808337	0.482466	0.253237	1	51322159_51322161	TTC39A;NM_001297665;start_codon
id_51330475_51330477_1_51330440_r	3	5	CCCCAGGAGCCCTGCCCGCG CCCAGGAGCCCTGCCCCGCG AGCCGCGCACTTACCCCGCA CCAGGAGCCCTGCCCCCGCG AGCCGCGCACTTACCCCGCA	0.612411	0.385908	0.177171	1	51330475_51330477	TTC39A;NM_001297663;start_codon
id_51345041_51345043_1_51345027_r	3	5	CCATGGCCTTTCTGACCACC CATGGCCTTTCTGACCTGGA GCCTTTCTGACCCACCTGGA GCCTTTCTGACCTTGGAAGG TTCTGACCCACCTTGGAAGG	0.797197	0.483404	0.209603	1	51345041_51345043	TTC39A;NM_001144832;start_codon
id_51421954_51421956_1_51421979_f	3	3	ACATTCAATTTTTAAATGAA CATTCAATTTTTAAATTGAA CATTCAATTTTTAAATTTGA	0.831761	0.563368	0.236226	1	51421954_51421956	EPS15;NM_001159969;start_codon
id_51519229_51519231_1_51519245_f	3	3	CATGGTGTTTCCATCATGCA ATGGTGTTTCCATCATTGCA TTCCCCTCCCTTGCAAATGA	0.848646	0.510174	0.215218	1	51519229_51519231	EPS15;NM_001981;start_codon
id_51617111_51617113_1_51617156_f	3	5	CAAATGGACTAACGTGATGA AGCAAATGGACTAACGTGAA AATGGACTAACGTGAATGAA AGCAAATGGACTAACGTTGA AATGGACTAACGTGAATTGA	0.805531	0.482472	0.234547	1	51617111_51617113	OSBPL9;NM_024586;start_codon
id_51729975_51729977_1_51729946_r	3	5	CCCCGCCCTCTGTGCCTCCA CCCCGGCTACCTCCCCTGGA GGCTACCTCCCCTGGCACAG CCCGCCCTCTGTGCCTTCCA CAAGGCCCCCGCCCTCTGCC	0.829363	0.50083	0.241007	1	51729975_51729977	OSBPL9;NM_148907;start_codon
id_51750148_51750150_1_51750145_f	3	3	TGTTTTGTTTTTATAGAGCA GTTTTGTTTTTATAGAAGCA TTTTGTTTTTATAGAAAGCA	0.659373	0.387843	0.182904	1	51750148_51750150	OSBPL9;NM_148905;start_codon
id_51787787_51787789_1_51787783_r	3	3	GCATCTTCCAACCTAATGCT CTTGGTGCTGCCAAGCAATT ATCTTCCAACCTAATTTGCT	0.735845	0.515478	0.170212	1	51787787_51787789	OSBPL9;NM_024586;stop_codon
id_51840457_51840459_1_51840498_r	3	3	AGATACATCAAATTACAGAA GATACATCAAATTACAAGAA ATACATCAAATTACAAAGAA	0.818384	0.553316	0.169517	1	51840457_51840459	NRD1;NM_001242361;start_codon
id_51878613_51878615_1_51878626_r	3	5	GGATGTCCATCGCTCCAGCT GTCCATCGCTCCAAGCTTGG GCGGGATGTCCATCGCTTGG CAGCATTCACCACCAAAGCT CTCAGCATTCACCACCAGCT	0.624844	0.439348	0.15091	1	51878613_51878615	NRD1;NM_002525;start_codon
id_51919927_51919929_1_51919925_r	3	5	AGAACTGCTCATGCTAGGCA GCAGCAGAACTGCTCATGCA GAACTGCTCATGCTAGGGCA CAGCAGAACTGCTCATTGCA GCAGCAGAACTGCTCATGCA	0.915003	0.51831	0.27732	1	51919927_51919929	RAB3B;NM_002867;stop_codon
id_51977115_51977117_1_51977139_f	2	2	AGAGAGACCTAGAGTCACTC GAGAGACCTAGAGTCAACTC	0.520835	0.496424	0.0244111	1	51977115_51977117	RAB3B;NM_002867;start_codon
id_52020933_52020935_1_52020915_f	3	5	CACTAACTCTGATGAAAGAA ACTAACTCTGATGAAAAGAA AGAACACTAACTCTGATGAA CTAACTCTGATGAAAAAGAA AGAACACTAACTCTGATTGA	1.00929	0.582545	0.298948	1	52020933_52020935	TXNDC12;NM_015913;stop_codon
id_52032697_52032699_1_52032684_r	3	5	CACTGACCAGAGGAGGTAGG CCATGGCTTCCCCCCTCCTC CACTGACCAGAGGAGGTTAG AGAGCCTGCACTGACCAGAG CCATGGCTTCCCCCCTCCTC	0.704571	0.474867	0.18018	1	52032697_52032699	KTI12;NM_138417;stop_codon
id_52033759_52033761_1_52033791_r	3	3	ACCCGGAAGTTGGCGCAGCG CCCGGAAGTTGGCGCAAGCG CCGGAAGTTGGCGCAAAGCG	1.2247	0.674443	0.377149	1	52033759_52033761	KTI12;NM_138417;start_codon
id_52055094_52055096_1_52055106_f	3	3	TCTCCATGGCAGTAGGTGCG CTCCATGGCAGTAGGTTGCG CATGGCAGTAGGTTTGCGCG	0.937099	0.586241	0.265694	1	52055094_52055096	TXNDC12;NM_015913;start_codon
id_52083346_52083348_1_52083304_r	3	3	AAAAATGTACTTCACATGCT AAAATGTACTTCACATTGCT AAATGTACTTCACATTTGCT	0.656354	0.413824	0.178556	1	52083346_52083348	BTF3L4;NM_001136497;start_codon
id_52086756_52086758_1_52086779_f	3	4	TTGGTTTTTGGAAGCTGGCA AAGTTTGGTTTTTGGAAGCA TTTGGTTTTTGGAAGCTGCA AGTTTGGTTTTTGGAAAGCA	0.722253	0.443142	0.207451	1	52086756_52086758	BTF3L4;NM_001136497;stop_codon
id_52233207_52233209_1_52233225_r	3	2	CCAGGTTGTAAGCTTCTGCT CAGGTTGTAAGCTTCTTGCT	0.937829	0.690983	0.246846	1	52233207_52233209	ZFYVE9;NM_007324;start_codon
id_52346219_52346221_1_52346177_r	3	4	AGATGAGTTCCATGACAACG GATGAGTTCCATGACAAACG ATGAGTTCCATGACAAAACG TAAAAGATGAGTTCCATGAC	0.647938	0.395746	0.198017	1	52346219_52346221	ZFYVE9;NM_007324;stop_codon
id_52353519_52353521_1_52353546_r	2	3	GATGGTCACTGAGAACTGGC ATGGTCACTGAGAACTTGGC CAGGATGTGCAGATGGTCAC	0.591962	0.511327	0.0806351	1	52353519_52353521	CC2D1B;NM_032449;stop_codon
id_52364618_52364620_1_52364616_f	3	5	AGGTCTTGGCCCTGGCATCA CCATAGGTATCTAGGCTGCC GGTCTTGGCCCTGGCAATCA CCATAGGTATCTAGGCTGCC GTCTTGGCCCTGGCAAATCA	0.589811	0.387685	0.165804	1	52364618_52364620	CC2D1B;NM_032449;start_codon
id_52373181_52373183_1_52373159_r	2	3	GGCTTCACAAGTTAAAAGAC GCTTCACAAGTTAAAAAGAC GGGGCTTCACAAGTTAAGAC	0.430573	0.351976	0.0785973	1	52373181_52373183	ORC1;NM_004153;stop_codon
id_52402221_52402223_1_52402206_f	3	4	TTCTGGTCTTCAGCCTTGTG CATGGCACACTACCCCACAA ATGGCACACTACCCCAACAA TTTTTCTGGTCTTCAGCCTT	0.76848	0.48672	0.19744	1	52402221_52402223	ORC1;NM_004153;start_codon
id_52404750_52404752_1_52404701_f	3	3	TTTTTCTGAACCTGGATGTG TTTTCTGAACCTGGATTGTG CTTTAATGCCTCACAAATCC	0.813922	0.530793	0.255186	1	52404750_52404752	PRPF38A;NM_032864;start_codon
id_52416688_52416690_1_52416698_f	2	2	AATGAGTAATGGACTCAGTT ATGAGTAATGGACTCAAGTT	0.485601	0.365094	0.120507	1	52416688_52416690	PRPF38A;NM_032864;stop_codon
id_52423935_52423937_1_52423960_f	3	5	CACGTTTCCTCTTGGTGGGT ACTCCGACACGTTTCCTCTT AGAGCGTTGTCCCCACCAAG GCGTTGTCCCCACCACCAAG TGTAGAGAGCGTTGTCCCCA	0.726976	0.450102	0.230985	1	52423935_52423937	ZCCHC11;NM_015269;stop_codon
id_52602410_52602412_1_52602412_r	2	2	TGCCACCGTCGCCGCCACCA CCGGAACAAGCCATGGTTGG	0.592129	0.47838	0.11375	1	52602410_52602412	GPX7;NM_015696;start_codon
id_52608423_52608425_1_52608465_f	3	3	CCTCATCCCGCCCACCTGTG CATCCCGCCCACCTTGTGTG CATCCCGCCCACCTTGTTGT	1.09899	0.553638	0.340732	1	52608423_52608425	GPX7;NM_015696;stop_codon
id_52633494_52633496_1_52633495_f	3	3	TGGGCGCGGGGCGCGATGAG GGGCGCGGGGCGCGATTGAG GGCGCGGGGCGCGATTTGAG	0.719098	0.464035	0.21254	1	52633494_52633496	FAM159A;NM_001042693;start_codon
id_52657038_52657040_1_52657072_r	3	5	TCACTGAAGAGACTCCAGAA TCTCCATACCATCCCCTTCT CTGAAGAGACTCCAAGAAAG TCACTGAAGAGACTCCAAGA TTCACTGAAGAGACTCCAAG	0.707647	0.447451	0.183271	1	52657038_52657040	FAM159A;NM_001042693;stop_codon
id_52687720_52687722_1_52687749_r	3	3	CTACACAAAGAACAGCAGAA TACACAAAGAACAGCAAGAA ACACAAAGAACAGCAAAGAA	0.826267	0.571943	0.173245	1	52687720_52687722	COA7;NM_023077;stop_codon
id_52698324_52698326_1_52698318_r	3	5	GGCGCGAACCATGGCCGGCA CTCATCCTGGAAGTCCACCA CGGCGCGAACCATGGCCGCA GGCGCGAACCATGGCCCGCA TCATCCTGGAAGTCCAACCA	0.659198	0.393812	0.200072	1	52698324_52698326	COA7;NM_023077;start_codon
id_52726654_52726656_1_52726669_r	3	5	TCACCATGGCTGCGCCGGCC GCTCCCTCACCATGGCTGCC TCCCTCACCATGGCTGCGCC CTGCATGCCCGAGGACCAGG CCCTCACCATGGCTGCCGCC	0.626836	0.420376	0.190904	1	52726654_52726656	ZYG11B;NM_024646;start_codon
id_52821627_52821629_1_52821581_f	2	2	AACACATTGTGCGCCATGGG ACACATTGTGCGCCATTGGG	0.611562	0.474228	0.137334	1	52821627_52821629	ZYG11B;NM_024646;stop_codon
id_52842884_52842886_1_52842932_r	2	2	CATCCTTCTGAGCGTCAGGA CATCCTTCTGAGCGTCAAGG	0.609752	0.470745	0.139007	1	52842884_52842886	ZYG11A;NM_001004339;start_codon
id_52860749_52860751_1_52860706_f	3	5	TATGAATGGTGAAACCTGTT AATAAAGATGTTACCAAACA ATAAAGATGTTACCAAAACA AAATAAAGATGTTACCAACA CTGAAAATAAAGATGTTACA	0.631124	0.37494	0.195087	1	52860749_52860751	ZYG11A;NM_001307931;start_codon
id_52892955_52892957_1_52892936_r	3	3	GAAGGGCATTTGACACAGAG AGGGCATTTGACACAAGAGT GAAGGGCATTTGACACAAGT	0.722036	0.516169	0.16155	1	52892955_52892957	ZYG11A;NM_001004339;stop_codon
id_52896520_52896522_1_52896500_r	3	4	CCCCATTTTAACCTTCAGCA CCCATTTTAACCTTCAAGCA CCATTTTAACCTTCAAAGCA GACCCCCATTTTAACCTTCA	1.04686	0.590064	0.306172	1	52896520_52896522	ECHDC2;NM_001198962;stop_codon
id_52921671_52921673_1_52921713_r	3	3	GCGGGAGCCGAGACGGTGCA GCGGGAGCCGAGACGGTTGC GGGAGCCGAGACGGTTTGCA	0.810233	0.617721	0.155397	1	52921671_52921673	ECHDC2;NM_001198962;start_codon
id_52927397_52927399_1_52927429_r	3	5	CACCACGAACACCCGGCGCA ACCACGAACACCCGGCCGCA TGGGAGCCTGCGACCCTGCC CCACGAACACCCGGCCCGCA GGGAGCCTGCGACCCTTGCC	0.691175	0.446696	0.178632	1	52927397_52927399	SCP2;NM_001007098;start_codon
id_52950799_52950801_1_52950764_f	2	4	TATTCAGGTGACTCTACCTG TTTCTATTCAGGTGACTCTG TTTTTCTATTCAGGTGACTG CTATTCAGGTGACTCTACTG	0.556439	0.408765	0.147674	1	52950799_52950801	SCP2;NM_001193617;start_codon
id_52993275_52993277_1_52993242_r	3	5	CTCCTTCACCAGAACCAACA TCCTTCACCAGAACCAAACA CTTGTCTTTTTCTTTCCGTG CCTTCACCAGAACCAAAACA CTCCTTCACCAGAACCACAC	0.683684	0.486224	0.154208	1	52993275_52993277	SCP2;NM_001007098;stop_codon
id_53015021_53015023_1_53015018_f	2	3	GGTTGTAACACTCTACAAGA GTTGTAACACTCTACAAAGA GGTTGTAACACTCTACAGAT	0.514277	0.386263	0.128014	1	53015021_53015023	SCP2;NM_001007100;start_codon
id_53047909_53047911_1_53047881_f	3	5	GGCTGACTGCACAATCACAA AAGGCTGACTGCACAATCAA GCTGACTGCACAATCAACAA AAGGCTGACTGCACAATCAA AGGCTGACTGCACAATTCAA	0.890975	0.566522	0.257102	1	53047909_53047911	SCP2;NM_001007250;stop_codon
id_53050702_53050704_1_53050688_r	3	2	CTTCAGAGCTTAGCGTTGCC TTCAGAGCTTAGCGTTTGCC	0.615731	0.440505	0.175226	1	53050702_53050704	SCP2;NM_001007100;stop_codon
id_53062220_53062222_1_53062221_f	3	3	CCCAGCTTGACTTGAATGGA CCAGCTTGACTTGAATTGGA CAGCTTGACTTGAATTTGGA	0.932377	0.608501	0.246294	1	53062220_53062222	PODN;NM_153703;start_codon
id_53066836_53066838_1_53066837_f	3	3	TTTTACAGATACCAAATGGA TTTACAGATACCAAATTGGA GCCTCCTCGCCTTCCAAATT	0.762686	0.506595	0.220049	1	53066836_53066838	PODN;NM_001199081;start_codon
id_53082159_53082161_1_53082199_f	3	3	ACCTAGGTATGTGGCCTGTA CCTAGGTATGTGGCCTTGTA CTAGGTATGTGGCCTTTGTA	0.87779	0.547016	0.239403	1	53082159_53082161	PODN;NM_153703;stop_codon
id_53088009_53088011_1_53088037_f	3	5	CTCCAGCTCACTGATCTGGA TCCAGCTCACTGATCTTGGA CCAGCTCACTGATGGTGCAG CCAGCTCACTGATGGTGCAG GGTCTCCAGCTCACTGATGG	1.01949	0.686497	0.307877	1	53088009_53088011	SLC1A7;NM_006671;stop_codon
id_53088076_53088078_1_53088037_f	3	5	CTCCAGCTCACTGATCTGGA TCCAGCTCACTGATCTTGGA CCAGCTCACTGATGGTGCAG CCAGCTCACTGATGGTGCAG GGTCTCCAGCTCACTGATGG	1.01949	0.686497	0.307877	1	53088076_53088078	SLC1A7;NM_001287597;stop_codon
id_53108589_53108591_1_53108535_f	3	3	GGTGGCCATCGAGAGGTGAG GTGGCCATCGAGAGGTTGAG CCAACGACTTCCACTCTCGA	0.649984	0.43637	0.19093	1	53108589_53108591	SLC1A7;NM_001287596;stop_codon
id_53142447_53142449_1_53142460_r	3	5	GTGCCCCTTGCCAGCAGGCC TGTGCCCCTTGCCAGCAGCC TGCTGTGCCCCTTGCCAGCC GCACCATGGTGAGCCTGGCA GCTGTGCCCCTTGCCAAGCC	0.600716	0.418441	0.155256	1	53142447_53142449	SLC1A7;NM_006671;start_codon
id_53196944_53196946_1_53196926_f	3	4	TGCCGCGTTCTCGCCGCCGC ACTTGCCGCGTTCTCGCCGC CCCACTTGCCGCGTTCTCGC CACTTGCCGCGTTCTCGCGC	0.598124	0.368732	0.173495	1	53196944_53196946	CPT2;NM_000098;start_codon
id_53214659_53214661_1_53214623_r	3	5	TTGCCCTTAAGAACTGAGAA TGCCCTTAAGAACTGAAGAA TTCCCAGTTGCCCTTAAGAA GCCCTTAAGAACTGAAAGAA AGTTGCCCTTAAGAACTGAA	0.818825	0.458567	0.265201	1	53214659_53214661	C1orf123;NM_001304759;stop_codon
id_53220573_53220575_1_53220548_r	3	5	AGGGGAGGCCGCCCGCCGCG GAGGGGAGGCCGCCCGCCCG CTCCCCTCCGTGTCCCCGCG CCCCTCCGTGTCCCCGCGGG TCCCCTCCGTGTCCCCCGCG	0.641009	0.439212	0.168053	1	53220573_53220575	C1orf123;NM_001304759;start_codon
id_53227045_53227047_1_53227023_r	2	3	GAATATTGGTGTGGACATGG ATATTGGTGTGGACAATGGG CTGAATATTGGTGTGGGGGG	0.531617	0.395665	0.135952	1	53227045_53227047	MAGOH;NM_002370;stop_codon
id_53238446_53238448_1_53238419_r	3	4	CTTTTATCTGCGTTACTACG TTTTATCTGCGTTACTTACG TATCTGCGTTACTTTACGTG TGACTTTTATCTGCGTTACG	1.03286	0.629848	0.282908	1	53238446_53238448	MAGOH;NM_002370;start_codon
id_53247018_53247020_1_53246972_f	3	3	ACCATCCAGAGTGTAGTGCA CCATCCAGAGTGTAGTTGCA CATCCAGAGTGTAGTTTGCA	0.948916	0.569745	0.263274	1	53247018_53247020	LRP8;NM_004631;stop_codon
id_53459454_53459456_1_53459418_f	3	5	TGCTCTGCAGCTCCCAGAGG TTCGTAACACAACCACCACC GCCTTCGTAACACAACCACC TCAGCCTTCGTAACACAACC TCGTAACACAACCACCCACC	0.788701	0.417009	0.268425	1	53459454_53459456	DMRTB1;NM_033067;start_codon
id_53466660_53466662_1_53466689_f	3	4	CGCCCTCCTGGCCAGCAGAG CCTCCTGGCCAGCAAGAGTG CTCCTGGCCAGCAAGAAGTG CCCCCCAGTGCCCCACTTGC	0.835214	0.50914	0.234613	1	53466660_53466662	DMRTB1;NM_033067;stop_codon
id_53506619_53506621_1_53506654_r	3	4	GGAGCCTTTGACCACTGCCT CCAATGGAGCCTTTGACCAC CCAATGGAGCCTTTGACACT TCCCCAATGGAGCCTTTGAC	0.696615	0.441873	0.185797	1	53506619_53506621	GLIS1;NM_147193;stop_codon
id_53594900_53594902_1_53594940_f	3	5	CTCCTGTTTGATGTGTTGTG TCCTGTTTGATGTGTTTGTG ACTCCTGTTTGATGTGTGGT CCTGTTTGATGTGTTTTGTG CTCCTGTTTGATGTGTTGGT	0.980105	0.599352	0.267727	1	53594900_53594902	GLIS1;NM_147193;start_codon
id_53838259_53838261_1_53838313_r	3	4	TGCCTTTGAACTGCGGTGGC GCCTTTGAACTGCGGTTGGC CCTTTGAACTGCGGTTTGGC TCCTGCCTTTGAACTGCGGG	0.608819	0.396705	0.165319	1	53838259_53838261	NDC1;NM_001168551;start_codon
id_53860064_53860066_1_53860088_f	2	2	ACTTGGCTGCAGCAACTGTT CTTGGCTGCAGCAACTTGTT	0.666306	0.533407	0.132899	1	53860064_53860066	YIPF1;NM_018982;stop_codon
id_53888935_53888937_1_53888938_r	2	2	GAGAAGACTCACTGGCCGAA AGAAGACTCACTGGCCCGAA	0.784532	0.638187	0.146345	1	53888935_53888937	YIPF1;NM_018982;start_codon
id_53894211_53894213_1_53894171_r	3	4	TCTGAGTTCTATGGGCAGAG CTGAGTTCTATGGGCAAGAG GAGTTCTATGGGCTGCAGCC AGTTCTATGGGCTGCAAGCC	0.979833	0.699953	0.261657	1	53894211_53894213	DIO1;NM_000792;start_codon
id_53909933_53909935_1_53909958_f	3	5	CCCTTGGAACTACAACCCAG GCCCTTGGAACTACAACCAG AACAGCACGAACTTCCTCTG TCTGGCCCTTGGAACTACAG GAACAGCACGAACTTCCTTC	0.721725	0.525345	0.180263	1	53909933_53909935	DIO1;NM_001039716;stop_codon
id_53909997_53909999_1_53909958_f	3	5	CCCTTGGAACTACAACCCAG GCCCTTGGAACTACAACCAG AACAGCACGAACTTCCTCTG TCTGGCCCTTGGAACTACAG GAACAGCACGAACTTCCTTC	0.721725	0.525345	0.180263	1	53909997_53909999	DIO1;NM_000792;stop_codon
id_53940080_53940082_1_53940051_r	3	4	ATCTCTGTCTGAGCTCTGAA ATCTCTGTCTGAGCTCTTGA CTCTGTCTGAGCTCTTTGAA AAAATTGATCTCTGTCTGAA	1.17187	0.658444	0.34671	1	53940080_53940082	HSPB11;NM_016126;start_codon
id_53952000_53952002_1_53952047_r	3	5	CCCATTTTCTCGCATGTAGA CCATTTTCTCGCATGTTAGA CATTTTCTCGCATGGGCCCT CATTTTCTCGCATGTTTAGA CATTTTCTCGCATGGGCCCT	0.913981	0.585506	0.260821	1	53952000_53952002	LRRC42;NM_052940;start_codon
id_53967937_53967939_1_53967976_r	3	3	CTTTACTCAAACACTAGAGC TCCTTTACTCAAACACTAGC CTTTACTCAAACACTTAGCT	0.607841	0.37655	0.164962	1	53967937_53967939	LRRC42;NM_052940;stop_codon
id_54008982_54008984_1_54008970_f	3	5	GCCTTCCATGCTGGCCTGAG GACCCTGAGTGGGCCACTCA CCTTCCATGCTGGCCCACTC CCTGAGTGGGCCAGCATGGA ACCCTGAGTGGGCCACCTCA	1.04154	0.805404	0.189003	1	54008982_54008984	LDLRAD1;NM_001276393;stop_codon
id_54010288_54010290_1_54010238_f	3	4	TTTGCCCTCTGGCTGCTGCC TTGCCCTCTGGCTGCTTGCC TGCCCTCTGGCTGCTTTGCC CCCTTTGCCCTCTGGCTGCC	0.924166	0.566194	0.24264	1	54010288_54010290	LDLRAD1;NM_001276395;stop_codon
id_54018110_54018112_1_54018107_r	2	4	GGAAACCGAAGACATGAACA CTGGGGGAAGACCTTGTCTT GAAACCGAAGACATGAAACA AGGAAACCGAAGACATGACA	0.6144	0.474194	0.140206	1	54018110_54018112	LDLRAD1;NM_001276393;start_codon
id_54018174_54018176_1_54018159_f	3	3	TGTGTGCAGAGAGCTCAGCA GTGTGCAGAGAGCTCAAGCA TGTGCAGAGAGCTCAAAGCA	0.835353	0.547412	0.209984	1	54018174_54018176	LDLRAD1;NM_001276392;start_codon
id_54032150_54032152_1_54032196_r	3	3	CTGAAGATCATGAAGAAGCA TGAAGATCATGAAGAAAGCA GAAGATCATGAAGAAAAGCA	0.650748	0.409923	0.171514	1	54032150_54032152	TMEM59;NM_001305043;stop_codon
id_54043520_54043522_1_54043481_r	2	3	CCTACTCTTTCCTCTAACTC ACCTACTCTTTCCTCTGGTG CCAGAATGACCTCACCAGAG	0.526933	0.390939	0.135994	1	54043520_54043522	TMEM59;NM_001305049;start_codon
id_54045644_54045646_1_54045669_f	3	2	TCTAAGCAGGCTAGTTTGAA CTAAGCAGGCTAGTTTTGAA	0.555272	0.379453	0.175818	1	54045644_54045646	TMEM59;NM_001305066;stop_codon
id_54053186_54053188_1_54053199_r	3	4	GCTGAGCTGCTGTGACAGAG AGCTGAGCTGCTGTGACAAG GCTGAGCTGCTGTGACCAAG ACAAGCTGAGCTGCTGTGAG	0.779177	0.526583	0.175241	1	54053186_54053188	TMEM59;NM_001305066;start_codon
id_54054423_54054425_1_54054404_f	2	4	TGCAAGCACGTCAAGGTAGT ACGCTGCAAGCACGTCAAGT GCAAGCACGTCAAGGTTAGT CGCTGCAAGCACGTCAAGGT	0.51601	0.371668	0.144343	1	54054423_54054425	TCEANC2;NM_153035;start_codon
id_54096471_54096473_1_54096496_f	3	5	GACGGTTCCAGCCCTGGGCC CATTTTCCTCTCTGCCTGGC GGACGGTTCCAGCCCTGGCC GAGGACGGTTCCAGGCAGAG ATTTTCCTCTCTGCCTTGGC	0.712682	0.466454	0.220376	1	54096471_54096473	TCEANC2;NM_153035;stop_codon
id_54139520_54139522_1_54139479_r	3	4	CCATCTGGTTCCTTCCCCCT CCCCATCTGGTTCCTTCCCT CCCCTCCCCATCTGGTTCCT CTCCCCATCTGGTTCCTTCC	0.68423	0.447128	0.177373	1	54139520_54139522	CDCP2;NM_201546;stop_codon
id_54152920_54152922_1_54152942_r	3	3	CTGAGCTCGGCAGACCTGTG GAGCTCGGCAGACCTTGTGG CTCCTCACCAGGGGCCCCCA	0.797435	0.549581	0.186972	1	54152920_54152922	CDCP2;NM_201546;start_codon
id_54174619_54174621_1_54174579_f	3	5	CCTTCCTGGGTCCCAGTAGC GCCTAGGCCATGAGCCTGCT TAGGCCATGAGCCTGCTAAC CAAAGCCTAGGCCATGAGCC CTCCTTCCTGGGTCCCAGCA	0.60652	0.421384	0.152339	1	54174619_54174621	CYB5RL;NM_001031672;stop_codon
id_54195614_54195616_1_54195618_f	3	3	CCTCTCAGCCATCATCAGTG CTCTCAGCCATCATCAAGTG TCTCAGCCATCATCAAAGTG	0.883452	0.553205	0.23099	1	54195614_54195616	CYB5RL;NM_001031672;start_codon
id_54200244_54200246_1_54200199_f	2	3	AGGCCCTGCGCGCGGCAACA GGCCCTGCGCGCGGCAAACA AGCAGGCCCTGCGCGCGGCG	0.600229	0.465147	0.135082	1	54200244_54200246	MRPL37;NM_016491;start_codon
id_54218247_54218249_1_54218247_f	3	3	TTTGCATGGTGCTGCGTGAG TTGCATGGTGCTGCGTTGAG TGCATGGTGCTGCGTTTGAG	0.936649	0.568072	0.271989	1	54218247_54218249	MRPL37;NM_016491;stop_codon
id_54227131_54227133_1_54227148_f	3	3	CACACACTCATCGTCATGCT ACACACTCATCGTCATTGCT CACACTCATCGTCATTTGCT	0.746977	0.455585	0.239162	1	54227131_54227133	SSBP3;NM_145716;stop_codon
id_54406006_54406008_1_54405985_r	2	2	TGCCAAAGGCAAAGGCTCGG TTTGCCAAAGGCAAAGGCTT	0.595834	0.557377	0.0384564	1	54406006_54406008	SSBP3;NM_145716;start_codon
id_54548310_54548312_1_54548337_r	2	3	CCACCCTCCATACCCGTCGC CACCCTCCATACCCGTTCGC GAATGTCGGAAATCACCTGC	0.60693	0.476093	0.130838	1	54548310_54548312	ACOT11;NM_147161;start_codon
id_54609110_54609112_1_54609152_r	2	3	GTGAGTCCTTGGGGACAGGA CCACTCCCACTCCATCCCCA TGAGTCCTTGGGGACAAGGA	0.645306	0.518075	0.127231	1	54609110_54609112	ACOT11;NM_147161;stop_codon
id_54609268_54609270_1_54609301_r	3	5	GCTACCCCAGGGCTACCACA GGCTACCCCAGGGCTACACA CAGGCTACCCCAGGGCTACA CTACCCCAGGGCTACCCACA AGCAAGTCCTTGTAAGCCCT	0.80379	0.565914	0.212823	1	54609268_54609270	FAM151A;NM_176782;stop_codon
id_54623393_54623395_1_54623387_r	3	4	GAGCGTCGCCATGGTCTGCA GAGCGTCGCCATGGTCTTGC GCGTCGCCATGGTCTTTGCA TTTGATAACTGCTCCCTGCA	1.04529	0.697589	0.230143	1	54623393_54623395	FAM151A;NM_176782;start_codon
id_54634727_54634729_1_54634766_f	3	3	GCCAAGGAAGAGACTCTGGG ATGCCAAGGAAGAGACTCTT ATGCCAAGGAAGAGACTTCT	0.646125	0.407088	0.201904	1	54634727_54634729	ACOT11;NM_015547;stop_codon
id_54652927_54652929_1_54652920_r	3	5	ACTCAGGGCCATGTCCAGTC CTCAGGGCCATGTCCAAGTC CCTGGACTCAGGGCCATGTC CCTGGACTCAGGGCCATGTC TCAGGGCCATGTCCAAAGTC	0.735091	0.472123	0.210797	1	54652927_54652929	MROH7;NM_001039464;start_codon
id_54670554_54670556_1_54670545_f	3	5	CTCAAGCTCCGTCCGCAAGC TCAAGCTCCGTCCGCAAAGC GGATCTCCATGGCCTGCGGA GTCAGGATCTCCATGGCGGA GGATCTCCATGGCCTGCGGA	0.785738	0.583479	0.185842	1	54670554_54670556	MROH7;NM_001291332;start_codon
id_54710185_54710187_1_54710209_f	3	3	CTGAGCCCCAAACCCTCCTC TGAGCCCCAAACCCTCAGGG CCTGAGCCCCAAACCCTCAA	0.770132	0.536608	0.160196	1	54710185_54710187	MROH7;NM_001291332;stop_codon
id_54715909_54715911_1_54715889_f	3	5	GCGCTGGGACCCGGGCTGGA TCCATAGCTGATGCCCTGCC GATGCCCTGCCTTCCAAGCC CCATAGCTGATGCCCTTGCC GCTGGGACCCGGGCTTTGGA	0.85416	0.616842	0.178371	1	54715909_54715911	TTC4;NM_001291333;start_codon
id_54741511_54741513_1_54741553_f	3	3	CTCCCTTACCCTCCTCTGCT TCCCTTACCCTCCTCTTGCT CCCTTACCCTCCTCTTTGCT	0.854215	0.550802	0.201442	1	54741511_54741513	TTC4;NM_001291333;stop_codon
id_54757734_54757736_1_54757774_f	2	3	TAAATCCATGACTCCATCTT TGGCCTTCCTCACCAAAGAA AGGTGGCCTTCCTCACCAAA	0.548431	0.445494	0.102937	1	54757734_54757736	PARS2;NM_152268;stop_codon
id_54759159_54759161_1_54759158_r	3	3	CGGTGCCAGGGTGTCATGGA GGTGCCAGGGTGTCATTGGA GTGCCAGGGTGTCATTTGGA	0.592154	0.41262	0.154731	1	54759159_54759161	PARS2;NM_152268;start_codon
id_54781243_54781245_1_54781294_r	3	3	CTTCGAGACCATGGAGCGCG TTCGAGACCATGGAGCCGCG TCGAGACCATGGAGCCCGCG	0.75244	0.442322	0.211379	1	54781243_54781245	TTC22;NM_001114108;stop_codon
id_54785546_54785548_1_54785526_r	3	3	CCACTACACCCAGCCCTGTA CACTACACCCAGCCCTTGTA ACTACACCCAGCCCTTTGTA	1.11009	0.693395	0.307372	1	54785546_54785548	TTC22;NM_017904;stop_codon
id_54801161_54801163_1_54801206_f	3	5	CACCCTTGTCCCTGAGGCTG CTCACCCTTGTCCCTGTGGA CCCCATCCACTGCCCTCCTC GGCCTCACCCTTGTCCCTGA CTCACCCTTGTCCCTGTTGG	0.613444	0.403516	0.176279	1	54801161_54801163	TTC22;NM_017904;start_codon
id_54806117_54806119_1_54806126_f	2	3	GCCTGCCATGAGGGAAAGCC CCTGCCATGAGGGAAAAGCC AGCTCCGGCGGCATCCCTCA	0.493326	0.379564	0.113762	1	54806117_54806119	C1orf177;NM_001110533;start_codon
id_54841674_54841676_1_54841697_f	3	5	TCCTGTGAAGCAGAACCAAC GATCTCCTGTGAAGCAGAAC GGAATGAACAGGTACCTGTT CTCCTGTGAAGCAGAACAAC TGTAGGATCTCCTGTGAAGC	0.853048	0.642202	0.19118	1	54841674_54841676	C1orf177;NM_152607;stop_codon
id_54841871_54841873_1_54841820_f	2	3	AAGGATCACACCATTTACTA GGAGGGCACTTTCCCTTAAA AGGATCACACCATTTAACTA	0.538513	0.437831	0.100682	1	54841871_54841873	C1orf177;NM_001110533;stop_codon
id_54852233_54852235_1_54852199_r	3	3	GAGAGACAGACACGTGTGAG AGAGACAGACACGTGTTGAG GAGACAGACACGTGTTTGAG	0.897115	0.563027	0.23773	1	54852233_54852235	DHCR24;NM_014762;stop_codon
id_54887117_54887119_1_54887133_r	3	5	AACCCGCAGCGCTTACCGCG ACCCGCAGCGCTTACCCGCG GAACCCGCAGCGCTTACGCG ATGGTGCGGCGCCGCGCTGC CCATGGTGCGGCGCCGCGCG	0.828405	0.618757	0.167009	1	54887117_54887119	DHCR24;NM_014762;start_codon
id_54981066_54981068_1_54981032_r	2	3	AGGCGCTGTCCAGGCGCGCA AGGCGCTGTCCAGGCGCCGC AGCAGGCGCTGTCCAGGCGC	0.544399	0.426507	0.117892	1	54981066_54981068	TMEM61;NM_182532;start_codon
id_54992101_54992103_1_54992085_f	3	4	CAGGCCTGGTTCAGACTGCA GCCTGGTTCAGACTTGCACG CCTGGTTCAGACTTGCCACG TGCTCAGGCCTGGTTCAGAC	0.860702	0.585754	0.198742	1	54992101_54992103	TMEM61;NM_182532;stop_codon
id_54999187_54999189_1_54999181_r	3	5	TCTCGTCAGCCATGGCTGCC CTCGTCAGCCATGGCTTGCC CGTCAGCCATGGCCAGTCCC GGACTGGCCAGGCAAAGCCA TCTTCTCGTCAGCCATGGCC	1.13913	0.704114	0.375006	1	54999187_54999189	BSND;NM_057176;start_codon
id_55008626_55008628_1_55008675_r	3	5	GGCCCTGTGATGTCACACAG GGCCCTGTGATGTCACAACA GAGGCCCTGTGATGTCACAG GCCCTGTGATGTCACAAACA GAGGCCCTGTGATGTCACAG	0.609477	0.375171	0.172224	1	55008626_55008628	BSND;NM_057176;stop_codon
id_55039838_55039840_1_55039837_r	2	3	GGAGCTGACGGTGCCCATGA GGAGCTGACGGTGCCCAATG GGAGCTGACGGTGAGGGCCA	0.486117	0.365051	0.121066	1	55039838_55039840	PCSK9;NM_174936;start_codon
id_55063582_55063584_1_55063605_f	3	5	CCCATCCCAGGATGGGTGTC CCATCCCAGGATGGGTTGTC GCCCTTGACCCTCCCCATCC TCCCAGGATGGGTTTGTCTG CCCCAGCCCTTGACCCTCCT	0.689628	0.482303	0.161877	1	55063582_55063584	PCSK9;NM_174936;stop_codon
id_55069045_55069047_1_55069086_r	3	5	TCAGAATCTCCCATGATGAT CAGAATCTCCCATGATTGAT CTTCTCAACTCACCAATCAT AGAATCTCCCATGATTTGAT CTTCTCAACTCACCAATCAT	0.995815	0.64197	0.274056	1	55069045_55069047	USP24;NM_015306;stop_codon
id_55215111_55215113_1_55215079_f	3	4	GAAGCCCATGCACAGCAGCG AAGCCCATGCACAGCAAGCG AGCCCATGCACAGCAAAGCG TGAGAAGCCCATGCACAGCG	1.14745	0.60978	0.331664	1	55215111_55215113	USP24;NM_015306;start_codon
id_56496551_56496553_1_56496596_f	3	3	CAATAATGTCCACAGGTGAA AATAATGTCCACAGGTTGAA ATAATGTCCACAGGTTTGAA	0.8052	0.512732	0.197001	1	56496551_56496553	PPAP2B;NM_003713;stop_codon
id_56579014_56579016_1_56578977_f	2	3	CTGCCGCCGTTCTTGCTCTC GCCGCCGTTCTTGCTTCTCC GGCTGCCGCCGTTCTTGCTC	0.574002	0.491268	0.082734	1	56579014_56579016	PPAP2B;NM_003713;start_codon
id_56645388_56645390_1_56645344_f	2	2	CGGCGGCGGCGGCGGCTACG GGCGGCGGCGGCGGCTTACG	0.643812	0.530929	0.112884	1	56645388_56645390	PRKAA2;NM_006252;start_codon
id_56707711_56707713_1_56707660_f	2	2	TCGCCTGGGCAGTCACACCA CGCCTGGGCAGTCACAACCA	0.484281	0.445179	0.039102	1	56707711_56707713	PRKAA2;NM_006252;stop_codon
id_56719671_56719673_1_56719639_r	2	2	AAATGCTATGGACTGCACAA AATGCTATGGACTGCAACAA	0.590667	0.475761	0.114907	1	56719671_56719673	C1orf168;NM_001004303;stop_codon
id_56819288_56819290_1_56819333_r	3	3	CCCCAGGACCCAGCTCTGAG CCCAGGACCCAGCTCTTGAG CCAGGACCCAGCTCTTTGAG	1.00676	0.642973	0.259084	1	56819288_56819290	C1orf168;NM_001004303;start_codon
id_56854902_56854904_1_56854867_f	3	5	TAGATAGCTTTATTCCTTCA CCGCACTATATTACCTTGAA TGAATAGATAGCTTTATTCA CGCACTATATTACCTTTGAA GAATAGATAGCTTTATTTCA	0.661723	0.4274	0.173223	1	56854902_56854904	C8A;NM_000562;start_codon
id_56917714_56917716_1_56917764_r	3	3	TTTATCCAATAGTCAGTGCA TTATCCAATAGTCAGTTGCA TTATCCAATAGTCAGTTTGC	1.02464	0.6737	0.301013	1	56917714_56917716	C8A;NM_000562;stop_codon
id_56929404_56929406_1_56929402_f	3	2	CCACTGCTGTATCATCTGCT CACTGCTGTATCATCTTGCT	0.794515	0.588501	0.206014	1	56929404_56929406	C8B;NM_001278544;stop_codon
id_56959589_56959591_1_56959592_r	3	5	AGCCTACATTTCCAGCACAA GCCTACATTTCCAGCAACAA GTCATACAAGTGTCCATTGC GTCATACAAGTGTCCATTGC TCTAGCCTACATTTCCAGCA	0.809532	0.536499	0.219393	1	56959589_56959591	C8B;NM_001278544;start_codon
id_56960110_56960112_1_56960078_f	2	3	ACTAGACAGCTCACAATCAA CTAGACAGCTCACAATTCAA GACAGCTCACAATGGGCATC	0.622931	0.501753	0.121178	1	56960110_56960112	C8B;NM_001278543;start_codon
id_56965946_56965948_1_56965957_r	3	5	TGTGGCATCTCCTGTCACAT TTCTTCATTTTCCCAATGAC TTCATTTTCCCAATGTTGAC TCTTCATTTTCCCAATTGAC TCATTTTCCCAATGTTTGAC	0.775636	0.488531	0.219591	1	56965946_56965948	C8B;NM_000066;start_codon
id_57010695_57010697_1_57010726_f	2	2	TGGACTTATATTATCACCAC CTGTGGACTTATATTATCAC	0.772091	0.651173	0.120918	1	57010695_57010697	DAB1;NM_021080;stop_codon
id_57291028_57291030_1_57291068_f	2	3	TTCACACAGATCCCGGGCCT GTCCACTTCACACAGATCCT TCCACTTCACACAGATCCCT	0.470019	0.382859	0.0871608	1	57291028_57291030	DAB1;NM_021080;start_codon
id_58480965_58480967_1_58480977_r	2	2	ATACATAGTTGAGAAAAGAA TACATAGTTGAGAAAAAGAA	0.549578	0.412453	0.137124	1	58480965_58480967	OMA1;NM_145243;stop_codon
id_58539292_58539294_1_58539238_f	2	2	AGTTAGACAGTGAATTAAAT CAGTTAGACAGTGAATTAAT	0.47181	0.41295	0.05886	1	58539292_58539294	OMA1;NM_145243;start_codon
id_58576185_58576187_1_58576175_f	3	5	ACCCCATCCCCTGCCCCGCC ACCCCACCCCATCCCCTGCC CCCCATCCCCTGCCCCCGCC CCCCACCCCATCCCCTTGCC ACCCCACCCCATCCCCTGCC	0.707895	0.457856	0.194788	1	58576185_58576187	TACSTD2;NM_002353;stop_codon
id_58577154_58577156_1_58577157_r	2	3	CGCGTTCCTCCGCCCCACCA GCGTTCCTCCGCCCCAACCA GTCCGCGTTCCTCCGCCCCA	0.49224	0.379161	0.113079	1	58577154_58577156	TACSTD2;NM_002353;start_codon
id_58659997_58659999_1_58660041_r	3	5	TATAAAAGCAACCAAGAGAA ATAAAAGCAACCAAGAAGAA ATTATAAAAGCAACCAAGAA TAAAAGCAACCAAGAAAGAA ATTATAAAAGCAACCAAGAA	0.782824	0.475992	0.226668	1	58659997_58659999	MYSM1;NM_001085487;stop_codon
id_58700050_58700052_1_58700052_f	3	4	GCCTCTTCAGCCGCCATGAT GCCTCTTCAGCCGCCATTGA CCTCTTCAGCCGCCATTTGA ACGGACGGGGTCAGGTCCCA	0.560331	0.367918	0.160107	1	58700050_58700052	MYSM1;NM_001085487;start_codon
id_58782075_58782077_1_58782062_r	3	5	TTTTGAAGAGAGACCGTCGG TTTTGAAGAGAGACCGTTCG CAAACATTTTGAAGAGAGAC TTGAAGAGAGACCGTTTCGG CAAACATTTTGAAGAGAGAC	0.815921	0.530084	0.22567	1	58782075_58782077	JUN;NM_002228;stop_codon
id_58783068_58783070_1_58783099_f	3	5	CACTTCACGTGAGGTTAGTT ACTTCACGTGAGGTTAAGTT CCGTCACTTCACGTGAGGTT CTTCACGTGAGGTTAAAGTT ACAGTCCGTCACTTCACGTT	0.70968	0.514351	0.150428	1	58783068_58783070	JUN;NM_002228;start_codon
id_59321550_59321552_1_59321583_f	3	3	GAAACCAGAGAGGTACTATG AAACCAGAGAGGTACTTATG AACCAGAGAGGTACTTTATG	0.724108	0.510264	0.193633	1	59321550_59321552	FGGY;NM_001113411;start_codon
id_59554222_59554224_1_59554262_r	3	2	CCAGGCTACCTCCTGCTGTG CAGGCTACCTCCTGCTTGTG	0.908273	0.661129	0.247144	1	59554222_59554224	FGGY;NM_001278224;start_codon
id_59762582_59762584_1_59762584_f	3	5	TCATGAATGATGACTGAACA GATCATGAATGATGACTGAC TCATGAATGATGACTGAAAC ATCATGAATGATGACTTGAC TGGCGATCATGAATGATGAC	0.591242	0.390946	0.152517	1	59762582_59762584	FGGY;NM_001113411;stop_codon
id_59815118_59815120_1_59815158_r	2	3	ATCATGAGGCTGTCGCACAG ATCATGAGGCTGTCGCAACA CAGATCATGAGGCTGTCGCA	0.527675	0.392021	0.135654	1	59815118_59815120	HOOK1;NM_015888;start_codon
id_59872963_59872965_1_59872948_r	3	3	TTTAATCAGATGTTGTAGCA TTAATCAGATGTTGTAAGCA TAATCAGATGTTGTAAAGCA	0.636772	0.390311	0.170484	1	59872963_59872965	HOOK1;NM_015888;stop_codon
id_59893651_59893653_1_59893683_f	3	4	GCGCAGAGGCGGTGACTGAC CGCAGAGGCGGTGACTTGAC GCAGAGGCGGTGACTTTGAC CAGCGCAGAGGCGGTGACTG	0.772143	0.479003	0.214227	1	59893651_59893653	CYP2J2;NM_000775;stop_codon
id_59926744_59926746_1_59926781_r	3	4	TGCTGGGACCGCCGCCTGCT CTTCTGCGGTCCAAGCAAGG CTGGGACCGCCGCCTTTGCT TCTGCGGTCCAAGCAGGCGA	0.667497	0.430808	0.169292	1	59926744_59926746	CYP2J2;NM_000775;start_codon
id_59990673_59990675_1_59990727_r	3	5	GGCCTTGCGCAGATTCCGTT GCCTTGCGCAGATTCCCGTT GGCCTTGCGCAGATTCGTTC ACCAGGCCTTGCGCAGATTC AGCATATTTTCTCCCGAACG	0.777036	0.570471	0.184804	1	59990673_59990675	C1orf87;NM_152377;stop_codon
id_60072641_60072643_1_60072674_r	2	3	ATTTACTTATTTTCACCCCT CAATTTACTTATTTTCACCT ATTTACTTATTTTCACCCTA	0.706371	0.560204	0.146167	1	60072641_60072643	C1orf87;NM_152377;start_codon
id_61077626_61077628_1_61077630_f	3	3	TTTTACATTGCAATGGTACG TTTACATTGCAATGGTTACG TTACATTGCAATGGTTTACG	0.828743	0.48315	0.285741	1	61077626_61077628	NFIA;NM_001145511;start_codon
id_61081944_61081946_1_61081912_r	2	2	TTTGAAAAATCAGACCTCCT TTGAAAAATCAGACCTTCCT	0.610559	0.568023	0.0425356	1	61081944_61081946	NFIA;NM_001145512;start_codon
id_61082792_61082794_1_61082805_r	3	5	CTTACCTGGGTGAGACAGAG TTACCTGGGTGAGACAAGAG CCGCGGCTTACCTGGGTGAG TACCTGGGTGAGACAAAGAG CGCGGCTTACCTGGGTTGAG	0.929458	0.632032	0.219325	1	61082792_61082794	NFIA;NM_001134673;start_codon
id_61455318_61455320_1_61455366_r	3	3	CCATGTTACAGAGTTGAGAA CATGTTACAGAGTTGAAGAA ATGTTACAGAGTTGAAAGAA	0.732664	0.465709	0.175398	1	61455318_61455320	NFIA;NM_001134673;stop_codon
id_61455377_61455379_1_61455366_r	3	3	CCATGTTACAGAGTTGAGAA CATGTTACAGAGTTGAAGAA ATGTTACAGAGTTGAAAGAA	0.732664	0.465709	0.175398	1	61455377_61455379	NFIA;NM_005595;stop_codon
id_61725118_61725120_1_61725099_f	3	5	TCCGGAGCAGACGGACCAGA CCGGAGCAGACGGACCCAGA CTCCGGAGCAGACGGCCAGG TCCGGAGCAGACGGCCCAGG CTCCGGAGCAGACGGCCAGG	0.783408	0.59344	0.158641	1	61725118_61725120	TM2D1;NM_032027;start_codon
id_62160933_62160935_1_62160977_r	3	5	GCTCATGAGTAACACCTTCC GCTCATGAGTAACACCTCCA CTTGCTCATGAGTAACACCA TCATGAGTAACACCTTTCCA CTTGCTCATGAGTAACAACC	0.891247	0.620469	0.2475	1	62160933_62160935	INADL;NM_176877;stop_codon
id_62211370_62211372_1_62211414_r	3	5	GTTGATTTTTGGATGCATGC TGATTTTTGGATGCAATGCT ACTTGTTGATTTTTGGATGC TGATTTTTGGATGCAATTGC TACTTGTTGATTTTTGCTGG	0.731711	0.457839	0.184907	1	62211370_62211372	L1TD1;NM_001164835;stop_codon
id_62238277_62238279_1_62238279_r	3	5	GGCAGGTCCCTGGGGCTGTA GGCAGGTCCCTGGGGCTTGT GCCAGTTCTTCTGCAGCCCC CCAGTTCTTCTGCAGCCCCA AGGTCCCTGGGGCTTTGTAG	0.958231	0.657568	0.262415	1	62238277_62238279	KANK4;NM_181712;stop_codon
id_62281562_62281564_1_62281552_r	3	5	CCAAAGATGGAGAAGACAGA CGCTCCAAAGATGGAGAAGA CAAAGATGGAGAAGACCAGA CAGCGCTCCAAAGATGGAGA GCTCCAAAGATGGAGAAAGA	0.586284	0.369461	0.179253	1	62281562_62281564	KANK4;NM_181712;start_codon
id_62439868_62439870_1_62439846_f	2	2	AATTAACTCTTGACACTCCT ATTAACTCTTGACACTTCCT	0.517279	0.416113	0.101166	1	62439868_62439870	USP1;NM_003368;start_codon
id_62450979_62450981_1_62450956_r	3	3	TTCTTATAAAATAGCAAGTA TCTTATAAAATAGCAAAGTA CTTATAAAATAGCAAAAGTA	0.744223	0.437634	0.213743	1	62450979_62450981	USP1;NM_003368;stop_codon
id_62455414_62455416_1_62455373_f	2	2	CACACTCGATGTTGAATACA ACACTCGATGTTGAATTACA	0.514214	0.389706	0.124508	1	62455414_62455416	DOCK7;NM_001272000;stop_codon
id_62584780_62584782_1_62584832_r	3	5	CAGTTAGACCTCTCCCTCTT GATGCTATGGTAGCACCAAA GCTATGGTAGCACCAAAGAA GATGCTATGGTAGCACCCAA AAGATGCTATGGTAGCACAA	0.85224	0.546816	0.234206	1	62584780_62584782	DOCK7;NM_001272002;stop_codon
id_62597567_62597569_1_62597538_r	2	2	ATTTTCAATTTCAAGCAACG TTTTCAATTTCAAGCAAACG	0.569424	0.454859	0.114565	1	62597567_62597569	ANGPTL3;NM_014495;start_codon
id_62688262_62688264_1_62688236_f	2	3	TATTTACCTGCTGATCTTCT TATTTACCTGCTGATCTTTC GGATATTTACCTGCTGATCT	0.632429	0.508608	0.123821	1	62688262_62688264	DOCK7;NM_001272000;start_codon
id_62803787_62803789_1_62803831_r	2	4	GTTCCAAGCAGATATAAATT TGTTGTTCCAAGCAGATATT TGTTCCAAGCAGATATAATT TTCCAAGCAGATATAAAATT	0.521501	0.386523	0.134978	1	62803787_62803789	ATG4C;NM_178221;start_codon
id_62864157_62864159_1_62864197_f	3	3	ATAAGAAGAATTCCATTGAA TAAGAAGAATTCCATTTGAA AAGAAGAATTCCATTTTGAA	0.718151	0.462718	0.189968	1	62864157_62864159	ATG4C;NM_178221;stop_codon
id_63323059_63323061_1_63323052_r	3	5	GGAGAGGGTCATCCCTCCTC GCCGGAGAGGGTCATCCCTC GGAGAGGGTCATCCCTCTCG CGCCGGAGAGGGTCATCCTC GCCGGAGAGGGTCATCCCTC	0.738722	0.500974	0.17766	1	63323059_63323061	FOXD3;NM_012183;start_codon
id_63324493_63324495_1_63324481_f	2	2	CGCCGCTCAAGCCAAATGGC CCCTATTGCGCCGGCCAATT	0.615935	0.51361	0.102325	1	63324493_63324495	FOXD3;NM_012183;stop_codon
id_63370978_63370980_1_63370959_r	2	3	AGTTCTTCAAATTTAGGGAG CCATAGTTCTTCAAATTTAG CATAGTTCTTCAAATTTAGG	0.420641	0.366704	0.0539371	1	63370978_63370980	ALG6;NM_013339;start_codon
id_63437018_63437020_1_63436975_f	2	2	ACTTTAACATTATTATTATG TATACTTTAACATTATTATG	0.52617	0.460796	0.0653742	1	63437018_63437020	ALG6;NM_013339;stop_codon
id_63446807_63446809_1_63446788_f	2	2	AAGGTTAAACTAAATTAGAA AGGTTAAACTAAATTAAGAA	0.440679	0.360093	0.0805858	1	63446807_63446809	ITGB3BP;NM_014288;stop_codon
id_63523131_63523133_1_63523107_f	2	2	GCCCCCAAAACAGCAATACC CCCCCAAAACAGCAATTACC	0.430113	0.354595	0.0755183	1	63523131_63523133	ITGB3BP;NM_014288;start_codon
id_63525573_63525575_1_63525570_f	3	5	TAAATTATTTTCCAATAGAA AAATTATTTTCCAATAAGAA CTTCGTGGACTGATCGCCAT AATTATTTTCCAATAAAGAA TTTAAATTATTTTCCAATAA	0.853088	0.549529	0.231964	1	63525573_63525575	EFCAB7;NM_032437;start_codon
id_63572514_63572516_1_63572477_f	3	3	CTTTGAATGAACGACAAGAA TTTGAATGAACGACAAAGAA TTGAATGAACGACAAAAGAA	0.665991	0.414162	0.182994	1	63572514_63572516	EFCAB7;NM_032437;stop_codon
id_63593489_63593491_1_63593473_r	3	5	CATGGTGGCGACTTGCTGCC CATGGTGGCGACTTGCTTGC TCACCATGGTGGCGACTTGC TGGTGGCGACTTGCTTTGCC TCACCATGGTGGCGACTTGC	1.03474	0.6585	0.286676	1	63593489_63593491	PGM1;NM_002633;start_codon
id_63623461_63623463_1_63623435_r	3	3	TTCCACCGACTGGCTCAGTG TCCACCGACTGGCTCAAGTG CCACCGACTGGCTCAAAGTG	0.858995	0.58713	0.191858	1	63623461_63623463	PGM1;NM_001172818;start_codon
id_63631692_63631694_1_63631653_f	2	3	GATGTTGCTTGTTCTCACAG TTGATGTTGCTTGTTCTCAG ATGTTGCTTGTTCTCAACAG	0.582221	0.447259	0.134962	1	63631692_63631694	PGM1;NM_001172819;start_codon
id_63659673_63659675_1_63659630_r	3	5	TCCCGTCCTCTCCTGCAGCT TCCCGTCCTCTCCTGCAAGC CCGTCCTCTCCTGCAAAGCT GCGTCCCGTCCTCTCCTGCT CAGTGCGTCCCGTCCTCTCC	0.778193	0.455643	0.226582	1	63659673_63659675	PGM1;NM_002633;stop_codon
id_63774418_63774420_1_63774407_f	3	5	GCCGCCGCCGCCTCAGCGAG CCGCCGCCGCCTCAGCCGAG GCCGGTGCATTCCTCCTCTG GCCGGTGCATTCCTCCTCTC GCCGCCGCCGCCTCAGAAGG	0.67973	0.438272	0.175607	1	63774418_63774420	ROR1;NM_001083592;start_codon
id_64142656_64142658_1_64142645_r	3	5	GACTTCTATTTACCGCACGC TGATCTGTGTGACATCCCAG CTTCTATTTACCGCAACGCT TTCTATTTACCGCAACCGCT CTGATCTGTGTGACATCCAG	0.918513	0.604089	0.259075	1	64142656_64142658	ROR1;NM_001083592;stop_codon
id_64178853_64178855_1_64178894_f	2	2	GGTATACAGGACAAACTAGA GTATACAGGACAAACTTAGA	0.472108	0.3654	0.106708	1	64178853_64178855	ROR1;NM_005012;stop_codon
id_64204051_64204053_1_64204052_f	3	3	CCTCCGCTGCCTATCATGCA CTCCGCTGCCTATCATTGCA TCCGCTGCCTATCATTTGCA	1.08888	0.592602	0.331339	1	64204051_64204053	UBE2U;NM_152489;start_codon
id_64244131_64244133_1_64244116_r	3	5	TTCATCTGCAAATTGAATGA ATTTTTCATCTGCAAATTGA TTCATCTGCAAATTGAAATG TTTTTCATCTGCAAATTTGA CATCTGCAAATTGAAAATGA	0.795753	0.555675	0.189695	1	64244131_64244133	UBE2U;NM_152489;stop_codon
id_64470898_64470900_1_64470939_r	3	3	TCGGGGGCCACTTACCTGCA CTGGGGGTCGTCACCATGCA TGGGGGTCGTCACCATTGCA	0.850087	0.530661	0.233693	1	64470898_64470900	CACHD1;NM_020925;start_codon
id_64634143_64634145_1_64634120_r	3	5	CTTTTTGTCTCACTGGTGGC TTTTTGTCTCACTGGTTGGC TTCCTTTTTGTCTCACTGGC TTTTGTCTCACTGGTTTGGC TTCCTTTTTGTCTCACTGGC	0.974111	0.650152	0.246539	1	64634143_64634145	CACHD1;NM_001293274;start_codon
id_64691559_64691561_1_64691585_r	2	3	GTAGCTCCCAGATCTCATCT TAGCTCCCAGATCTCAATCT CTCACCTCCACGCCAAGATC	0.484911	0.406306	0.0786053	1	64691559_64691561	CACHD1;NM_020925;stop_codon
id_64745173_64745175_1_64745138_f	2	2	CGCTTCCCCTGGAGCCTCCG GCTTCCCCTGGAGCCTTCCG	0.480003	0.365124	0.114879	1	64745173_64745175	RAVER2;NM_018211;start_codon
id_64834562_64834564_1_64834614_r	2	2	GGGAATTCCAACCATCCAAT CTGAAAGCTTGTCCGATGGT	0.524824	0.377035	0.147789	1	64834562_64834564	JAK1;NM_002227;stop_codon
id_64886262_64886264_1_64886222_r	2	3	TTTTAAAAAAGGAAAATATC TTTAAAAAAGGAAAATTATC ATTTTTAAAAAAGGAAAATC	0.460276	0.407793	0.0524828	1	64886262_64886264	JAK1;NM_002227;start_codon
id_65148408_65148410_1_65148399_r	3	5	TGGAAGCCATTGCCTTCGCG TGGAAGCCATTGCGAGGAGG GGAAGCCATTGCCTTCCGCG GGAAGCCATTGCGAGGGGGG GAAGCCATTGCCTTCCCGCG	0.665496	0.448326	0.168346	1	65148408_65148410	AK4;NM_001005353;start_codon
id_65226175_65226177_1_65226165_r	2	3	GCAGGGTCAATATGCTTCTT TGGGCAGGGTCAATATGCTT CAGGGTCAATATGCTTTCTT	0.540961	0.440657	0.100305	1	65226175_65226177	AK4;NM_001005353;stop_codon
id_65264911_65264913_1_65264934_f	3	5	ATTCTGAAAATAAAGGTAAG ATTCTGAAAATAAAGGTTAA TGAAAGATTCTGAAAATAAA GAAAGATTCTGAAAATTAAA TCTGAAAATAAAGGTTTAAG	0.758803	0.491952	0.223372	1	65264911_65264913	DNAJC6;NM_014787;start_codon
id_65309746_65309748_1_65309754_f	3	4	GCTTGCCCATGAGCCTCCTC CGGGCTTGCCCATGAGCCTC GTCTTTTTCCGGTAGCTCAT TCCGGGCTTGCCCATGAGCT	0.868551	0.570799	0.229432	1	65309746_65309748	DNAJC6;NM_001256864;start_codon
id_65364652_65364654_1_65364664_f	2	2	AGACATGGAGCCCAGCTATG AGACATGGAGCCCAGCTTAT	0.520673	0.411757	0.108916	1	65364652_65364654	DNAJC6;NM_001256865;start_codon
id_65413023_65413025_1_65413018_r	3	5	AAGCTCATAAATTAATATAA AGCTCATAAATTAATAATAA AAAAGCTCATAAATTAATAA TGGAAAAGCTCATAAATTAA TGGAAAAGCTCATAAATTAA	0.723234	0.49391	0.213976	1	65413023_65413025	DNAJC6;NM_001256864;stop_codon
id_65420725_65420727_1_65420758_r	3	5	CACCACACGACAAGCGAGCC ACCACACGACAAGCGAAGCC ACCCCACCACACGACAAGCG AACCCCACCACACGACAAGC ACCACACGACAAGCGAAAGC	0.674897	0.475279	0.174555	1	65420725_65420727	LEPROT;NM_017526;start_codon
id_65421417_65421419_1_65421400_f	3	2	CACCGCGTCCCTTATCTGTA ACCGCGTCCCTTATCTTGTA	0.895694	0.615443	0.280251	1	65421417_65421419	LEPROT;NM_001198681;start_codon
id_65431917_65431919_1_65431879_f	2	3	CAAGGGTTTTTCCTTATATT AAGGGTTTTTCCTTATTATT TTCAAGGGTTTTTCCTTATT	0.570351	0.431718	0.138633	1	65431917_65431919	LEPROT;NM_001198681;stop_codon
id_65565566_65565568_1_65565546_r	3	5	TTACTTCAGAGAAGTACACC TCTTACTTCAGAGAAGTACC TACTTCAGAGAAGTACCACC CTTACTTCAGAGAAGTTACC ACTTCAGAGAAGTACCCACC	0.728578	0.526593	0.171875	1	65565566_65565568	LEPR;NM_001003679;start_codon
id_65626168_65626170_1_65626145_f	3	5	CCTGGCACAAAGGAACTACT CCTGGCACAAAGGAACTTAC GGCACAAAGGAACTGGGTGG GCCTGGCACAAAGGAACTGG TGGCACAAAGGAACTTTACT	0.952931	0.639176	0.257708	1	65626168_65626170	LEPR;NM_001198688;stop_codon
id_65630403_65630405_1_65630382_r	3	3	CTTGGGTGTTTCTCACAGAG CTTGGGTGTTTCTCACAAGA TGGGTGTTTCTCACAAAGAG	0.732188	0.520079	0.165296	1	65630403_65630405	LEPR;NM_001003680;stop_codon
id_65633167_65633169_1_65633152_f	3	5	TATTTTATCTAAACAGAGAA ATTTTATCTAAACAGAAGAA TTTATTTTATCTAAACAGAA TTTTATCTAAACAGAAAGAA TTTATTTTATCTAAACAGAA	0.95001	0.514106	0.301001	1	65633167_65633169	LEPR;NM_001003679;stop_codon
id_65637013_65637015_1_65637007_r	3	3	TTCAGTGAAATTACACAGTT TCAGTGAAATTACACAAGTT CAGTGAAATTACACAAAGTT	0.660524	0.4694	0.157306	1	65637013_65637015	LEPR;NM_002303;stop_codon
id_65913315_65913317_1_65913288_f	3	4	TGAATAACAGACATCCTAAG ATAACAGACATCCTTAAGAG TAACAGACATCCTTAAAGAG GGTGGAAAATATCCCCTCTA	0.617017	0.385874	0.171483	1	65913315_65913317	PDE4B;NM_002600;start_codon
id_65913352_65913354_1_65913381_f	3	3	CAAAAGGTCCCAATCATGTT TGAACAGACCAAACAATGAT AACAGACCAAACAATTGATT	0.63555	0.391848	0.172566	1	65913352_65913354	PDE4B;NM_001297440;start_codon
id_65992907_65992909_1_65992900_r	3	3	TTTTGCTGTCATGTCTTGTA TTTGCTGTCATGTCTTTGTA TTGCTGTCATGTCTTTTGTA	0.821411	0.491754	0.233114	1	65992907_65992909	PDE4B;NM_001037340;start_codon
id_66332390_66332392_1_66332363_f	3	3	TCCTGGTGGAGAGAGCTGGA CCTGGTGGAGAGAGCTTGGA TGGAGAGAGCTTTGGAAGGA	0.804582	0.525424	0.230921	1	66332390_66332392	PDE4B;NM_001037339;start_codon
id_66372676_66372678_1_66372715_r	3	5	CATAGCTGGCATGCTCATCA ATAGCTGGCATGCTCAATCA CCACATAGCTGGCATGCTCA TAGCTGGCATGCTCAAATCA CACATAGCTGGCATGCCTCA	0.808524	0.599739	0.173678	1	66372676_66372678	PDE4B;NM_002600;stop_codon
id_66534359_66534361_1_66534363_f	3	5	AATTCTGCCACCATGATGGA TGCCACCATGATTGGAAGGT CAGAAAGCATCCTACCTTCA AGAAAGCATCCTACCAATCA GCCACCATGATTGGAAAGGT	0.860049	0.554405	0.253344	1	66534359_66534361	SGIP1;NM_032291;start_codon
id_66754659_66754661_1_66754697_f	2	2	AAGGCAGAGCAGCTCATTCA AGGCAGAGCAGCTCATTTCA	0.398174	0.355019	0.043155	1	66754659_66754661	TCTEX1D1;NM_152665;start_codon
id_66798013_66798015_1_66797991_r	2	2	AAGAGCAAATACCCAATGGG ACAAGAGCAAATACCCAATT	0.47928	0.361574	0.117706	1	66798013_66798015	INSL5;NM_005478;stop_codon
id_66801219_66801221_1_66801218_r	3	3	TCAGTCCTCAGCAAAATGAA CAGTCCTCAGCAAAATTGAA CAGTCCTCAGCAAAATTTGA	0.789533	0.53356	0.207586	1	66801219_66801221	INSL5;NM_005478;start_codon
id_66814130_66814132_1_66814114_f	2	3	ACAACTACAAGAAAAATATT CAACTACAAGAAAAATTATT AAACAACTACAAGAAAAATT	0.480627	0.413613	0.067014	1	66814130_66814132	WDR78;NM_024763;stop_codon
id_66924829_66924831_1_66924864_f	3	5	TGGCTCAACAAGCGGCCGCG GTGCCGCCAGCCAACCGCGC TGGCTCAACAAGCGGTTGGC GAGCCCTGGCTCAACAAGCG AGCCCTGGCTCAACAAAGCG	0.842218	0.673554	0.155532	1	66924829_66924831	WDR78;NM_207014;start_codon
id_66925029_66925031_1_66925018_r	3	5	CCATCCATCCGCCTGCAGCC CTCTGAGTCTCCCGGCTTGC GCCCCATCCATCCGCCTGCC GCCCCATCCATCCGCCTGCC ATCCATCCGCCTGCAAAGCC	0.907561	0.543715	0.282195	1	66925029_66925031	MIER1;NM_001077700;start_codon
id_66928904_66928906_1_66928874_r	3	3	TTTCTACTGAAAGAAAAGCA TTCTACTGAAAGAAAAAGCA TCTACTGAAAGAAAAAAGCA	0.756913	0.474751	0.203043	1	66928904_66928906	MIER1;NM_001146110;start_codon
id_66930392_66930394_1_66930380_f	3	5	GGAGATGTGACCCGGCAGTA GAGATGTGACCCGGCAAGTA GAGATGTGACCCGGCAAATA AGATGTGACCCGGCAAAGTA GAGATGTGACCCGGCAAATA	0.847095	0.549665	0.216469	1	66930392_66930394	MIER1;NM_001077704;start_codon
id_66946197_66946199_1_66946176_r	2	3	CAGCTGATGGATCAAATTCA GCATGTCAGCTGATGGATCA AGCTGATGGATCAAATTTCA	0.586451	0.442403	0.144047	1	66946197_66946199	MIER1;NM_001146112;start_codon
id_66958068_66958070_1_66958041_r	3	5	CCTAAATAAATCAAAATAAA CTAAATAAATCAAAATTAAA CCTTCCTAAATAAATCAAAA TAAATAAATCAAAATTTAAA CCTTCCTAAATAAATCAAAA	0.716586	0.485238	0.179594	1	66958068_66958070	MIER1;NM_001146113;start_codon
id_66984898_66984900_1_66984861_f	3	5	TCCAAGAAGCAGTCTCACAT TTTTCCAAGAAGCAGTCTCA TCCAAGAAGCAGTCTCAACA TTTCCAAGAAGCAGTCTCAA TTTTTCCAAGAAGCAGTCAT	0.636335	0.437033	0.172227	1	66984898_66984900	MIER1;NM_001146110;stop_codon
id_66986471_66986473_1_66986443_r	3	5	GGCATTGGCTCTTGAACTGA AAAAAGGCATTGGCTCTTGA GCATTGGCTCTTGAACCTGA AAAAGGCATTGGCTCTTTGA AAAAAGGCATTGGCTCTTGA	0.659219	0.405179	0.206265	1	66986471_66986473	MIER1;NM_001146111;stop_codon
id_67004340_67004342_1_67004385_r	3	5	GCAGCTGAGCAAACAGTCAG CAGCTGAGCAAACAGTTCAG AAGAGCAGCTGAGCAAACAG AGCTGAGCAAACAGTTTCAG AAGAGCAGCTGAGCAAACAG	0.751912	0.518258	0.187916	1	67004340_67004342	SLC35D1;NM_015139;stop_codon
id_67054011_67054013_1_67053985_r	3	5	TTCATAGACGTCAGCATGCT TCATAGACGTCAGCATTGCT GAAGTTCATAGACGTCAGCT CATAGACGTCAGCATTTGCT AAGTTCATAGACGTCAAGCT	1.02949	0.652552	0.280341	1	67054011_67054013	SLC35D1;NM_015139;start_codon
id_67093580_67093582_1_67093599_r	2	2	CTTTAATCTACAGGAACAAA TTTAATCTACAGGAACCAAA	0.485137	0.392597	0.0925401	1	67093580_67093582	C1orf141;NM_001276352;stop_codon
id_67127238_67127240_1_67127267_f	2	3	TAAATTCCTATTTTAAAATA AAATTCCTATTTTAAAAATA TTCTTCTTCCTCCTTAAAAT	0.438489	0.35734	0.0811488	1	67127238_67127240	C1orf141;NM_001276351;start_codon
id_67168121_67168123_1_67168162_r	2	2	CCAGCTGAAGAGTATGTAAA CCAGCTGAAGAGTATGTTAA	0.550585	0.402673	0.147912	1	67168121_67168123	IL23R;NM_144701;start_codon
id_67320369_67320371_1_67320366_f	3	5	ATACCAGAGTTGATTGTTGA TACCAGAGTTGATTGTTTGA TCTATACCAGAGTTGATTGA ACCAGAGTTGATTGTTTTGA CTATACCAGAGTTGATTTGA	0.639175	0.448066	0.165965	1	67320369_67320371	IL12RB2;NM_001559;start_codon
id_67395578_67395580_1_67395541_f	3	5	TCTTCCTCCTCCTTTCTCTC GTGTCTTCTCCTGAGAAGAA GCTGTGTCTTCTCCTGAGAA CAGCTGTGTCTTCTCCTGAA AGCTGTGTCTTCTCCTTGAA	0.81543	0.508291	0.266619	1	67395578_67395580	IL12RB2;NM_001258214;stop_codon
id_67395597_67395599_1_67395634_r	2	3	AAACTGGGGTCACTTGATGA TGAAAACTGGGGTCACTTGA AACTGGGGTCACTTGAATGA	0.620935	0.471617	0.149318	1	67395597_67395599	IL12RB2;NM_001258216;stop_codon
id_67396087_67396089_1_67396087_f	3	3	TGACTCCCTCATGCTCTGAG GACTCCCTCATGCTCTTGAG ACTCCCTCATGCTCTTTGAG	0.99632	0.653284	0.25039	1	67396087_67396089	IL12RB2;NM_001559;stop_codon
id_67413207_67413209_1_67413164_f	3	5	TGCAAAAGCTTTGAACAGAA GCAAAAGCTTTGAACAAGAA AAGCATGCAAAAGCTTTGAA CAAAAGCTTTGAACAAAGAA AAGCATGCAAAAGCTTTGAA	1.1303	0.646543	0.344166	1	67413207_67413209	SERBP1;NM_015640;stop_codon
id_67430298_67430300_1_67430297_r	3	3	CGCCGAGCCACCATCATGCC GCCGAGCCACCATCATTGCC GTAAGTGCCCAGGCAAATGA	0.76284	0.479164	0.22184	1	67430298_67430300	SERBP1;NM_015640;start_codon
id_67685495_67685497_1_67685533_f	3	5	CTGGAGAGCAGAAGACCGAA TGGAGAGCAGAAGACCCGAA GCTGGAGAGCAGAAGACGAA TTCTCGGCTGGAGAGCAGAA GCAGGCCGACTCACCTTTCG	0.602489	0.386457	0.178751	1	67685495_67685497	GADD45A;NM_001199741;start_codon
id_67687695_67687697_1_67687730_f	2	2	TTGCCGGGAAAGTCGCTACA TGCCGGGAAAGTCGCTTACA	0.760876	0.612249	0.148627	1	67687695_67687697	GADD45A;NM_001199742;stop_codon
id_67687772_67687774_1_67687765_f	3	3	CAGTGATTAATCTCCCTGAA AGTGATTAATCTCCCTTGAA GTGATTAATCTCCCTTTGAA	0.878211	0.596827	0.213108	1	67687772_67687774	GADD45A;NM_001199741;stop_codon
id_67705451_67705453_1_67705415_f	3	4	TGCTCATAATTTGCGTTGTT GCTCATAATTTGCGTTTGTT GCTCATAATTTGCGTTTTGT AGCTGCTCATAATTTGCGTT	0.641529	0.378919	0.203837	1	67705451_67705453	GNG12;NM_018841;stop_codon
id_67707684_67707686_1_67707646_f	3	5	CTGCACAGTTCTCCTTGCCT AACTGCTGCACAGTTCTCCT AACTGCTGCACAGTTCTCCT CTGCTGCACAGTTCTTCCTT AACTGCTGCACAGTTCTTCC	0.761041	0.513967	0.196451	1	67707684_67707686	GNG12;NM_018841;start_codon
id_68046608_68046610_1_68046646_f	2	2	AGCAGCTTCTCAGTGGTGTT GCAGCTTCTCAGTGGTTGTT	0.53491	0.404616	0.130294	1	68046608_68046610	DIRAS3;NM_004675;stop_codon
id_68047295_68047297_1_68047340_r	3	3	CTCCTGCTGCCAGCTAAGTG TCCTGCTGCCAGCTAAAGTG CCTGCTGCCAGCTAAAAGTG	0.662851	0.42506	0.171489	1	68047295_68047297	DIRAS3;NM_004675;start_codon
id_68098632_68098634_1_68098660_f	3	5	AGCTGCGTTGTCATTGATGA AGAAGCTGCGTTGTCATTGA GCTGCGTTGTCATTGAATGA AATACCAGAAGCTGCGTTGA GAAGCTGCGTTGTCATTTGA	0.832829	0.56633	0.212619	1	68098632_68098634	WLS;NM_001002292;stop_codon
id_68126226_68126228_1_68126175_f	3	5	ATGCTCCCCACTCTAGTTAG TACCCCAGCCCCTCTAGAGT GCTCCCCACTCTAGTTTAGA CTGGCATGCTCCCCACTAGA TCCCCACTCTAGTTTTAGAG	0.729693	0.475913	0.19034	1	68126226_68126228	WLS;NM_001193334;stop_codon
id_68429776_68429778_1_68429798_f	3	3	TTTTTTGAACAGTCCATGAA TTTTTGAACAGTCCATTGAA TTTTGAACAGTCCATTTGAA	1.03066	0.613264	0.292544	1	68429776_68429778	RPE65;NM_000329;stop_codon
id_68449903_68449905_1_68449891_f	2	3	AGTCTCCCAGAGATACTTAC GTCTCCCAGAGATACTTTAC AAGTCTCCCAGAGATACTAC	0.76491	0.664314	0.100596	1	68449903_68449905	RPE65;NM_000329;start_codon
id_68496997_68496999_1_68496971_f	3	5	CTTGGTGGCCCGATAAGGCC GGTGTGCCTCCCGGGCTATC GTCTTACCAGCTTGGTGGCC GTGTGCCTCCCGGGCTTATC TGTCTTACCAGCTTGGTGCC	0.662115	0.470029	0.178566	1	68496997_68496999	DEPDC1;NM_001114120;start_codon
id_69760205_69760207_1_69760196_f	3	3	CGTTTCTCTAGTGCAGTGCC GTTTCTCTAGTGCAGTTGCC TTTCTCTAGTGCAGTTTGCC	0.782539	0.549504	0.173757	1	69760205_69760207	LRRC7;NM_020794;start_codon
id_70145800_70145802_1_70145799_r	3	5	GACCGAATTCCTACTTAACA ACCGAATTCCTACTTAAACA TGAGAGACCGAATTCCTACA AGACCGAATTCCTACTTACA TTATAAAGCAACTCCATGTA	0.729849	0.47465	0.206958	1	70145800_70145802	LRRC40;NM_017768;stop_codon
id_70205538_70205540_1_70205499_f	3	5	CACCTGCTTTGAAACCAGCG CGGGGCAGGATCTCCGCGCT CCACCTGCTTTGAAACCAAG GGGGCAGGATCTCCGCCGCT TAGCGGGGCAGGATCTCCGC	0.786562	0.488004	0.215541	1	70205538_70205540	LRRC40;NM_017768;start_codon
id_70221637_70221639_1_70221662_r	2	2	GGGCCCGGACCTGCAGTGCT GGCCCGGACCTGCAGTTGCT	0.588034	0.446943	0.14109	1	70221637_70221639	SRSF11;NM_001190987;start_codon
id_70250803_70250805_1_70250857_r	3	5	AGCATTAAGAAATCACACAA GCATTAAGAAATCACAACAA ACAGCATTAAGAAATCACAA CAGCATTAAGAAATCAACAA ACAGCATTAAGAAATCACAA	0.813034	0.537721	0.225023	1	70250803_70250805	SRSF11;NM_001190987;stop_codon
id_70262717_70262719_1_70262750_r	3	3	TACTATACCTGATGACTACA ACTATACCTGATGACTTACA CTATACCTGATGACTTTACA	0.868173	0.565908	0.236041	1	70262717_70262719	ANKRD13C;NM_030816;stop_codon
id_70354406_70354408_1_70354415_f	3	5	CCCCGGTCATCGCCGCCGCC CCCGGTCATCGCCGCCCGCC TCTCCCCGGTCATCGCCGCC TCTCCCCGGTCATCGCCGCC TTCCCCCCCTTGCCCCTGGC	0.862468	0.582351	0.229642	1	70354406_70354408	ANKRD13C;NM_030816;start_codon
id_70354952_70354954_1_70354912_r	3	3	CCGACCGCCCACAAAAAGCG CGACCGCCCACAAAAAAGCG GACCGCCCACAAAAAAAGCG	0.765346	0.453632	0.221501	1	70354952_70354954	HHLA3;NM_001031693;start_codon
id_70366516_70366518_1_70366481_r	3	5	AGATCCAAGAATGCTCTCTT AGAGATCCAAGAATGCTCTT GATCCAAGAATGCTCTTCTT GCAAGAGATCCAAGAATGCT AGAGATCCAAGAATGCTCTT	0.914837	0.607935	0.268369	1	70366516_70366518	HHLA3;NM_001036646;stop_codon
id_70366529_70366531_1_70366530_r	3	5	CTTGCTTTTACCTTACTCTA TTGCTTTTACCTTACTTCTA TTTGAGGCGAATCCATAGTA TGCTTTTACCTTACTTTCTA TTGAGGCGAATCCATAAGTA	0.770385	0.549704	0.17616	1	70366529_70366531	HHLA3;NM_001036645;stop_codon
id_70367726_70367728_1_70367769_r	3	5	GGGGCAGGAACAAATCACAA GTGGGGCAGGAACAAATCAA GGGCAGGAACAAATCAACAA TTAAGGTGGGGCAGGAACAA GTGGGGCAGGAACAAATCAA	0.664221	0.434292	0.19629	1	70367726_70367728	HHLA3;NM_001031693;stop_codon
id_70411416_70411418_1_70411416_f	2	2	TCTTTCGCGGTTCAGCATGC CTTTCGCGGTTCAGCAATGC	0.592094	0.49815	0.0939444	1	70411416_70411418	CTH;NM_001902;start_codon
id_70439125_70439127_1_70439111_r	3	5	TACTAGCTGTGACTTCCACT GAATACTAGCTGTGACTTGG CTAGCTGTGACTTCACTTGG AGCTGTGACTTCCCACTTGG ATACTAGCTGTGACTTTGGA	0.539675	0.374587	0.150866	1	70439125_70439127	CTH;NM_001902;stop_codon
id_70852839_70852841_1_70852824_r	3	3	TTAAAACCTGCCTTTCTGCC TGATGTGATCCTGGCAAGAA GATGTGATCCTGGCAAAGAA	0.827739	0.509534	0.232112	1	70852839_70852841	PTGER3;NM_198717;stop_codon
id_70971730_70971732_1_70971723_r	3	5	TCTAACAGATAATGAAAGAA CTAACAGATAATGAAAAGAA CTATTCTAACAGATAATGAA TAACAGATAATGAAAAAGAA TATTCTAACAGATAATTGAA	1.08289	0.58286	0.336886	1	70971730_70971732	PTGER3;NM_198719;stop_codon
id_71012215_71012217_1_71012265_r	3	5	TGCTCTAATGATGGACAGAA GCTCTAATGATGGACAAGAA CAGCTGCTCTAATGATGGAA CTCTAATGATGGACAAAGAA CCAGCTGCTCTAATGATGAA	0.946861	0.636793	0.223441	1	71012215_71012217	PTGER3;NM_198715;stop_codon
id_71047575_71047577_1_71047538_f	3	3	TGGTTGAGGCGGGTGCAGAA TGGTTGAGGCGGGTGCAAGA GTTGAGGCGGGTGCAAAGAA	0.735705	0.520641	0.158615	1	71047575_71047577	PTGER3;NM_198719;start_codon
id_71065074_71065076_1_71065092_f	3	3	ATTTCTTTTTTGAACTTGAA TTTCTTTTTTGAACTTTGAA TTCTTTTTTGAACTTTTGAA	0.962529	0.573825	0.282835	1	71065074_71065076	ZRANB2;NM_203350;stop_codon
id_71065719_71065721_1_71065716_r	2	4	CACTAAACAACCCTGAGCCC GAAAACACTAAACAACCCCA TCCGTAGGGGTTGGCCCTCA TGAAAACACTAAACAACCCA	0.549587	0.439115	0.110471	1	71065719_71065721	ZRANB2;NM_005455;stop_codon
id_71080993_71080995_1_71080967_r	3	3	AGAATTTCCGAGTCAGTGAC GAATTTCCGAGTCAGTTGAC AATTTCCGAGTCAGTTTGAC	0.715584	0.475397	0.199715	1	71080993_71080995	ZRANB2;NM_005455;start_codon
id_71407446_71407448_1_71407453_f	3	3	TCTTTGAATTTATTGTAGAA CTTTGAATTTATTGTAAGAA TTTGAATTTATTGTAAAGAA	0.610179	0.368388	0.165605	1	71407446_71407448	NEGR1;NM_173808;stop_codon
id_72282492_72282494_1_72282473_r	3	3	GACATGATGCTGTTGGTGCA ACATGATGCTGTTGGTTGCA ACATGATGCTGTTGGTTTGC	0.766762	0.524509	0.21896	1	72282492_72282494	NEGR1;NM_173808;start_codon
id_74026813_74026815_1_74026788_f	2	4	CTATAATTTAAGATGATCAT TGACTATAATTTAAGATGAT TATAATTTAAGATGATTCAT TAATTTAAGATGATGTGATC	0.587545	0.476091	0.111454	1	74026813_74026815	LRRIQ3;NM_001105659;stop_codon
id_74183682_74183684_1_74183641_r	3	5	AGCTAACCAGTCATGAAGAA GCTAACCAGTCATGAAAGAA AAGAGCTAACCAGTCATGAA CTAACCAGTCATGAAAAGAA TAGTGACTCCATTCAATGAC	0.891319	0.497701	0.278932	1	74183682_74183684	LRRIQ3;NM_001105659;start_codon
id_74198240_74198242_1_74198230_f	2	2	CCGGGCGGAGGCGCACCCCA AACCGGGCGGAGGCGCACCA	0.467149	0.356021	0.111128	1	74198240_74198242	FPGT-TNNI3K;NM_001199327;start_codon
id_74205372_74205374_1_74205394_r	3	3	GGAACATACAAAAGAATGTG GAACATACAAAAGAATTGTG ACATACAAAAGAATTTGTGC	0.933028	0.561869	0.269783	1	74205372_74205374	FPGT;NM_001199329;stop_codon
id_74205830_74205832_1_74205781_f	3	5	TAGAAGATATGATAACTTAC GAAGATATGATAACTTTACA TAGAAGATATGATAACTACA ATGTAGAAGATATGATAACA AAGATATGATAACTTTTACA	0.559696	0.388468	0.154453	1	74205830_74205832	FPGT;NM_003838;stop_codon
id_74235452_74235454_1_74235429_f	3	5	TGAAGAACTGCCCTGGAGAA GAAGAACTGCCCTGGAAGAA TATAAGTTTCTTCCTTTCCA AAGAACTGCCCTGGAAAGAA TATAAGTTTCTTCCTTTCCA	0.592621	0.384207	0.161624	1	74235452_74235454	TNNI3K;NM_015978;start_codon
id_74543980_74543982_1_74544022_r	3	5	TGGAATCGTTGCTGTCAGTT AATCGTTGCTGTCAAGTTCG TGGTTGGAATCGTTGCTGTT ATCGTTGCTGTCAAGTTTCG TGGTTGGAATCGTTGCTGTC	0.767028	0.480257	0.230575	1	74543980_74543982	TNNI3K;NM_015978;stop_codon
id_74571117_74571119_1_74571167_r	3	2	AAGCAACAGCATATGGTGCA AGCAACAGCATATGGTTGCA	0.851764	0.605706	0.246058	1	74571117_74571119	ERICH3;NM_001002912;stop_codon
id_74673517_74673519_1_74673468_f	3	3	AGCCGCCACCTGCCACAGCG AGCTTTTCCACGCTTGTGGC TTTCCACGCTTGTTGGCAGG	0.969522	0.632257	0.2607	1	74673517_74673519	ERICH3;NM_001002912;start_codon
id_74706296_74706298_1_74706337_r	3	5	GCTCATGAAAATATCATTCA CATGAAAATATCATGGTAGT CTCATGAAAATATCATTTCA TGAAAATATCATGGTTAGTG GCTCATGAAAATATCATGGT	0.781966	0.54651	0.186078	1	74706296_74706298	CRYZ;NM_001134759;stop_codon
id_74723132_74723134_1_74723160_r	2	2	TCCTGGCTCAGATGTGGCTG CCCTATACTCCTGGCTCAGA	0.365406	0.353215	0.0121908	1	74723132_74723134	CRYZ;NM_001134759;start_codon
id_74724819_74724821_1_74724822_r	3	5	CCTTAGTATCTAGATCACCA CTTAGTATCTAGATCAACCA CTTCCTTAGTATCTAGATCA CTTCCTTAGTATCTAGATCA TTAGTATCTAGATCAAACCA	0.603116	0.424239	0.150768	1	74724819_74724821	CRYZ;NM_001130043;start_codon
id_74733245_74733247_1_74733254_f	3	5	GTCACCCATGGATCGCAGCG TCACCCATGGATCGCAAGCG ACCCATGGATCGCGGAGTTC CACCCATGGATCGCAAAGCG CCATGGATCGCGGAAATGGA	1.21663	0.76432	0.313666	1	74733245_74733247	TYW3;NM_138467;start_codon
id_74764111_74764113_1_74764102_r	2	3	CCAAAGCTTAGTAATCTTCA CAAAGCTTAGTAATCTTTCA AGAACCAAAGCTTAGTAATC	0.522036	0.400508	0.121529	1	74764111_74764113	TYW3;NM_138467;stop_codon
id_75130715_75130717_1_75130704_f	3	5	ATACAGCTCTGCCATCTCTG CTGCATAACCCCTCAGAAGA ATACAGCTCTGCCATCTGAG ATACAGCTCTGCCATCTGAG ATACAGCTCTGCCATCTTGA	1.04668	0.565334	0.3457	1	75130715_75130717	LHX8;NM_001001933;start_codon
id_75136615_75136617_1_75136603_f	3	5	CCCTCCTACTCCGCAGTGTC TCCTACTCCGCAGTTGTCAG TTCTCCCCCTCCTACTCCGC CCTACTCCGCAGTTGTTCAG TTTCTCCCCCTCCTACCGCA	0.821118	0.552122	0.21674	1	75136615_75136617	LHX8;NM_001256114;start_codon
id_75160893_75160895_1_75160863_r	2	2	TTGGCAGTTGTGTCATTGAA TGGCAGTTGTGTCATTTGAA	0.565681	0.421983	0.143698	1	75160893_75160895	LHX8;NM_001256114;stop_codon
id_75203727_75203729_1_75203678_f	2	3	TGTTGCACAGACACAGCAGA GTTGCACAGACACAGCCAGA AAATGTTGCACAGACACAGA	0.45267	0.372275	0.0803948	1	75203727_75203729	SLC44A5;NM_001130058;stop_codon
id_75206607_75206609_1_75206657_r	2	2	TTCGTAACCCCTAACCTGCA CAGAATTCCATGCAAGGTTA	0.657564	0.592531	0.065033	1	75206607_75206609	SLC44A5;NM_152697;stop_codon
id_75541445_75541447_1_75541453_f	2	2	GTGTCATTCATTGAGATAAA TGTCATTCATTGAGATTAAA	0.456176	0.356173	0.100003	1	75541445_75541447	SLC44A5;NM_001130058;start_codon
id_75724788_75724790_1_75724793_f	3	3	CGGGAGCCAACATGGCAGCG GGGAGCCAACATGGCAAGCG GGAACGGGAGCCAACATGGC	0.882654	0.585977	0.286437	1	75724788_75724790	ACADM;NM_001127328;start_codon
id_75724808_75724810_1_75724793_f	3	3	CGGGAGCCAACATGGCAGCG GGGAGCCAACATGGCAAGCG GGAACGGGAGCCAACATGGC	0.882654	0.585977	0.286437	1	75724808_75724810	ACADM;NM_001286042;start_codon
id_75740079_75740081_1_75740044_f	2	2	AAGACCAAAGCAGAAAAGAA AGACCAAAGCAGAAAAAGAA	0.654051	0.512731	0.14132	1	75740079_75740081	ACADM;NM_001286044;start_codon
id_75786272_75786274_1_75786297_f	3	4	GTGAGTTTAGCGCTGCTGTC TTTAGCGCTGCTTGTCCGGA TTAGCGCTGCTTGTCCCGGA TTTAGCGCTGCTTGTCGGAT	0.714307	0.491781	0.183674	1	75786272_75786274	RABGGTB;NM_004582;start_codon
id_75794648_75794650_1_75794604_r	2	2	ACTCTCTGAAGCACTTCTTC TTCACTCTCTGAAGCACTTC	0.461967	0.406147	0.0558201	1	75794648_75794650	RABGGTB;NM_004582;stop_codon
id_75796986_75796988_1_75796932_f	3	3	TCTGTAGTTGGGCTACTGGA TCTGTAGTTGGGCTACTTGG TGTAGTTGGGCTACTTTGGA	0.661619	0.472026	0.15453	1	75796986_75796988	MSH4;NM_002440;start_codon
id_75918952_75918954_1_75918909_r	3	3	TAACAATGCTTACCAATGTA AACAATGCTTACCAATTGTA AACTTCTAAGCCATACAAAT	0.903076	0.606042	0.261228	1	75918952_75918954	ASB17;NM_080868;stop_codon
id_75932289_75932291_1_75932246_f	2	2	TTGCAGAATATATTGCTTCT AAGGAGATTGCAGAATATAT	0.403536	0.366333	0.0372029	1	75932289_75932291	ASB17;NM_080868;start_codon
id_76074867_76074869_1_76074836_f	3	4	ACCCAGGCGCGCCCGCTGCT CCTCCTGCCACCGAGCAAGC CCAGGCGCGCCCGCTTTGCT ACCCAGGCGCGCCCGCTCGG	0.91129	0.546576	0.249341	1	76074867_76074869	ST6GALNAC3;NM_152996;start_codon
id_76576853_76576855_1_76576892_r	3	5	GGTGGGGCAGGACATGTATG GTGGGGCAGGACATGTTATG TGGTGGGGCAGGACATGTGG TGGGGCAGGACATGTTTATG TGGTGGGGCAGGACATGTGG	0.641372	0.452151	0.155689	1	76576853_76576855	ST6GALNAC3;NM_001160011;stop_codon
id_76628804_76628806_1_76628852_r	3	3	TCAGCATCACAGTTGCAGTA GCATCACAGTTGCAAGTATG CATCACAGTTGCAAGTTATG	0.949604	0.635201	0.253055	1	76628804_76628806	ST6GALNAC3;NM_152996;stop_codon
id_76867676_76867678_1_76867687_r	3	5	CCACAACTGACTCACCATCA CCCAAAATGAAGACCCTGAT GAGTTGCCACAACTGACTCA ACAACTGACTCACCAATCAA AGTTGCCACAACTGACCTCA	0.685067	0.451484	0.161454	1	76867676_76867678	ST6GALNAC5;NM_030965;start_codon
id_77092374_77092376_1_77092351_r	3	3	GATGATGAATGAAGAATGCA ATGAATGAAGAATTGCATGG TGAATGAAGAATTGCAATGG	0.767088	0.57444	0.170155	1	77092374_77092376	PIGK;NM_005482;stop_codon
id_77219400_77219402_1_77219430_f	3	3	TCAGACTTCCCGCACCTGAA TCAGACTTCCCGCACCTTGA CAGACTTCCCGCACCTTTGA	0.954045	0.592627	0.311674	1	77219400_77219402	PIGK;NM_005482;start_codon
id_77282314_77282316_1_77282266_f	3	4	CGGCTCAGGTCGCCGCAGCC GGCTCAGGTCGCCGCAAGCC CCCCGGCTCAGGTCGCCGCC GCTCAGGTCGCCGCAAAGCC	0.76666	0.562907	0.167068	1	77282314_77282316	AK5;NM_174858;start_codon
id_77286959_77286961_1_77286948_f	3	3	ATATTTCAGAGCCTTTTGAA TATTTCAGAGCCTTTTTGAA ATTTCAGAGCCTTTTTTGAA	0.62182	0.39905	0.159337	1	77286959_77286961	AK5;NM_012093;start_codon
id_77558668_77558670_1_77558692_f	2	2	AAAATGCATGTTTGTTAGAA AAATGCATGTTTGTTAAGAA	0.501647	0.354119	0.147528	1	77558668_77558670	AK5;NM_174858;stop_codon
id_77565640_77565642_1_77565660_f	2	3	CTGTTTGCTGGAAAGTAGTT CATCTGTTTGCTGGAAAGTT TGTTTGCTGGAAAGTAAGTT	0.579609	0.462478	0.117131	1	77565640_77565642	ZZZ3;NM_001308237;stop_codon
id_77633352_77633354_1_77633371_r	3	5	ATCATGATGACCGTATTGTA TCATGATGACCGTATTTGTA AGTGGATCATGATGACCGTA CATGATGACCGTATTTTGTA AGTGGATCATGATGACCGTA	1.00829	0.549599	0.323	1	77633352_77633354	ZZZ3;NM_015534;start_codon
id_77639469_77639471_1_77639497_r	3	5	TCCAACTCCTTCAGGATATA CCAACTCCTTCAGGATTATA AATATAATCTCTTTTCCTGA TCATAGCTCCAACTCCTTCA AATATAATCTCTTTTCCTGA	0.842592	0.6125	0.200404	1	77639469_77639471	ZZZ3;NM_001308237;start_codon
id_77697317_77697319_1_77697265_f	2	2	TTTTCGCATGTGTACATGTC TTTCGCATGTGTACATTGTC	0.510934	0.373899	0.137036	1	77697317_77697319	USP33;NM_201624;stop_codon
id_77745460_77745462_1_77745513_r	3	3	TTGTAAAGACCATCGATGTT AGTTTCTTCCTAACAATCGA GTAAAGACCATCGAATTGTT	0.739894	0.482567	0.188955	1	77745460_77745462	USP33;NM_201626;start_codon
id_77779656_77779658_1_77779637_r	3	5	GGAGAAGGCGGAGTCCTTCC CATGGAGAAGGCGGAGTCCG GAGAAGGCGGAGTCCTTTCC GGAGAAGGCGGAGTCCTCCG CATGGAGAAGGCGGAGTTCC	0.784731	0.591363	0.167914	1	77779656_77779658	FAM73A;NM_001270384;start_codon
id_77875062_77875064_1_77875037_r	2	3	TTTGGCTTCCAGTAGCCCAG GTTATGTCCACTGGGGCTAC CTTTGGCTTCCAGTAGCCAG	0.521577	0.455273	0.0663039	1	77875062_77875064	FAM73A;NM_001270384;stop_codon
id_77916107_77916109_1_77916096_r	2	2	TCATTCATGTTTGCTCTATG CATTCATGTTTGCTCTTATG	0.727275	0.578889	0.148386	1	77916107_77916109	NEXN;NM_001172309;start_codon
id_77979002_77979004_1_77979049_r	3	2	TTTCTTAGCTGTTAGCTGAG TTCTTAGCTGTTAGCTTGAG	0.979299	0.676798	0.302501	1	77979002_77979004	FUBP1;NM_003902;start_codon
id_78005111_78005113_1_78005145_f	2	2	TGCATTTTGGGAATTGAGAA GCATTTTGGGAATTGAAGAA	0.595276	0.457309	0.137967	1	78005111_78005113	DNAJB4;NM_007034;start_codon
id_78016245_78016247_1_78016244_r	3	5	ACAAAGTTCTTCATTCTATG CAAAGTTCTTCATTCTTATG AACAAAGTTCTTCATGAGGC TTCTTCATTCTTTATGAGGC ACAAAGTTCTTCATGAAGGC	0.787601	0.599437	0.160635	1	78016245_78016247	DNAJB4;NM_007034;stop_codon
id_78045077_78045079_1_78045075_f	3	5	AAATTTAAGAAGAATGAAAT CAAAATTTAAGAAGAATGAA AGGACAAAATTTAAGAAGAA AAATTTAAGAAGAATTGAAT GGACAAAATTTAAGAAAGAA	0.627823	0.38003	0.203295	1	78045077_78045079	GIPC2;NM_001304725;start_codon
id_78046095_78046097_1_78046108_f	3	4	AAGATGCCCCTGAAGCTGCG AAGATGCCCCTGAAGCTTGC CTTCTTCTTCCCCCGCTTCA AAGATGCCCCTGAAGCTTTG	1.05565	0.716488	0.281815	1	78046095_78046097	GIPC2;NM_017655;start_codon
id_78135741_78135743_1_78135701_f	3	5	ACGAATTTGTCTTTGATGTT CGAATTTGTCTTTGATTGTT TTCCCAGACGAATTTGTCTT AATTTGTCTTTGATTTGTTT TCCCAGACGAATTTGTTCTT	0.864436	0.586509	0.211396	1	78135741_78135743	GIPC2;NM_001304725;stop_codon
id_78492744_78492746_1_78492764_r	3	3	TGCAGGAGACACTAGCTGTT GCAGGAGACACTAGCTTGTT CAGGAGACACTAGCTTTGTT	0.688594	0.471844	0.152036	1	78492744_78492746	PTGFR;NM_000959;start_codon
id_78536685_78536687_1_78536707_f	3	3	AATAGGACAGTAAATCTGTG AGGACAGTAAATCTTGTGTG AGGACAGTAAATCTTGTTGT	0.975851	0.54331	0.295702	1	78536685_78536687	PTGFR;NM_000959;stop_codon
id_78627916_78627918_1_78627913_f	3	5	TTCCATTAGATATAGAACAA TTTTTCCATTAGATATAGAA TCCATTAGATATAGAAACAA TTTTCCATTAGATATAAGAA CCATTAGATATAGAAAACAA	0.600584	0.400299	0.155862	1	78627916_78627918	IFI44L;NM_006820;start_codon
id_78641807_78641809_1_78641802_r	2	2	GGCAACTTATCTCAAATGCA GGCAACTTATCTCAAATTGC	0.560748	0.50756	0.0531883	1	78641807_78641809	IFI44L;NM_006820;stop_codon
id_78663809_78663811_1_78663841_r	3	3	TTTTAATCTTCTGTGATGTG TTTAATCTTCTGTGATTGTG TTAATCTTCTGTGATTTGTG	1.10919	0.661901	0.310591	1	78663809_78663811	IFI44;NM_006417;stop_codon
id_78891154_78891156_1_78891174_f	3	5	CTTAAACATCCAAAACAACA TTAAACATCCAAAACAAACA TACCTTAAACATCCAAAACA TAAACATCCAAAACAAAACA TACCTTAAACATCCAAAACA	0.91529	0.61468	0.240211	1	78891154_78891156	ADGRL4;NM_022159;stop_codon
id_79006652_79006654_1_79006640_f	3	5	AGCACTCACCTAGGAGCGGG CGCCAATGAAACGCCTCCCT GCGCTGAGCACTCACCTAGG TGAAACGCCTCCCGGCTCCT CGCCAATGAAACGCCTCCTA	0.641319	0.457978	0.168631	1	79006652_79006654	ADGRL4;NM_022159;start_codon
id_81836985_81836987_1_81836970_f	2	3	AATACAAAGAAAATACTTAA AGGAATACAAAGAAAATAAA TACAAAGAAAATACTTTAAA	0.498128	0.360122	0.138006	1	81836985_81836987	ADGRL2;NM_001297704;start_codon
id_81989678_81989680_1_81989661_f	3	5	TTTATATATCAGCTACTCTT TTATATATCAGCTACTTCTT CTTTTATATATCAGCTACTT CTTTTATATATCAGCTACTT TATATATCAGCTACTTTCTT	1.01036	0.680431	0.277237	1	81989678_81989680	ADGRL2;NM_001297705;stop_codon
id_81990400_81990402_1_81990379_r	3	5	GAATGTCCTGAAACAGAAGA GTGAATGTCCTGAAACAGAG ATGTCCTGAAACAGAAAGAG AGTGAATGTCCTGAAACAAG TGTCCTGAAACAGAAAAGAG	0.826635	0.470505	0.265427	1	81990400_81990402	ADGRL2;NM_001297706;stop_codon
id_81991143_81991145_1_81991164_f	2	3	ATACAGCTAAGGAATTCCAA GTCTTTAATCATACAGCTAA TCATACAGCTAAGGAATTCA	0.510549	0.378387	0.132163	1	81991143_81991145	ADGRL2;NM_001297704;stop_codon
id_83869962_83869964_1_83869956_r	3	5	TGGCCATCTGTGAAACAGAA GGCCATCTGTGAAACAAGAA CAGATATGGCCATCTGTGAA GCCATCTGTGAAACAAAGAA CAGATATGGCCATCTGTGAA	0.969548	0.638827	0.256143	1	83869962_83869964	TTLL7;NM_024686;stop_codon
id_83952209_83952211_1_83952193_r	2	3	ATGCCATCTCTGCCTCAAGA TGCCATCTCTGCCTCAAAGA AATTTCCCTACCTCCTTCTG	0.500619	0.391705	0.108914	1	83952209_83952211	TTLL7;NM_024686;start_codon
id_84078326_84078328_1_84078356_f	3	3	GACCGCCAAGAAAGGCAGCG ACCGCCAAGAAAGGCAAGCG CCAAGAAAGGCAAAGCGAGG	0.854703	0.579263	0.230913	1	84078326_84078328	PRKACB;NM_002731;start_codon
id_84144362_84144364_1_84144359_f	3	2	AAAGTGTAAATGCACATGAA AAGTGTAAATGCACATTGAA	0.722495	0.501055	0.22144	1	84144362_84144364	PRKACB;NM_001300916;start_codon
id_84164413_84164415_1_84164410_f	3	3	GCTCCTTGCCAGGTTCAACA CTCCTTGCCAGGTTCAAACA TCCTTGCCAGGTTCAAAACA	0.619807	0.423876	0.16941	1	84164413_84164415	PRKACB;NM_001242858;start_codon
id_84165007_84165009_1_84164992_f	2	2	GCAATATGTTTTGGAAAGGT CAATATGTTTTGGAAAAGGT	0.519598	0.45654	0.0630584	1	84165007_84165009	PRKACB;NM_001242861;start_codon
id_84204488_84204490_1_84204478_r	3	3	TTCATATCAAAAGTTCTGCT TTCATATCAAAAGTTCTTGC TCATATCAAAAGTTCTTTGC	0.795868	0.612593	0.152289	1	84204488_84204490	PRKACB;NM_207578;stop_codon
id_84298558_84298560_1_84298533_r	2	2	GCCGGGAGGTTTGCCCCGCG CCGGGAGGTTTGCCCCCGCG	0.485435	0.397648	0.0877878	1	84298558_84298560	SAMD13;NM_001010971;start_codon
id_84303235_84303237_1_84303224_r	3	4	GATAGCATGGGAAGGCTGCA GATAGCATGGGAAGGCTTGC AACAGATAGCATGGGAAGGC ATAGCATGGGAAGGCTTTGC	0.893852	0.591626	0.246757	1	84303235_84303237	SAMD13;NM_001134664;start_codon
id_84349772_84349774_1_84349783_f	2	3	CTTCATAGTACAGTCAAATT TCTTCATAGTACAGTCAATT CTTCATAGTACAGTCAAAAT	0.529681	0.398038	0.131643	1	84349772_84349774	SAMD13;NM_001134664;stop_codon
id_84398565_84398567_1_84398531_f	3	5	CTCAGACTCCACAATCTATG TCAGACTCCACAATCTTATG GAAACTCAGACTCCACAATG CAGACTCCACAATCTTTATG AAACTCAGACTCCACAAATG	0.95751	0.671605	0.21029	1	84398565_84398567	DNASE2B;NM_021233;start_codon
id_84412426_84412428_1_84412407_r	3	4	GTGAATGAGCTCCTGGTGAA TGAATGAGCTCCTGGTTGAA GAATGAGCTCCTGGTTTGAA GTGAATGAGCTCCTGGTGGC	0.740768	0.451659	0.200074	1	84412426_84412428	DNASE2B;NM_058248;start_codon
id_84479282_84479284_1_84479256_f	2	3	AGGCTATTTCCGTTTCCGTA TGGCTCCTTTGCTTCCGTAC AAGGCTATTTCCGTTTCGTA	0.485466	0.380077	0.105389	1	84479282_84479284	RPF1;NM_025065;start_codon
id_84497468_84497470_1_84497435_r	2	2	TTCTACTTGTATCCATTTCC TTTCTTCTACTTGTATCCCG	0.541649	0.417493	0.124156	1	84497468_84497470	RPF1;NM_025065;stop_codon
id_84501845_84501847_1_84501863_f	3	5	ACAAAAAGGAACAGACTTTC ACAAAAAGGAACAGACTTCT ACTACAAAAAGGAACAGACT ACAAAAAGGAACAGACTCTG ATTTTACTACAAAAAGGAAC	0.563105	0.364247	0.160709	1	84501845_84501847	GNG5;NM_005274;stop_codon
id_84506089_84506091_1_84506099_f	3	5	GCCAGACATGGTGCACGCGA GAGCCAGACATGGTGCACGA ACATGGTGCACGGCGACGGC AGCCAGACATGGTGCAACGA ATGGTGCACGGCGACCGGCC	0.585971	0.400538	0.157949	1	84506089_84506091	GNG5;NM_005274;start_codon
id_84553122_84553124_1_84553077_f	2	3	ACGAACATTGAAAACTGAAC GATTTACGAACATTGAAAAC AGATTTACGAACATTGAAAC	0.517244	0.441735	0.0755095	1	84553122_84553124	SPATA1;NM_001310156;stop_codon
id_84554999_84555001_1_84554977_f	2	2	ATCATCTTTCTAACTCTTAA GATCATCTTTCTAACTCTAA	0.428809	0.413153	0.0156563	1	84554999_84555001	CTBS;NM_004388;stop_codon
id_84574413_84574415_1_84574457_r	2	3	GCAGCAGGCCCCGCCCACCC GGGTTCCTACCGCCTGGGCG CAGCAGGCCCCGCCCAACCC	0.570757	0.466791	0.103966	1	84574413_84574415	CTBS;NM_004388;start_codon
id_84670775_84670777_1_84670765_f	2	3	TGCTGTGAGTATAAACTTGA GCTGTGAGTATAAACTTTGA TTGCTGTGAGTATAAACTGA	0.444389	0.395263	0.0491259	1	84670775_84670777	SSX2IP;NM_001166295;start_codon
id_84813846_84813848_1_84813821_f	3	5	TTCCCAGAGGAGGCCTGGGT TTTTCCCAGAGGAGGCCGAG TTTCCCAGAGGAGGCCTGGT GCCTCTCGGCCCACCTCCTC GGATGCCTCTCGGCCCACCA	0.690341	0.421522	0.243136	1	84813846_84813848	LPAR3;NM_012152;stop_codon
id_84866118_84866120_1_84866094_r	2	3	GTGTCACTATGACAAGCACA TGTCACTATGACAAGCCACA GAATGAGTGTCACTATGACA	0.496003	0.360711	0.135292	1	84866118_84866120	LPAR3;NM_012152;start_codon
id_84926685_84926687_1_84926729_f	3	3	CTTCTTTTCCTGTAACAGAA TTCTTTTCCTGTAACAAGAA TCTTTTCCTGTAACAAAGAA	0.93748	0.609915	0.2235	1	84926685_84926687	MCOLN2;NM_153259;stop_codon
id_84996870_84996872_1_84996840_f	3	5	CTCTCTCCGGAATCCTTGCC TCTCTCCGGAATCCTTTGCC ATCCTCTCTCCGGAATCCTG CTCTCCGGAATCCTTTTGCC ATCCTCTCTCCGGAATCCTG	0.691334	0.438871	0.197153	1	84996870_84996872	MCOLN2;NM_153259;start_codon
id_85019123_85019125_1_85019153_f	3	3	AGCAGAATAAAGATACTGGA AGCAGAATAAAGATACTTGG CAGAATAAAGATACTTTGGA	0.78148	0.54844	0.191737	1	85019123_85019125	MCOLN3;NM_001253693;stop_codon
id_85045358_85045360_1_85045405_r	3	3	TTGTGTCTTTACTCACTAAA TGTGTCTTTACTCACTTAAA GTGTCTTTACTCACTTTAAA	0.680632	0.508031	0.151598	1	85045358_85045360	MCOLN3;NM_001253693;start_codon
id_85132996_85132998_1_85133009_f	3	3	ATGTAAAAAAGCTTCCTGAA ATGTAAAAAAGCTTCCTTGA GTAAAAAAGCTTCCTTTGAA	0.813627	0.542769	0.223428	1	85132996_85132998	WDR63;NM_001288563;stop_codon
id_85200994_85200996_1_85200997_f	2	2	GGGGCAGGTCGTGCATGGCC GGGGGCAGGTCGTGCATGCC	0.484379	0.440482	0.0438972	1	85200994_85200996	SYDE2;NM_032184;start_codon
id_85259631_85259633_1_85259656_r	3	3	CCGGCTTCCGGCGGAGTGCT CCGGCTTCCGGCGGAGTTGC GGCTTCCGGCGGAGTTTGCT	0.622893	0.45103	0.15658	1	85259631_85259633	C1orf52;NM_198077;start_codon
id_85276350_85276352_1_85276311_f	3	3	CGTCCTTCTTCACTTCAGTG GTCCTTCTTCACTTCAAGTG TCCTTCTTCACTTCAAAGTG	0.856404	0.561771	0.202731	1	85276350_85276352	BCL10;NM_003921;start_codon
id_85321452_85321454_1_85321431_f	3	5	GTGCGGTCTTGCCGGCTACC CAGAGTCCCCCCCGGTAAGC TGCCTGTGCGGTCTTGCCGG TGCCTGTGCGGTCTTGCCGG GTCATCGGCCTTGCCTGTGC	0.699173	0.512425	0.159444	1	85321452_85321454	DDAH1;NM_012137;stop_codon
id_85465043_85465045_1_85465041_r	3	5	AGCCTCCCGAAGCCATGGCC CCCCTAAGCCTCCCGAAGCC AAGCCTCCCGAAGCCATGCC AGCCTCCCGAAGCCATTGCC CCCTAAGCCTCCCGAAAGCC	0.702041	0.472809	0.159836	1	85465043_85465045	DDAH1;NM_012137;start_codon
id_85583040_85583042_1_85583003_r	2	2	GTCATTGAACAGCCTGTAGA CATTGAACAGCCTGTTAGAA	0.549125	0.416164	0.132961	1	85583040_85583042	CYR61;NM_001554;stop_codon
id_85654058_85654060_1_85654019_f	3	5	CAGAGTCTGCTGCAGTTGTC AGAGTCTGCTGCAGTTTGTC ATGCAGAGTCTGCTGCAGTC ATGCAGAGTCTGCTGCAGTC TGCAGAGTCTGCTGCAAGTC	0.62349	0.387916	0.182636	1	85654058_85654060	ZNHIT6;NM_001170670;stop_codon
id_85708282_85708284_1_85708262_r	3	3	AGTTTGCTGCTGAAAATGAA GTTTGCTGCTGAAAATTGAA GTTTGCTGCTGAAAATTTGA	0.770767	0.507628	0.208008	1	85708282_85708284	ZNHIT6;NM_001170670;start_codon
id_86156394_86156396_1_86156374_r	3	5	ATTTAAGAGCCCACAGAACA ACTTTTCCACGCCTTGTCTG TTTAAGAGCCCACAGAAACA GAGACTTTTCCACGCCTTGT TTAAGAGCCCACAGAAAACA	0.656539	0.453216	0.191342	1	86156394_86156396	COL24A1;NM_152890;start_codon
id_86352191_86352193_1_86352166_f	2	3	TTTTCAACTTTTTAGACACT TTTCAACTTTTTAGACCACT GTTTTCAACTTTTTAGACTT	0.436672	0.368829	0.0678432	1	86352191_86352193	ODF2L;NM_020729;stop_codon
id_86387025_86387027_1_86387036_f	2	2	TTCTCCATAAATTCAGTAAA TCTCCATAAATTCAGTTAAA	0.54074	0.425745	0.114995	1	86387025_86387027	ODF2L;NM_020729;start_codon
id_86424248_86424250_1_86424264_f	2	2	ATGACCCAAAGGAGCATTGC CATGACCCAAAGGAGCATGC	0.533326	0.421136	0.11219	1	86424248_86424250	CLCA2;NM_006536;start_codon
id_86455525_86455527_1_86455576_r	2	2	TAGTATGTTTTTGTAGTCGA AGTATGTTTTTGTAGTTCGA	0.475165	0.396493	0.0786719	1	86455525_86455527	CLCA2;NM_006536;stop_codon
id_86468972_86468974_1_86468943_r	3	5	CTCCCTGTGATTTCTCTCTT TCCCTGTGATTTCTCTTCTT ATCTCCCTGTGATTTCTCTT ATCTCCCTGTGATTTCTCTT TCTCCCTGTGATTTCTTCTT	0.853324	0.487034	0.275367	1	86468972_86468974	CLCA1;NM_001285;start_codon
id_86500043_86500045_1_86500003_f	3	5	TTCACATTTTAAAAATTATG TCACATTTTAAAAATTTATG GCATTCACATTTTAAAAATG CACATTTTAAAAATTTTATG GCATTCACATTTTAAAAATG	0.66468	0.421784	0.18885	1	86500043_86500045	CLCA1;NM_001285;stop_codon
id_86547120_86547122_1_86547119_f	3	5	ATAACTAGAGAGGAACAATG TAACTAGAGAGGAACAAATG GGAATAACTAGAGAGGAACA TAACTAGAGAGGAACAAAAT GAATAACTAGAGAGGAAACA	0.671943	0.470639	0.175978	1	86547120_86547122	CLCA4;NM_012128;start_codon
id_86580343_86580345_1_86580296_f	2	2	ACGCTGGTATTGTCTGTGAT CGCTGGTATTGTCTGTTGAT	0.568649	0.448485	0.120164	1	86580343_86580345	CLCA4;NM_012128;stop_codon
id_86704900_86704902_1_86704887_r	2	2	ATTCATCCTAGGCGGCAGCC ATTCATCCTAGGCGGCAAGC	0.560644	0.418572	0.142071	1	86704900_86704902	SH3GLB1;NM_001206651;start_codon
id_86719593_86719595_1_86719601_f	3	3	GACAATATATGATTGATGCA ACAATATATGATTGATTGCA CAATATATGATTGATTTGCA	1.04467	0.557134	0.350053	1	86719593_86719595	SH3GLB1;NM_001206653;start_codon
id_86743233_86743235_1_86743263_r	3	4	TATAAATACAAAGTCATGAT ATAAATACAAAGTCATTGAT TAAATACAAAGTCATTTGAT GTATATAAATACAAAGTCAT	0.755198	0.460675	0.227915	1	86743233_86743235	SH3GLB1;NM_001206653;stop_codon
id_86863474_86863476_1_86863495_f	2	2	TGCGTTCCAACTTTTCACTC GCGTTCCAACTTTTCAACTC	0.653905	0.602177	0.0517274	1	86863474_86863476	SEP15;NM_004261;stop_codon
id_86863547_86863549_1_86863495_f	2	2	TGCGTTCCAACTTTTCACTC GCGTTCCAACTTTTCAACTC	0.653905	0.602177	0.0517274	1	86863547_86863549	SEP15;NM_203341;stop_codon
id_86914109_86914111_1_86914103_r	3	4	CCTGCGGAAAATGGTAGCGA CAGAAACCTGCGGAAAATGG CACCCACTCGGCCCAGCCGC ACCTGCGGAAAAATGGCGGC	0.629033	0.431675	0.150792	1	86914109_86914111	SEP15;NM_203341;start_codon
id_86915037_86915039_1_86915025_r	3	4	GCCCCATGAAACCCGCTGCT TGTCTTGATCCCGAGCAAGC GAGCCCCATGAAACCCGCTC CCCATGAAACCCGCTTTGCT	1.14803	0.623091	0.369973	1	86915037_86915039	HS2ST1;NM_012262;start_codon
id_87097937_87097939_1_87097908_r	3	5	GAGCTATGGCCACAGAAGAA AGCTATGGCCACAGAAAGAA TCGGAGCTATGGCCACAGAA GCTATGGCCACAGAAAAGAA TCGGAGCTATGGCCACAGAA	0.677033	0.413004	0.201701	1	87097937_87097939	HS2ST1;NM_001134492;stop_codon
id_87104694_87104696_1_87104698_f	2	2	CCTAAGTCGAACTGAGTATA CTAAGTCGAACTGAGTTATA	0.497694	0.387382	0.110312	1	87104694_87104696	HS2ST1;NM_012262;stop_codon
id_87243615_87243617_1_87243626_r	3	4	CCCATACCTTATGTCCTGTG CCCATACCTTATGTCCTTGT CCAAACCCATACCTTATGTG GCAAGATGGCCACCCCACAA	1.17039	0.668861	0.335445	1	87243615_87243617	LOC101927844;NM_001290053;start_codon
id_87250823_87250825_1_87250770_f	3	5	TATTTAAGAAAAGCAACAAG ATTTAAGAAAAGCAACCAAG CTTTATTTAAGAAAAGCAAG TTCCTTTATTTAAGAAAAGG ATTTAAGAAAAGCAACCCAA	0.867644	0.548822	0.278963	1	87250823_87250825	LOC101927844;NM_001290053;stop_codon
id_87332016_87332018_1_87332029_r	2	2	GGCGGCTGCGAGCTGCTGCC GGGGGCGGCTGCGAGCTGCC	0.635959	0.580861	0.0550976	1	87332016_87332018	LMO4;NM_006769;start_codon
id_87344794_87344796_1_87344794_f	3	3	TTTCTTGCAGGTCTGCTAAA TTCTTGCAGGTCTGCTTAAA TCTTGCAGGTCTGCTTTAAA	0.746153	0.499252	0.212007	1	87344794_87344796	LMO4;NM_006769;stop_codon
id_88684581_88684583_1_88684595_f	2	3	CAATGGCGTCCAACCCCGAA TGGCGTCCAACCCCCGAACG GAGCGCAATGGCGTCCAACG	0.490393	0.364401	0.125992	1	88684581_88684583	PKN2;NM_006256;start_codon
id_88891497_88891499_1_88891465_f	3	5	CCTCAGCTCGCCGGGCTCGG TAGTATGTCCCGCCGAAGCC GCCGGTTAGTATGTCCCGCC AGTATGTCCCGCCGAAAGCC CCGCCCCTCAGCTCGCCGGG	0.812722	0.543289	0.22135	1	88891497_88891499	GTF2B;NM_001514;start_codon
id_88936183_88936185_1_88936173_r	3	3	AAGTCTTGATTTGTGCAGAA AGTCTTGATTTGTGCAAGAA GTCTTGATTTGTGCAAAGAA	0.926351	0.599752	0.225334	1	88936183_88936185	CCBL2;NM_001008662;stop_codon
id_88982654_88982656_1_88982684_f	3	5	TGCCTCCCCCTCTATCAGAT GCCTCCCCCTCTATCAAGAT CCCTGGAGGAAGCCGATAGA CTTCTGCCTCCCCCTCTAAT CCTCCCCCTCTATCAAAGAT	0.827655	0.570096	0.201958	1	88982654_88982656	RBMXL1;NM_001162536;stop_codon
id_88983824_88983826_1_88983848_f	3	5	TTTTTGCCGGTGAGTCGGAG TTTTTTTTTTTGCCGGTGAG TTTTTTTTTGCCGGTGAGTC GAGCTTGAACCCACTGTCAC TTTTTTTTTTGCCGGTTGAG	0.878077	0.53022	0.255028	1	88983824_88983826	RBMXL1;NM_001162536;start_codon
id_88988348_88988350_1_88988324_f	3	5	CTCTACCGCTAAGAGAGCAG AATTTTGCTCTACCGCTAAG ACCGCTAAGAGAGGCTCCTC ATTTTGCTCTACCGCTTAAG CTACCGCTAAGAGAGGCTCT	0.739561	0.444878	0.222193	1	88988348_88988350	CCBL2;NM_001008661;start_codon
id_89020719_89020721_1_89020700_r	3	5	GCTCCAGAGATCCACATGAC CTCCAGAGATCCACATTGAC AATGAGGCACATTGGGCCTG TCCAGAGATCCACATTTGAC CAATGAGGCACATTGGGCTG	0.784177	0.557408	0.175973	1	89020719_89020721	GBP3;NM_018284;start_codon
id_89053355_89053357_1_89053376_r	3	5	GACGAAAATGAGACGACGAA ACGAAAATGAGACGACCGAA CCAGACGAAAATGAGACGAA CGAAAATGAGACGACCCGAA CAGACGAAAATGAGACCGAA	0.634421	0.435472	0.157	1	89053355_89053357	GBP1;NM_002053;stop_codon
id_89063232_89063234_1_89063251_r	3	5	ACCTCTTCTCTTGCAGACAA TCACCTCTTCTCTTGCAGAA ACCTCTTCTCTTGCAGAACA ATTTCACCTCTTCTCTTGCA ACCTCTTCTCTTGCAAGAAA	0.759983	0.481797	0.234172	1	89063232_89063234	GBP1;NM_002053;start_codon
id_89108175_89108177_1_89108164_f	2	4	GACAGGCAAATTTTGCTCCT ACAGGCAAATTTTGCTTCCT CTGGACAGGCAAATTTTGCT GGAGCTGGACAGGCAAATTT	0.597835	0.489792	0.108043	1	89108175_89108177	GBP2;NM_004120;stop_codon
id_89121964_89121966_1_89121990_f	3	5	GTGTTGTTCCCTTGTGTGCA TCTTTTTCCTTGCAACACAA CTTTTTCCTTGCAACAACAA CATCTTTTTCCTTGCAACAA CAGGGTGTTGTTCCCTTGCA	1.31281	0.649613	0.412502	1	89121964_89121966	GBP2;NM_004120;start_codon
id_89171933_89171935_1_89171952_r	3	4	CATTTTTTCCTTGCAGACAG GTTCAGGGCGTTCCTCTGCA GGGCGTTCCTCTGTTCTGCA TTCAGGGCGTTCCTCTTGCA	1.05311	0.578826	0.356927	1	89171933_89171935	GBP7;NM_207398;start_codon
id_89185254_89185256_1_89185285_r	3	3	CTTCCAAGCTACTTGGAGTA TTCCAAGCTACTTGGAAGTA TCCAAGCTACTTGGAAAGTA	0.621097	0.358333	0.204654	1	89185254_89185256	GBP4;NM_052941;stop_codon
id_89198832_89198834_1_89198850_f	3	5	TTGCTCTGTCCTCCTGCGCC CATTGCTCTGTCCTCCTGCC TGCTCTGTCCTCCTGCCGCC CACCCATTGCTCTGTCCTCC TCTCGAGGATCCAGGCAAGG	0.75883	0.521739	0.203196	1	89198832_89198834	GBP4;NM_052941;start_codon
id_89260704_89260706_1_89260715_f	3	5	GCACTTTAGAGTAAAACACA CACTTTAGAGTAAAACCACA TAGCACTTTAGAGTAAAACA ACTTTAGAGTAAAACCCACA AGCACTTTAGAGTAAAAACA	0.679607	0.464182	0.176736	1	89260704_89260706	GBP5;NM_052942;stop_codon
id_89269553_89269555_1_89269587_f	3	4	TTGCCTGCAAGGGAACAGAT TTGCCTGCAAGGGAACAAGA TGCCTGCAAGGGAACAAAGA TTGCCTGCAAGGGATGGGAT	0.579577	0.376149	0.156766	1	89269553_89269555	GBP5;NM_052942;start_codon
id_89368552_89368554_1_89368523_f	2	2	GTAACGTTATTTCTACTGGG ATGTAACGTTATTTCTACTT	0.580197	0.494185	0.0860123	1	89368552_89368554	GBP6;NM_198460;start_codon
id_89385467_89385469_1_89385423_f	2	2	TTAATTGGTCATGGTGTCAA TAATTGGTCATGGTGTTCAA	0.598961	0.45908	0.139881	1	89385467_89385469	GBP6;NM_198460;stop_codon
id_89582651_89582653_1_89582637_f	3	4	CCAGTTTCTGTCCTCCTACA AATCATGACTTTCCCTTGTA ATCATGACTTTCCCTTTGTA TAATCATGACTTTCCCTGTA	0.844136	0.463108	0.266155	1	89582651_89582653	LRRC8B;NM_015350;start_codon
id_89593041_89593043_1_89593064_r	2	3	TTAAAAATGATTTTGAAACA TAAAAATGATTTTGAAAACA TTTAAAAATGATTTTGAACA	0.508845	0.393399	0.115447	1	89593041_89593043	LRRC8B;NM_015350;stop_codon
id_89686474_89686476_1_89686484_r	2	2	AACTGCCGGAATTCTGTCAC AACTGCCGGAATTCTGTTCA	0.410265	0.354501	0.0557643	1	89686474_89686476	LRRC8C;NM_032270;start_codon
id_89714980_89714982_1_89715025_r	2	2	CTAATTATTTATACTGTATT TAATTATTTATACTGTTATT	0.448123	0.37583	0.0722932	1	89714980_89714982	LRRC8C;NM_032270;stop_codon
id_89933069_89933071_1_89933081_r	3	5	TAAGTGATGCAACTTCCGCA AAGTGATGCAACTTCCCGCA TTAAGTGATGCAACTTCGCA CTAGGAATGTTTACCCTTGC AATGTCATTAAGTGATGCAA	0.709669	0.464609	0.202406	1	89933069_89933071	LRRC8D;NM_001134479;start_codon
id_89995258_89995260_1_89995264_f	3	5	AGCCTCTGCCATGGACTTCG GCCTCTGCCATGGACTTTCG GAGGCAGCGCTTACCGTCCA CTCTGCCATGGACTCGAGGA GAGGCAGCGCTTACCGTCCA	0.804857	0.564824	0.216792	1	89995258_89995260	ZNF326;NM_182976;start_codon
id_90005246_90005248_1_90005270_r	2	3	CTTATAGTTGTCTAATTATT TTATAGTTGTCTAATTTATT AATCTTATAGTTGTCTAATT	0.52978	0.441528	0.0882518	1	90005246_90005248	ZNF326;NM_182975;stop_codon
id_90027699_90027701_1_90027691_r	2	4	CCTTATATTTAATTTTCTTC ATACCTTATATTTAATTTTC AATACCTTATATTTAATTTC TAATACCTTATATTTAATTC	0.574329	0.457145	0.117185	1	90027699_90027701	ZNF326;NM_182976;stop_codon
id_90712312_90712314_1_90712274_f	2	2	CCGGGTTGGGCAGGGATATG CGGGTTGGGCAGGGATTATG	0.54946	0.437273	0.112187	1	90712312_90712314	BARHL2;NM_020063;stop_codon
id_90717193_90717195_1_90717186_r	2	2	CATGTAGCAATGACAATGGA TGTAGCAATGACAATTGGAA	0.582098	0.497714	0.0843844	1	90717193_90717195	BARHL2;NM_020063;start_codon
id_91401080_91401082_1_91401053_r	2	4	AAATGATTGCCTGTTTTCTT AAAAACAAATTTTCCAAAAC CAAATTTTCCAAAGAAAAAC AAAACAAATTTTCCAAAAAC	0.460488	0.372413	0.0880746	1	91401080_91401082	HFM1;NM_001017975;start_codon
id_91501717_91501719_1_91501684_r	2	2	GATGCAAAATGCCAGCTAAG GATGCAAAATGCCAGCTTAA	0.506146	0.382444	0.123702	1	91501717_91501719	CDC7;NM_003503;start_codon
id_91524433_91524435_1_91524464_f	2	2	ATTTAATGTTTACTGTTATG TTTAATGTTTACTGTTTATG	0.489523	0.402965	0.0865585	1	91524433_91524435	CDC7;NM_003503;stop_codon
id_91683739_91683741_1_91683748_r	3	4	GCCTTGCTCCAGCAGCAGCA CCTTGCTCCAGCAGCAAGCA CTTGCTCCAGCAGCAAAGCA CACGCCTTGCTCCAGCAGCA	1.26344	0.685508	0.376789	1	91683739_91683741	TGFBR3;NM_003243;stop_codon
id_91861529_91861531_1_91861494_f	2	3	GGCTAAACAGGAGCTCATCA GGCTAAACAGGAGCTCAATC AGTGGCTAAACAGGAGCTCA	0.577051	0.456058	0.120993	1	91861529_91861531	TGFBR3;NM_003243;start_codon
id_91962755_91962757_1_91962797_r	3	5	TTATATATTCTGGTGGAGGA TAGTATTTATATATTCTGGA TATATATTCTGGTGGAAGGA TAGTATTTATATATTCTTGG TATTTATATATTCTGGTGGA	0.785384	0.475986	0.239575	1	91962755_91962757	BRDT;NM_001242807;start_codon
id_91964654_91964656_1_91964678_f	2	3	AAATACAATTAAGAAGCGCT TTAAATACAATTAAGAAGCT AATACAATTAAGAAGCCGCT	0.593892	0.446519	0.147373	1	91964654_91964656	BRDT;NM_001242810;start_codon
id_92014272_92014274_1_92014308_f	3	2	AACCATCAACTTAAAATGAA ACCATCAACTTAAAATTGAA	0.731599	0.523283	0.208316	1	92014272_92014274	BRDT;NM_001242807;stop_codon
id_92030080_92030082_1_92030047_r	2	3	GGGGCCCACTGCCCTTCCTC CGCTCACCCGCTCCCGAGAA CTCGCTCACCCGCTCCCGAA	0.494206	0.352341	0.141865	1	92030080_92030082	EPHX4;NM_173567;start_codon
id_92063284_92063286_1_92063304_f	3	3	TTTTCTTTATCTTCTATGAA TTTCTTTATCTTCTATTGAA TTCTTTATCTTCTATTTGAA	0.947479	0.559003	0.267319	1	92063284_92063286	EPHX4;NM_173567;stop_codon
id_92074533_92074535_1_92074573_r	3	3	AAGATGAAGATGATGATGAA AGATGAAGATGATGATTGAA GATGAAGATGATGATTTGAA	0.812829	0.505648	0.219669	1	92074533_92074535	SETSIP;NM_001287737;stop_codon
id_92075439_92075441_1_92075412_r	3	3	CTTGGACTTCCCTAACAGCA TTGGACTTCCCTAACAAGCA TGGACTTCCCTAACAAAGCA	0.792318	0.511707	0.210599	1	92075439_92075441	SETSIP;NM_001287737;start_codon
id_92080572_92080574_1_92080581_f	3	3	GTGAGACATGGCTCGCTGTG TGAGACATGGCTCGCTTGTG GAGACATGGCTCGCTTTGTG	1.0129	0.666466	0.254348	1	92080572_92080574	BTBD8;NM_183242;start_codon
id_92167857_92167859_1_92167874_r	2	2	TAAAATTGTGTCCAACAGAT AAAATTGTGTCCAACAAGAT	0.482024	0.374054	0.107971	1	92167857_92167859	KIAA1107;NM_015237;start_codon
id_92184328_92184330_1_92184287_f	2	3	TCTGAAGATTGTTCGCCTCA CTGAAGATTGTTCGCCCTCA TTTCCTCTGAAGATTGTTCA	0.50914	0.374876	0.134264	1	92184328_92184330	KIAA1107;NM_015237;stop_codon
id_92231421_92231423_1_92231415_r	3	5	CACTTTCAGCCATCTGTCTG ACTTTCAGCCATCTGTTCTG AAGCTAGGTTGATCCACAGA CTTTCAGCCATCTGTTTCTG AGCTAGGTTGATCCACCAGA	0.796646	0.599894	0.161813	1	92231421_92231423	C1orf146;NM_001012425;start_codon
id_92246530_92246532_1_92246543_r	3	5	CTACCTCTGAAGAAAATATT TACCTCTGAAGAAAATTATT AGTCTACCTCTGAAGAAAAT ACCTCTGAAGAAAATTTATT GTCTACCTCTGAAGAAAATT	0.773941	0.537349	0.201895	1	92246530_92246532	GLMN;NM_053274;stop_codon
id_92299074_92299076_1_92299126_r	3	4	GCGGCTTTTCGAGAGCAGCG CGGCTTTTCGAGAGCAAGCG GGCTTTTCGAGAGCAAAGCG CCTGCGGCTTTTCGAGAGCG	1.13109	0.611028	0.353784	1	92299074_92299076	RPAP2;NM_024813;start_codon
id_92380872_92380873_1_92380868_f	2	2	GAACCAGCTGTTTACCAGAG AACCAGCTGTTTACCAAGAG	0.541972	0.411656	0.130315	1	92380872_92380873	RPAP2;NM_024813;stop_codon
id_92476029_92476031_1_92476043_r	3	3	AGGCACCGGGAGACGCAGCA GGCACCGGGAGACGCAAGCA GCACCGGGAGACGCAAAGCA	0.961626	0.57139	0.320402	1	92476029_92476031	GFI1;NM_001127215;stop_codon
id_92483485_92483487_1_92483478_f	3	3	CTTTTGACGAGAAATGAGCG TTTTGACGAGAAATGAAGCG TTTGACGAGAAATGAAAGCG	0.744758	0.42973	0.213763	1	92483485_92483487	GFI1;NM_001127215;start_codon
id_92513656_92513658_1_92513685_f	3	5	GAATACGACTCTCTTCTTCT GTTGAATACGACTCTCTTCT TGGTTGAATACGACTCTCTC ACGACTCTCTTCTTTCTCGG ACGACTCTCTTCTTTCTTCG	0.741649	0.488904	0.226907	1	92513656_92513658	EVI5;NM_001308248;stop_codon
id_92792392_92792394_1_92792415_f	3	5	AGCAGAGAAGACAGAGAGAC TAAGCAGAGAAGACAGAGAC GCAGAGAAGACAGAGAAGAC CCATGATAAGCAGAGAAGAC CAGAGAAGACAGAGAAAGAC	0.639039	0.442181	0.18176	1	92792392_92792394	EVI5;NM_001308248;start_codon
id_92832115_92832117_1_92832061_f	3	5	TCCCACCCCCTAGCGCCGCT CCCACCCCCTAGCGCCCGCT GACCTGCAGGCCCAGCTAGG TTTTCCCACCCCCTAGCGCT CCCACCCCCTAGCGCCCCGC	0.898746	0.609442	0.269832	1	92832115_92832117	RPL5;NM_000969;start_codon
id_92833020_92833022_1_92833038_r	2	2	TTTCCATATTTGTTTCTTCA TTCCATATTTGTTTCTTTCA	0.707665	0.61129	0.0963745	1	92833020_92833022	FAM69A;NM_001252273;stop_codon
id_92841863_92841865_1_92841836_r	3	5	CAGCCCGCTCCTGAGCTCTG AGCCCGCTCCTGAGCTTCTG AAAAGAAGGCAAGCTTCCTC AAGGCAAGCTTCCTCAGCTC GCCCGCTCCTGAGCTTTCTG	0.775509	0.539619	0.187049	1	92841863_92841865	RPL5;NM_000969;stop_codon
id_92961427_92961429_1_92961454_r	3	3	GTCCGCCTCTGACTGCAGCG TCCGCCTCTGACTGCAAGCG CCGCCTCTGACTGCAAAGCG	1.07894	0.644029	0.287934	1	92961427_92961429	FAM69A;NM_001252270;start_codon
id_93079527_93079529_1_93079544_r	2	4	AAGAGTCGGTTCCCAGGCCA TCCGGAAGAGTCGGTTCCCA CTCCGGAAGAGTCGGTTCCA ACCGAATGAGGTGAGAGACC	0.56487	0.451841	0.113029	1	93079527_93079529	MTF2;NM_001164392;start_codon
id_93114708_93114710_1_93114752_r	2	3	GTCACATATAACCATTTCAT GAGTATTCAGAAGCTCCCAA AGTATTCAGAAGCTCCCAAA	0.500086	0.395069	0.105016	1	93114708_93114710	MTF2;NM_001164391;start_codon
id_93137025_93137027_1_93137027_r	2	2	TAATGTTCAGTCCTACAGTC GCAACTGCATCCTGACTTGT	0.485318	0.370301	0.115017	1	93137025_93137027	MTF2;NM_001164391;stop_codon
id_93154670_93154672_1_93154689_r	2	2	AGAGTCTGTTTGAAGATAAG GAGTCTGTTTGAAGATTAAG	0.509902	0.404103	0.105799	1	93154670_93154672	TMED5;NM_016040;stop_codon
id_93154827_93154829_1_93154852_r	3	5	AAGTCCAGACTAAGCAAAAG AGCATCAAGTCCAGACTAAG TCAAGTCCAGACTAAGCAAG GCATCAAGTCCAGACTTAAG AGCATCAAGTCCAGACTAAG	0.617452	0.413471	0.167839	1	93154827_93154829	TMED5;NM_001167830;stop_codon
id_93180240_93180242_1_93180246_f	3	5	TCTTGTCGCCCATCCCTGCT TTGTCGCCCATCCCTTGCTG CAGATCTTGTCGCCCATCCC TTCAGCCCGGGATCGCCCCA GATCTTGTCGCCCATCCCTG	0.97059	0.655261	0.240147	1	93180240_93180242	TMED5;NM_001167830;start_codon
id_93346646_93346648_1_93346688_r	2	2	TTTTATTGATAGCAGCTCTG TTTTATTGATAGCAGCTTCT	0.627116	0.48774	0.139376	1	93346646_93346648	DR1;NM_001938;start_codon
id_93360637_93360639_1_93360685_r	3	4	TTCACTGTTTTTGTTGTGCA TTCACTGTTTTTGTTGTTGC CACTGTTTTTGTTGTTTGCA TCTTTCACTGTTTTTGTTGC	1.00544	0.677435	0.220541	1	93360637_93360639	DR1;NM_001938;stop_codon
id_93448282_93448284_1_93448281_r	2	2	CTCCGTGCCCCAGCTCATGG AGCTCCGTGCCCCAGCTCAA	0.512033	0.365505	0.146529	1	93448282_93448284	FNBP1L;NM_017737;start_codon
id_93551123_93551125_1_93551142_r	3	4	CTATGTCACACATGGCACAA TATGTCACACATGGCAACAA TCACACATGGCAAAGGTGCC ATGTCACACATGGCAAACAA	0.792381	0.545362	0.171041	1	93551123_93551125	FNBP1L;NM_001024948;stop_codon
id_93552414_93552416_1_93552398_r	3	5	TCAGGAACCTGCAGTCCAGG GTTCTTTTCTTTTTCCTCCT CTCTTCAGGAACCTGCAGTC CCTCTTCAGGAACCTGCAGG TCTTTTTCCTCCTGACTTGC	0.592864	0.401994	0.171665	1	93552414_93552416	FNBP1L;NM_017737;stop_codon
id_93584076_93584078_1_93584090_f	3	5	TGCATGTGATCCAGGCAGGC AGAGTGGTAGCCAGCCCGCC TGCATGTGATCCAGGCAAGG GAAAAGAGTGGTAGCCAGCC AGAGTGGTAGCCAGCCCGCC	0.942099	0.576233	0.299737	1	93584076_93584078	BCAR3;NM_001308251;start_codon
id_93613928_93613930_1_93613895_f	2	2	AGCAGCACAGAGCTGCTGAG CAGCACAGAGCTGCTTGAGA	0.68455	0.607591	0.0769592	1	93613928_93613930	BCAR3;NM_001261410;start_codon
id_93674928_93674930_1_93674941_f	3	5	AGCCATAATTCTCAACTCTA AGCCATAATTCTCAACTAAG CATAATTCTCAACTTCTAAG AGCCATAATTCTCAACTTAA ATAATTCTCAACTTCTTAAG	0.907493	0.573426	0.262756	1	93674928_93674930	BCAR3;NM_001261409;start_codon
id_93869851_93869853_1_93869809_f	2	2	CGTCTTTAATAAGTAAATAA GTCTTTAATAAGTAAAATAA	0.51199	0.435144	0.0768454	1	93869851_93869853	DNTTIP2;NM_014597;stop_codon
id_93879146_93879148_1_93879129_r	2	2	TGGTGGTTACCAGATCTGCA GTGGTTACCAGATCTTGCAC	0.687945	0.611915	0.0760295	1	93879146_93879148	DNTTIP2;NM_014597;start_codon
id_93888990_93888992_1_93889002_r	3	4	CATTTTACAAGCTAAAAGAA TTTTACAAGCTAAAAAGAAG ACATTTTACAAGCTAAAAAG TACATTTTACAAGCTAAAAG	0.600116	0.385451	0.161865	1	93888990_93888992	GCLM;NM_001308253;stop_codon
id_93909161_93909163_1_93909108_f	3	4	GTTCCCCGTCTGCAGGTGCA TTCCCCGTCTGCAGGTTGCA TCCCCGTCTGCAGGTTTGCA CAGCAGGTTCCCCGTCTGCA	1.09478	0.592455	0.328261	1	93909161_93909163	GCLM;NM_001308253;start_codon
id_93993237_93993239_1_93993207_r	3	3	GCTCGTTCCTGCAGCCAGAA CTCGTTCCTGCAGCCAAGAA TCGTTCCTGCAGCCAAAGAA	0.818086	0.51858	0.207185	1	93993237_93993239	ABCA4;NM_000350;stop_codon
id_94121043_94121045_1_94121092_r	3	5	TTTATGTCCTTTGCTGTCTG ATGTCCTTTGCTGTTCTGAG GCGTTTATGTCCTTTGCTGA ATGTCCTTTGCTGTTCTTGA CGGCGTTTATGTCCTTTGAG	0.916457	0.556104	0.281087	1	94121043_94121045	ABCA4;NM_000350;start_codon
id_94173869_94173871_1_94173893_f	2	3	ATTGTGGAATTTCACCTTCG AACAGTTTGAAGACCTCGAA GCAACAGTTTGAAGACCTCG	0.594846	0.495172	0.0996746	1	94173869_94173871	ARHGAP29;NM_004815;stop_codon
id_94231609_94231611_1_94231616_r	3	3	TTTTCTGACTGTTACATGAA TTTCTGACTGTTACATTGAA TTCTGACTGTTACATTTGAA	0.866276	0.493903	0.257319	1	94231609_94231611	ARHGAP29;NM_004815;start_codon
id_94418479_94418481_1_94418522_f	3	4	GCGCGAAACTCCTCGCTGGC AACGCGGCACCAGCCAAGCG ACGCGGCACCAGCCAAAGCG GCAGGAACGCGGCACCAGCG	0.923281	0.51011	0.276844	1	94418479_94418481	ABCD3;NM_002858;start_codon
id_94478548_94478550_1_94478602_r	3	5	TCTCAGCCTCCCAAAGTGCT TCTCAGCCTCCCAAAGTTGC CATCTCAGCCTCCCAAAGCT ATCTCAGCCTCCCAAATGCT CTGTAATCCCAGCTTTTGGG	0.714309	0.516164	0.170381	1	94478548_94478550	ABCD3;NM_001122674;stop_codon
id_94517127_94517129_1_94517116_f	3	5	ACAGAAGATACAGTTGAGTT CAGAAGATACAGTTGAAGTT AGATAACAGAAGATACAGTT GATAACAGAAGATACAAGTT AGAAGATACAGTTGAAAGTT	0.725428	0.473183	0.199524	1	94517127_94517129	ABCD3;NM_002858;stop_codon
id_94530460_94530462_1_94530473_f	3	3	CCTTTATGAAACATTCAGTG CTTTATGAAACATTCAAGTG TTTATGAAACATTCAAAGTG	0.958794	0.59832	0.254018	1	94530460_94530462	F3;NM_001993;stop_codon
id_94530471_94530473_1_94530473_f	3	3	CCTTTATGAAACATTCAGTG CTTTATGAAACATTCAAGTG TTTATGAAACATTCAAAGTG	0.958794	0.59832	0.254018	1	94530471_94530473	F3;NM_001178096;stop_codon
id_94541634_94541636_1_94541659_f	2	4	CAGTTGGCGGCGAGATCGAG AGTTGGCGGCGAGATCCGAG GTCTACCAGTTGGCGGCGAG CTACCAGTTGGCGGCGAGAG	0.518742	0.383849	0.134893	1	94541634_94541636	F3;NM_001178096;start_codon
id_94820452_94820454_1_94820442_r	3	5	GCAGTGCATCGTGCGCTCGC CAGTGCATCGTGCGCTTCGC AGTGCATCGTGCGCCGGCGG AGTGCATCGTGCGCTTTCGC AGTGCATCGTGCGCCGGCGG	0.739799	0.537703	0.160259	1	94820452_94820454	SLC44A3;NM_001114106;start_codon
id_94824502_94824504_1_94824542_f	3	5	GCCGCGGGAAGACTCCTCTT GAGCCGCGGGAAGACTCCTT CCGCGGGAAGACTCCTTCTT GGAGCCGCGGGAAGACTCTT GAGCCGCGGGAAGACTCCTT	0.807299	0.554785	0.194184	1	94824502_94824504	SLC44A3;NM_152369;start_codon
id_94894920_94894922_1_94894913_r	3	5	AATGGGTATCTATCTCACAA ATGGGTATCTATCTCAACAA TAAATGGGTATCTATCTCAA TAAATGGGTATCTATCTCAA AAATGGGTATCTATCTTCAA	0.829326	0.57254	0.215083	1	94894920_94894922	SLC44A3;NM_152369;stop_codon
id_94897742_94897744_1_94897733_f	3	3	AATACTGAGCTCCTTCTGTG ATACTGAGCTCCTTCTTGTG TACTGAGCTCCTTCTTTGTG	0.870986	0.556616	0.221039	1	94897742_94897744	CNN3;NM_001839;stop_codon
id_94903456_94903458_1_94903434_r	3	4	ATTGGCCCCAACTTCCAGCT GCCATCCTTTAAGCCCAGCT CCATCCTTTAAGCCCAAGCT GCCCCAACTTCCAAGCTTAA	0.662374	0.370848	0.201856	1	94903456_94903458	CNN3;NM_001286056;start_codon
id_94926892_94926894_1_94926879_r	3	5	ACCATGACCCACTTCAACAA ATAGGAAGGGCCCTTGAAGT ACCATGACCCACTTCAAACA CCATAGGAAGGGCCCTTGAG CATGACCCACTTCAAAACAA	0.74769	0.531845	0.159403	1	94926892_94926894	CNN3;NM_001839;start_codon
id_94983296_94983298_1_94983252_r	3	5	TGTGTATCTGCCCTTCTCCT TCTGTGTATCTGCCCTTCTT CCTAGTATCCCAAGGAAGAA CTTTATTCCTAGTATCCCAA CTTTATTCCTAGTATCCCAA	0.851314	0.550241	0.258108	1	94983296_94983298	ALG14;NM_001305242;stop_codon
[truncated: 40,788 more rows]
