# Supplementary material for: Recursive Editing improves homology-directed repair through retargeting of undesired outcomes
Source: Nat Commun. 2022 Aug 5;13:4550. doi: 10.1038/s41467-022-31944-7 (PMC9356142; doi:10.1038/s41467-022-31944-7)
Supplement: Supplementary file 5 — Supplementary Data 3 [file 41467_2022_31944_MOESM5_ESM.xlsx]

## Sheet: Data 3 REtarget ClinVar
ID (ClinVar ID / chr / DSB site / strand)	# of levels	# of gRNAs	gRNA sequences	Total REtarget score	Level A REtarget score	Levels A+B REtarget score	Chromosome	ClinVar ID	Cut position	ClinVar position	DSB distance from variation	WT base(s)	Variant base(s)	Mutation type
id950448_1_943953_r	3	4	GCTGCAGTGGCAGAGCCACG GCTGCAGTGGCAGAGCCCAC GTGGCTGCAGTGGCAGAGCA TGGCTGCAGTGGCAGAAGCA	0.639787	0.442138	0.609027	1	950448	943953	943995	42	C	T	ts
id1028857_1_1014009_f	3	4	CTGACGGTGAAGATGCTGGC CTGACGGTGAAGATGCTTGG GACGGTGAAGATGCTTTGGC GACCTGACGGTGAAGATGGC	0.740243	0.489344	0.694684	1	1028857	1014009	1013983	-26	G	A	ts
id183381_1_1014183_r	3	4	ACCAGCAGGACCGTGCTGCC ACCAGCAGGACCGTGCTTGC ACCACCAGCAGGACCGTGCC GCCTGGGCCCCGGCAAAGCA	0.906576	0.494217	0.751562	1	183381	1014183	1014143	-40	C	T	ts
id161455_1_1014313_f	3	5	ACCTGAAGCAGCAAGTGAGC GCCCACCTGAAGCAGCAAGC CGTGGCCCACCTGAAGCAGC CGTGGCCCACCTGAAGCAGC CCCACCTGAAGCAGCAAAGC	0.840874	0.513897	0.769051	1	161455	1014313	1014316	3	C	CG	ins
id161454_1_1014313_f	3	5	ACCTGAAGCAGCAAGTGAGC GCCCACCTGAAGCAGCAAGC CGTGGCCCACCTGAAGCAGC CGTGGCCCACCTGAAGCAGC CCCACCTGAAGCAGCAAAGC	0.840874	0.513897	0.769051	1	161454	1014313	1014359	46	G	T	tv
id243037_1_1022301_r	3	5	ACCTGGTTGTCACAGATGAG CCTGGTTGTCACAGATTGAG GACACCTGGTTGTCACAGAG GACACCTGGTTGTCACAGAG CCTGGTTGTCACAGATTTGA	1.04515	0.640868	0.984345	1	243037	1022301	1022313	12	A	T	tv
id1072755_1_1040664_r	3	5	ACAGCATTCCCCGGCACGCT CTCCCCTACCCGCCCCAGCC CAGCATTCCCCGGCACCGCT TCCCCTACCCGCCCCAAGCC TACCCGCCCCAGCGGGTGCC	0.680749	0.423895	0.624041	1	1072755	1040664	1040694	30	G	GC	ins
id970311_1_1040779_f	3	4	AGCGTGGTGGCGCCTGTGTG GCGTGGTGGCGCCTGTTGTG GGCGTCCGACCCACACAAAC CCAGCGTGGTGGCGCCTGTG	0.77121	0.46746	0.691443	1	970311	1040779	1040819	40	G	GC	ins
id654128_1_1041360_r	3	3	CTTGAAGACATTCTCCTGGC CTTGAAGACATTCTCCTTGG TTCTTGAAGACATTCTCCTT	0.648381	0.424471	0.621357	1	654128	1041360	1041338	-22	TCCTGCGCCGCG	T	del
id574478_1_1041394_r	3	5	CGCCGCCGCGCTCACCACAA GCCGCCGCGCTCACCAACAA GCCCGCCGCCGCGCTCACCA CCCGCCGCCGCGCTCAACCA TCAAGAAGTTCGACGGCCCT	0.732046	0.468743	0.674363	1	574478	1041394	1041354	-40	CGCCCGCCAGGAGAATGTCTTCAAGAAGTTCGACG	C	del
id654968_1_1041594_f	3	5	CCGGCAGGCGCCAGTGTGTG CGGCAGGCGCCAGTGTTGTG CTGCCCGGCAGGCGCCAGTG GGCAGGCGCCAGTGTTTGTG CTGCCCGGCAGGCGCCAGTG	1.15091	0.634094	0.980376	1	654968	1041594	1041559	-35	G	GGCCC	ins
id126556_1_1041594_f	3	5	CCGGCAGGCGCCAGTGTGTG CGGCAGGCGCCAGTGTTGTG CTGCCCGGCAGGCGCCAGTG GGCAGGCGCCAGTGTTTGTG CTGCCCGGCAGGCGCCAGTG	1.15091	0.634094	0.980376	1	126556	1041594	1041582	-12	C	T	ts
id644955_1_1042016_r	3	4	ACGCGGTCGCAGGAGCAGCG ACGCGGTCGCAGGAGCAAGC GCGGTCGCAGGAGCAAAGCG GTGACGCGGTCGCAGGAGCG	1.0603	0.653049	0.944986	1	644955	1042016	1042053	37	C	G	tv
id243038_1_1042160_r	3	5	ACCCCGGGGCGCTCACCACA CCCGGGGCGCTCACCCACAC ACCCCGGGGCGCTCACACAC CTCCACCCCGGGGCGCTCAC ACCCCGGGGCGCTCACCCAC	0.689884	0.46912	0.671748	1	243038	1042160	1042136	-24	T	TC	ins
id1284256_1_1043165_f	3	4	CTGGAAGAGGGACTGCTGCG TGGAAGAGGGACTGCTTGCG AAGAGGGACTGCTTTGCGTG CCTGGAAGAGGGACTGCGTG	1.07622	0.656005	0.992811	1	1284256	1043165	1043197	32	G	C	tv
id1076092_1_1044105_r	3	4	CGGAACCGCACTCGGCTGCG CGGAACCGCACTCGGCTTGC GGAACCGCACTCGGCTTTGC CTCCGGAACCGCACTCGGCG	1.01635	0.712261	0.9761	1	1076092	1044105	1044111	6	G	T	tv
id950399_1_1045438_f	3	3	GCTCCTGCCGCCCAGGTGTG ACCTGAGGCCCCCCACAACC TCCTGCCGCCCAGGTTTGTG	0.748225	0.519946	0.707302	1	950399	1045438	1045487	49	C	T	ts
id956674_1_1046449_f	3	5	CCGTGACTGTGACCACCCCA CTCCGTGACTGTGACCACCA CTCCGTGACTGTGACCACCC TGCCTCCGTGACTGTGACCA CTCCGTGACTGTGACCAACC	0.76826	0.517853	0.727332	1	956674	1046449	1046480	31	G	GC	ins
id1070058_1_1047829_r	2	2	AGGACCGGCGCCTGGACACC GCTCCGGCAGATCCAGGTCC	0.558579	0.481033	0.558579	1	1070058	1047829	1047868	39	C	T	ts
id1071394_1_1048213_f	3	4	ACTGCCCCCAGCCGTGTGCC GGGCCGACGTCCGGGCAACA TGCCCCCAGCCGTGTTTGCC CCCCACCACTGCCCCCAGCC	0.700778	0.455544	0.644142	1	1071394	1048213	1048232	19	G	GGCCCCCC	ins
id1284257_1_1050458_r	3	5	GGCCGCTGGGGCCTCGTGCC GCCGCTGGGGCCTCGTTGCC AGCAGGAGGCCGCTGGGGCC GGTCGTGTTCCTGGCAAACG AGCAGGAGGCCGCTGGGGCC	0.667758	0.456273	0.628103	1	1284257	1050458	1050449	-9	G	A	ts
id243039_1_1050458_r	3	5	GGCCGCTGGGGCCTCGTGCC GCCGCTGGGGCCTCGTTGCC AGCAGGAGGCCGCTGGGGCC GGTCGTGTTCCTGGCAAACG AGCAGGAGGCCGCTGGGGCC	0.667758	0.456273	0.628103	1	243039	1050458	1050473	15	G	A	ts
id18241_1_1050572_f	2	3	CCGCTACGACCTGGGCAAGG CGCTACGACCTGGGCAAAGG CCACCTGATGACCGCTGCCC	0.507234	0.404846	0.507234	1	18241	1050572	1050575	3	G	C	tv
id126555_1_1050727_f	3	5	GCCCCTCCTCACCAGGAGCA CCCCTCCTCACCAGGAAGCA CACGCTGCCCCTCCTCACCA CCCTCCTCACCAGGAAAGCA CACGCTGCCCCTCCTCACCA	0.758806	0.46227	0.68473	1	126555	1050727	1050763	36	G	T	tv
id96692_1_1213729_f	3	5	TTGTAGAAGCCCGGCCCGCA CACGGTGTGCCGTCCGTGCG CACGGTGTGCCGTCCGTGCC ACGGTGTGCCGTCCGTTGCG CACGGTGTGCCGTCCGTTGC	0.695707	0.371176	0.602142	1	96692	1213729	1213738	9	G	A	ts
id60484_1_1232281_r	2	2	CGCCCGCCGCAGCAGCTTCA GCCCGCCGCAGCAGCTTTCA	0.414951	0.36966	0.414951	1	60484	1232281	1232279	-2	A	G	ts
id60493_1_1232281_r	2	2	CGCCCGCCGCAGCAGCTTCA GCCCGCCGCAGCAGCTTTCA	0.414951	0.36966	0.414951	1	60493	1232281	1232294	13	C	T	ts
id60488_1_1232456_r	3	3	CGCTGGCCACCAGCACTGCC GCCACCAGCACTTGCCAGGA GCGCGCGCCGCCGCCTTCCT	0.934393	0.602592	0.823946	1	60488	1232456	1232471	15	A	G	ts
id60489_1_1232456_r	3	3	CGCTGGCCACCAGCACTGCC GCCACCAGCACTTGCCAGGA GCGCGCGCCGCCGCCTTCCT	0.934393	0.602592	0.823946	1	60489	1232456	1232478	22	C	T	ts
id996068_1_1232450_f	2	4	CGCGCGCGCCGCCGCCTTCC TGGCCACCAGCACTGCCAGG GCGCGCGCCGCCGCCTTTCC TGGCCACCAGCACTGCCAGG	0.613559	0.484856	0.613559	1	996068	1232450	1232504	54	AT	A	del
id60497_1_1232605_r	2	2	CCGCGCCTGCTCCCGCTCCA GAGCGGCGCGCCCTGGAAGC	0.53862	0.435849	0.53862	1	60497	1232605	1232594	-11	CGGCGCGCCCTGGAGCGGGAGCA	C	del
id60490_1_1232650_r	3	4	TTCGTAGGCGTCGCGCAGCG TCGTAGGCGTCGCGCAAGCG CGTAGGCGTCGCGCAAAGCG GGTTTTCGTAGGCGTCGCGC	1.23851	0.683797	1.0576	1	60490	1232650	1232630	-20	GA	G	del
id60494_1_1232650_r	3	4	TTCGTAGGCGTCGCGCAGCG TCGTAGGCGTCGCGCAAGCG CGTAGGCGTCGCGCAAAGCG GGTTTTCGTAGGCGTCGCGC	1.23851	0.683797	1.0576	1	60494	1232650	1232684	34	GTGCTGGCCA	G	del
id60486_1_1232702_f	3	5	GCTGGCCATGCTGGCCTGGC GCCACGTGCTCGTCCAGCCA GGCCACGTGCTCGTCCAGCA GCCAAGGTGCTGGCCATGCT GAAGGCCACGTGCTCGTCCA	0.751525	0.505886	0.683245	1	60486	1232702	1232744	42	G	A	ts
id869983_1_1232702_f	3	5	GCTGGCCATGCTGGCCTGGC GCCACGTGCTCGTCCAGCCA GGCCACGTGCTCGTCCAGCA GCCAAGGTGCTGGCCATGCT GAAGGCCACGTGCTCGTCCA	0.751525	0.505886	0.683245	1	869983	1232702	1232754	52	C	A	tv
id624636_1_1232785_r	2	2	GGGCTCGCGGGCGCGCAGCT GGCTCGCGGGCGCGCAAGCT	0.522132	0.438083	0.522132	1	624636	1232785	1232823	38	A	G	ts
id522415_1_1232822_f	2	2	GCGCCGCCGCCGCCTCTACT CGAGAAGAAGCCCCAGTAAG	0.507166	0.387229	0.507166	1	522415	1232822	1232834	12	T	C	ts
id60492_1_1232822_f	2	2	GCGCCGCCGCCGCCTCTACT CGAGAAGAAGCCCCAGTAAG	0.507166	0.387229	0.507166	1	60492	1232822	1232859	37	CG	C	del
id869985_1_1232916_f	3	5	TACTACCTGCCCTACGCGCT ACTACCTGCCCTACGCTGGG ACCTGCCCTACGCCGCTGGG GTAGCCGCCGCCCAAGCGTA GCCCTACGCCGCTTGGGCGG	0.626722	0.381363	0.579496	1	869985	1232916	1232896	-20	C	G	tv
id60495_1_1232916_f	3	5	TACTACCTGCCCTACGCGCT ACTACCTGCCCTACGCTGGG ACCTGCCCTACGCCGCTGGG GTAGCCGCCGCCCAAGCGTA GCCCTACGCCGCTTGGGCGG	0.626722	0.381363	0.579496	1	60495	1232916	1232897	-19	G	C	tv
id60496_1_1232916_f	3	5	TACTACCTGCCCTACGCGCT ACTACCTGCCCTACGCTGGG ACCTGCCCTACGCCGCTGGG GTAGCCGCCGCCCAAGCGTA GCCCTACGCCGCTTGGGCGG	0.626722	0.381363	0.579496	1	60496	1232916	1232927	11	G	A	ts
id996067_1_1233060_r	3	3	CGGTATTCGGTGTCGAAGCG GGTATTCGGTGTCGAAAGCG GTATTCGGTGTCGAAAAGCG	0.719412	0.481458	0.647819	1	996067	1233060	1233044	-16	C	T	ts
id60487_1_1233231_r	2	3	CTCTGGCAGCACTGCGAGGG TCTGGCAGCACTGCGAAGGG TCCCTTCTCTGGCAGCACTG	0.596134	0.462229	0.596134	1	60487	1233231	1233177	-54	G	C	tv
id60491_1_1233248_f	3	5	CTCGCAGTGCTGCCAGAGAA GGGGATGCCCTCCCTTCTTC CCCTCGCAGTGCTGCCAGAA CCCTCGCAGTGCTGCCAGAA CCCTCGCAGTGCTGCCAGAA	0.756452	0.4786	0.688523	1	60491	1233248	1233203	-45	T	A	tv
id208047_1_1338038_f	3	5	CCGGGTCCTGGTAGGCAGGC CCGGGTCCTGGTAGGCAAGG CACCCTGCTTCCCGCCTACC GGGTCCTGGTAGGCAAAGGC CACCCTGCTTCCCGCCTACC	0.593292	0.397423	0.554525	1	208047	1338038	1338000	-38	CT	C	del
id981467_1_1338038_f	3	5	CCGGGTCCTGGTAGGCAGGC CCGGGTCCTGGTAGGCAAGG CACCCTGCTTCCCGCCTACC GGGTCCTGGTAGGCAAAGGC CACCCTGCTTCCCGCCTACC	0.593292	0.397423	0.554525	1	981467	1338038	1338023	-15	CG	C	del
id208050_1_1338038_f	3	5	CCGGGTCCTGGTAGGCAGGC CCGGGTCCTGGTAGGCAAGG CACCCTGCTTCCCGCCTACC GGGTCCTGGTAGGCAAAGGC CACCCTGCTTCCCGCCTACC	0.593292	0.397423	0.554525	1	208050	1338038	1338033	-5	TAGGCAGG	C	del
id208043_1_1338038_f	3	5	CCGGGTCCTGGTAGGCAGGC CCGGGTCCTGGTAGGCAAGG CACCCTGCTTCCCGCCTACC GGGTCCTGGTAGGCAAAGGC CACCCTGCTTCCCGCCTACC	0.593292	0.397423	0.554525	1	208043	1338038	1338045	7	AA	G	del
id208049_1_1338096_f	3	5	GCCCTGACCCAGAGGCCAGG GCCCCACCCGGCTGCCCCCT GCCCTGACCCAGAGGCAGCC GGGTAGCCCTGACCCAGAGG CCCTGACCCAGAGGCAAGCC	0.61237	0.420448	0.595791	1	208049	1338096	1338053	-43	TG	T	del
id984981_1_1338096_f	3	5	GCCCTGACCCAGAGGCCAGG GCCCCACCCGGCTGCCCCCT GCCCTGACCCAGAGGCAGCC GGGTAGCCCTGACCCAGAGG CCCTGACCCAGAGGCAAGCC	0.61237	0.420448	0.595791	1	984981	1338096	1338059	-37	TC	T	del
id208048_1_1338096_f	3	5	GCCCTGACCCAGAGGCCAGG GCCCCACCCGGCTGCCCCCT GCCCTGACCCAGAGGCAGCC GGGTAGCCCTGACCCAGAGG CCCTGACCCAGAGGCAAGCC	0.61237	0.420448	0.595791	1	208048	1338096	1338086	-10	AC	A	del
id219223_1_1338096_f	3	5	GCCCTGACCCAGAGGCCAGG GCCCCACCCGGCTGCCCCCT GCCCTGACCCAGAGGCAGCC GGGTAGCCCTGACCCAGAGG CCCTGACCCAGAGGCAAGCC	0.61237	0.420448	0.595791	1	219223	1338096	1338092	-4	AG	A	del
id208044_1_1338096_f	3	5	GCCCTGACCCAGAGGCCAGG GCCCCACCCGGCTGCCCCCT GCCCTGACCCAGAGGCAGCC GGGTAGCCCTGACCCAGAGG CCCTGACCCAGAGGCAAGCC	0.61237	0.420448	0.595791	1	208044	1338096	1338098	2	GGGGGCAGCCGGGT	G	del
id208046_1_1338096_f	3	5	GCCCTGACCCAGAGGCCAGG GCCCCACCCGGCTGCCCCCT GCCCTGACCCAGAGGCAGCC GGGTAGCCCTGACCCAGAGG CCCTGACCCAGAGGCAAGCC	0.61237	0.420448	0.595791	1	208046	1338096	1338107	11	CG	C	del
id520999_1_1338096_f	3	5	GCCCTGACCCAGAGGCCAGG GCCCCACCCGGCTGCCCCCT GCCCTGACCCAGAGGCAGCC GGGTAGCCCTGACCCAGAGG CCCTGACCCAGAGGCAAGCC	0.61237	0.420448	0.595791	1	520999	1338096	1338111	15	TG	T	del
id807594_1_1338168_f	3	5	GGAGCCACTGTTGAGGTTCA AGCCACTGTTGAGGTCAGGG GGAGCCACTGTTGAGGTTTC CCCACTGGAGCCACTGTTGA GGAGCCACTGTTGAGGTCAA	0.74152	0.519389	0.705535	1	807594	1338168	1338143	-25	AG	A	del
id828051_1_1516002_r	3	5	TGGCATAACCTGCAGACGCA GGCATAACCTGCAGACCGCA CGTCCTTGGCATAACCTGCA CTGCCCTCCGTGTCCTTGCA CCTGCCCTCCGTGTCCTTGC	0.864901	0.494388	0.773813	1	828051	1516002	1516036	34	T	G	tv
id828050_1_1518965_r	3	2	CATGGCTTCCTGCTTCTGCA ATGGCTTCCTGCTTCTTGCA	0.900986	0.637314	0.900986	1	828050	1518965	1518966	1	C	T	ts
id637018_1_1525247_r	2	2	CCGCTTCATCCACAAAGAGC CGCTTCATCCACAAAGCAGG	0.615678	0.489956	0.615678	1	637018	1525247	1525242	-5	T	G	tv
id161196_1_1535354_r	3	5	CGCGGCACCTGTGAGCCGCA GCGGCACCTGTGAGCCCGCA CGGTAAGTCCCCGTGCTCAC CCCCGGTAAGTCCCCGTGCG CGGTAAGTCCCCGTGCTCAC	0.879702	0.5373	0.773963	1	161196	1535354	1535370	16	G	A	ts
id161193_1_1535354_r	3	5	CGCGGCACCTGTGAGCCGCA GCGGCACCTGTGAGCCCGCA CGGTAAGTCCCCGTGCTCAC CCCCGGTAAGTCCCCGTGCG CGGTAAGTCCCCGTGCTCAC	0.879702	0.5373	0.773963	1	161193	1535354	1535392	38	G	C	tv
id161194_1_1535644_r	3	4	CAGCTGGTTCCTGGTGTGGA GGTTCCTGGTGTTGGATGGA GTTCCTGGTGTTGGATTGGA AGCTGGTTCCTGGTGTTGGA	0.75498	0.465988	0.670894	1	161194	1535644	1535616	-28	G	A	ts
id161195_1_1535705_f	3	4	CATGAGGTCGATCTCCTGCT ACGGACAGTGTGACCAAGCA TGAGGTCGATCTCCTTGCTT GACGGACAGTGTGACCAGCA	0.760486	0.447735	0.66796	1	161195	1535705	1535723	18	G	A	ts
id521025_1_1787295_f	3	5	GCACAGTTCTCCTCAGAGAA GCCCAAATGCCCTTCTTCTG ACGCACAGTTCTCCTCAGAA ACGCACAGTTCTCCTCAGAA ACGCACAGTTCTCCTCAAGA	0.70346	0.470004	0.648437	1	521025	1787295	1787340	45	GATC	G	del
id1315579_1_1787403_r	3	4	TGACAACCGCGTCAGCTGCC GACAACCGCGTCAGCTTGCC GCATGACAACCGCGTCAGCC CAACCGCGTCAGCTTTGCCT	0.866433	0.537282	0.795714	1	1315579	1787403	1787438	35	C	A	tv
id1315578_1_1789030_f	3	3	AATGTCCACAAGACACAGAA ATGTCCACAAGACACAAGAA TGTCCACAAGACACAAAGAA	0.853761	0.600141	0.782018	1	1315578	1789030	1789052	22	CCT	C	del
id995963_1_1789257_f	2	3	GTGGCAAATGCATTGCCATT GAGCCAGTGGCAAATGCATT TGGCAAATGCATTGCCCATT	0.391445	0.36028	0.391445	1	995963	1789257	1789242	-15	T	C	ts
id521213_1_1804460_r	3	3	ACAATCTGAAAACTCGTGAG CAATCTGAAAACTCGTTGAG AATCTGAAAACTCGTTTGAG	0.966766	0.589692	0.860159	1	521213	1804460	1804496	36	T	C	ts
id812755_1_1804460_r	3	3	ACAATCTGAAAACTCGTGAG CAATCTGAAAACTCGTTGAG AATCTGAAAACTCGTTTGAG	0.966766	0.589692	0.860159	1	812755	1804460	1804497	37	C	A	tv
id1194565_1_1804460_r	3	3	ACAATCTGAAAACTCGTGAG CAATCTGAAAACTCGTTGAG AATCTGAAAACTCGTTTGAG	0.966766	0.589692	0.860159	1	1194565	1804460	1804502	42	C	A	tv
id981265_1_1804555_r	3	5	CATCCCTCTGCGCTCCTCCT CGCCATCCCTCTGCGCTCCT CATCCCTCTGCGCTCCTTCC CGCCATCCCTCTGCGCTTCC CGCCATCCCTCTGCGCTCCT	0.745697	0.492688	0.691733	1	981265	1804555	1804506	-49	C	T	ts
id1315581_1_1804555_r	3	5	CATCCCTCTGCGCTCCTCCT CGCCATCCCTCTGCGCTCCT CATCCCTCTGCGCTCCTTCC CGCCATCCCTCTGCGCTTCC CGCCATCCCTCTGCGCTCCT	0.745697	0.492688	0.691733	1	1315581	1804555	1804508	-47	C	T	ts
id995962_1_1804555_r	3	5	CATCCCTCTGCGCTCCTCCT CGCCATCCCTCTGCGCTCCT CATCCCTCTGCGCTCCTTCC CGCCATCCCTCTGCGCTTCC CGCCATCCCTCTGCGCTCCT	0.745697	0.492688	0.691733	1	995962	1804555	1804562	7	C	A	tv
id1315577_1_1804555_r	3	5	CATCCCTCTGCGCTCCTCCT CGCCATCCCTCTGCGCTCCT CATCCCTCTGCGCTCCTTCC CGCCATCCCTCTGCGCTTCC CGCCATCCCTCTGCGCTCCT	0.745697	0.492688	0.691733	1	1315577	1804555	1804573	18	GGCGT	G	del
id633546_1_1804555_r	3	5	CATCCCTCTGCGCTCCTCCT CGCCATCCCTCTGCGCTCCT CATCCCTCTGCGCTCCTTCC CGCCATCCCTCTGCGCTTCC CGCCATCCCTCTGCGCTCCT	0.745697	0.492688	0.691733	1	633546	1804555	1804575	20	C	T	ts
id1315576_1_1804555_r	3	5	CATCCCTCTGCGCTCCTCCT CGCCATCCCTCTGCGCTCCT CATCCCTCTGCGCTCCTTCC CGCCATCCCTCTGCGCTTCC CGCCATCCCTCTGCGCTCCT	0.745697	0.492688	0.691733	1	1315576	1804555	1804582	27	C	A	tv
id391609_1_1806518_f	3	4	GATAAGTTTACCATCCTGCG CTTCTCGTCAGTGCCTCGCA CCAGGCTTCTCGTCAGTGCA TTCTCGTCAGTGCCTCCGCA	0.952033	0.604536	0.820839	1	391609	1806518	1806503	-15	A	C	tv
id224715_1_1806518_f	3	4	GATAAGTTTACCATCCTGCG CTTCTCGTCAGTGCCTCGCA CCAGGCTTCTCGTCAGTGCA TTCTCGTCAGTGCCTCCGCA	0.952033	0.604536	0.820839	1	224715	1806518	1806503	-15	A	T	tv
id1315582_1_1806518_f	3	4	GATAAGTTTACCATCCTGCG CTTCTCGTCAGTGCCTCGCA CCAGGCTTCTCGTCAGTGCA TTCTCGTCAGTGCCTCCGCA	0.952033	0.604536	0.820839	1	1315582	1806518	1806512	-6	C	A	tv
id224711_1_1806518_f	3	4	GATAAGTTTACCATCCTGCG CTTCTCGTCAGTGCCTCGCA CCAGGCTTCTCGTCAGTGCA TTCTCGTCAGTGCCTCCGCA	0.952033	0.604536	0.820839	1	224711	1806518	1806515	-3	T	C	ts
id224869_1_2228857_f	3	5	CCTGAGCTCCATGAGCTCGC GCTCCATGAGCTTCGCTGGG CCTGAGCTCCATGAGCTGGG CTCCATGAGCTTCGCTTGGG CTGAGCTCCATGAGCTTGGG	0.915968	0.545334	0.837683	1	224869	2228857	2228828	-29	T	G	tv
id692060_1_2228857_f	3	5	CCTGAGCTCCATGAGCTCGC GCTCCATGAGCTTCGCTGGG CCTGAGCTCCATGAGCTGGG CTCCATGAGCTTCGCTTGGG CTGAGCTCCATGAGCTTGGG	0.915968	0.545334	0.837683	1	692060	2228857	2228857	0	T	C	ts
id37259_1_2228857_f	3	5	CCTGAGCTCCATGAGCTCGC GCTCCATGAGCTTCGCTGGG CCTGAGCTCCATGAGCTGGG CTCCATGAGCTTCGCTTGGG CTGAGCTCCATGAGCTTGGG	0.915968	0.545334	0.837683	1	37259	2228857	2228860	3	C	G	tv
id37262_1_2228857_f	3	5	CCTGAGCTCCATGAGCTCGC GCTCCATGAGCTTCGCTGGG CCTGAGCTCCATGAGCTGGG CTCCATGAGCTTCGCTTGGG CTGAGCTCCATGAGCTTGGG	0.915968	0.545334	0.837683	1	37262	2228857	2228866	9	G	T	tv
id37260_1_2228857_f	3	5	CCTGAGCTCCATGAGCTCGC GCTCCATGAGCTTCGCTGGG CCTGAGCTCCATGAGCTGGG CTCCATGAGCTTCGCTTGGG CTGAGCTCCATGAGCTTGGG	0.915968	0.545334	0.837683	1	37260	2228857	2228867	10	G	A	ts
id39783_1_2228857_f	3	5	CCTGAGCTCCATGAGCTCGC GCTCCATGAGCTTCGCTGGG CCTGAGCTCCATGAGCTGGG CTCCATGAGCTTCGCTTGGG CTGAGCTCCATGAGCTTGGG	0.915968	0.545334	0.837683	1	39783	2228857	2228867	10	G	T	tv
id37263_1_2229080_f	3	4	CGCTGCGAGACCGTACTGGA ATGGTCTCGCCTTCCAAGTA CTGCGAGACCGTACTTTGGA CGAGATGGTCTCGCAGCGCT	0.899375	0.563983	0.807007	1	37263	2229080	2229045	-35	GTCCGACCGC	G	del
id39784_1_2229080_f	3	4	CGCTGCGAGACCGTACTGGA ATGGTCTCGCCTTCCAAGTA CTGCGAGACCGTACTTTGGA CGAGATGGTCTCGCAGCGCT	0.899375	0.563983	0.807007	1	39784	2229080	2229045	-35	GTCCGACCGCTCC	G	del
id1319166_1_2229717_f	3	5	ACTATGGCAACAAGTACAAG AATTCGACTATGGCAACAAG CTATGGCAACAAGTACCAAG ATTCGACTATGGCAACCAAG ATTCGACTATGGCAAGCGGC	0.701216	0.458809	0.655394	1	1319166	2229717	2229717	0	C	CA	ins
id6771_1_2406487_r	3	4	CACCGCGTGGTGCAGCAGCA ACCGCGTGGTGCAGCAAGCA CCGCGTGGTGCAGCAAAGCA GTGCATCACCGCGTGGTGCA	1.02841	0.612813	0.881944	1	6771	2406487	2406526	39	G	C	tv
id197886_1_2406487_r	3	4	CACCGCGTGGTGCAGCAGCA ACCGCGTGGTGCAGCAAGCA CCGCGTGGTGCAGCAAAGCA GTGCATCACCGCGTGGTGCA	1.02841	0.612813	0.881944	1	197886	2406487	2406528	41	G	GC	ins
id282334_1_2406568_r	3	5	CCCCCTGTGCACCCTGTGCC CCCCTGTGCACCCTGTTGCC TGGGTGCCTGCGCTCCTCCA CCCTGTGCACCCTGTTTGCC TGGGTGCCTGCGCTCCTCCA	0.95119	0.610985	0.883246	1	282334	2406568	2406561	-7	C	A	tv
id296273_1_2406568_r	3	5	CCCCCTGTGCACCCTGTGCC CCCCTGTGCACCCTGTTGCC TGGGTGCCTGCGCTCCTCCA CCCTGTGCACCCTGTTTGCC TGGGTGCCTGCGCTCCTCCA	0.95119	0.610985	0.883246	1	296273	2406568	2406580	12	CAG	C	del
id225040_1_2406714_r	3	5	TGTCTCACCGCAGGTGCGTG CTCACCGCAGGTGCCGTGCG CCTGTCTCACCGCAGGTGCG CTCACCGCAGGTGCCGTTGC CCTGTCTCACCGCAGGTTGC	0.829171	0.442271	0.737042	1	225040	2406714	2406719	5	C	G	tv
id162435_1_2406787_r	3	3	TCCATGGGGCTGCAGCTGTA CCATGGGGCTGCAGCTTGTA CATGGGGCTGCAGCTTTGTA	0.89739	0.599179	0.81373	1	162435	2406787	2406766	-21	G	A	ts
id6774_1_2406787_r	3	3	TCCATGGGGCTGCAGCTGTA CCATGGGGCTGCAGCTTGTA CATGGGGCTGCAGCTTTGTA	0.89739	0.599179	0.81373	1	6774	2406787	2406791	4	C	CT	ins
id1070709_1_2406787_r	3	3	TCCATGGGGCTGCAGCTGTA CCATGGGGCTGCAGCTTGTA CATGGGGCTGCAGCTTTGTA	0.89739	0.599179	0.81373	1	1070709	2406787	2406793	6	G	A	ts
id950664_1_2406877_r	3	5	CTCCGTGTCCGCAGCCTGCC TCCGTGTCCGCAGCCTTGCC ACAGCTCCGTGTCCGCAGCC CCGTGTCCGCAGCCTTTGCC ACAGCTCCGTGTCCGCAGCC	1.16907	0.678392	1.01972	1	950664	2406877	2406831	-46	A	AC	ins
id967267_1_2406877_r	3	5	CTCCGTGTCCGCAGCCTGCC TCCGTGTCCGCAGCCTTGCC ACAGCTCCGTGTCCGCAGCC CCGTGTCCGCAGCCTTTGCC ACAGCTCCGTGTCCGCAGCC	1.16907	0.678392	1.01972	1	967267	2406877	2406898	21	G	A	ts
id1070795_1_2406877_r	3	5	CTCCGTGTCCGCAGCCTGCC TCCGTGTCCGCAGCCTTGCC ACAGCTCCGTGTCCGCAGCC CCGTGTCCGCAGCCTTTGCC ACAGCTCCGTGTCCGCAGCC	1.16907	0.678392	1.01972	1	1070795	2406877	2406898	21	G	GT	ins
id6770_1_2408397_f	3	4	GCATGCACCCAAGTCCAGTG TGCATGCACCCAAGTCCAAG TCTGTGCATGCACCCAAGTG TGTCACCCCCACTTGGGACT	0.987862	0.578248	0.873423	1	6770	2408397	2408451	54	C	T	ts
id1071642_1_2408585_r	2	2	CCACCCTGACTGAGCAGCAG CGGCCACCCTGACTGAGCAG	0.545004	0.415867	0.545004	1	1071642	2408585	2408544	-41	CCT	C	del
id1071671_1_2408585_r	2	2	CCACCCTGACTGAGCAGCAG CGGCCACCCTGACTGAGCAG	0.545004	0.415867	0.545004	1	1071671	2408585	2408544	-41	CCTGT	C	del
id1027530_1_2408593_f	3	4	CCCTCCTCTGCTGCTCAGTC CCTCCTCTGCTGCTCAAGTC CTCCTCTGCTGCTCAAAGTC CCCTCCTCTGCTGCTCAGGG	0.659937	0.408307	0.588057	1	1027530	2408593	2408555	-38	AC	A	del
id1073376_1_2408593_f	3	4	CCCTCCTCTGCTGCTCAGTC CCTCCTCTGCTGCTCAAGTC CTCCTCTGCTGCTCAAAGTC CCCTCCTCTGCTGCTCAGGG	0.659937	0.408307	0.588057	1	1073376	2408593	2408555	-38	ACGAAGACCGCC	A	del
id1071782_1_2408669_f	3	3	TGGCCCCAGGCTCCCCTGCA GGCCCCAGGCTCCCCTTGCA GCCCCAGGCTCCCCTTTGCA	0.762856	0.531787	0.700198	1	1071782	2408669	2408664	-5	TC	T	del
id162431_1_2408669_f	3	3	TGGCCCCAGGCTCCCCTGCA GGCCCCAGGCTCCCCTTGCA GCCCCAGGCTCCCCTTTGCA	0.762856	0.531787	0.700198	1	162431	2408669	2408714	45	AG	A	del
id597855_1_2408747_f	2	2	GTCCAGCAGGTAGGGCAGGA TCCAGCAGGTAGGGCAAGGA	0.658717	0.514489	0.658717	1	597855	2408747	2408756	9	TG	T	del
id951635_1_2408747_f	2	2	GTCCAGCAGGTAGGGCAGGA TCCAGCAGGTAGGGCAAGGA	0.658717	0.514489	0.658717	1	951635	2408747	2408760	13	G	GCGTCACCAGCA	ins
id1074695_1_2410455_r	3	5	CTAATACTGTTTCTCCTCTC ACTGTTTCTCCTCAGGTGCG AATACTGTTTCTCAGGTGCG TAATACTGTTTCTCCTTCTC ATACTGTTTCTCAGGTTGCG	0.785707	0.504369	0.746543	1	1074695	2410455	2410405	-50	TGA	T	del
id940956_1_2412461_f	3	5	ACTCGTCCTTCTGCGCCGCG CTCGTCCTTCTGCGCCCGCG CCGGAGGTGATCCGCGCAGA TCGTCCTTCTGCGCCCCGCG CCGGAGGTGATCCGCGCAGA	1.03198	0.658284	0.916066	1	940956	2412461	2412474	13	T	TC	ins
id449304_1_2412461_f	3	5	ACTCGTCCTTCTGCGCCGCG CTCGTCCTTCTGCGCCCGCG CCGGAGGTGATCCGCGCAGA TCGTCCTTCTGCGCCCCGCG CCGGAGGTGATCCGCGCAGA	1.03198	0.658284	0.916066	1	449304	2412461	2412498	37	GC	G	del
id162434_1_2412461_f	3	5	ACTCGTCCTTCTGCGCCGCG CTCGTCCTTCTGCGCCCGCG CCGGAGGTGATCCGCGCAGA TCGTCCTTCTGCGCCCCGCG CCGGAGGTGATCCGCGCAGA	1.03198	0.658284	0.916066	1	162434	2412461	2412501	40	A	G	ts
id1301909_1_2520494_f	3	5	CCCGCCCCATGTGCTGCGCT CCCCCGCCCCATGTGCTGCT CCGCCCCATGTGCTGCCGCT CCGCCCCCCGCCCCATGTGC CCCCCGCCCCATGTGCTTGC	0.971747	0.580402	0.868765	1	1301909	2520494	2520467	-27	C	T	ts
id1029845_1_3385230_f	3	5	CTGGCTCAAGTACATCCGTG ATCGCAGGAGCACGCCACAC GCTGGCTCAAGTACATCGTG TCATCGCAGGAGCACGCCAC TTCTGGTCATCGCAGGAGCA	0.71544	0.515815	0.677967	1	1029845	3385230	3385247	17	C	A	tv
id377306_1_3402961_f	3	3	CGGCCAAGCCCACGAGTGCA GGCCAAGCCCACGAGTTGCA GCCAAGCCCACGAGTTTGCA	1.01385	0.593369	0.879862	1	377306	3402961	3402939	-22	TG	T	del
id280120_1_3411789_r	3	3	CTCTTGAGCAGCGATGTGGG GGCTCTTGAGCAGCGATGTT GCTCTTGAGCAGCGATTGTT	0.729077	0.45118	0.649797	1	280120	3411789	3411765	-24	A	AC	ins
id60724_1_3412285_r	3	5	CTTCTCGGCAATGGATGCGA CTTCTCGGCAATGGCCTTGA AAGTACTTCTCGGCAATGGA AGTACTTCTCGGCAATTGGA GCCGCCGGGGACTCCATCAA	0.614126	0.371172	0.570948	1	60724	3412285	3412301	16	A	T	tv
id60729_1_3414629_r	3	4	CTGGGGGTGGAAGAGCAGCG CTGGGGGTGGAAGAGCAAGC GTACCTGGGGGTGGAAGAGC GGGGGTGGAAGAGCAAAGCG	0.811505	0.501958	0.748126	1	60729	3414629	3414616	-13	T	C	ts
id1192322_1_3722179_r	2	3	GTCCCTCCCGAGCTCGTGGT CCTCCCGAGCTCGTTGGTTG GAAGTCCCTCCCGAGCTCGT	0.63534	0.495909	0.63534	1	1192322	3722179	3722204	25	G	T	tv
id1192320_1_3728125_r	2	2	GGCTCTGCTTGAAGGCTGGA GCTCTGCTTGAAGGCCAGGC	0.719792	0.654185	0.719792	1	1192320	3728125	3728137	12	C	T	ts
id1192319_1_3729475_f	3	4	CCTAGCCCACCATCAGTGTG CTAGCCCACCATCAGTTGTG TAGCCCACCATCAGTTTGTG TAGCCCACCATCAGTGGGGA	1.19033	0.588053	0.963252	1	1192319	3729475	3729449	-26	G	A	ts
id1192321_1_3731067_f	3	2	CCCCAGCCTCGTCAGGTGCG CCCAGCCTCGTCAGGTTGCG	0.860811	0.598213	0.860811	1	1192321	3731067	3731039	-28	CT	C	del
id221277_1_3816369_r	3	3	TGCCTCCTCTGCTGCAGGCA TGTGTGCCTCCTCTGCTGCA GTGTGCCTCCTCTGCTTGCA	0.78555	0.386039	0.630329	1	221277	3816369	3816372	3	T	C	ts
id221275_1_3835135_r	3	5	AGTTGTGTAGTGTTGGAGGA GTTGTGTAGTGTTGGAAGGA TCAAGTTGTGTAGTGTTGGA CAAGTTGTGTAGTGTTTGGA TCAAGTTGTGTAGTGTTGGA	0.55489	0.352573	0.511098	1	221275	3835135	3835081	-54	G	GA	ins
id542192_1_3839043_f	2	3	CATCTGCTGCTTCTTCTCCT ATCTGCTGCTTCTTCTTCCT CTCCATCTGCTGCTTCTTCT	0.573282	0.467083	0.573282	1	542192	3839043	3839096	53	A	C	tv
id221276_1_3844939_r	3	3	CTACCTTGGGCACAACAGCG TACCTTGGGCACAACAAGCG ACCTTGGGCACAACAAAGCG	0.858812	0.575444	0.771235	1	221276	3844939	3844977	38	G	A	ts
id812756_1_3852284_r	3	4	TCACCTAGGTGAGGACTGGA ACCTAGGTGAGGACTTGGAC CACCTAGGTGAGGACGGGGC TCACCTAGGTGAGGACTTGA	0.844048	0.552292	0.774402	1	812756	3852284	3852318	34	AG	A	del
id562365_1_5864446_r	2	2	TGTTGGCGTGAGGCCCCTTA GTTGGCGTGAGGCCCCCTTA	0.536944	0.494294	0.536944	1	562365	5864446	5864394	-52	GGTGGCAATCC	G	del
id1179132_1_5866402_f	2	2	CAAAGAAGTCTTTGATCTCC AGAAGTCTTTGATCCGGGCT	0.429474	0.383313	0.429474	1	1179132	5866402	5866372	-30	C	A	tv
id595319_1_5866444_r	3	5	GCAGGGCCCCGGGGAACCAC TGGCAGGGCCCCGGGGAACA CAGAAATATGTCCCGTTCCC CCTTCAGAAATATGTCCCCG AAATATGTCCCGTGTCCCCG	0.736218	0.504158	0.721631	1	595319	5866444	5866398	-46	TG	T	del
id598365_1_5867846_r	3	5	CGCCGTGCTCTGCCTGACTG CCATCGCCGTGCTCTGCCTG GCCGTGCTCTGCCTGAACTG AAGCCCATCGCCGTGCTCTG CCATCGCCGTGCTCTGCCTG	0.664006	0.450628	0.613932	1	598365	5867846	5867799	-47	TGATA	T	del
id639470_1_5867912_r	3	3	GCCCATCCCAACACTCAGCG CCCATCCCAACACTCAAGCG CCATCCCAACACTCAAAGCG	1.0334	0.646661	0.906003	1	639470	5867912	5867887	-25	G	A	ts
id3403_1_5873311_r	3	5	CCTGGGTTGAGCAACGAGAA CTGGGTTGAGCAACGAAGAA CTCCTGGGTTGAGCAACGAA CTGGGTTGAGCAACGAAAGA TCCTGGGTTGAGCAACCGAA	0.676137	0.423661	0.609218	1	3403	5873311	5873294	-17	CA	C	del
id1068634_1_5874633_r	2	2	CGTGGACAGTCAGGAGTGGA CGTGGACAGTCAGGAGTTGG	0.758592	0.612921	0.758592	1	1068634	5874633	5874618	-15	AC	A	del
id988263_1_5874919_f	3	5	CACCGTGTGCTGTGTGTTGT GTCACCGTGTGCTGTGTGTG CACAGTCACCGTGTGCTGTG CCGTGTGCTGTGTGTTTGTG TCACCGTGTGCTGTGTTGTG	0.85328	0.497972	0.779865	1	988263	5874919	5874907	-12	G	GT	ins
id3402_1_5874919_f	3	5	CACCGTGTGCTGTGTGTTGT GTCACCGTGTGCTGTGTGTG CACAGTCACCGTGTGCTGTG CCGTGTGCTGTGTGTTTGTG TCACCGTGTGCTGTGTTGTG	0.85328	0.497972	0.779865	1	3402	5874919	5874946	27	A	G	ts
id496917_1_5874919_f	3	5	CACCGTGTGCTGTGTGTTGT GTCACCGTGTGCTGTGTGTG CACAGTCACCGTGTGCTGTG CCGTGTGCTGTGTGTTTGTG TCACCGTGTGCTGTGTTGTG	0.85328	0.497972	0.779865	1	496917	5874919	5874973	54	T	TGGAGC	ins
id1072607_1_5874990_r	2	3	GCTGAGCCTGGCCATCACCA AGCGTGTGCTCCGTGGTTGA CAGCCTGCTGAGCCTGGCCA	0.671969	0.542822	0.671969	1	1072607	5874990	5875009	19	A	AG	ins
id3400_1_5887386_r	3	5	TGAATACGAGCAGGACAACA GAATACGAGCAGGACAAACA TGAATACGAGCAGGACATGG AATACGAGCAGGACAAAACA TGAATACGAGCAGGACATGG	0.865042	0.553133	0.819611	1	3400	5887386	5887394	8	G	A	ts
id3399_1_5887386_r	3	5	TGAATACGAGCAGGACAACA GAATACGAGCAGGACAAACA TGAATACGAGCAGGACATGG AATACGAGCAGGACAAAACA TGAATACGAGCAGGACATGG	0.865042	0.553133	0.819611	1	3399	5887386	5887403	17	C	A	tv
id1075841_1_5887386_r	3	5	TGAATACGAGCAGGACAACA GAATACGAGCAGGACAAACA TGAATACGAGCAGGACATGG AATACGAGCAGGACAAAACA TGAATACGAGCAGGACATGG	0.865042	0.553133	0.819611	1	1075841	5887386	5887425	39	GTGGGA	G	del
id3404_1_5887426_f	2	2	CACGACCTCAAGCTCGTGGG ACGACCTCAAGCTCGTTGGG	0.623957	0.498	0.623957	1	3404	5887426	5887436	10	G	A	ts
id949949_1_5890899_f	3	4	AGCAGATCCGATGAGCAGCA GCAGATCCGATGAGCAAGCA CAGATCCGATGAGCAAAGCA GGCAGCAGATCCGATGAGCA	1.07195	0.588768	0.905818	1	949949	5890899	5890867	-32	C	T	ts
id498434_1_5904748_f	3	3	TGGGAAGCGGTAGAACTGGA GGGAAGCGGTAGAACTTGGA GGAAGCGGTAGAACTTTGGA	0.717656	0.494177	0.68901	1	498434	5904748	5904749	1	G	A	ts
id988262_1_5904748_f	3	3	TGGGAAGCGGTAGAACTGGA GGGAAGCGGTAGAACTTGGA GGAAGCGGTAGAACTTTGGA	0.717656	0.494177	0.68901	1	988262	5904748	5904760	12	TAC	T	del
id3405_1_5904748_f	3	3	TGGGAAGCGGTAGAACTGGA GGGAAGCGGTAGAACTTGGA GGAAGCGGTAGAACTTTGGA	0.717656	0.494177	0.68901	1	3405	5904748	5904788	40	G	A	ts
id974482_1_5904804_r	3	3	AGCTGTTGTTGGATTCAGAG GCTGTTGTTGGATTCAAGAG CTGTTGTTGGATTCAAAGAG	0.708704	0.454436	0.639298	1	974482	5904804	5904806	2	T	G	tv
id939682_1_5905638_f	3	5	CACACCTCACCTCCTGGTCT AGACCCACACCTCACCTCCT CTATTGTTGTGGGAACCCAG CCCAGACCCACACCTCACCT AGACCCACACCTCACCTTCC	0.982093	0.558192	0.87759	1	939682	5905638	5905690	52	G	A	ts
id956880_1_5907172_r	3	3	GTCCCCGACTCAGCACTGCT TCCCCGACTCAGCACTTGCT CCCCGACTCAGCACTTTGCT	1.02907	0.642975	0.88834	1	956880	5907172	5907139	-33	GCC	G	del
id596144_1_5927703_f	2	2	TCCACTTTGGGGCCACTGAC CCACTTTGGGGCCACTTGAC	0.56548	0.459213	0.56548	1	596144	5927703	5927733	30	C	A	tv
id1073618_1_5933193_f	3	3	CTTGTAGACCAGACAGTGCG TTGTAGACCAGACAGTTGCG TAGACCAGACAGTTTGCGAG	1.20954	0.693757	1.0453	1	1073618	5933193	5933177	-16	CT	C	del
id951173_1_5933193_f	3	3	CTTGTAGACCAGACAGTGCG TTGTAGACCAGACAGTTGCG TAGACCAGACAGTTTGCGAG	1.20954	0.693757	1.0453	1	951173	5933193	5933221	28	G	A	ts
id1069885_1_5947164_f	3	5	GGAAGATGACCGCAAATGCA GAAGATGACCGCAAATTGCA CCAGCTGGAAGATGACCGCA ATGACCGCAAATTTGCAGGG CTGGAAGATGACCCGCAGGG	1.26213	0.70302	1.1116	1	1069885	5947164	5947139	-25	A	ACT	ins
id943026_1_5948185_r	3	5	CTGCGTGTGGGCGTGCACAA TGCGTGTGGGCGTGCAACAA CGTGTGGGCGTGCAATGGTC CGTGTGGGCGTGCAATGGTC GCGTGTGGGCGTGCAAACAA	0.717342	0.511632	0.689041	1	943026	5948185	5948220	35	TCCAGGGCA	T	del
id829848_1_5952764_f	3	3	CTTCTCCAGGGAGGGGTACA TTCTCCAGGGAGGGGTTACA TTCTCCAGGGAGGGGTTTAC	0.708552	0.513601	0.697197	1	829848	5952764	5952759	-5	A	AG	ins
id974485_1_5961947_f	3	5	AGGGTCATGTGTCTGTTTTC CTCAATGAGGGTCATGTGTC TGAGGGTCATGTGTCTGTTC TCAATGAGGGTCATGTTGTC CTCAATGAGGGTCATGTGTC	0.622125	0.380515	0.564029	1	974485	5961947	5961950	3	C	G	tv
id974484_1_5967303_f	3	3	TCTGGCTCTTACGCTCTGCG TCTGGCTCTTACGCTCTTGC TGGCTCTTACGCTCTTTGCG	1.00932	0.743825	0.925379	1	974484	5967303	5967298	-5	C	T	ts
id968316_1_5967303_f	3	3	TCTGGCTCTTACGCTCTGCG TCTGGCTCTTACGCTCTTGC TGGCTCTTACGCTCTTTGCG	1.00932	0.743825	0.925379	1	968316	5967303	5967299	-4	G	A	ts
id562355_1_5986175_r	3	3	TGTGTCCTCAAGTGGCTGGA GTGTCCTCAAGTGGCTTGGA CCAGTGTGTCCTCAAGTGGA	0.814361	0.556163	0.785381	1	562355	5986175	5986157	-18	G	A	ts
id1068961_1_5986232_f	3	5	CAAGGCTGGCGCGCTCTCTG AAGGCTGGCGCGCTCTTCTG TCCAAGGCTGGCGCGCTCTG CCAAGGCTGGCGCGCTTCTG TCCAAGGCTGGCGCGCTCTG	0.688767	0.482789	0.640988	1	1068961	5986232	5986228	-4	GCT	G	del
id931168_1_5986232_f	3	5	CAAGGCTGGCGCGCTCTCTG AAGGCTGGCGCGCTCTTCTG TCCAAGGCTGGCGCGCTCTG CCAAGGCTGGCGCGCTTCTG TCCAAGGCTGGCGCGCTCTG	0.688767	0.482789	0.640988	1	931168	5986232	5986278	46	C	T	ts
id594412_1_6425230_f	2	2	CAGTGGCTGCTGTCGCAGGG TGCAGTGGCTGCTGTCGCAA	0.494633	0.414979	0.494633	1	594412	6425230	6425219	-11	G	A	ts
id4424_1_6448941_f	2	3	CGGCTGCGCCGCGGACCCCA TCCCTGGACGCCTTGGTCCG CCCTGGACGCCTTGGGTCCG	0.533085	0.416475	0.533085	1	4424	6448941	6448931	-10	C	CG	ins
id984702_1_6451599_r	2	3	TGAAAGACTTGGTGCCTATG GAAAGACTTGGTGCCTTATG GAAAGACTTGGTGCGGAGGC	0.663463	0.540366	0.663463	1	984702	6451599	6451602	3	G	C	tv
id4419_1_6451696_r	3	5	GTGGTCAGCCCCTTGCTCTG GCCGACGCCCCAGAAGCAAG CTGAAGCCGACGCCCCAGCA CACTGTGGTCAGCCCCTTCT CTGTGGTCAGCCCCTTGCTT	0.720378	0.440506	0.668106	1	4419	6451696	6451674	-22	AAGAG	A	del
id1299307_1_6451829_r	3	3	CAGCGGCGAATCGGGCTGCA CAGCGGCGAATCGGGCTTGC AGCGGCGAATCGGGCTTTGC	0.860304	0.691035	0.844735	1	1299307	6451829	6451850	21	TTC	T	del
id4420_1_6451957_f	3	5	CCGCCCACTACTCCTGCGCC TGCCGCCCACTACTCCTGCC CCAGCTGCACTCCCGGCGGC TGCCGCCCACTACTCCTGCC GCCGCCCACTACTCCTTGCC	0.651453	0.394794	0.585169	1	4420	6451957	6451926	-31	A	C	tv
id4422_1_6452127_r	2	3	GCATCCAGATGCAGACCCCA GTGCATCCAGATGCAGACCA TGCATCCAGATGCAGACCCA	0.458262	0.360169	0.458262	1	4422	6452127	6452092	-35	G	A	ts
id560535_1_6457219_f	3	5	GGCTGGCCAGCATGCCCGCC GGTCCCGCCTCCAGGCATGC GCTGGCCAGCATGCCCCGCC GGAGGCCCGGCTGGCCAGCC CCCGGCTGGCCAGCATTGCC	0.628126	0.439671	0.611972	1	560535	6457219	6457223	4	TGGAGGCGGGACCTCCTGC	T	del
id4418_1_6460101_r	3	4	CAGGATGACCTGTCGCTGCC AGGATGACCTGTCGCTTGCC GGATGACCTGTCGCTTTGCC CAAGCTGGCGCCCTGGCGAC	0.912453	0.588837	0.821954	1	4418	6460101	6460047	-54	ACAGT	A	del
id4423_1_6460120_r	3	3	TAGCGATGTCCCCCTTCTTC CAGCGACAGGTCATCCTGAA CAGCGACAGGTCATCCTTGA	0.980181	0.524209	0.843977	1	4423	6460120	6460118	-2	TGAA	T	del
id60779_1_6468353_f	3	3	TGGGGCCACAAAGTCTTGTA GGGGCCACAAAGTCTTTGTA GGGCCTGGGGCCACAAAGTA	0.625433	0.4101	0.612059	1	60779	6468353	6468378	25	C	G	tv
id468906_1_6468423_r	3	5	ACCAGTGAGCTGCTGCCCCT CCCACCAGTGAGCTGCTGCC CACCAGTGAGCTGCTGCCCT CACCAGTGAGCTGCTTGCCT CCCACCAGTGAGCTGCTGCC	0.576977	0.372653	0.549923	1	468906	6468423	6468468	45	TGA	T	del
id1073676_1_6469182_r	3	5	TCAGCAGCCCCTGCAGAGCC TCCTCTTCCAGGCTTCTGCA GGCAGTCAGCAGCCCCTGCC CCTCTTCCAGGCTTCTTGCA GCAGTCAGCAGCCCCTTGCC	0.706298	0.364672	0.60508	1	1073676	6469182	6469142	-40	C	A	tv
id859523_1_6470274_r	3	3	ACGCGGCAGCTGCTGCTGGA ACGCGGCAGCTGCTGCTTGG GCGGCAGCTGCTGCTTTGGA	0.858866	0.581389	0.802976	1	859523	6470274	6470247	-27	TC	T	del
id855821_1_6470798_f	3	5	GCACCGACTTGAGCAGCAGC TCAGCACCGACTTGAGCAGC CACCGACTTGAGCAGCCAGC CACCGACTTGAGCGGGTACT CACCGACTTGAGCGGGTACT	0.986594	0.626907	0.927672	1	855821	6470798	6470823	25	TGG	T	del
id950561_1_6470798_f	3	5	GCACCGACTTGAGCAGCAGC TCAGCACCGACTTGAGCAGC CACCGACTTGAGCAGCCAGC CACCGACTTGAGCGGGTACT CACCGACTTGAGCGGGTACT	0.986594	0.626907	0.927672	1	950561	6470798	6470837	39	CAT	C	del
id873314_1_6470863_f	3	5	AGCTTCAGCCTCTGGCACTG TCGCTCAGCTTCAGCCTCTG GCTTCAGCCTCTGGCAACTG TCGCTCAGCTTCAGCCTCTG GTGGGCGGAGAAGCACCCAC	0.806265	0.52447	0.757855	1	873314	6470863	6470860	-3	G	A	ts
id835966_1_6472609_f	3	5	CTGCTGGTGGCACTGCCGCC TGCTGGTGGCACTGCCCGCC CCTGCTGGTGGCACTGCGCC CACCGCCTCCTGCTGGTGGC ACCGCCTCCTGCTGGTTGGC	0.661579	0.450755	0.650891	1	835966	6472609	6472604	-5	AC	A	del
id60778_1_6473010_r	2	2	GAGGCTGGAGGACAGCTGGC GAGGCTGGAGGACAGCTTGG	0.549379	0.453033	0.549379	1	60778	6473010	6473051	41	C	CGTCTTCA	ins
id1069212_1_6473071_f	2	3	TTCATCGTACTCCTCCTCCC GTCTTCATCGTACTCCTCCC GACCATGACTCCTGGGAAGG	0.46864	0.355422	0.46864	1	1069212	6473071	6473061	-10	G	T	tv
id845778_1_6473235_f	3	5	CTGCCTGACCCTGGGCAGAT TGCCTGACCCTGGGCAAGAT TTGGCCGGGTATGTGGCCCA GCCTGACCCTGGGCAAAGAT TTGGCCGGGTATGTGGCCCA	0.804799	0.600267	0.763511	1	845778	6473235	6473265	30	TGG	T	del
id549691_1_6475978_f	3	3	CCTCCTCCAAGTCCACTGCG CTCCTCCAAGTCCACTTGCG TCCTCCAAGTCCACTTTGCG	1.27939	0.708809	1.12697	1	549691	6475978	6476021	43	CG	C	del
id60777_1_6477531_f	3	4	CCGCCTGTGCTCACCTTGTG GCTTCGACCTTCCCCCACAA CTTCGACCTTCCCCCAACAA CCGCTTCGACCTTCCCCCAA	0.767869	0.436182	0.682313	1	60777	6477531	6477533	2	TG	T	del
id982402_1_7091342_f	3	5	CATTTGAGAAACACGAAGAA ATTTGAGAAACACGAAAGAA TAACATTTGAGAAACACGAA TTTGAGAAACACGAAAAGAA TAACATTTGAGAAACACGAA	1.03919	0.575352	0.905885	1	982402	7091342	7091314	-28	CTTAT	C	del
id521550_1_7249651_r	3	5	CAAATGACATTTGTGCACCA AAATGACATTTGTGCAACCA AAATGACATTTGTGCAACAA ATGACATTTGTGCAAACCAA TGCAAATGACATTTGTGCAA	0.665945	0.405914	0.604218	1	521550	7249651	7249607	-44	TC	T	del
id981291_1_7640444_r	3	3	AGGCTTGCCGCAGTCCTCGA TGCCGCAGTCCTTCGATGGC TGAACGTGCCGGCCAATCGA	0.649119	0.442327	0.595176	1	981291	7640444	7640399	-45	G	A	ts
id450600_1_7640551_r	3	5	GGCCAAGGCCACTCACACAT GCAGCTGAAACCCATGTGAG GCTGAAACCCATGTTGTGAG CCGGCCAAGGCCACTCAACA GCCAAGGCCACTCAACAACA	0.900902	0.489836	0.769186	1	450600	7640551	7640502	-49	G	T	tv
id426685_1_7640555_f	3	5	AGCTGAAACCCATGTGTGAG GCCAAGGCCACTCAACACAT CCGGCCAAGGCCACTCAACA GCCAAGGCCACTCAACAACA GGGCAGCTGAAACCCATGAG	0.983983	0.558813	0.850455	1	426685	7640555	7640514	-41	TG	T	del
id280872_1_7663472_f	3	5	GCAGCACAATGACGTGTCGG GTGCAGCACAATGACGTGTT AGGTGCAGCACAATGACGGA TGCAGCACAATGACGTTGTT TGCAGCACAATGACGTTCGG	0.792599	0.432003	0.684174	1	280872	7663472	7663428	-44	CA	C	del
id421507_1_7663472_f	3	5	GCAGCACAATGACGTGTCGG GTGCAGCACAATGACGTGTT AGGTGCAGCACAATGACGGA TGCAGCACAATGACGTTGTT TGCAGCACAATGACGTTCGG	0.792599	0.432003	0.684174	1	421507	7663472	7663429	-43	A	ACG	ins
id418106_1_7663711_r	3	5	GGACAAGCTCCCCATCACAG GTATGGCGGTGGCCTCTGAT TGGCGGTGGCCTCTGTTGAT GTATGGCGGTGGCCTCTTGA ACAAGCTCCCCATCAAACAG	0.705257	0.507631	0.665317	1	418106	7663711	7663677	-34	T	TG	ins
id984639_1_7664039_f	3	5	AAAGCAGGGCCAGACGTACG AAGCAGGGCCAGACGTTACG TAACCCAAAGCAGGGCCAGA AGCAGGGCCAGACGTTTACG TAACCCAAAGCAGGGCCAGA	1.00375	0.646825	0.910532	1	984639	7664039	7663998	-41	A	AC	ins
id937955_1_7664459_f	3	5	CAGCAGCCTGAGTGACTCTG CAGCAGCCTGAGTGACTTCT CACAGCAGCCTGAGTGACTG GCAGCCTGAGTGACTTTCTG AACACCCACAGCAGCCTGAG	0.781323	0.530721	0.738523	1	937955	7664459	7664460	1	CTG	C	del
id524037_1_7664963_f	3	5	CACGGCGCTCTCACAGTCAG ACGGCGCTCTCACAGTTCAG ACAGCACGGCGCTCTCACAG ACAGCACGGCGCTCTCACAG GGACAGCACGGCGCTCTCAG	0.759721	0.478073	0.702501	1	524037	7664963	7664990	27	AC	A	del
id801430_1_7665144_f	3	5	CTAGGCATGCTGCAGCAGAG TAGGCATGCTGCAGCAAGAG CCTAGGCATGCTGCAGCGGA AGGCATGCTGCAGCAAAGAG CCTAGGCATGCTGCAGCGGA	0.992482	0.668552	0.915206	1	801430	7665144	7665186	42	G	A	ts
id1068627_1_7732524_r	3	4	GCTCGCCTGTTTGTGCTGCT CTCGCCTGTTTGTGCTTGCT CTCGCCTGTTTGTGCTTTGC TCCGCTCGCCTGTTTGTGCT	1.20847	0.684368	1.05931	1	1068627	7732524	7732477	-47	C	T	ts
id976737_1_7737489_f	3	5	GCCCAGCACAGAGAGCTGGA CCCAGCACAGAGAGCTTGGA GCCCAGCACAGAGAGCCCAG ATGGCTTCGCTGTGCCACTG AGCCCAGCACAGAGAGCCAG	1.0065	0.757533	0.998769	1	976737	7737489	7737492	3	ATGGCCCAG	A	del
id871044_1_7738208_r	2	2	GCTGCAGTCTCTGGAGTGGG GCAGTCTCTGGAGTTGGGAG	0.632095	0.502414	0.632095	1	871044	7738208	7738231	23	C	T	ts
id973263_1_7738387_r	2	3	CCTCTCTGTTAGCCATCATC GGAACCAATGAGTGTCCTGA GGAACCAATGAGTGTCCTGA	0.499685	0.381203	0.499685	1	973263	7738387	7738349	-38	CTT	GTGCTGC	ins
id817198_1_7738399_f	3	4	CCTGATGATGGCTAACAGAG ATGATGGCTAACAAGAGAGG TCCTGATGATGGCTAACAAG CCTGATGATGGCTAACAAGG	0.689685	0.480372	0.636854	1	817198	7738399	7738398	-1	CAG	C	del
id658467_1_7744912_r	2	2	TTCCAATCCTGAGGACTCCA CCAATCCTGAGGACTTCCAT	0.501162	0.429788	0.501162	1	658467	7744912	7744861	-51	CA	C	del
id280426_1_7744912_r	2	2	TTCCAATCCTGAGGACTCCA CCAATCCTGAGGACTTCCAT	0.501162	0.429788	0.501162	1	280426	7744912	7744883	-29	C	T	ts
id432176_1_7751289_f	3	5	AAAATTCCAGCAGAGCCGAC AAATTCCAGCAGAGCCCGAC CAAAAAAAATTCCAGCAGAC GATGAGCACAGCAGCTCTGC CAAAAAAAATTCCAGCAAGA	0.875699	0.593359	0.838785	1	432176	7751289	7751289	0	C	T	ts
id1298401_1_7751289_f	3	5	AAAATTCCAGCAGAGCCGAC AAATTCCAGCAGAGCCCGAC CAAAAAAAATTCCAGCAGAC GATGAGCACAGCAGCTCTGC CAAAAAAAATTCCAGCAAGA	0.875699	0.593359	0.838785	1	1298401	7751289	7751322	33	C	T	ts
id242410_1_7809889_r	3	2	GCTCACGTGAACTGGCTGGA CTCACGTGAACTGGCTTGGA	0.762895	0.569924	0.762895	1	242410	7809889	7809893	4	C	G	tv
id242411_1_7809889_r	3	2	GCTCACGTGAACTGGCTGGA CTCACGTGAACTGGCTTGGA	0.762895	0.569924	0.762895	1	242411	7809889	7809900	11	A	G	ts
id7065_1_7962852_r	3	5	CTCGCCTCATGACATCTACA TCGCCTCATGACATCTTACA AGACGGTCATCCCTGTCATG CGCCTCATGACATCTTTACA AATGGAGACGGTCATCCCTG	0.957085	0.695592	0.879266	1	7065	7962852	7962863	11	G	A	ts
id573287_1_7965363_r	3	4	CATCACGGCTACACTGTACT CATCACGGCTACACTGTTAC TCACGGCTACACTGTTTACT ATGACCACATCACGGCTACT	0.746384	0.52814	0.715383	1	573287	7965363	7965336	-27	G	GT	ins
id7069_1_7965363_r	3	4	CATCACGGCTACACTGTACT CATCACGGCTACACTGTTAC TCACGGCTACACTGTTTACT ATGACCACATCACGGCTACT	0.746384	0.52814	0.715383	1	7069	7965363	7965348	-15	G	T	tv
id873319_1_7965408_r	3	5	CCTCTTTTTTTGCATCTTCA CTCTTTTTTTGCATCTTTCA AAACCTCTTTTTTTGCATCA AAACCTCTTTTTTTGCATCA AACCTCTTTTTTTGCAATCA	0.761592	0.481202	0.692458	1	873319	7965408	7965366	-42	C	T	ts
id447914_1_7965408_r	3	5	CCTCTTTTTTTGCATCTTCA CTCTTTTTTTGCATCTTTCA AAACCTCTTTTTTTGCATCA AAACCTCTTTTTTTGCATCA AACCTCTTTTTTTGCAATCA	0.761592	0.481202	0.692458	1	447914	7965408	7965421	13	AAG	A	del
id7067_1_7965408_r	3	5	CCTCTTTTTTTGCATCTTCA CTCTTTTTTTGCATCTTTCA AAACCTCTTTTTTTGCATCA AAACCTCTTTTTTTGCATCA AACCTCTTTTTTTGCAATCA	0.761592	0.481202	0.692458	1	7067	7965408	7965425	17	G	C	tv
id7066_1_7984946_f	2	3	ACGGCCTGATTCTTACAAGC ACGGCCTGATTCTTACAGCC GGCCTGATTCTTACAAAGCC	0.454971	0.355954	0.454971	1	7066	7984946	7984930	-16	A	C	tv
id7064_1_7984999_f	3	3	GCAATTGTTGAAGCCCTGAA CAATTGTTGAAGCCCTTGAA AATTGTTGAAGCCCTTTGAA	1.05367	0.652867	0.947356	1	7064	7984999	7984981	-18	T	C	ts
id428598_1_8325917_f	3	4	GGCCTGCTGCTGACCGTGTG ATCAGCACCACACCGCACAA TCAGCACCACACCGCAACAA CCATCAGCACCACACCGCAA	0.949716	0.589185	0.874463	1	428598	8325917	8325956	39	C	T	ts
id562007_1_8358182_r	3	5	CCAAGGTGCGTGCCCCAGCG CAAGGTGCGTGCCCCAAGCG CACCAAGGTGCGTGCGTGGC AAGGTGCGTGCCCCAAAGCG ACCCCCTCCACCAAGGTGCG	1.03451	0.626715	0.916554	1	562007	8358182	8358216	34	T	C	ts
id418456_1_8358182_r	3	5	CCAAGGTGCGTGCCCCAGCG CAAGGTGCGTGCCCCAAGCG CACCAAGGTGCGTGCGTGGC AAGGTGCGTGCCCCAAAGCG ACCCCCTCCACCAAGGTGCG	1.03451	0.626715	0.916554	1	418456	8358182	8358216	34	T	TGGTGGA	ins
id562005_1_8358199_r	3	5	CAGCAGGACCCCCTCCACCA CACCAGCAGGACCCCCTCCA AGCAGGACCCCCTCCAACCA GCTGGGGCACGCACCTTGGA GCTGGGGCACGCACCTTGGA	0.752212	0.527594	0.713372	1	562005	8358199	8358232	33	G	A	ts
id562004_1_8358199_r	3	5	CAGCAGGACCCCCTCCACCA CACCAGCAGGACCCCCTCCA AGCAGGACCCCCTCCAACCA GCTGGGGCACGCACCTTGGA GCTGGGGCACGCACCTTGGA	0.752212	0.527594	0.713372	1	562004	8358199	8358235	36	A	G	ts
id1254418_1_8358285_f	2	2	CACGTTGAACATCTGCAGTC CACGTTGAACATCTGCAAGT	0.535961	0.404694	0.535961	1	1254418	8358285	8358264	-21	G	A	ts
id985303_1_8359834_r	3	5	AAGCCCGAGAGGAGCGAGAG AGCCCGAGAGGAGCGAAGAG AGCAGAAAGCCCGAGAGGAG GCCCGAGAGGAGCGAAAGAG AGCAGAAAGCCCGAGAGGAG	0.668594	0.441211	0.615266	1	985303	8359834	8359796	-38	G	A	ts
id236216_1_8359919_r	3	5	CTGTACTTCATGCCTCTGGC CCAGCTTGGACCCGGCCAAG ACAGACCTGTACTTCATGCC ACAGACCTGTACTTCATGCC ACCTGTACTTCATGCCTCTT	0.894424	0.544561	0.816341	1	236216	8359919	8359916	-3	C	T	ts
id236219_1_8361228_f	3	3	CCCTGGCGTGGGCAGCTGAG CCCTGGCGTGGGCAGCTTGA CTGGCGTGGGCAGCTTTGAG	0.898693	0.626366	0.82703	1	236219	8361228	8361236	8	C	CCCTGGAGGAGCTGAGGAGGGAG	ins
id520976_1_8361878_f	3	3	TTCCTCCTTCACCTTCTGCA TCCTCCTTCACCTTCTTGCA GGGCTTTTCCCCTGCAAAGA	0.989645	0.655193	0.949241	1	520976	8361878	8361858	-20	AG	A	del
id562003_1_8656038_r	3	3	AAAAAAAGTCTCGTTATGAA AAAAAAGTCTCGTTATTGAA AAAAAGTCTCGTTATTTGAA	0.913731	0.5569	0.81736	1	562003	8656038	8656049	11	C	CT	ins
id856683_1_8656245_r	2	3	AGAAGGACCGGGACCGAGAC GAAGGACCGGGACCGAAGAC CTCTCTCTCTCGGTCCCGGT	0.524489	0.411377	0.524489	1	856683	8656245	8656224	-21	T	TTC	ins
id31587_1_9245213_r	2	2	CTTGTGCTCTGCACAGTGAC TTGTGCTCTGCACAGTTGAC	0.612968	0.467191	0.612968	1	31587	9245213	9245257	44	AC	A	del
id31586_1_9262224_f	3	3	GCGCTGCGGGGCCTGCAGAG GCGCTGCGGGGCCTGCAAGA GCTGCGGGGCCTGCAAAGAG	0.675532	0.4608	0.633396	1	31586	9262224	9262261	37	C	G	tv
id31584_1_9262224_f	3	3	GCGCTGCGGGGCCTGCAGAG GCGCTGCGGGGCCTGCAAGA GCTGCGGGGCCTGCAAAGAG	0.675532	0.4608	0.633396	1	31584	9262224	9262273	49	G	A	ts
id31585_1_9263554_r	3	4	TTGCCAGACATCAGGATGAA TGCCAGACATCAGGATTGAA GCTTTGCCAGACATCAGGAA GGCTTTGCCAGACATCAGAA	0.91296	0.664534	0.904476	1	31585	9263554	9263569	15	G	A	ts
id16130_1_9264321_f	2	3	GGCGCACTATGGCTTCCCCT CACGGCGCACTATGGCTTCC CGGCGCACTATGGCTTCCCT	0.58088	0.468607	0.58088	1	16130	9264321	9264353	32	C	CACAGGTGGTTGACCTGTGGCCGGGTCTGA	ins
id132808_1_9719960_f	3	3	CCTCATGCTGTTTGACTACA CTCATGCTGTTTGACTTACA TCATGCTGTTTGACTTTACA	0.931967	0.585617	0.860762	1	132808	9719960	9719924	-36	T	C	ts
id132807_1_9720811_r	2	2	CATGCCGCAGCTTCCACACC TTCATGCCGCAGCTTCCACC	0.561604	0.486845	0.561604	1	132807	9720811	9720793	-18	G	A	ts
id1064710_1_9720864_r	3	4	CTTGGTGACCAGCAGCAGCC CTTGGTGACCAGCAGCAAGC CCACTTGGTGACCAGCAGCC TGGTGACCAGCAGCAAAGCC	0.883883	0.479765	0.750481	1	1064710	9720864	9720872	8	TG	T	del
id1064709_1_9722132_r	3	5	ACTTCAGCCAGCAGGGTGCT ACTTCAGCCAGCAGGGTTGC TCAGCCAGCAGGGTCGAGTG CACCAGACTTCAGCCAGCAG CAGCCAGCAGGGTCGAAGTG	0.740237	0.499183	0.707823	1	1064709	9722132	9722080	-52	C	T	ts
id1064711_1_9723263_r	3	3	GGACTTCAGCCAGTTGAGCA GACTTCAGCCAGTTGAAGCA ACTTCAGCCAGTTGAAAGCA	0.677982	0.415945	0.599672	1	1064711	9723263	9723255	-8	GAT	G	del
id871048_1_9726918_r	3	5	CCTCTGTTTTCCCCAGTGCC CTCTGTTTTCCCCAGTTGCC TTTGTTTGCAGGACTCCCTG TTTGTTTGCAGGACTCCCTG TCTGTTTTCCCCAGTTTGCC	1.10907	0.681405	1.02569	1	871048	9726918	9726957	39	C	T	ts
id88675_1_9726920_f	3	5	TGCAGGACTCCCTGGCACTG CTCTGTTTTCCCCAGTTGCC CTCCTCCTCTGTTTTCCCCA TTTGTTTGCAGGACTCCCTG TCTGTTTTCCCCAGTTTGCC	0.633906	0.392359	0.594924	1	88675	9726920	9726972	52	G	A	ts
id978238_1_9943504_f	2	2	ACTCGGGCCGGCGGACAGTG CTCGGGCCGGCGGACAAGTG	0.661615	0.516925	0.661615	1	978238	9943504	9943503	-1	C	T	ts
id978252_1_9972020_f	3	5	TTTTTCCTTTGTAGACAACA TTTTCCTTTGTAGACAAACA TTTTCCTTTGTAGACAAGGG TTTCCTTTGTAGACAAAACA TTTTCCTTTGTAGACAAGGG	0.868587	0.529143	0.7973	1	978252	9972020	9972074	54	A	G	ts
id37140_1_9972110_r	3	3	GATTGAATGAACCACAAGCA ATTGAATGAACCACAAAGCA TTGAATGAACCACAAAAGCA	0.602771	0.376109	0.536972	1	37140	9972110	9972098	-12	G	A	ts
id982555_1_9975646_f	3	5	GGTGATGCCTACAAGAAGAA GTGATGCCTACAAGAAAGAA GTTGGTGATGCCTACAAGAA TGATGCCTACAAGAAAAGAA TTGGTGATGCCTACAAAGAA	0.876053	0.575429	0.784954	1	982555	9975646	9975672	26	C	T	ts
id871049_1_9975646_f	3	5	GGTGATGCCTACAAGAAGAA GTGATGCCTACAAGAAAGAA GTTGGTGATGCCTACAAGAA TGATGCCTACAAGAAAAGAA TTGGTGATGCCTACAAAGAA	0.876053	0.575429	0.784954	1	871049	9975646	9975675	29	G	T	tv
id972092_1_9975646_f	3	5	GGTGATGCCTACAAGAAGAA GTGATGCCTACAAGAAAGAA GTTGGTGATGCCTACAAGAA TGATGCCTACAAGAAAAGAA TTGGTGATGCCTACAAAGAA	0.876053	0.575429	0.784954	1	972092	9975646	9975681	35	A	G	ts
id1062688_1_9975707_f	3	4	TTGCTACCAAGAATTCTAAA TGCTACCAAGAATTCTTAAA ACTTGCTACCAAGAAATGGG GCTACCAAGAATTCTTTAAA	0.670825	0.457013	0.621411	1	1062688	9975707	9975721	14	T	C	ts
id978255_1_9981087_r	3	5	CTTCCAGGCCTTTCTAGAGT TCCTTCCAGGCCTTTCTAGT CCAGCAGAACTCACCTAGAA CAGAACTCACCTACTAAGAA CTTCCTTCCAGGCCTTTCTT	0.708264	0.475039	0.649484	1	978255	9981087	9981050	-37	G	T	tv
id871050_1_9981087_r	3	5	CTTCCAGGCCTTTCTAGAGT TCCTTCCAGGCCTTTCTAGT CCAGCAGAACTCACCTAGAA CAGAACTCACCTACTAAGAA CTTCCTTCCAGGCCTTTCTT	0.708264	0.475039	0.649484	1	871050	9981087	9981092	5	GA	G	del
id978256_1_9981154_r	3	5	ACCTTTTGTTTTTGGCTCTA CCTTTTGTTTTTGGCTTCTA CAAACCTTTTGTTTTTGGCT CTTTTGTTTTTGGCTTTCTA CAAACCTTTTGTTTTTGGCT	0.735806	0.552372	0.709458	1	978256	9981154	9981107	-47	A	T	tv
id978258_1_9981154_r	3	5	ACCTTTTGTTTTTGGCTCTA CCTTTTGTTTTTGGCTTCTA CAAACCTTTTGTTTTTGGCT CTTTTGTTTTTGGCTTTCTA CAAACCTTTTGTTTTTGGCT	0.735806	0.552372	0.709458	1	978258	9981154	9981171	17	G	C	tv
id1050790_1_9981154_r	3	5	ACCTTTTGTTTTTGGCTCTA CCTTTTGTTTTTGGCTTCTA CAAACCTTTTGTTTTTGGCT CTTTTGTTTTTGGCTTTCTA CAAACCTTTTGTTTTTGGCT	0.735806	0.552372	0.709458	1	1050790	9981154	9981175	21	G	T	tv
id37136_1_9982322_f	3	3	CCAAAGGTCAAGCTGCTGTG AAGGTCAAGCTGCTTGTGTG AAGGTCAAGCTGCTTGTTGT	1.20497	0.728789	1.09721	1	37136	9982322	9982312	-10	G	T	tv
id37139_1_9982322_f	3	3	CCAAAGGTCAAGCTGCTGTG AAGGTCAAGCTGCTTGTGTG AAGGTCAAGCTGCTTGTTGT	1.20497	0.728789	1.09721	1	37139	9982322	9982318	-4	C	G	tv
id1062684_1_9982322_f	3	3	CCAAAGGTCAAGCTGCTGTG AAGGTCAAGCTGCTTGTGTG AAGGTCAAGCTGCTTGTTGT	1.20497	0.728789	1.09721	1	1062684	9982322	9982361	39	A	G	ts
id265453_1_9982322_f	3	3	CCAAAGGTCAAGCTGCTGTG AAGGTCAAGCTGCTTGTGTG AAGGTCAAGCTGCTTGTTGT	1.20497	0.728789	1.09721	1	265453	9982322	9982368	46	G	A	ts
id37133_1_9982503_f	3	3	ACATTCACGTGGTGAATGAA CATTCACGTGGTGAATTGAA ATTCACGTGGTGAATTTGAA	1.03296	0.572562	0.912195	1	37133	9982503	9982480	-23	C	T	ts
id813197_1_9982503_f	3	3	ACATTCACGTGGTGAATGAA CATTCACGTGGTGAATTGAA ATTCACGTGGTGAATTTGAA	1.03296	0.572562	0.912195	1	813197	9982503	9982490	-13	T	C	ts
id978260_1_9982503_f	3	3	ACATTCACGTGGTGAATGAA CATTCACGTGGTGAATTGAA ATTCACGTGGTGAATTTGAA	1.03296	0.572562	0.912195	1	978260	9982503	9982504	1	G	T	tv
id845745_1_9982573_f	2	2	GGGCCAGAGCATTCGCTACT GGCCAGAGCATTCGCTTACT	0.559769	0.41823	0.559769	1	845745	9982573	9982570	-3	C	T	ts
id37138_1_9982573_f	2	2	GGGCCAGAGCATTCGCTACT GGCCAGAGCATTCGCTTACT	0.559769	0.41823	0.559769	1	37138	9982573	9982571	-2	G	T	tv
id464670_1_9982573_f	2	2	GGGCCAGAGCATTCGCTACT GGCCAGAGCATTCGCTTACT	0.559769	0.41823	0.559769	1	464670	9982573	9982577	4	T	C	ts
id37134_1_9982647_f	2	2	AGAGTGAAGACAGGAATGCT AGAGTGAAGACAGGAATTGC	0.517041	0.390473	0.517041	1	37134	9982647	9982630	-17	G	A	ts
id37135_1_9982647_f	2	2	AGAGTGAAGACAGGAATGCT AGAGTGAAGACAGGAATTGC	0.517041	0.390473	0.517041	1	37135	9982647	9982678	31	A	G	ts
id37132_1_9982647_f	2	2	AGAGTGAAGACAGGAATGCT AGAGTGAAGACAGGAATTGC	0.517041	0.390473	0.517041	1	37132	9982647	9982699	52	T	C	ts
id4658_1_10258655_r	3	5	CCTGTGGAATGATGCCAGCC CTGTGGAATGATGCCAAGCC TTCACCTGTGGAATGATGCC TGTGGAATGATGCCAAAGCC TTCACCTGTGGAATGATGCC	0.871863	0.545621	0.793883	1	4658	10258655	10258602	-53	A	T	tv
id7701_1_10624371_r	3	4	CTGAATCAGCAGCTCCTGGA ATCAGCAGCTCCTTGGACGG ACAGACGACCCTCGCCTCCA TCAGCAGCTCCTTGGAACGG	0.738824	0.501624	0.669705	1	7701	10624371	10624405	34	C	T	ts
id1175188_1_10653596_r	3	5	GTGGGCACCCCCAGCCTCCT AGACGACACGGCACCCAGGC AGACGACACGGCACCCAGGA TGGGCACCCCCAGCCTTCCT CTGTGGGCACCCCCAGCCTT	0.723543	0.493457	0.688734	1	1175188	10653596	10653597	1	GAGGCTGGGGGTGCCCAC	G	del
id5238_1_11022158_f	2	3	GGAGAGGACTTGATCATTAA TGGAGAGGACTTGATCATAA GAGAGGACTTGATCATTTAA	0.465548	0.389084	0.465548	1	5238	11022158	11022196	38	A	G	ts
id21482_1_11022254_f	2	4	GGTGGTAATCCAGGTGGCTT AATCCACCCTGATTCCCACC AGATTTGGTGGTAATCAGGG CTGCTATTACCAAATCCACC	0.468196	0.369643	0.468196	1	21482	11022254	11022209	-45	A	G	ts
id5230_1_11022286_f	3	4	TGGATTTGGTAATAGCAGAG TGGATTTGGTAATAGCAAGA GATTTGGTAATAGCAAAGAG AGGGTGGATTTGGTAATAGA	0.749791	0.4775	0.672713	1	5230	11022286	11022290	4	G	C	tv
id21484_1_11022286_f	3	4	TGGATTTGGTAATAGCAGAG TGGATTTGGTAATAGCAAGA GATTTGGTAATAGCAAAGAG AGGGTGGATTTGGTAATAGA	0.749791	0.4775	0.672713	1	21484	11022286	11022290	4	G	T	tv
id21485_1_11022286_f	3	4	TGGATTTGGTAATAGCAGAG TGGATTTGGTAATAGCAAGA GATTTGGTAATAGCAAAGAG AGGGTGGATTTGGTAATAGA	0.749791	0.4775	0.672713	1	21485	11022286	11022292	6	G	A	ts
id5232_1_11022286_f	3	4	TGGATTTGGTAATAGCAGAG TGGATTTGGTAATAGCAAGA GATTTGGTAATAGCAAAGAG AGGGTGGATTTGGTAATAGA	0.749791	0.4775	0.672713	1	5232	11022286	11022301	15	G	A	ts
id5236_1_11022391_r	3	3	AACTGCTCTGTAGTGCTGCC CTCTGTAGTGCTTGCCTGGG TGCTCTGTAGTGCTTGCCTT	0.971032	0.616712	0.893163	1	5236	11022391	11022352	-39	G	A	ts
id5229_1_11022391_r	3	3	AACTGCTCTGTAGTGCTGCC CTCTGTAGTGCTTGCCTGGG TGCTCTGTAGTGCTTGCCTT	0.971032	0.616712	0.893163	1	5229	11022391	11022400	9	C	A	tv
id5228_1_11022391_r	3	3	AACTGCTCTGTAGTGCTGCC CTCTGTAGTGCTTGCCTGGG TGCTCTGTAGTGCTTGCCTT	0.971032	0.616712	0.893163	1	5228	11022391	11022418	27	A	G	ts
id5235_1_11022435_r	3	5	GCCTGACTGGTTCTGCTGGC CCTGACTGGTTCTGCTTGGC CCGATGGGCCTGACTGGTTC CTGACTGGTTCTGCTTTGGC GATGGGCATGTTAGCCAGTC	0.812316	0.543862	0.77704	1	5235	11022435	11022437	2	A	G	ts
id21467_1_11022435_r	3	5	GCCTGACTGGTTCTGCTGGC CCTGACTGGTTCTGCTTGGC CCGATGGGCCTGACTGGTTC CTGACTGGTTCTGCTTTGGC GATGGGCATGTTAGCCAGTC	0.812316	0.543862	0.77704	1	21467	11022435	11022444	9	C	A	tv
id266064_1_11022435_r	3	5	GCCTGACTGGTTCTGCTGGC CCTGACTGGTTCTGCTTGGC CCGATGGGCCTGACTGGTTC CTGACTGGTTCTGCTTTGGC GATGGGCATGTTAGCCAGTC	0.812316	0.543862	0.77704	1	266064	11022435	11022452	17	G	T	tv
id21468_1_11022435_r	3	5	GCCTGACTGGTTCTGCTGGC CCTGACTGGTTCTGCTTGGC CCGATGGGCCTGACTGGTTC CTGACTGGTTCTGCTTTGGC GATGGGCATGTTAGCCAGTC	0.812316	0.543862	0.77704	1	21468	11022435	11022464	29	A	G	ts
id190400_1_11022579_f	3	3	GGGGATCAGCATCCAATGCA GGGATCAGCATCCAATTGCA CAGCATCCAATTTGCAGGGT	0.763961	0.50591	0.71569	1	190400	11022579	11022562	-17	T	G	tv
id21477_1_11022579_f	3	3	GGGGATCAGCATCCAATGCA GGGATCAGCATCCAATTGCA CAGCATCCAATTTGCAGGGT	0.763961	0.50591	0.71569	1	21477	11022579	11022577	-2	A	G	ts
id1300489_1_11022579_f	3	3	GGGGATCAGCATCCAATGCA GGGATCAGCATCCAATTGCA CAGCATCCAATTTGCAGGGT	0.763961	0.50591	0.71569	1	1300489	11022579	11022578	-1	A	G	ts
id21465_1_11022770_f	3	3	CAAAATTGGTTTGTTCAGTG AAAATTGGTTTGTTCAAGTG AAATTGGTTTGTTCAAAGTG	0.848442	0.55412	0.767329	1	21465	11022770	11022737	-33	T	C	ts
id981176_1_11109337_f	2	2	CTGGATAGCTTTCTTATTTA GATAGCTTTCTTAGGGCCTC	0.443334	0.357417	0.443334	1	981176	11109337	11109317	-20	T	A	tv
id417723_1_11114338_f	3	4	CATCAGCCTCCAGTTCAGCA CAGCCTCCAGTTCAAGCAAG GTCCATCAGCCTCCAGTTCA CAGCCTCCAGTTCAAGCCAA	0.988464	0.593799	0.865486	1	417723	11114338	11114338	0	A	G	ts
id417724_1_11114338_f	3	4	CATCAGCCTCCAGTTCAGCA CAGCCTCCAGTTCAAGCAAG GTCCATCAGCCTCCAGTTCA CAGCCTCCAGTTCAAGCCAA	0.988464	0.593799	0.865486	1	417724	11114338	11114338	0	A	T	tv
id156709_1_11114338_f	3	4	CATCAGCCTCCAGTTCAGCA CAGCCTCCAGTTCAAGCAAG GTCCATCAGCCTCCAGTTCA CAGCCTCCAGTTCAAGCCAA	0.988464	0.593799	0.865486	1	156709	11114338	11114363	25	C	T	ts
id520633_1_11114338_f	3	4	CATCAGCCTCCAGTTCAGCA CAGCCTCCAGTTCAAGCAAG GTCCATCAGCCTCCAGTTCA CAGCCTCCAGTTCAAGCCAA	0.988464	0.593799	0.865486	1	520633	11114338	11114380	42	C	A	tv
id242349_1_11117061_f	2	3	CGCTAAAGAACGGGTATAAT GCTAAAGAACGGGTATTAAT CCGCTAAAGAACGGGTTCTT	0.492479	0.390174	0.492479	1	242349	11117061	11117039	-22	C	T	ts
id156703_1_11124513_r	3	5	CCAATGACCCAACATCTCTT GAGGTTTTTCCGAAGATGTT CAATGACCCAACATCTTCTT AGGTTTTTCCGAAGATTGTT AATGACCCAACATCTTTCTT	0.776014	0.564368	0.739844	1	156703	11124513	11124516	3	G	A	ts
id376129_1_11124513_r	3	5	CCAATGACCCAACATCTCTT GAGGTTTTTCCGAAGATGTT CAATGACCCAACATCTTCTT AGGTTTTTCCGAAGATTGTT AATGACCCAACATCTTTCTT	0.776014	0.564368	0.739844	1	376129	11124513	11124516	3	G	T	tv
id584432_1_11128074_f	3	3	CTTGTTGGCTGCATTGTGCC TTGTTGGCTGCATTGTTGCC TTGTTGGCTGCATTGTTTGC	0.665622	0.473584	0.634582	1	584432	11128074	11128107	33	G	A	ts
id156702_1_11128074_f	3	3	CTTGTTGGCTGCATTGTGCC TTGTTGGCTGCATTGTTGCC TTGTTGGCTGCATTGTTTGC	0.665622	0.473584	0.634582	1	156702	11128074	11128107	33	G	T	tv
id217823_1_11130770_f	3	5	CATCACTGCCCACGCATGCC ATCACTGCCCACGCATTGCC AGTTCATCACTGCCCACGCC AACCAGGCCTGGCAAATGCG AGTTCATCACTGCCCACGCC	0.92096	0.509157	0.794552	1	217823	11130770	11130747	-23	C	T	ts
id224088_1_11144689_f	3	5	CGGATGATCTCTCGTCGCTC TGGCGGATGATCTCTCGTCG ATCTGGCGGATGATCTCTCG ATCTGGCGGATGATCTCTCG ACCAGATCTGGCGGATGATC	0.634163	0.435874	0.588574	1	224088	11144689	11144735	46	C	T	ts
id190121_1_11157189_r	3	5	GACGACCCAGAGCTGATGCT GACGACCCAGAGCTGATTGC CAACAAGGACGACCCAGAGC CAACAAGGACGACCCAGAGC CCAACAAGGACGACCCAGCT	0.921511	0.599721	0.867568	1	190121	11157189	11157173	-16	C	A	tv
id376453_1_11157189_r	3	5	GACGACCCAGAGCTGATGCT GACGACCCAGAGCTGATTGC CAACAAGGACGACCCAGAGC CAACAAGGACGACCCAGAGC CCAACAAGGACGACCCAGCT	0.921511	0.599721	0.867568	1	376453	11157189	11157173	-16	C	T	ts
id374796_1_11157189_r	3	5	GACGACCCAGAGCTGATGCT GACGACCCAGAGCTGATTGC CAACAAGGACGACCCAGAGC CAACAAGGACGACCCAGAGC CCAACAAGGACGACCCAGCT	0.921511	0.599721	0.867568	1	374796	11157189	11157174	-15	A	G	ts
id376130_1_11157239_f	3	5	TTTCTTGTCATAGGCCACAA TTCTTGTCATAGGCCAACAA ATTTTCTTGTCATAGGCCAA TTCTTGTCATAGGCCAAACA ATTTTCTTGTCATAGGCCAA	0.722007	0.475216	0.667253	1	376130	11157239	11157242	3	A	G	ts
id417727_1_11157239_f	3	5	TTTCTTGTCATAGGCCACAA TTCTTGTCATAGGCCAACAA ATTTTCTTGTCATAGGCCAA TTCTTGTCATAGGCCAAACA ATTTTCTTGTCATAGGCCAA	0.722007	0.475216	0.667253	1	417727	11157239	11157255	16	A	C	tv
id801436_1_11228620_f	3	3	CAGATGGATCTGTGCATGTG AGATGGATCTGTGCATTGTG GATGGATCTGTGCATTTGTG	0.839726	0.494597	0.718748	1	801436	11228620	11228672	52	C	T	ts
id856_1_11273808_r	3	3	TACCGGCCCCGTGCACAGCC TGGCTGTCCTGGCTTGTGCA GGCTGTCCTGGCTTGTTGCA	0.874306	0.474233	0.76364	1	856	11273808	11273836	28	A	G	ts
id861_1_11273882_f	3	5	ACCACAAAAAGAGTGATGAC CCACAAAAAGAGTGATTGAC TTGACCACAAAAAGAGTGAC CACAAAAAGAGTGATTTGAC GGCATTGACCACAAAAAGAC	0.78111	0.523159	0.742253	1	861	11273882	11273866	-16	A	G	ts
id858_1_11273882_f	3	5	ACCACAAAAAGAGTGATGAC CCACAAAAAGAGTGATTGAC TTGACCACAAAAAGAGTGAC CACAAAAAGAGTGATTTGAC GGCATTGACCACAAAAAGAC	0.78111	0.523159	0.742253	1	858	11273882	11273886	4	A	G	ts
id862_1_11274047_r	3	5	CTTACCTCCTGTGTAGAGAA TTACCTCCTGTGTAGAAGAA ATCTTACCTCCTGTGTAGAA TACCTCCTGTGTAGAAAGAA TCTTACCTCCTGTGTAAGAA	0.795598	0.489957	0.727399	1	862	11274047	11274042	-5	T	C	ts
id859_1_11274047_r	3	5	CTTACCTCCTGTGTAGAGAA TTACCTCCTGTGTAGAAGAA ATCTTACCTCCTGTGTAGAA TACCTCCTGTGTAGAAAGAA TCTTACCTCCTGTGTAAGAA	0.795598	0.489957	0.727399	1	859	11274047	11274055	8	C	T	ts
id857_1_11274047_r	3	5	CTTACCTCCTGTGTAGAGAA TTACCTCCTGTGTAGAAGAA ATCTTACCTCCTGTGTAGAA TACCTCCTGTGTAGAAAGAA TCTTACCTCCTGTGTAAGAA	0.795598	0.489957	0.727399	1	857	11274047	11274060	13	G	C	tv
id41408_1_11285621_r	3	5	GGCCAGAAAATCCAGAGAGT GCGGCCAGAAAATCCAGAGT AGCCTTGGTCTCACACCAAC AGCCTTGGTCTCACACCAAC TGCGGCCAGAAAATCCAGTT	0.708017	0.482099	0.653244	1	41408	11285621	11285644	23	G	A	ts
id863_1_11285631_f	3	5	CACCAACTCTCTGGATTTTC CACACCAACTCTCTGGCCGC CACACCAACTCTCTGGATTC CACACCAACTCTCTGGCCGC TCTCACACCAACTCTCTGGC	0.616884	0.421964	0.574167	1	863	11285631	11285670	39	G	A	ts
id860_1_11285798_r	3	5	GGTGTTGTTGGAATGGAGAA GTGTTGTTGGAATGGAAGAA TTGTTGGAATGGAATGGCCT TGTTGTTGGAATGGAAAGAA TTGTTGGAATGGAATGGCCT	0.809927	0.585047	0.753848	1	860	11285798	11285809	11	A	G	ts
id864_1_11285798_r	3	5	GGTGTTGTTGGAATGGAGAA GTGTTGTTGGAATGGAAGAA TTGTTGGAATGGAATGGCCT TGTTGTTGGAATGGAAAGAA TTGTTGGAATGGAATGGCCT	0.809927	0.585047	0.753848	1	864	11285798	11285822	24	C	G	tv
id372196_1_11676955_f	3	3	CCACATCATTCTGCAAAGAG CACATCATTCTGCAAAAGAG ACATCATTCTGCAAAAAGAG	0.689459	0.479384	0.639801	1	372196	11676955	11676926	-29	A	T	tv
id187906_1_11790673_f	3	5	ACGCAGGGCGTCAGGACGCA CGCAGGGCGTCAGGACCGCA AACGCAGGGCGTCAGGGTCA CGCAGGGCGTCAGGACCCGC CCAACGCAGGGCGTCAGTCA	0.573565	0.393477	0.560132	1	187906	11790673	11790682	9	A	G	ts
id187905_1_11790791_r	2	3	CAACTACTTCCTGGTCAACC AACTACTTCCTGGTCAAACC ACAACTACTTCCTGGTCACC	0.58193	0.469956	0.58193	1	187905	11790791	11790768	-23	A	G	ts
id187904_1_11790800_r	2	2	CATCCACGACAACTACTTCC ATCCACGACAACTACTTTCC	0.429301	0.377669	0.429301	1	187904	11790800	11790843	43	G	C	tv
id187903_1_11790902_r	2	3	GTGCGGGGGTATGTGTGTGT GCGTGTGTGCGGGGGTATGT GTGTGTGCGGGGGTATGTGT	0.446764	0.379785	0.446764	1	187903	11790902	11790853	-49	CA	AC	del
id187902_1_11790902_r	2	3	GTGCGGGGGTATGTGTGTGT GCGTGTGTGCGGGGGTATGT GTGTGTGCGGGGGTATGTGT	0.446764	0.379785	0.446764	1	187902	11790902	11790858	-44	A	G	ts
id187901_1_11790919_r	3	3	TGTGCATGTGTGCGTGTGTG GCATGTGTGCGTGTTGTGCG CATGTGTGCGTGTTGTTGCG	1.1934	0.582694	0.997426	1	187901	11790919	11790916	-3	C	T	ts
id187900_1_11791224_f	3	4	TTCCAGAACATGAAGCTGAC TTCCAGAACATGAAGCTTGA TCCAGAACATGAAGCTTTGA TTTACCTTCCAGAACATGAC	0.891394	0.556267	0.81093	1	187900	11791224	11791206	-18	C	A	tv
id998376_1_11791224_f	3	4	TTCCAGAACATGAAGCTGAC TTCCAGAACATGAAGCTTGA TCCAGAACATGAAGCTTTGA TTTACCTTCCAGAACATGAC	0.891394	0.556267	0.81093	1	998376	11791224	11791211	-13	C	T	ts
id3527_1_11791224_f	3	4	TTCCAGAACATGAAGCTGAC TTCCAGAACATGAAGCTTGA TCCAGAACATGAAGCTTTGA TTTACCTTCCAGAACATGAC	0.891394	0.556267	0.81093	1	3527	11791224	11791216	-8	C	T	ts
id187899_1_11791224_f	3	4	TTCCAGAACATGAAGCTGAC TTCCAGAACATGAAGCTTGA TCCAGAACATGAAGCTTTGA TTTACCTTCCAGAACATGAC	0.891394	0.556267	0.81093	1	187899	11791224	11791235	11	A	C	tv
id660609_1_11791224_f	3	4	TTCCAGAACATGAAGCTGAC TTCCAGAACATGAAGCTTGA TCCAGAACATGAAGCTTTGA TTTACCTTCCAGAACATGAC	0.891394	0.556267	0.81093	1	660609	11791224	11791260	36	G	A	ts
id187896_1_11792250_f	2	3	ACGAAGGGCCTGGTACTCTG AGGGTTCCCACAGAAGTACC TTTGCTCAACGAAGGGCCTG	0.549791	0.445865	0.549791	1	187896	11792250	11792304	54	C	A	tv
id222897_1_11792351_f	3	5	AAGTGCTTCCGCTGTCTCGC AAGTGCTTCCGCTGTCTTCG ACTTGCAGAAGTGCTTCCGC AGTGCTTCCGCTGTCTTTCG GCACTTGCAGAAGTGCTTCG	0.723482	0.503011	0.670891	1	222897	11792351	11792316	-35	AC	A	del
id873153_1_11792351_f	3	5	AAGTGCTTCCGCTGTCTCGC AAGTGCTTCCGCTGTCTTCG ACTTGCAGAAGTGCTTCCGC AGTGCTTCCGCTGTCTTTCG GCACTTGCAGAAGTGCTTCG	0.723482	0.503011	0.670891	1	873153	11792351	11792316	-35	ACTT	A	del
id848996_1_11792351_f	3	5	AAGTGCTTCCGCTGTCTCGC AAGTGCTTCCGCTGTCTTCG ACTTGCAGAAGTGCTTCCGC AGTGCTTCCGCTGTCTTTCG GCACTTGCAGAAGTGCTTCG	0.723482	0.503011	0.670891	1	848996	11792351	11792367	16	ACT	A	del
id187895_1_11793873_f	2	2	CCACGGGTGCCGGTCAAGAG GGGTGCCGGTCAAAGAGAGG	0.511759	0.365945	0.511759	1	187895	11793873	11793905	32	A	G	ts
id466270_1_11793873_f	2	2	CCACGGGTGCCGGTCAAGAG GGGTGCCGGTCAAAGAGAGG	0.511759	0.365945	0.511759	1	466270	11793873	11793907	34	C	T	ts
id873154_1_11793972_r	3	5	AACTCACAGCCCAACATCAA TCAACTCACAGCCCAACAAC ACGGCTTCCCGTTGAATGTT GTCGGAGGACGGCTTCCCGT CTCACAGCCCAACAATTCAA	0.713785	0.500318	0.688524	1	873154	11793972	11793920	-52	T	C	ts
id187894_1_11793972_r	3	5	AACTCACAGCCCAACATCAA TCAACTCACAGCCCAACAAC ACGGCTTCCCGTTGAATGTT GTCGGAGGACGGCTTCCCGT CTCACAGCCCAACAATTCAA	0.713785	0.500318	0.688524	1	187894	11793972	11793921	-51	A	C	tv
id638867_1_11793975_f	3	5	GACGGCTTCCCGTTGATGTT ACTCACAGCCCAACAATCAA CTCACAGCCCAACAATTCAA TCAACTCACAGCCCAACAAC GTCGGAGGACGGCTTCCCGT	0.692843	0.374434	0.60346	1	638867	11793975	11794029	54	C	A	tv
id187893_1_11794374_r	3	5	ACCTCTCGGGAGAACCAAAC ACCTCTCGGGAGAACCGGAA TACCTCTCGGGAGAACCAAC TACCTCTCGGGAGAACCGAA TTCTTTACCTCTCGGGAGAA	0.700148	0.441987	0.631192	1	187893	11794374	11794385	11	C	T	ts
id1072666_1_11794374_r	3	5	ACCTCTCGGGAGAACCAAAC ACCTCTCGGGAGAACCGGAA TACCTCTCGGGAGAACCAAC TACCTCTCGGGAGAACCGAA TTCTTTACCTCTCGGGAGAA	0.700148	0.441987	0.631192	1	1072666	11794374	11794399	25	CGA	C	del
id187891_1_11794542_r	2	2	CCTCTGGGCACCCCTCTGCC GGAATTGCCCCTGGCAAGAG	0.567162	0.423946	0.567162	1	187891	11794542	11794539	-3	CT	C	del
id1073673_1_11794778_f	2	3	GTACGGTAGATGTAACTCTT TACGGTAGATGTAACTTCTT CGGTAGATGTAACTTTGGTC	0.69153	0.55898	0.69153	1	1073673	11794778	11794750	-28	TC	T	del
id1068573_1_11794821_r	3	5	CGCCCACCCCAAGCGCCGAG ACATCTTCCTCTCGGGCGCT GCGCCCACCCCAAGCCCGAG CATCTTCCTCTCGGGCCGCT GTACATCTTCCTCTCGGGGT	0.787469	0.479134	0.700569	1	1068573	11794821	11794779	-42	CTT	C	del
id187890_1_11794821_r	3	5	CGCCCACCCCAAGCGCCGAG ACATCTTCCTCTCGGGCGCT GCGCCCACCCCAAGCCCGAG CATCTTCCTCTCGGGCCGCT GTACATCTTCCTCTCGGGGT	0.787469	0.479134	0.700569	1	187890	11794821	11794781	-40	T	C	ts
id187889_1_11794821_r	3	5	CGCCCACCCCAAGCGCCGAG ACATCTTCCTCTCGGGCGCT GCGCCCACCCCAAGCCCGAG CATCTTCCTCTCGGGCCGCT GTACATCTTCCTCTCGGGGT	0.787469	0.479134	0.700569	1	187889	11794821	11794807	-14	C	T	ts
id1073018_1_11794821_r	3	5	CGCCCACCCCAAGCGCCGAG ACATCTTCCTCTCGGGCGCT GCGCCCACCCCAAGCCCGAG CATCTTCCTCTCGGGCCGCT GTACATCTTCCTCTCGGGGT	0.787469	0.479134	0.700569	1	1073018	11794821	11794819	-2	TCTCGGCGCTTGGG	T	del
id466269_1_11794821_r	3	5	CGCCCACCCCAAGCGCCGAG ACATCTTCCTCTCGGGCGCT GCGCCCACCCCAAGCCCGAG CATCTTCCTCTCGGGCCGCT GTACATCTTCCTCTCGGGGT	0.787469	0.479134	0.700569	1	466269	11794821	11794823	2	G	A	ts
id187888_1_11794821_r	3	5	CGCCCACCCCAAGCGCCGAG ACATCTTCCTCTCGGGCGCT GCGCCCACCCCAAGCCCGAG CATCTTCCTCTCGGGCCGCT GTACATCTTCCTCTCGGGGT	0.787469	0.479134	0.700569	1	187888	11794821	11794835	14	G	A	ts
id187887_1_11794821_r	3	5	CGCCCACCCCAAGCGCCGAG ACATCTTCCTCTCGGGCGCT GCGCCCACCCCAAGCCCGAG CATCTTCCTCTCGGGCCGCT GTACATCTTCCTCTCGGGGT	0.787469	0.479134	0.700569	1	187887	11794821	11794853	32	G	A	ts
id3523_1_11795137_f	3	5	CAGGCGCTTCAGCACCTCTG AACCGCGAGATGGCTACCAC AGGCGCTTCAGCACCTTCTG GCGAGATGGCTACCACAGAA AACCGCGAGATGGCTACCAC	0.773836	0.532771	0.730046	1	3523	11795137	11795114	-23	A	C	tv
id657146_1_11795137_f	3	5	CAGGCGCTTCAGCACCTCTG AACCGCGAGATGGCTACCAC AGGCGCTTCAGCACCTTCTG GCGAGATGGCTACCACAGAA AACCGCGAGATGGCTACCAC	0.773836	0.532771	0.730046	1	657146	11795137	11795116	-21	A	G	ts
id851183_1_11795137_f	3	5	CAGGCGCTTCAGCACCTCTG AACCGCGAGATGGCTACCAC AGGCGCTTCAGCACCTTCTG GCGAGATGGCTACCACAGAA AACCGCGAGATGGCTACCAC	0.773836	0.532771	0.730046	1	851183	11795137	11795117	-20	TC	T	del
id187886_1_11795137_f	3	5	CAGGCGCTTCAGCACCTCTG AACCGCGAGATGGCTACCAC AGGCGCTTCAGCACCTTCTG GCGAGATGGCTACCACAGAA AACCGCGAGATGGCTACCAC	0.773836	0.532771	0.730046	1	187886	11795137	11795125	-12	C	T	ts
id3522_1_11795211_r	3	5	GCTGGCCGTGAGCCTGTGCC CTGGCCGTGAGCCTGTTGCC CATCGAGCTGGCCGTGAGCC TGGCCGTGAGCCTGTTTGCC GCCAGAAGCTCCTGGCTTCA	0.955018	0.653684	0.891352	1	3522	11795211	11795158	-53	T	C	ts
id3529_1_11795211_r	3	5	GCTGGCCGTGAGCCTGTGCC CTGGCCGTGAGCCTGTTGCC CATCGAGCTGGCCGTGAGCC TGGCCGTGAGCCTGTTTGCC GCCAGAAGCTCCTGGCTTCA	0.955018	0.653684	0.891352	1	3529	11795211	11795161	-50	A	G	ts
id187885_1_11796202_r	3	5	ATCTTTCCCATCCAGGTGAG TCTTTCCCATCCAGGTTGAG GGCTCTCCTGGGCCCCTGGA TCTTTCCCATCCAGGTTTGA CCCGGGATCTTTCCCATCCA	1.0134	0.673998	0.930994	1	187885	11796202	11796205	3	C	A	tv
id187884_1_11796202_r	3	5	ATCTTTCCCATCCAGGTGAG TCTTTCCCATCCAGGTTGAG GGCTCTCCTGGGCCCCTGGA TCTTTCCCATCCAGGTTTGA CCCGGGATCTTTCCCATCCA	1.0134	0.673998	0.930994	1	187884	11796202	11796217	15	A	C	tv
id187882_1_11796202_r	3	5	ATCTTTCCCATCCAGGTGAG TCTTTCCCATCCAGGTTGAG GGCTCTCCTGGGCCCCTGGA TCTTTCCCATCCAGGTTTGA CCCGGGATCTTTCCCATCCA	1.0134	0.673998	0.930994	1	187882	11796202	11796222	20	C	A	tv
id187881_1_11796202_r	3	5	ATCTTTCCCATCCAGGTGAG TCTTTCCCATCCAGGTTGAG GGCTCTCCTGGGCCCCTGGA TCTTTCCCATCCAGGTTTGA CCCGGGATCTTTCCCATCCA	1.0134	0.673998	0.930994	1	187881	11796202	11796226	24	G	A	ts
id800827_1_11796338_r	2	3	CCTGAAGCACTTGAAGGAGA GAAGCACTTGAAGGTGTCTG TGACCTGAAGCACTTGAAGA	0.528249	0.413318	0.528249	1	800827	11796338	11796306	-32	G	A	ts
id187880_1_11796338_r	2	3	CCTGAAGCACTTGAAGGAGA GAAGCACTTGAAGGTGTCTG TGACCTGAAGCACTTGAAGA	0.528249	0.413318	0.528249	1	187880	11796338	11796306	-32	GTGA	G	del
id187879_1_11796338_r	2	3	CCTGAAGCACTTGAAGGAGA GAAGCACTTGAAGGTGTCTG TGACCTGAAGCACTTGAAGA	0.528249	0.413318	0.528249	1	187879	11796338	11796313	-25	T	G	tv
id222895_1_11796375_r	3	3	CCAAAGGCCACCCCGAAGCA CAAAGGCCACCCCGAAAGCA AAAGGCCACCCCGAAAAGCA	0.637233	0.425454	0.58034	1	222895	11796375	11796323	-52	TC	T	del
id222894_1_11796375_r	3	3	CCAAAGGCCACCCCGAAGCA CAAAGGCCACCCCGAAAGCA AAAGGCCACCCCGAAAAGCA	0.637233	0.425454	0.58034	1	222894	11796375	11796382	7	G	T	tv
id187877_1_11796375_r	3	3	CCAAAGGCCACCCCGAAGCA CAAAGGCCACCCCGAAAGCA AAAGGCCACCCCGAAAAGCA	0.637233	0.425454	0.58034	1	187877	11796375	11796399	24	C	T	ts
id1034230_1_11800208_r	3	3	ACATCTGTGTGGCAGGTGAG CATCTGTGTGGCAGGTTGAG ATCTGTGTGGCAGGTTTGAG	0.700337	0.479469	0.637695	1	1034230	11800208	11800245	37	CA	C	del
id3518_1_11800208_r	3	3	ACATCTGTGTGGCAGGTGAG CATCTGTGTGGCAGGTTGAG ATCTGTGTGGCAGGTTTGAG	0.700337	0.479469	0.637695	1	3518	11800208	11800251	43	G	A	ts
id975986_1_11801137_f	3	3	AAGCCAGAACCCAGAGTGTA AAGCCAGAACCCAGAGTTGT GGAAAGCCAGAACCCAGAGT	0.702672	0.497844	0.681099	1	975986	11801137	11801160	23	C	A	tv
id3519_1_11801137_f	3	3	AAGCCAGAACCCAGAGTGTA AAGCCAGAACCCAGAGTTGT GGAAAGCCAGAACCCAGAGT	0.702672	0.497844	0.681099	1	3519	11801137	11801166	29	C	T	ts
id848483_1_11801137_f	3	3	AAGCCAGAACCCAGAGTGTA AAGCCAGAACCCAGAGTTGT GGAAAGCCAGAACCCAGAGT	0.702672	0.497844	0.681099	1	848483	11801137	11801189	52	GC	AA	del
id187875_1_11801195_r	3	4	TCTGCACAAAGCTAAGCAGC CATCTGCACAAAGCTAAGCT ATCTGCACAAAGCTAAAGCT CGGGCCATCTGCACAAAGCT	0.671946	0.391705	0.595836	1	187875	11801195	11801196	1	T	G	tv
id222893_1_11801195_r	3	4	TCTGCACAAAGCTAAGCAGC CATCTGCACAAAGCTAAGCT ATCTGCACAAAGCTAAAGCT CGGGCCATCTGCACAAAGCT	0.671946	0.391705	0.595836	1	222893	11801195	11801220	25	G	A	ts
id187874_1_11801259_f	2	2	GCAGCAGGTCATGTGCAGGA CAGCAGGTCATGTGCAAGGA	0.640239	0.502213	0.640239	1	187874	11801259	11801248	-11	A	G	ts
id187871_1_11801342_f	3	3	CTGAGCCAGGGTCACCTGCT ACGTGACCTGGCACCCAGCA GAGCCAGGGTCACCTTGCTT	0.678911	0.398169	0.593181	1	187871	11801342	11801333	-9	A	AGGGTCACCTGCTGGGTGCCAGGTCACGTCTATGTAGAGG	ins
id187870_1_11801401_f	3	3	GCCATCCGGTCAAACCTGTA TCAGAAACAAACCCCCTACA ATCCGGTCAAACCTTGTAAG	0.896905	0.492675	0.802798	1	187870	11801401	11801392	-9	G	A	ts
id222892_1_11802856_r	3	5	TCATGCAAGGTTAAGGTGGG ACTCATGCAAGGTTAAGGTT GTAAACTCATGCAAGGTTAA TCATGCAAGGTTAAGGAGGC AACTCATGCAAGGTTAAGTT	0.778672	0.562727	0.756165	1	222892	11802856	11802880	24	C	T	ts
id801438_1_11802856_r	3	5	TCATGCAAGGTTAAGGTGGG ACTCATGCAAGGTTAAGGTT GTAAACTCATGCAAGGTTAA TCATGCAAGGTTAAGGAGGC AACTCATGCAAGGTTAAGTT	0.778672	0.562727	0.756165	1	801438	11802856	11802884	28	G	C	tv
id1068525_1_11802944_r	2	3	GATTGGAATCTGGTGACAAG ATTGGAATCTGGTGACCAAG GATTGGAATCTGGTTCTCCC	0.571819	0.466571	0.571819	1	1068525	11802944	11802915	-29	G	A	ts
id1070453_1_11802944_r	2	3	GATTGGAATCTGGTGACAAG ATTGGAATCTGGTGACCAAG GATTGGAATCTGGTTCTCCC	0.571819	0.466571	0.571819	1	1070453	11802944	11802925	-19	GA	G	del
id187868_1_11802944_r	2	3	GATTGGAATCTGGTGACAAG ATTGGAATCTGGTGACCAAG GATTGGAATCTGGTTCTCCC	0.571819	0.466571	0.571819	1	187868	11802944	11802941	-3	C	G	tv
id570071_1_11802995_f	3	5	CCGGAGTCTCTCATGCCGCT TCCCGGAGTCTCTCATGCTC CGGAGTCTCTCATGCCCGCT ATCTTCTCCCGGAGTCTCTC TCCCGGAGTCTCTCATGCTC	0.817838	0.532216	0.760265	1	570071	11802995	11802962	-33	C	T	ts
id522696_1_11802995_f	3	5	CCGGAGTCTCTCATGCCGCT TCCCGGAGTCTCTCATGCTC CGGAGTCTCTCATGCCCGCT ATCTTCTCCCGGAGTCTCTC TCCCGGAGTCTCTCATGCTC	0.817838	0.532216	0.760265	1	522696	11802995	11802963	-32	G	A	ts
id187867_1_11802995_f	3	5	CCGGAGTCTCTCATGCCGCT TCCCGGAGTCTCTCATGCTC CGGAGTCTCTCATGCCCGCT ATCTTCTCCCGGAGTCTCTC TCCCGGAGTCTCTCATGCTC	0.817838	0.532216	0.760265	1	187867	11802995	11802980	-15	C	T	ts
id187865_1_11803136_f	3	4	TGGGTTCCTACTGCACAGGG GCTGGGTTCCTACTGCACAA CTGGGTTCCTACTGCAACAA ATGGCTGGGTTCCTACTGCA	0.63684	0.376261	0.54404	1	187865	11803136	11803155	19	CAG	C	del
id17788_1_11845993_f	2	3	CCAGCCCTGCTTGTCCTCCC GGCCCAGCCCTGCTTGTCCC CAGCCCTGCTTGTCCTTCCC	0.626553	0.527654	0.626553	1	17788	11845993	11846007	14	CTT	C	del
id1073871_1_11948069_f	3	5	AACTACAAGATCCAGGTAAG AACTACAAGATCCAGGTTAA TTCTTCAACTACAAGATCCA TCTTCAACTACAAGATTCCA CTACAAGATCCAGGTTTAAG	0.777647	0.539024	0.739063	1	1073871	11948069	11948044	-25	C	T	ts
id520105_1_11948069_f	3	5	AACTACAAGATCCAGGTAAG AACTACAAGATCCAGGTTAA TTCTTCAACTACAAGATCCA TCTTCAACTACAAGATTCCA CTACAAGATCCAGGTTTAAG	0.777647	0.539024	0.739063	1	520105	11948069	11948065	-4	C	T	ts
id284903_1_11950424_r	2	3	CCTCAGCAGAGAAGACCACC AGCAGAGAAGACCTGGCTCC CTCAGCAGAGAAGACCCACC	0.63371	0.488483	0.63371	1	284903	11950424	11950377	-47	CG	C	del
id1070287_1_11950424_r	2	3	CCTCAGCAGAGAAGACCACC AGCAGAGAAGACCTGGCTCC CTCAGCAGAGAAGACCCACC	0.63371	0.488483	0.63371	1	1070287	11950424	11950421	-3	C	T	ts
id288527_1_11950424_r	2	3	CCTCAGCAGAGAAGACCACC AGCAGAGAAGACCTGGCTCC CTCAGCAGAGAAGACCCACC	0.63371	0.488483	0.63371	1	288527	11950424	11950455	31	CA	C	del
id264119_1_11950424_r	2	3	CCTCAGCAGAGAAGACCACC AGCAGAGAAGACCTGGCTCC CTCAGCAGAGAAGACCCACC	0.63371	0.488483	0.63371	1	264119	11950424	11950455	31	CAGACCGCAGGCTGGAGACCA	C	del
id14371_1_11952730_f	3	5	CTTCTTGGACCCGGAGAAGA CACTGCCTCTTACCCTCTCC TTCTTGGACCCGGAGAAAGA AAGATCTTCTTGGACCCGGA CCTCTTACCCTCTTTTCTCC	0.644917	0.399879	0.56831	1	14371	11952730	11952736	6	G	A	ts
id450403_1_11954801_r	3	5	GAAGGTACCAGACTGCAGCA GAAGGTACCAGACTGCAAGC AGGTACCAGACTGCAAAGCA AAAGAAGGTACCAGACTGCA GGAAAGAAGGTACCAGGGAC	1.00043	0.580816	0.85599	1	450403	11954801	11954833	32	C	T	ts
id817784_1_11958565_r	2	3	AACAGGGACACAAACGGCGT GAAGAACAGGGACACAAACG CGTGTTCATCGAACAGCCCA	0.495833	0.354998	0.495833	1	817784	11958565	11958586	21	T	TCCAGCGGCTCCTG	ins
id14364_1_11958663_f	3	3	CGTGAGTAACAGGCGCTCTG GAGTAACAGGCGCTTCTGTG AGTAACAGGCGCTTCTTGTG	1.09339	0.650817	0.959406	1	14364	11958663	11958627	-36	C	T	ts
id561087_1_11960686_f	3	3	GAAGAGTTCCTGGCACAGCA CTCGCTGCCATGCTTGTGCC TCGCTGCCATGCTTGTTGCC	1.09119	0.628517	0.973973	1	561087	11960686	11960649	-37	C	T	ts
id648887_1_11960686_f	3	3	GAAGAGTTCCTGGCACAGCA CTCGCTGCCATGCTTGTGCC TCGCTGCCATGCTTGTTGCC	1.09119	0.628517	0.973973	1	648887	11960686	11960685	-1	C	T	ts
id450404_1_11960800_f	3	4	AGTACTCTCCACTGACAGTG CCCCTGCCCCCACTTGTCAG GTACTCTCCACTGAACAAGT CCACAGTACTCTCCACAAGT	0.823787	0.52809	0.750171	1	450404	11960800	11960768	-32	G	A	ts
id801439_1_11965498_r	2	4	CAAGGGTGTGCCGGTTGGTC GATGTGTTCATGTTCCTGAC CCAAGGGTGTGCCGGTTGTC CCCAGGATGTGTTCATGTTC	0.495465	0.372287	0.495465	1	801439	11965498	11965487	-11	T	TC	ins
id14370_1_11965551_r	2	3	GAGGTCGTTGTGCAGGTGGG AGGTCGTTGTGCAGGTTGGG CTCCCAGAGGTCGTTGTGCA	0.535359	0.385789	0.535359	1	14370	11965551	11965542	-9	C	G	tv
id374077_1_11965588_f	2	3	GGAGGTGTTCAGCAACCCCG TGGGAGGTGTTCAGCAACCG GGGAGGTGTTCAGCAACCCG	0.617303	0.512633	0.617303	1	374077	11965588	11965571	-17	G	A	ts
id14367_1_11966254_f	2	2	CCACTTCCCACAGGACTGGA GCTTCCCACTTCCCACAGGA	0.814645	0.765346	0.814645	1	14367	11966254	11966257	3	AAGG	A	del
id14368_1_11966990_f	2	3	CTGCCCTCCCCAGCCCTGCC ATAGACATCCGGGCAAGGGC AACCAATAGACATCCGGGCT	0.758116	0.671695	0.758116	1	14368	11966990	11966984	-6	CA	C	del
id548602_1_11966990_f	2	3	CTGCCCTCCCCAGCCCTGCC ATAGACATCCGGGCAAGGGC AACCAATAGACATCCGGGCT	0.758116	0.671695	0.758116	1	548602	11966990	11966985	-5	A	C	tv
id265507_1_11966990_f	2	3	CTGCCCTCCCCAGCCCTGCC ATAGACATCCGGGCAAGGGC AACCAATAGACATCCGGGCT	0.758116	0.671695	0.758116	1	265507	11966990	11966985	-5	A	G	ts
id843360_1_11970679_f	3	5	CCTCCAGGACAACCGCATCC CTCGTAGCCACCCTGGATTG TCACCTCCAGGACAACCGCA CGGTCACCTCCAGGACAACC ATTCACCTCGGTCACCTCCA	0.676749	0.458597	0.653661	1	843360	11970679	11970683	4	AG	A	del
id561086_1_11970679_f	3	5	CCTCCAGGACAACCGCATCC CTCGTAGCCACCCTGGATTG TCACCTCCAGGACAACCGCA CGGTCACCTCCAGGACAACC ATTCACCTCGGTCACCTCCA	0.676749	0.458597	0.653661	1	561086	11970679	11970708	29	TA	T	del
id14372_1_11970728_f	3	5	GACATCCACATGAACCAGAT ACTATTGACATCCACATGAT ACATCCACATGAACCAAGAT CCGCTCAAAGCCGATCAATG CATCCACATGAACCAAAGAT	0.669351	0.447083	0.621846	1	14372	11970728	11970750	22	G	C	tv
id659390_1_11972925_r	2	2	ATCATGGTGTGGCATCAGTG TCATGGTGTGGCATCAAGTG	0.590919	0.44228	0.590919	1	659390	11972925	11972875	-50	C	T	ts
id2273_1_11992555_r	3	4	TCTGCATTCCTGTACGTGTC CTGCATTCCTGTACGTTGTC TGCATTCCTGTACGTTTGTC GTTCTGCATTCCTGTACGTC	0.720817	0.440122	0.637553	1	2273	11992555	11992584	29	G	T	tv
id2270_1_11992644_f	2	2	CAAAGTGAGAGGCATCAGTG AAAGTGAGAGGCATCAAGTG	0.643161	0.49698	0.643161	1	2270	11992644	11992606	-38	T	C	ts
id653992_1_11992681_f	3	5	CACATGAAAGTGGCTTTTTT CACATGAAAGTGGCTTTGGC CATGAAAGTGGCTTTTTGGC CGGAGGCACATGAAAGTGGC CGGAGGCACATGAAAGTGGC	0.655474	0.459841	0.639117	1	653992	11992681	11992641	-40	A	T	tv
id637730_1_11992681_f	3	5	CACATGAAAGTGGCTTTTTT CACATGAAAGTGGCTTTGGC CATGAAAGTGGCTTTTTGGC CGGAGGCACATGAAAGTGGC CGGAGGCACATGAAAGTGGC	0.655474	0.459841	0.639117	1	637730	11992681	11992654	-27	T	C	ts
id637495_1_11992681_f	3	5	CACATGAAAGTGGCTTTTTT CACATGAAAGTGGCTTTGGC CATGAAAGTGGCTTTTTGGC CGGAGGCACATGAAAGTGGC CGGAGGCACATGAAAGTGGC	0.655474	0.459841	0.639117	1	637495	11992681	11992659	-22	C	G	tv
id2276_1_11992681_f	3	5	CACATGAAAGTGGCTTTTTT CACATGAAAGTGGCTTTGGC CATGAAAGTGGCTTTTTGGC CGGAGGCACATGAAAGTGGC CGGAGGCACATGAAAGTGGC	0.655474	0.459841	0.639117	1	2276	11992681	11992659	-22	C	T	ts
id2268_1_11992681_f	3	5	CACATGAAAGTGGCTTTTTT CACATGAAAGTGGCTTTGGC CATGAAAGTGGCTTTTTGGC CGGAGGCACATGAAAGTGGC CGGAGGCACATGAAAGTGGC	0.655474	0.459841	0.639117	1	2268	11992681	11992660	-21	G	A	ts
id476770_1_11992716_r	3	5	TCCTAGCCAGGAAGAAAGAA CCTAGCCAGGAAGAAAAGAA CCCTCCTAGCCAGGAAAGGG TAGCCAGGAAGAAAAAGAAA CCCTCCTAGCCAGGAAGAAA	0.910421	0.551337	0.82484	1	476770	11992716	11992664	-52	G	C	tv
id2281_1_11992716_r	3	5	TCCTAGCCAGGAAGAAAGAA CCTAGCCAGGAAGAAAAGAA CCCTCCTAGCCAGGAAAGGG TAGCCAGGAAGAAAAAGAAA CCCTCCTAGCCAGGAAGAAA	0.910421	0.551337	0.82484	1	2281	11992716	11992689	-27	C	T	ts
id543234_1_11996152_r	3	5	TTCCCATTGCTCGTCCTAGA ACAGCTGTTACTTCCTTCTA GACAGCTGTTACTTCCTCTA CAGCTGTTACTTCCTTTCTA CTGACAGCTGTTACTTCCTA	0.720594	0.459306	0.648402	1	543234	11996152	11996157	5	A	G	ts
id1193107_1_11996279_r	3	5	TGAGCCCTCGGTAAGGAGAA GAGCCCTCGGTAAGGAAGAA GAGCCCTCGGTAAGGCCTCA AGCCCTCGGTAAGGAAAGAA GAGCCCTCGGTAAGGCCTCA	0.782307	0.462603	0.722115	1	1193107	11996279	11996226	-53	C	T	ts
id567011_1_11997345_r	3	5	CACTCACTAGGCTGCCGGCA ATCACACTCACTAGGCTGCA ACACTCACTAGGCTGCCGCA ACTCACTAGGCTGCTTGTCC CACTCACTAGGCTGCCCGCA	0.596968	0.402646	0.574202	1	567011	11997345	11997295	-50	A	G	ts
id637718_1_11997345_r	3	5	CACTCACTAGGCTGCCGGCA ATCACACTCACTAGGCTGCA ACACTCACTAGGCTGCCGCA ACTCACTAGGCTGCTTGTCC CACTCACTAGGCTGCCCGCA	0.596968	0.402646	0.574202	1	637718	11997345	11997296	-49	G	C	tv
id2275_1_11997345_r	3	5	CACTCACTAGGCTGCCGGCA ATCACACTCACTAGGCTGCA ACACTCACTAGGCTGCCGCA ACTCACTAGGCTGCTTGTCC CACTCACTAGGCTGCCCGCA	0.596968	0.402646	0.574202	1	2275	11997345	11997315	-30	C	G	tv
id439897_1_11997345_r	3	5	CACTCACTAGGCTGCCGGCA ATCACACTCACTAGGCTGCA ACACTCACTAGGCTGCCGCA ACTCACTAGGCTGCTTGTCC CACTCACTAGGCTGCCCGCA	0.596968	0.402646	0.574202	1	439897	11997345	11997315	-30	C	T	ts
id217164_1_11997345_r	3	5	CACTCACTAGGCTGCCGGCA ATCACACTCACTAGGCTGCA ACACTCACTAGGCTGCCGCA ACTCACTAGGCTGCTTGTCC CACTCACTAGGCTGCCCGCA	0.596968	0.402646	0.574202	1	217164	11997345	11997316	-29	A	G	ts
id2279_1_11998791_r	3	5	AATCCAGCTGTCCAGCTCTG ATCCAGCTGTCCAGCTTCTG TCAATCCAGCTGTCCAGCTG TCCAGCTGTCCAGCTTTCTG TCAATCCAGCTGTCCAGCTG	0.713584	0.53273	0.687816	1	2279	11998791	11998787	-4	C	T	ts
id420142_1_11998791_r	3	5	AATCCAGCTGTCCAGCTCTG ATCCAGCTGTCCAGCTTCTG TCAATCCAGCTGTCCAGCTG TCCAGCTGTCCAGCTTTCTG TCAATCCAGCTGTCCAGCTG	0.713584	0.53273	0.687816	1	420142	11998791	11998798	7	G	T	tv
id575481_1_11998791_r	3	5	AATCCAGCTGTCCAGCTCTG ATCCAGCTGTCCAGCTTCTG TCAATCCAGCTGTCCAGCTG TCCAGCTGTCCAGCTTTCTG TCAATCCAGCTGTCCAGCTG	0.713584	0.53273	0.687816	1	575481	11998791	11998808	17	T	C	ts
id408319_1_11998869_r	2	3	AGGAGTTACCGTCTGCATCA GTTACCGTCTGCAATCAGGG GCAGAGGAGGAGTTACCGTC	0.576072	0.438931	0.576072	1	408319	11998869	11998841	-28	TGCTGGTG	T	del
id408318_1_11998917_f	3	5	CCAAGCTCCCAGCACCCCCT AGCTGCCTGCCCAGGGTGCT CAGCTGCCTGCCCAGGTGCT GCTGCCTGCCCAGGGTTGCT CAGCTGCCTGCCCAGGTTGC	0.840912	0.587548	0.786052	1	408318	11998917	11998873	-44	C	T	ts
id567033_1_11999023_f	3	4	AGGTGAGTGAGCGTCTCTCC CAAGGTGAGTGAGCGTCTCC CACAAGGTGAGTGAGCGTCC CACAAGGTGAGTGAGCGTCC	0.702097	0.478922	0.669851	1	567033	11999023	11998997	-26	T	G	tv
id243066_1_11999023_f	3	4	AGGTGAGTGAGCGTCTCTCC CAAGGTGAGTGAGCGTCTCC CACAAGGTGAGTGAGCGTCC CACAAGGTGAGTGAGCGTCC	0.702097	0.478922	0.669851	1	243066	11999023	11999009	-14	G	A	ts
id243057_1_11999023_f	3	4	AGGTGAGTGAGCGTCTCTCC CAAGGTGAGTGAGCGTCTCC CACAAGGTGAGTGAGCGTCC CACAAGGTGAGTGAGCGTCC	0.702097	0.478922	0.669851	1	243057	11999023	11999009	-14	G	T	tv
id2272_1_11999074_r	3	5	CTCCATGTACTCGGGCTCTG TCCATGTACTCGGGCTTCTG CCATGTACTCGGGCTTTCTG GATGCATCTGCCTCAGTACA TCCTCCATGTACTCGGGCTG	0.837109	0.619111	0.788321	1	2272	11999074	11999030	-44	C	G	tv
id577496_1_11999074_r	3	5	CTCCATGTACTCGGGCTCTG TCCATGTACTCGGGCTTCTG CCATGTACTCGGGCTTTCTG GATGCATCTGCCTCAGTACA TCCTCCATGTACTCGGGCTG	0.837109	0.619111	0.788321	1	577496	11999074	11999055	-19	G	A	ts
id637279_1_11999074_r	3	5	CTCCATGTACTCGGGCTCTG TCCATGTACTCGGGCTTCTG CCATGTACTCGGGCTTTCTG GATGCATCTGCCTCAGTACA TCCTCCATGTACTCGGGCTG	0.837109	0.619111	0.788321	1	637279	11999074	11999055	-19	G	T	tv
id2271_1_12001387_f	3	5	TCACTCTGGACACATTTGTT CACTCTGGACACATTTTGTT CACTCACTCTGGACACATTT CTCTGGACACATTTTTGTTT CACTCACTCTGGACACATTT	0.601155	0.388051	0.539716	1	2271	12001387	12001423	36	G	A	ts
id637744_1_12001546_f	3	5	AAAGCCCAGGGCATGCCTGA TCTCATCATTACCTCCTTCA TCAGAAAGCCCAGGGCATGA AGCCCAGGGCATGCCCTGAA ATTACCTCCTTCATTGCCCT	0.554628	0.358853	0.511576	1	637744	12001546	12001506	-40	G	T	tv
id637315_1_12001997_r	2	2	ACTTGGTCTTCACTGCAGAC CTTGGTCTTCACTGCAAGAC	0.709708	0.568836	0.709708	1	637315	12001997	12002024	27	C	T	ts
id543232_1_12001997_r	2	2	ACTTGGTCTTCACTGCAGAC CTTGGTCTTCACTGCAAGAC	0.709708	0.568836	0.709708	1	543232	12001997	12002025	28	A	C	tv
id2278_1_12002080_r	3	3	CTCCCGAGCCGCCATGTGCA TCCCGAGCCGCCATGTTGCA CCCGAGCCGCCATGTTTGCA	1.10159	0.621807	0.946085	1	2278	12002080	12002033	-47	C	T	ts
id245944_1_12002080_r	3	3	CTCCCGAGCCGCCATGTGCA TCCCGAGCCGCCATGTTGCA CCCGAGCCGCCATGTTTGCA	1.10159	0.621807	0.946085	1	245944	12002080	12002034	-46	G	A	ts
id572157_1_12002080_r	3	3	CTCCCGAGCCGCCATGTGCA TCCCGAGCCGCCATGTTGCA CCCGAGCCGCCATGTTTGCA	1.10159	0.621807	0.946085	1	572157	12002080	12002034	-46	G	C	tv
id962502_1_12002080_r	3	3	CTCCCGAGCCGCCATGTGCA TCCCGAGCCGCCATGTTGCA CCCGAGCCGCCATGTTTGCA	1.10159	0.621807	0.946085	1	962502	12002080	12002060	-20	C	T	ts
id193898_1_12002080_r	3	3	CTCCCGAGCCGCCATGTGCA TCCCGAGCCGCCATGTTGCA CCCGAGCCGCCATGTTTGCA	1.10159	0.621807	0.946085	1	193898	12002080	12002091	11	C	T	ts
id639842_1_12004545_r	3	3	AATCGTCCACCAGTACAGAG ATCGTCCACCAGTACAAGAG TCGTCCACCAGTACAAAGAG	0.851005	0.581975	0.771752	1	639842	12004545	12004513	-32	C	A	tv
id637063_1_12004596_f	2	2	CCCTTCTCCAGTAGTCCTCA CCTTCTCCAGTAGTCCCTCA	0.512238	0.423309	0.512238	1	637063	12004596	12004614	18	G	A	ts
id656157_1_12005868_r	3	3	CAGGAACCTATTCACCAGCA TCTCTCGGATGGACCATGCT CTCTCGGATGGACCATTGCT	0.759875	0.473042	0.668509	1	656157	12005868	12005825	-43	TC	T	del
id637064_1_12007263_r	2	3	GTCCCCTGCTGGGGTCCGAC CAGCAGTGAGTGGCCCTGTC GTCCCCTGCTGGGGTCGACA	0.580321	0.447394	0.580321	1	637064	12007263	12007217	-46	C	G	tv
id642494_1_12009597_f	3	3	CTCCTCCCCAGGGAACTGTC TCCTCCCCAGGGAACTTGTC CCTCCCCAGGGAACTTTGTC	0.69765	0.516891	0.673881	1	642494	12009597	12009613	16	TC	T	del
id933991_1_12009739_f	3	5	TCAGGTGAGGCTGGCCCGTG CCCTAACCTTTGGCCACACG GCTCAGGTGAGGCTGGCCAA CCCTAACCTTTGGCCACCAC CTCAGGTGAGGCTGGCCCCG	0.666116	0.434535	0.613311	1	933991	12009739	12009699	-40	C	G	tv
id637283_1_12011558_r	3	2	TCAGGTGCCCACTATCTGCT CAGGTGCCCACTATCTTGCT	0.735055	0.553208	0.735055	1	637283	12011558	12011504	-54	C	T	ts
id2269_1_12011558_r	3	2	TCAGGTGCCCACTATCTGCT CAGGTGCCCACTATCTTGCT	0.735055	0.553208	0.735055	1	2269	12011558	12011510	-48	G	C	tv
id408322_1_12011558_r	3	2	TCAGGTGCCCACTATCTGCT CAGGTGCCCACTATCTTGCT	0.735055	0.553208	0.735055	1	408322	12011558	12011512	-46	T	G	tv
id572169_1_12011558_r	3	2	TCAGGTGCCCACTATCTGCT CAGGTGCCCACTATCTTGCT	0.735055	0.553208	0.735055	1	572169	12011558	12011542	-16	C	T	ts
id217162_1_12011558_r	3	2	TCAGGTGCCCACTATCTGCT CAGGTGCCCACTATCTTGCT	0.735055	0.553208	0.735055	1	217162	12011558	12011547	-11	C	A	tv
id240946_1_12011558_r	3	2	TCAGGTGCCCACTATCTGCT CAGGTGCCCACTATCTTGCT	0.735055	0.553208	0.735055	1	240946	12011558	12011547	-11	C	G	tv
id1070403_1_12244268_r	3	5	GCGATAAAAGGGAATCTGAA GCGATAAAAGGGAATCTTGA ATGGGGGCGATAAAAGGGAA CGATAAAAGGGAATCTTTGA ACATGGGGGCGATAAAAGGA	0.921246	0.709859	0.89862	1	1070403	12244268	12244298	30	C	CCCTT	ins
id807523_1_12271023_f	3	3	GTCTGAACTTGAGCTGAGAG TCTGAACTTGAGCTGAAGAG CTGAACTTGAGCTGAAAGAG	0.62027	0.402955	0.554183	1	807523	12271023	12271041	18	C	T	ts
id561199_1_12276903_r	3	2	ATCTAAATTATTCACCTGTA TCTAAATTATTCACCTTGTA	0.9178	0.590886	0.9178	1	561199	12276903	12276904	1	C	T	ts
id561198_1_12277119_f	3	5	GGCTGAACTTACTGCTTCTT ATAGGCTGAACTTACTGCTT GCTGAACTTACTGCTTTCTT TCCATAGGCTGAACTTACTT ATAGGCTGAACTTACTGCTT	0.665589	0.484052	0.652979	1	561198	12277119	12277157	38	G	A	ts
id561201_1_12283508_r	2	3	CCGGTTAACTCGATTGTAAC CGGTTAACTCGATTGTTAAC AGAATTCTCTTCCAGTTAAC	0.578002	0.499925	0.578002	1	561201	12283508	12283511	3	C	A	tv
id561202_1_12318260_f	3	3	GTTCCCAAAACTGTGAAGAG TTCCCAAAACTGTGAAAGAG TCCCAAAACTGTGAAAAGAG	0.659363	0.406828	0.60235	1	561202	12318260	12318254	-6	CTG	C	del
id561203_1_12368566_r	2	4	AAGTTGTCAATTCGGAAAGG AAAGTTGTCAATTCGGAAGG TGTCAATTCGGAAAAGGAGG AAAAGTTGTCAATTCGGAGG	0.573844	0.436378	0.573844	1	561203	12368566	12368581	15	A	G	ts
id983262_1_12456054_f	3	3	ACAATCGGCATCAGTCAGAG CAATCGGCATCAGTCAAGAG AATCGGCATCAGTCAAAGAG	0.794998	0.484858	0.720262	1	983262	12456054	12456014	-40	C	G	tv
id561200_1_12460397_r	3	5	TTCTTCCCACACCACTGACC GCCATTCTTCCCACACCACC AGCCATTCTTCCCACACCAC AAAGCCATTCTTCCCACACC CACACTCAGCGGCCCCAGTG	0.804049	0.499729	0.764628	1	561200	12460397	12460363	-34	C	T	ts
id561204_1_12497534_f	3	3	TCGGAAACCGCGTTGCTGCA GAAACCGCGTTGCTTGCACG AAACCGCGTTGCTTGCCACG	0.931794	0.723741	0.880889	1	561204	12497534	12497520	-14	G	A	ts
id576351_1_15440308_f	3	3	CTCCCCAGCCTCCAGCTGTG TCCCCAGCCTCCAGCTTGTG CCCCAGCCTCCAGCTTTGTG	1.09503	0.676441	0.962333	1	576351	15440308	15440344	36	C	T	ts
id618049_1_15442516_r	3	5	GGTGTCCACACCCACAAACA AAGACGAAGAAGGATCCCTG GTGTCCACACCCACAAAACA TGGTGTCCACACCCACAACA GAAGACGAAGAAGGATCCTG	0.774761	0.534367	0.747708	1	618049	15442516	15442521	5	TG	T	del
id420177_1_15445552_f	3	5	GCTTCCCAAGACTTCCTCTG TCCCAAGACTTCCTTCTGGG AAGCCACCAGGCCCCCCCCC TCCTGCTTCCCAAGACTGGG CTTCCCAAGACTTCCTTCTT	1.06824	0.652445	0.981534	1	420177	15445552	15445606	54	G	C	tv
id132150_1_15445649_f	2	2	AACGGTTCCTGGGAGGTGTT ACGGTTCCTGGGAGGTTGTT	0.513584	0.373237	0.513584	1	132150	15445649	15445687	38	AACACCCGCAAGAAGCCGGTAGTCT	A	del
id633595_1_15461671_f	3	5	TCAGGTAACTGCCTTTCCCT ACTGCATCAGGTAACTGCCT ATCAGGTAACTGCCTTTCCT GCATCAGGTAACTGGGCGCT CACTGCATCAGGTAACTCCT	0.658002	0.412852	0.584864	1	633595	15461671	15461640	-31	C	T	ts
id633593_1_15462749_f	3	5	CTCCTCCAGGACCTACCGCG CCTCCAGGACCTACCCGCGT CTCCTCCAGGACCTACGCGT GTTGTGCCGGCCCAGCCCCA CAGCTCCTCCAGGACCTACG	0.982422	0.577443	0.846928	1	633593	15462749	15462758	9	C	A	tv
id633592_1_15463376_r	3	3	ATGTCGTTCCTGGGTGAGTG TGTCGTTCCTGGGTGAAGTG GTCGTTCCTGGGTGAAAGTG	0.590755	0.374065	0.536161	1	633592	15463376	15463390	14	G	A	ts
id633594_1_15466181_f	3	5	CTCCGCTCCATGACAAAATG CTCCATGACAAAAATGTGGC GGCTCCGCTCCATGTGGCTG CATGACAAAAATGTTGGCTG TCTATAGCCTTATCCCCACA	0.641995	0.428471	0.589345	1	633594	15466181	15466145	-36	G	C	tv
id992600_1_15928278_f	3	5	CGATGATCCTCGGGAATACA CGATGATCCTCGGGAATTAC GGATCATTCCTGTAATCCCG GGATCATTCCTGTAATCCCG GATGATCCTCGGGAATTTAC	0.808827	0.588219	0.774748	1	992600	15928278	15928254	-24	C	T	ts
id992601_1_15928373_f	3	3	GTGAAAGATTTGAGTCTGAC TGAAAGATTTGAGTCTTGAC GAAAGATTTGAGTCTTTGAC	0.713795	0.504038	0.664798	1	992601	15928373	15928341	-32	G	T	tv
id992602_1_15928493_f	3	3	GGTTGCCGAGTGATTCTGAG GTTGCCGAGTGATTCTTGAG TTGCCGAGTGATTCTTTGAG	0.889931	0.576082	0.798693	1	992602	15928493	15928507	14	A	ACAGC	ins
id992605_1_15929436_f	3	3	TGCCAGCCCCAAAGACTGTC GCCAGCCCCAAAGACTTGTC CCAGCCCCAAAGACTTTGTC	0.700357	0.47637	0.660496	1	992605	15929436	15929439	3	C	T	ts
id992606_1_15929754_f	2	4	GCAGAGTTACCGAAAACAAA CAGAGTTACCGAAAACCAAA CCTACGACTCTGTTCCATTT ACACGCAGAGTTACCGAAAA	0.565994	0.456209	0.565994	1	992606	15929754	15929748	-6	C	T	ts
id1301995_1_15930603_r	3	4	TTTCTTCACGAGATGAAGAG TTCTTCACGAGATGAAAGAG TCTTCACGAGATGAAAAGAG AATTTTCTTCACGAGATGAG	0.78728	0.452648	0.68603	1	1301995	15930603	15930585	-18	G	T	tv
id992607_1_15931210_f	2	2	TCAGCACTAGAGAAGACCAC CCATCAGCACTAGAGAAGAC	0.467566	0.371915	0.467566	1	992607	15931210	15931246	36	CAGAAG	C	del
id992609_1_15932337_f	3	3	CATGGAACCCAAGGCTGCTG CCCTGCCTCCTCCTCAGCCT TTCACTCCCTGCCTCCTCCT	0.810568	0.543045	0.719749	1	992609	15932337	15932298	-39	C	T	ts
id992612_1_15932419_r	3	4	TTTTTCTCTACAACTTCAAC CCGGTTTTTTCTCTACAACA CGGTTTTTTCTCTACAAACA GGGCCGGTTTTTTCTCTACA	0.66267	0.351037	0.561428	1	992612	15932419	15932458	39	CCAAAT	C	del
id992610_1_15932419_r	3	4	TTTTTCTCTACAACTTCAAC CCGGTTTTTTCTCTACAACA CGGTTTTTTCTCTACAAACA GGGCCGGTTTTTTCTCTACA	0.66267	0.351037	0.561428	1	992610	15932419	15932464	45	CAA	C	del
id992613_1_15932840_r	3	5	AGGCTTGTCCCTGTCCTCTG AGGCTTGTCCCTGTCCTTCT GCAGGCTTGTCCCTGTCCTG CAGAGGGCCTTGCCCCAGAA TGTGCAGGCTTGTCCCTGTC	0.679387	0.482264	0.634818	1	992613	15932840	15932809	-31	A	AT	ins
id992615_1_15933279_f	3	4	GCGAAACACAAACAAGAAAG GCAAGCGAAACACAAACAAG CAAGCGAAACACAAACCAAG GCAAGCGAAACACAAAGTGG	0.611223	0.401751	0.555997	1	992615	15933279	15933264	-15	C	T	ts
id1301851_1_15933383_r	3	4	ACTCTGCTTTTCTTCCTGTG ACTCTGCTTTTCTTCCTTGT AGCACCCCGAAGCCCCACAA TCTCACTCTGCTTTTCTTCG	1.02382	0.603531	0.964492	1	1301851	15933383	15933384	1	C	T	ts
id992616_1_15933582_f	3	5	GGAGCCTCAAGCCAGGTTCA TGATGGAATGCACCCTGACC ATGGAATGCACCCTGAAACC TTCAATGATGGAATGCACCC TTCAATGATGGAATGCACCC	0.578061	0.386487	0.563967	1	992616	15933582	15933564	-18	G	T	tv
id992617_1_15933582_f	3	5	GGAGCCTCAAGCCAGGTTCA TGATGGAATGCACCCTGACC ATGGAATGCACCCTGAAACC TTCAATGATGGAATGCACCC TTCAATGATGGAATGCACCC	0.578061	0.386487	0.563967	1	992617	15933582	15933567	-15	GA	G	del
id992618_1_15933582_f	3	5	GGAGCCTCAAGCCAGGTTCA TGATGGAATGCACCCTGACC ATGGAATGCACCCTGAAACC TTCAATGATGGAATGCACCC TTCAATGATGGAATGCACCC	0.578061	0.386487	0.563967	1	992618	15933582	15933577	-5	C	CCA	ins
id992620_1_15933653_r	3	3	TGCAGTTACAGAAGGCAGTG GCAGTTACAGAAGGCAAGTG CAGTTACAGAAGGCAAAGTG	0.801345	0.520497	0.710295	1	992620	15933653	15933606	-47	AGTGACCCG	A	del
id992619_1_15933653_r	3	3	TGCAGTTACAGAAGGCAGTG GCAGTTACAGAAGGCAAGTG CAGTTACAGAAGGCAAAGTG	0.801345	0.520497	0.710295	1	992619	15933653	15933610	-43	AC	A	del
id992621_1_15933696_f	3	5	CTCACCTCCTGTCGCCTCTG CTCTGGTGTGGGATCCCCCC ACCTCCTGTCGCCTTCTGGG TCACCTCCTGTCGCCTTCTT GGCTCTGGTGTGGGATCCCC	0.846583	0.540825	0.773307	1	992621	15933696	15933730	34	AG	A	del
id992622_1_15936135_f	3	3	GCAGATTGTGCACTCCAGCG CAGATTGTGCACTCCAAGCG AGATTGTGCACTCCAAAGCG	0.845173	0.531406	0.751949	1	992622	15936135	15936184	49	A	AC	ins
id992623_1_15939324_r	3	4	CTCTCAGAGAACTCACAGGG GACTCTCAGAGAACTCACAA ACTCTCAGAGAACTCAACAA GTGACTCTCAGAGAACTCAA	0.666087	0.41033	0.58458	1	992623	15939324	15939337	13	TGA	T	del
id992624_1_15939374_r	3	5	AGATGTTGGAGATGCTGGCA GAGATGTTGGAGATGCTGCA GAGATGTTGGAGATGCAAGG TGTTGGAGATGCTTGCAAGG AGATGTTGGAGATGCAAAGG	0.581145	0.361289	0.533304	1	992624	15939374	15939383	9	T	TC	ins
id7589_1_16024763_r	3	5	CTGTACAGCCACTGGTGTGC CTCCCTGTACAGCCACTGCT CCTGTACAGCCACTGGTGCT TCCCTGTACAGCCACTTGCT CTGTACAGCCACTGGTTGCT	0.677609	0.368635	0.585264	1	7589	16024763	16024773	10	G	C	tv
id7590_1_16027387_f	3	4	CTTCTTTGCGGCCACCTGCG CGGAATATGAAGGCCCCGCA TTCTTTGCGGCCACCTTGCG GCCGGAATATGAAGGCAAGG	1.12575	0.640974	0.966731	1	7590	16027387	16027432	45	C	T	ts
id585704_1_16044480_f	3	5	CTCCCTCTATCCGCTTCTCC CCCTCCCTCTATCCGCTTCC CCATCAGGCCCCTGGATAGA CCATCAGGCCCCTGGATAGA TCCCTCTATCCGCTTTCCAG	0.603298	0.390143	0.561147	1	585704	16044480	16044506	26	T	TG	ins
id447106_1_16044572_r	3	5	CGGATGCCTCGGCGGATGCG GGATGCCTCGGCGGATTGCG TGGGGCCCCTGTCCCCGCCG CGGATGCCTCGGCGGATTTG CTGTGGGGCCCCTGTCCCCG	1.10755	0.674354	1.03703	1	447106	16044572	16044564	-8	CT	C	del
id975076_1_16045696_r	3	3	AGAGCAGCACCTGCCATGGA GAGCAGCACCTGCCATTGGA AGGTAACCCCTCCAAATGGC	0.653285	0.409612	0.609587	1	975076	16045696	16045683	-13	C	T	ts
id7600_1_16046534_r	3	5	TGTACAGCCACTGGTGCGCT CCTGTACAGCCACTGGTGCT TGTACAGCCACTGGTGCCGC CTGTACAGCCACTGGTTGCT CCTGTACAGCCACTGGTGCT	0.605919	0.395636	0.551152	1	7600	16046534	16046534	0	G	C	tv
id1179088_1_16046534_r	3	5	TGTACAGCCACTGGTGCGCT CCTGTACAGCCACTGGTGCT TGTACAGCCACTGGTGCCGC CTGTACAGCCACTGGTTGCT CCTGTACAGCCACTGGTGCT	0.605919	0.395636	0.551152	1	1179088	16046534	16046579	45	C	T	ts
id7591_1_16047949_f	2	3	GTTGGCGGGTGTGGTCTTGG GACCATGTTGGCGGGTGTGG ATGTTGGCGGGTGTGGTCTT	0.505059	0.420058	0.505059	1	7591	16047949	16047917	-32	C	T	ts
id801446_1_16049173_f	3	4	CTCTGTCTGGGATTACTGGA CTGTCTGGGATTACTTGGAG TCTGTCTGGGATTACTTGAG TCTCTGTCTGGGATTACTTG	0.718084	0.523191	0.673979	1	801446	16049173	16049137	-36	G	T	tv
id801447_1_16049197_f	3	4	CTTCTTTGCGGCCACCTGCG CGGAACATGAAGGCCCCGCA TTCTTTGCGGCCACCTTGCG GCCGGAACATGAAGGCAAGG	1.12577	0.640974	0.966808	1	801447	16049197	16049172	-25	C	A	tv
id801448_1_16049865_f	2	3	TTCTGTCAGCGAATCTTCTT CTCTTCTGTCAGCGAATCTT TCTGTCAGCGAATCTTTCTT	0.651727	0.518356	0.651727	1	801448	16049865	16049858	-7	C	T	ts
id7594_1_16050602_f	3	5	TTCCTAGCTTCTCGGGTAAG TTCCTAGCTTCTCGGGTTAA GGCCGCTTCCTAGCTTCTCG CCTAGCTTCTCGGGTTTAAG CCACTCAAGGCCCCGAAGCT	0.625686	0.447951	0.603083	1	7594	16050602	16050593	-9	C	A	tv
id497329_1_16050976_r	3	3	CCATTCCCACCACAGGTGCT CATTCCCACCACAGGTTGCT ATTCCCACCACAGGTTTGCT	0.7217	0.491694	0.653053	1	497329	16050976	16050987	11	G	A	ts
id7595_1_16051515_f	3	5	ACCACCATCCCCATGCCTGC GCCACCACCATCCCCATGCC CACCATCCCCATGCCCTGCC GCATGAAGTACCCGGCAATG ACCATCCCCATGCCCTTGCC	0.637541	0.396319	0.57398	1	7595	16051515	16051544	29	T	C	ts
id801449_1_16051766_f	3	5	TATCTTCCCTGAGGGCATCG TCCCTGAGGGCAATCGTGGC TATCTTCCCTGAGGGCTGGA GAGGGCAATCGTTGGCTGGA TATCTTCCCTGAGGGCTTGG	0.861735	0.528812	0.752958	1	801449	16051766	16051721	-45	G	A	ts
id369968_1_16051766_f	3	5	TATCTTCCCTGAGGGCATCG TCCCTGAGGGCAATCGTGGC TATCTTCCCTGAGGGCTGGA GAGGGCAATCGTTGGCTGGA TATCTTCCCTGAGGGCTTGG	0.861735	0.528812	0.752958	1	369968	16051766	16051792	26	C	CA	ins
id930786_1_16051766_f	3	5	TATCTTCCCTGAGGGCATCG TCCCTGAGGGCAATCGTGGC TATCTTCCCTGAGGGCTGGA GAGGGCAATCGTTGGCTGGA TATCTTCCCTGAGGGCTTGG	0.861735	0.528812	0.752958	1	930786	16051766	16051800	34	CA	C	del
id638509_1_16052236_f	3	5	TGTGACCCACACCATCTCCA GGCCAGCAGCGCCGTGGTGT GTGACCCACACCATCTTCCA CGAAGGCCAGCAGCGCCGTG TTCTCAGGGGCTGTGACCCA	1.01274	0.706651	0.958285	1	638509	16052236	16052263	27	AC	A	del
id801451_1_16052361_r	2	2	TGGCAGCTTCTTGACAATGA GGCAGCTTCTTGACAAATGA	0.397571	0.350339	0.397571	1	801451	16052361	16052349	-12	T	G	tv
id235350_1_16053759_r	3	5	GGCACCTGTGCTCTCCACCA CTGGGCACCTGTGCTCTCCA GGCACCTGTGCTCTCCAACC CTGGGCACCTGTGCTCTTCC CTGGGCACCTGTGCTCTCCA	0.744824	0.505	0.708523	1	235350	16053759	16053707	-52	TG	T	del
id447098_1_16055447_f	3	5	CCAGAGTCCCAGATCCTGGT CCTTCGCACTATGCCCACCA CTTCGCACTATGCCCAACCA GGCCCTTCGCACTATGCCCA TTCGCACTATGCCAAGGATC	0.711157	0.374869	0.618399	1	447098	16055447	16055461	14	C	T	ts
id7599_1_16055524_r	3	3	GCCCCTCAGGAGTACCCACC CCATGCCCCTCAGGAGTACC CATGCCCCTCAGGAGTTACC	0.72392	0.525026	0.693963	1	7599	16055524	16055508	-16	G	A	ts
id7601_1_16055752_r	3	4	TCTCCCCGTTACCTCATGCA CTCCCCGTTACCTCATTGCA TCCCCGTTACCTCATTTGCA TGTCCCCAGAGACTTCCCTG	1.1027	0.58183	0.93568	1	7601	16055752	16055759	7	G	A	ts
id849920_1_16125259_r	3	5	CGCATCGCCTACAGCCTGCT CTGGTCCTTGAGTCCCAGCA GAAGCGCATCGCCTACAGCT CATCGCCTACAGCCTTGCTT GAAGCGCATCGCCTACAAGC	1.17687	0.731849	1.05007	1	849920	16125259	16125229	-30	CCA	C	del
id916205_1_16125259_r	3	5	CGCATCGCCTACAGCCTGCT CTGGTCCTTGAGTCCCAGCA GAAGCGCATCGCCTACAGCT CATCGCCTACAGCCTTGCTT GAAGCGCATCGCCTACAAGC	1.17687	0.731849	1.05007	1	916205	16125259	16125254	-5	TC	T	del
id13258_1_16125259_r	3	5	CGCATCGCCTACAGCCTGCT CTGGTCCTTGAGTCCCAGCA GAAGCGCATCGCCTACAGCT CATCGCCTACAGCCTTGCTT GAAGCGCATCGCCTACAAGC	1.17687	0.731849	1.05007	1	13258	16125259	16125304	45	C	A	tv
id280146_1_16125285_f	2	3	GGCGATGCGCTTCTGGTGGC GCGATGCGCTTCTGGTTGGC GTAGGCGATGCGCTTCTGGC	0.563747	0.417532	0.563747	1	280146	16125285	16125329	44	C	T	ts
id1213988_1_16129458_f	3	5	CATCTGCACCACCTTCTCGA TACACTGCCATCGAAGAAGG GCTACACTGCCATCGAAGAA GCCGGCTACACTGCCATCGA CTACACTGCCATCGAAGAGG	0.689288	0.463001	0.62316	1	1213988	16129458	16129424	-34	CCTGACTTACTCGTTGGTCAT	C	del
id13259_1_16129458_f	3	5	CATCTGCACCACCTTCTCGA TACACTGCCATCGAAGAAGG GCTACACTGCCATCGAAGAA GCCGGCTACACTGCCATCGA CTACACTGCCATCGAAGAGG	0.689288	0.463001	0.62316	1	13259	16129458	16129440	-18	G	A	ts
id665755_1_16148453_r	3	3	CGTATGCACTGTGCAGTGGA GTATGCACTGTGCAGTTGGA TATGCACTGTGCAGTTTGGA	0.806747	0.548346	0.747661	1	665755	16148453	16148442	-11	C	T	ts
id374886_1_16986370_f	2	2	ACGCTCTGCAAAGGGCAGGG GCACGCTCTGCAAAGGGCAA	0.474438	0.380315	0.474438	1	374886	16986370	16986346	-24	G	A	ts
id660925_1_16986854_f	3	5	CCTTGGACACGGCTGCAGCC CTTGGACACGGCTGCAAGCC CCCCCTTGGACACGGCTGCC TTGGACACGGCTGCAAAGCC CCCCCTTGGACACGGCTGCC	0.794293	0.527847	0.73372	1	660925	16986854	16986881	27	CAG	C	del
id374887_1_16986854_f	3	5	CCTTGGACACGGCTGCAGCC CTTGGACACGGCTGCAAGCC CCCCCTTGGACACGGCTGCC TTGGACACGGCTGCAAAGCC CCCCCTTGGACACGGCTGCC	0.794293	0.527847	0.73372	1	374887	16986854	16986885	31	GAGA	G	del
id1075283_1_16986854_f	3	5	CCTTGGACACGGCTGCAGCC CTTGGACACGGCTGCAAGCC CCCCCTTGGACACGGCTGCC TTGGACACGGCTGCAAAGCC CCCCCTTGGACACGGCTGCC	0.794293	0.527847	0.73372	1	1075283	16986854	16986904	50	C	A	tv
id66099_1_16988435_r	3	3	AGACGGCGCCAATGACTGTG GACGGCGCCAATGACTTGTG ACGGCGCCAATGACTTTGTG	1.17214	0.661685	1.06116	1	66099	16988435	16988455	20	C	T	ts
id66098_1_16989741_r	3	5	GGGCACTGTCTTTGCCCGCA TTCTGCTCAGGGGCCATGCG TCCAGGGCACTGTCTTTGCA TTCTGCTCAGGGGCCATTGC CCAGGGCACTGTCTTTTGCA	0.715986	0.427419	0.650021	1	66098	16989741	16989739	-2	A	C	tv
id30834_1_16989741_r	3	5	GGGCACTGTCTTTGCCCGCA TTCTGCTCAGGGGCCATGCG TCCAGGGCACTGTCTTTGCA TTCTGCTCAGGGGCCATTGC CCAGGGCACTGTCTTTTGCA	0.715986	0.427419	0.650021	1	30834	16989741	16989746	5	CAA	C	del
id502116_1_16989989_f	3	5	CCACGGTGTAGCTTGCAGCC CACGGTGTAGCTTGCAAGCC ACGGTGTAGCTTGCCTGGTC ACGGTGTAGCTTGCAAAGCC TGGGCCCCCAGGATCCTGAC	0.851194	0.605058	0.797094	1	502116	16989989	16989961	-28	G	A	ts
id1075284_1_16991860_f	3	4	CCTTCCACAGTGTCCCTGGA CCTTCCACAGTGTCCCTTGG AGGTCTGCCCACCCTCCAAA TCTCCTTCCACAGTGGAGGG	0.782093	0.499476	0.718456	1	1075284	16991860	16991838	-22	AG	A	del
id465252_1_16992355_r	3	5	CCACCGCTTCCCCTTCTCTT TGCGCTGCAGAGCCGAAGAA CTGCAGAGCCGAAGAAGAAG TCATGCGCTGCAGAGCCGAA GCGCTGCAGAGCCGAAAGAA	0.784997	0.539837	0.738841	1	465252	16992355	16992345	-10	G	A	ts
id982648_1_16993735_r	3	3	AGCCTCGCCGCCTGCCTGTG GCCTCGCCGCCTGCCTTGTG CCTCGCCGCCTGCCTTTGTG	0.913025	0.547547	0.797193	1	982648	16993735	16993721	-14	G	A	ts
id374888_1_16993821_f	3	3	CGTCTAAGCCGTCCTCAGTG GTCTAAGCCGTCCTCAAGTG TCTAAGCCGTCCTCAAAGTG	0.7505	0.509048	0.68764	1	374888	16993821	16993828	7	G	A	ts
id1221_1_16996024_f	3	3	CCAGGTTGATGCGCAGTGGG CCCCAGGTTGATGCGCAGTT CCCCAGGTTGATGCGCAAGT	0.756069	0.440277	0.670715	1	1221	16996024	16996008	-16	C	G	tv
id520750_1_16996024_f	3	3	CCAGGTTGATGCGCAGTGGG CCCCAGGTTGATGCGCAGTT CCCCAGGTTGATGCGCAAGT	0.756069	0.440277	0.670715	1	520750	16996024	16996059	35	G	A	ts
id374890_1_16996302_f	2	2	TGGTGCCGAGGAGAGCTGTG TGGTGCCGAGGAGAGCTTGT	0.738078	0.639148	0.738078	1	374890	16996302	16996262	-40	G	A	ts
id1219_1_16996393_f	3	3	GCCACTCACCCAGGACAGAG CCACTCACCCAGGACAAGAG CACTCACCCAGGACAAAGAG	0.823708	0.529002	0.74554	1	1219	16996393	16996381	-12	C	T	ts
id30833_1_16997122_f	3	3	CGGTGTGTCTCTGCACAGTA GGTGTGTCTCTGCACAAGTA GTGTGTCTCTGCACAAAGTA	0.903434	0.645761	0.830354	1	30833	16997122	16997112	-10	G	GTC	ins
id143196_1_17004410_f	3	5	ATACCGCAGCACCCGCTTCT CGCAGCACCCGCTTTCTGGG GTAATACCGCAGCACCCGCT CTCTCTCCCACCCAAGAAAG GAAGAGGTAATACCGCAGCT	0.60907	0.370363	0.53563	1	143196	17004410	17004399	-11	G	A	ts
id859962_1_17004804_f	3	4	ATCCTCTGCCTGGGACTGTG ATCCTCTGCCTGGGACTTGT CCTCTGCCTGGGACTTTGTG CCCCAGCCTGGAGCCGTCCC	1.0048	0.652306	0.930288	1	859962	17004804	17004759	-45	AC	A	del
id374889_1_17004804_f	3	4	ATCCTCTGCCTGGGACTGTG ATCCTCTGCCTGGGACTTGT CCTCTGCCTGGGACTTTGTG CCCCAGCCTGGAGCCGTCCC	1.0048	0.652306	0.930288	1	374889	17004804	17004805	1	G	A	ts
id432661_1_17005451_r	3	4	TTCCGTTGGAAGCCCCTGTG CGCAGCCGCACCCCCCACAA AGCCGCAGCCGCACCCCCCA GCAGCCGCACCCCCCAACAA	1.09509	0.621878	0.941046	1	432661	17005451	17005450	-1	C	T	ts
id963664_1_17022572_f	2	2	CTTCTGGCGTGTCAGCTCTG TTCTGGCGTGTCAGCTTCTG	0.682674	0.541704	0.682674	1	963664	17022572	17022574	2	TGAGGCAGAGCTGAGGGTCACCAGCCCCACGTACCTTAG	T	del
id1072115_1_17022572_f	2	2	CTTCTGGCGTGTCAGCTCTG TTCTGGCGTGTCAGCTTCTG	0.682674	0.541704	0.682674	1	1072115	17022572	17022607	35	C	T	ts
id438429_1_17022572_f	2	2	CTTCTGGCGTGTCAGCTCTG TTCTGGCGTGTCAGCTTCTG	0.682674	0.541704	0.682674	1	438429	17022572	17022611	39	A	AG	ins
id438427_1_17022602_r	3	5	GACCTGTCCTAAGGTACGTG GTCCTAAGGTACCGTGGGGC GACCTGTCCTAAGGTGGGGC CTGTCCTAAGGTACCGTGGC GGCAGAGCTGAGGGTCACCA	0.62429	0.419745	0.594361	1	438427	17022602	17022637	35	T	A	tv
id186827_1_17022672_f	2	3	AGAGAATGGGTCCTGCAGCT GAGCGCCTGGCCAAGCTTGC AGAGGAGCGCCTGGCCAAGC	0.559822	0.431966	0.559822	1	186827	17022672	17022649	-23	G	A	ts
id239443_1_17022672_f	2	3	AGAGAATGGGTCCTGCAGCT GAGCGCCTGGCCAAGCTTGC AGAGGAGCGCCTGGCCAAGC	0.559822	0.431966	0.559822	1	239443	17022672	17022649	-23	G	T	tv
id201607_1_17022672_f	2	3	AGAGAATGGGTCCTGCAGCT GAGCGCCTGGCCAAGCTTGC AGAGGAGCGCCTGGCCAAGC	0.559822	0.431966	0.559822	1	201607	17022672	17022651	-21	TATAG	T	del
id12782_1_17022672_f	2	3	AGAGAATGGGTCCTGCAGCT GAGCGCCTGGCCAAGCTTGC AGAGGAGCGCCTGGCCAAGC	0.559822	0.431966	0.559822	1	12782	17022672	17022653	-19	TAGAG	T	del
id412481_1_17022672_f	2	3	AGAGAATGGGTCCTGCAGCT GAGCGCCTGGCCAAGCTTGC AGAGGAGCGCCTGGCCAAGC	0.559822	0.431966	0.559822	1	412481	17022672	17022655	-17	G	GA	ins
id233795_1_17022672_f	2	3	AGAGAATGGGTCCTGCAGCT GAGCGCCTGGCCAAGCTTGC AGAGGAGCGCCTGGCCAAGC	0.559822	0.431966	0.559822	1	233795	17022672	17022659	-13	GA	G	del
id468235_1_17022672_f	2	3	AGAGAATGGGTCCTGCAGCT GAGCGCCTGGCCAAGCTTGC AGAGGAGCGCCTGGCCAAGC	0.559822	0.431966	0.559822	1	468235	17022672	17022676	4	T	A	tv
id184933_1_17022672_f	2	3	AGAGAATGGGTCCTGCAGCT GAGCGCCTGGCCAAGCTTGC AGAGGAGCGCCTGGCCAAGC	0.559822	0.431966	0.559822	1	184933	17022672	17022684	12	C	A	tv
id826681_1_17022672_f	2	3	AGAGAATGGGTCCTGCAGCT GAGCGCCTGGCCAAGCTTGC AGAGGAGCGCCTGGCCAAGC	0.559822	0.431966	0.559822	1	826681	17022672	17022684	12	C	CG	ins
id185077_1_17022672_f	2	3	AGAGAATGGGTCCTGCAGCT GAGCGCCTGGCCAAGCTTGC AGAGGAGCGCCTGGCCAAGC	0.559822	0.431966	0.559822	1	185077	17022672	17022685	13	G	A	ts
id468238_1_17022672_f	2	3	AGAGAATGGGTCCTGCAGCT GAGCGCCTGGCCAAGCTTGC AGAGGAGCGCCTGGCCAAGC	0.559822	0.431966	0.559822	1	468238	17022672	17022687	15	T	TCCTCTGTGAAGCG	ins
id438428_1_17022672_f	2	3	AGAGAATGGGTCCTGCAGCT GAGCGCCTGGCCAAGCTTGC AGAGGAGCGCCTGGCCAAGC	0.559822	0.431966	0.559822	1	438428	17022672	17022688	16	CCT	C	del
id840440_1_17022672_f	2	3	AGAGAATGGGTCCTGCAGCT GAGCGCCTGGCCAAGCTTGC AGAGGAGCGCCTGGCCAAGC	0.559822	0.431966	0.559822	1	840440	17022672	17022695	23	GA	G	del
id428923_1_17022672_f	2	3	AGAGAATGGGTCCTGCAGCT GAGCGCCTGGCCAAGCTTGC AGAGGAGCGCCTGGCCAAGC	0.559822	0.431966	0.559822	1	428923	17022672	17022719	47	C	T	ts
id664580_1_17022672_f	2	3	AGAGAATGGGTCCTGCAGCT GAGCGCCTGGCCAAGCTTGC AGAGGAGCGCCTGGCCAAGC	0.559822	0.431966	0.559822	1	664580	17022672	17022720	48	C	T	ts
id233382_1_17023997_r	2	3	GTGGAACGGAGACAAATATC TGGTGGAACGGAGACAAATC GAACGGAGACAAATTATCTG	0.468012	0.377836	0.468012	1	233382	17023997	17023966	-31	ACCTCACC	A	del
id438425_1_17023997_r	2	3	GTGGAACGGAGACAAATATC TGGTGGAACGGAGACAAATC GAACGGAGACAAATTATCTG	0.468012	0.377836	0.468012	1	438425	17023997	17023972	-25	C	T	ts
id428915_1_17024019_f	2	3	GTCTCCGTTCCACCAGTAGC CACCAGCTGCCCCAGCTAAC TTGTCTCCGTTCCACCAGCT	0.521022	0.384872	0.521022	1	428915	17024019	17023975	-44	GC	G	del
id642173_1_17024019_f	2	3	GTCTCCGTTCCACCAGTAGC CACCAGCTGCCCCAGCTAAC TTGTCTCCGTTCCACCAGCT	0.521022	0.384872	0.521022	1	642173	17024019	17023992	-27	C	CCCAGATATTTGTCT	ins
id412454_1_17024019_f	2	3	GTCTCCGTTCCACCAGTAGC CACCAGCTGCCCCAGCTAAC TTGTCTCCGTTCCACCAGCT	0.521022	0.384872	0.521022	1	412454	17024019	17023993	-26	CCA	C	del
id142653_1_17024019_f	2	3	GTCTCCGTTCCACCAGTAGC CACCAGCTGCCCCAGCTAAC TTGTCTCCGTTCCACCAGCT	0.521022	0.384872	0.521022	1	142653	17024019	17023998	-21	TATTTGTCTCC	T	del
id428919_1_17024019_f	2	3	GTCTCCGTTCCACCAGTAGC CACCAGCTGCCCCAGCTAAC TTGTCTCCGTTCCACCAGCT	0.521022	0.384872	0.521022	1	428919	17024019	17024005	-14	C	CTCCGT	ins
id528737_1_17024019_f	2	3	GTCTCCGTTCCACCAGTAGC CACCAGCTGCCCCAGCTAAC TTGTCTCCGTTCCACCAGCT	0.521022	0.384872	0.521022	1	528737	17024019	17024006	-13	TC	T	del
id428922_1_17024019_f	2	3	GTCTCCGTTCCACCAGTAGC CACCAGCTGCCCCAGCTAAC TTGTCTCCGTTCCACCAGCT	0.521022	0.384872	0.521022	1	428922	17024019	17024009	-10	G	GT	ins
id428930_1_17024019_f	2	3	GTCTCCGTTCCACCAGTAGC CACCAGCTGCCCCAGCTAAC TTGTCTCCGTTCCACCAGCT	0.521022	0.384872	0.521022	1	428930	17024019	17024011	-8	TCCACCAGTA	CC	del
id412470_1_17024019_f	2	3	GTCTCCGTTCCACCAGTAGC CACCAGCTGCCCCAGCTAAC TTGTCTCCGTTCCACCAGCT	0.521022	0.384872	0.521022	1	412470	17024019	17024013	-6	C	T	ts
id183747_1_17024019_f	2	3	GTCTCCGTTCCACCAGTAGC CACCAGCTGCCCCAGCTAAC TTGTCTCCGTTCCACCAGCT	0.521022	0.384872	0.521022	1	183747	17024019	17024015	-4	C	A	tv
id412462_1_17024074_r	3	5	TCTTTTCTCCCCATACAGGA TCGTAGAGCCCGTCCTTGTA GCACTCGTAGAGCCCGTATG TCTCTTTTCTCCCCATACAA GCACTCGTAGAGCCCGTTAT	0.908945	0.571136	0.811883	1	412462	17024074	17024023	-51	TG	T	del
id230070_1_17024074_r	3	5	TCTTTTCTCCCCATACAGGA TCGTAGAGCCCGTCCTTGTA GCACTCGTAGAGCCCGTATG TCTCTTTTCTCCCCATACAA GCACTCGTAGAGCCCGTTAT	0.908945	0.571136	0.811883	1	230070	17024074	17024028	-46	C	T	ts
id142047_1_17024076_f	3	4	CTCGTAGAGCCCGTCCTGTA CTCTCTTTTCTCCCCATACA TCTCTTTTCTCCCCATTACA CTGCCTCTCTTTTCTCCCCA	1.02879	0.588011	0.907682	1	142047	17024076	17024040	-36	C	T	ts
id186150_1_17024076_f	3	4	CTCGTAGAGCCCGTCCTGTA CTCTCTTTTCTCCCCATACA TCTCTTTTCTCCCCATTACA CTGCCTCTCTTTTCTCCCCA	1.02879	0.588011	0.907682	1	186150	17024076	17024041	-35	A	G	ts
id438424_1_17024076_f	3	4	CTCGTAGAGCCCGTCCTGTA CTCTCTTTTCTCCCCATACA TCTCTTTTCTCCCCATTACA CTGCCTCTCTTTTCTCCCCA	1.02879	0.588011	0.907682	1	438424	17024076	17024062	-14	C	A	tv
id825712_1_17024076_f	3	4	CTCGTAGAGCCCGTCCTGTA CTCTCTTTTCTCCCCATACA TCTCTTTTCTCCCCATTACA CTGCCTCTCTTTTCTCCCCA	1.02879	0.588011	0.907682	1	825712	17024076	17024075	-1	C	A	tv
id545881_1_17027765_f	3	5	CAGTTTCTCACGCTCTTCTA GACCAGTTTCTCACGCTCTA AGTTTCTCACGCTCTTTCTA ACCAGTTTCTCACGCTTCTA GACCAGTTTCTCACGCTCTA	0.580852	0.391152	0.545138	1	545881	17027765	17027751	-14	G	GT	ins
id438421_1_17027812_r	3	5	TGAGCCTTATTTGAAGAAGA GAGCCTTATTTGAAGAAAGA CATTGAGCCTTATTTGAAGA ATCCATTGAGCCTTATTTGA ATTGAGCCTTATTTGAAAGA	0.583651	0.408565	0.57214	1	438421	17027812	17027762	-50	TCTTC	CCTT	del
id201603_1_17027812_r	3	5	TGAGCCTTATTTGAAGAAGA GAGCCTTATTTGAAGAAAGA CATTGAGCCTTATTTGAAGA ATCCATTGAGCCTTATTTGA ATTGAGCCTTATTTGAAAGA	0.583651	0.408565	0.57214	1	201603	17027812	17027763	-49	C	A	tv
id951355_1_17027812_r	3	5	TGAGCCTTATTTGAAGAAGA GAGCCTTATTTGAAGAAAGA CATTGAGCCTTATTTGAAGA ATCCATTGAGCCTTATTTGA ATTGAGCCTTATTTGAAAGA	0.583651	0.408565	0.57214	1	951355	17027812	17027765	-47	T	TC	ins
id528736_1_17027812_r	3	5	TGAGCCTTATTTGAAGAAGA GAGCCTTATTTGAAGAAAGA CATTGAGCCTTATTTGAAGA ATCCATTGAGCCTTATTTGA ATTGAGCCTTATTTGAAAGA	0.583651	0.408565	0.57214	1	528736	17027812	17027784	-28	G	A	ts
id468234_1_17027812_r	3	5	TGAGCCTTATTTGAAGAAGA GAGCCTTATTTGAAGAAAGA CATTGAGCCTTATTTGAAGA ATCCATTGAGCCTTATTTGA ATTGAGCCTTATTTGAAAGA	0.583651	0.408565	0.57214	1	468234	17027812	17027787	-25	G	A	ts
id412456_1_17027812_r	3	5	TGAGCCTTATTTGAAGAAGA GAGCCTTATTTGAAGAAAGA CATTGAGCCTTATTTGAAGA ATCCATTGAGCCTTATTTGA ATTGAGCCTTATTTGAAAGA	0.583651	0.408565	0.57214	1	412456	17027812	17027790	-22	T	A	tv
id528750_1_17027812_r	3	5	TGAGCCTTATTTGAAGAAGA GAGCCTTATTTGAAGAAAGA CATTGAGCCTTATTTGAAGA ATCCATTGAGCCTTATTTGA ATTGAGCCTTATTTGAAAGA	0.583651	0.408565	0.57214	1	528750	17027812	17027797	-15	CT	C	del
id438423_1_17027812_r	3	5	TGAGCCTTATTTGAAGAAGA GAGCCTTATTTGAAGAAAGA CATTGAGCCTTATTTGAAGA ATCCATTGAGCCTTATTTGA ATTGAGCCTTATTTGAAAGA	0.583651	0.408565	0.57214	1	438423	17027812	17027799	-13	G	A	ts
id201606_1_17027812_r	3	5	TGAGCCTTATTTGAAGAAGA GAGCCTTATTTGAAGAAAGA CATTGAGCCTTATTTGAAGA ATCCATTGAGCCTTATTTGA ATTGAGCCTTATTTGAAAGA	0.583651	0.408565	0.57214	1	201606	17027812	17027807	-5	TC	T	del
id992238_1_17027812_r	3	5	TGAGCCTTATTTGAAGAAGA GAGCCTTATTTGAAGAAAGA CATTGAGCCTTATTTGAAGA ATCCATTGAGCCTTATTTGA ATTGAGCCTTATTTGAAAGA	0.583651	0.408565	0.57214	1	992238	17027812	17027818	6	CA	C	del
id1070347_1_17027812_r	3	5	TGAGCCTTATTTGAAGAAGA GAGCCTTATTTGAAGAAAGA CATTGAGCCTTATTTGAAGA ATCCATTGAGCCTTATTTGA ATTGAGCCTTATTTGAAAGA	0.583651	0.408565	0.57214	1	1070347	17027812	17027822	10	TA	T	del
id438422_1_17027812_r	3	5	TGAGCCTTATTTGAAGAAGA GAGCCTTATTTGAAGAAAGA CATTGAGCCTTATTTGAAGA ATCCATTGAGCCTTATTTGA ATTGAGCCTTATTTGAAAGA	0.583651	0.408565	0.57214	1	438422	17027812	17027842	30	CTG	AGATACC	ins
id230224_1_17027812_r	3	5	TGAGCCTTATTTGAAGAAGA GAGCCTTATTTGAAGAAAGA CATTGAGCCTTATTTGAAGA ATCCATTGAGCCTTATTTGA ATTGAGCCTTATTTGAAAGA	0.583651	0.408565	0.57214	1	230224	17027812	17027844	32	G	A	ts
id232009_1_17027812_r	3	5	TGAGCCTTATTTGAAGAAGA GAGCCTTATTTGAAGAAAGA CATTGAGCCTTATTTGAAGA ATCCATTGAGCCTTATTTGA ATTGAGCCTTATTTGAAAGA	0.583651	0.408565	0.57214	1	232009	17027812	17027846	34	GC	G	del
id412476_1_17027812_r	3	5	TGAGCCTTATTTGAAGAAGA GAGCCTTATTTGAAGAAAGA CATTGAGCCTTATTTGAAGA ATCCATTGAGCCTTATTTGA ATTGAGCCTTATTTGAAAGA	0.583651	0.408565	0.57214	1	412476	17027812	17027848	36	A	C	tv
id12790_1_17028626_f	3	2	TCCTTTATCACATACATGTG CCTTTATCACATACATTGTG	0.899334	0.583821	0.899334	1	12790	17028626	17028599	-27	C	G	tv
id29896_1_17028626_f	3	2	TCCTTTATCACATACATGTG CCTTTATCACATACATTGTG	0.899334	0.583821	0.899334	1	29896	17028626	17028599	-27	C	T	ts
id1069440_1_17028626_f	3	2	TCCTTTATCACATACATGTG CCTTTATCACATACATTGTG	0.899334	0.583821	0.899334	1	1069440	17028626	17028610	-16	TC	T	del
id579501_1_17028626_f	3	2	TCCTTTATCACATACATGTG CCTTTATCACATACATTGTG	0.899334	0.583821	0.899334	1	579501	17028626	17028623	-3	A	AC	ins
id438416_1_17028626_f	3	2	TCCTTTATCACATACATGTG CCTTTATCACATACATTGTG	0.899334	0.583821	0.899334	1	438416	17028626	17028630	4	TG	T	del
id545743_1_17028626_f	3	2	TCCTTTATCACATACATGTG CCTTTATCACATACATTGTG	0.899334	0.583821	0.899334	1	545743	17028626	17028643	17	A	AT	ins
id412455_1_17028626_f	3	2	TCCTTTATCACATACATGTG CCTTTATCACATACATTGTG	0.899334	0.583821	0.899334	1	412455	17028626	17028649	23	G	C	tv
id187145_1_17028626_f	3	2	TCCTTTATCACATACATGTG CCTTTATCACATACATTGTG	0.899334	0.583821	0.899334	1	187145	17028626	17028649	23	G	T	tv
id438415_1_17028626_f	3	2	TCCTTTATCACATACATGTG CCTTTATCACATACATTGTG	0.899334	0.583821	0.899334	1	438415	17028626	17028653	27	C	CT	ins
id197210_1_17028626_f	3	2	TCCTTTATCACATACATGTG CCTTTATCACATACATTGTG	0.899334	0.583821	0.899334	1	197210	17028626	17028680	54	G	A	ts
id941363_1_17028657_r	2	3	GATTGACACCAACCTCAATA ATTGACACCAACCTCAAATA TAGATTTTTGAGACCTTATG	0.554994	0.413601	0.554994	1	941363	17028657	17028685	28	C	T	ts
id201605_1_17028657_r	2	3	GATTGACACCAACCTCAATA ATTGACACCAACCTCAAATA TAGATTTTTGAGACCTTATG	0.554994	0.413601	0.554994	1	201605	17028657	17028689	32	C	CTAGA	ins
id412453_1_17028657_r	2	3	GATTGACACCAACCTCAATA ATTGACACCAACCTCAAATA TAGATTTTTGAGACCTTATG	0.554994	0.413601	0.554994	1	412453	17028657	17028690	33	TAG	T	del
id184177_1_17028707_r	2	3	TCTTGTGCAATGAACATCAA CTTGTGCAATGAACATTCAA CTGTGGCTCTTGTGCAATGG	0.531955	0.411429	0.531955	1	184177	17028707	17028712	5	T	CC	ins
id12786_1_17028707_r	2	3	TCTTGTGCAATGAACATCAA CTTGTGCAATGAACATTCAA CTGTGGCTCTTGTGCAATGG	0.531955	0.411429	0.531955	1	12786	17028707	17028721	14	C	T	ts
id420072_1_17028707_r	2	3	TCTTGTGCAATGAACATCAA CTTGTGCAATGAACATTCAA CTGTGGCTCTTGTGCAATGG	0.531955	0.411429	0.531955	1	420072	17028707	17028738	31	T	C	ts
id140773_1_17033010_f	3	5	TTGGCCAGCCCAAGCCTCTT AGATACTTGTGGTCTTCCAA TGGCCAGCCCAAGCCTTCTT AGATACTTGTGGTCTTCCAA ACTTGTGGTCTTCAAAGGCT	0.838507	0.518965	0.773241	1	140773	17033010	17033058	48	A	T	tv
id183757_1_17033010_f	3	5	TTGGCCAGCCCAAGCCTCTT AGATACTTGTGGTCTTCCAA TGGCCAGCCCAAGCCTTCTT AGATACTTGTGGTCTTCCAA ACTTGTGGTCTTCAAAGGCT	0.838507	0.518965	0.773241	1	183757	17033010	17033059	49	C	T	ts
id438413_1_17033041_r	3	4	GTGAGCATTTCATTCCTGTT CAAGTATCTGGAGCCCAACA AAGTATCTGGAGCCCAAACA GGTGAGCATTTCATTCCTTG	0.748651	0.474559	0.680696	1	438413	17033041	17033071	30	G	T	tv
id438414_1_17033041_r	3	4	GTGAGCATTTCATTCCTGTT CAAGTATCTGGAGCCCAACA AAGTATCTGGAGCCCAAACA GGTGAGCATTTCATTCCTTG	0.748651	0.474559	0.680696	1	438414	17033041	17033072	31	A	G	ts
id239427_1_17033041_r	3	4	GTGAGCATTTCATTCCTGTT CAAGTATCTGGAGCCCAACA AAGTATCTGGAGCCCAAACA GGTGAGCATTTCATTCCTTG	0.748651	0.474559	0.680696	1	239427	17033041	17033075	34	T	A	tv
id12778_1_17033041_r	3	4	GTGAGCATTTCATTCCTGTT CAAGTATCTGGAGCCCAACA AAGTATCTGGAGCCCAAACA GGTGAGCATTTCATTCCTTG	0.748651	0.474559	0.680696	1	12778	17033041	17033078	37	G	A	ts
id201604_1_17033131_f	3	5	GATTAAAGCATCCAATACCA AATCTTGATTAAAGCATCCA ATTAAAGCATCCAATAACCA TCTTGATTAAAGCATTCCAT AATCTTGATTAAAGCATCCA	0.793101	0.477682	0.733796	1	201604	17033131	17033135	4	T	TG	ins
id1285202_1_17044789_f	2	3	ACTTCATAAGTCTGCATATG CTTCATAAGTCTGCATTATG CAACTTCATAAGTCTGCATG	0.611694	0.464445	0.611694	1	1285202	17044789	17044760	-29	C	T	ts
id468233_1_17044789_f	2	3	ACTTCATAAGTCTGCATATG CTTCATAAGTCTGCATTATG CAACTTCATAAGTCTGCATG	0.611694	0.464445	0.611694	1	468233	17044789	17044770	-19	TC	T	del
id438412_1_17044789_f	2	3	ACTTCATAAGTCTGCATATG CTTCATAAGTCTGCATTATG CAACTTCATAAGTCTGCATG	0.611694	0.464445	0.611694	1	438412	17044789	17044778	-11	A	C	tv
id185342_1_17044827_f	3	5	GTCTGGGTCCCATCGATAGA TCTGGGTCCCATCGATTAGA ATCAAGAAATTTGCCATCGA AAATTTGCCATCTAAATCGA ATCAAGAAATTTGCCATCGA	0.805758	0.53381	0.746036	1	185342	17044827	17044790	-37	ATGAGG	A	del
id642012_1_17044827_f	3	5	GTCTGGGTCCCATCGATAGA TCTGGGTCCCATCGATTAGA ATCAAGAAATTTGCCATCGA AAATTTGCCATCTAAATCGA ATCAAGAAATTTGCCATCGA	0.805758	0.53381	0.746036	1	642012	17044827	17044809	-18	T	TTGTC	ins
id656223_1_17044827_f	3	5	GTCTGGGTCCCATCGATAGA TCTGGGTCCCATCGATTAGA ATCAAGAAATTTGCCATCGA AAATTTGCCATCTAAATCGA ATCAAGAAATTTGCCATCGA	0.805758	0.53381	0.746036	1	656223	17044827	17044816	-11	G	GGT	ins
id412474_1_17044827_f	3	5	GTCTGGGTCCCATCGATAGA TCTGGGTCCCATCGATTAGA ATCAAGAAATTTGCCATCGA AAATTTGCCATCTAAATCGA ATCAAGAAATTTGCCATCGA	0.805758	0.53381	0.746036	1	412474	17044827	17044820	-7	C	T	ts
id142763_1_17044827_f	3	5	GTCTGGGTCCCATCGATAGA TCTGGGTCCCATCGATTAGA ATCAAGAAATTTGCCATCGA AAATTTGCCATCTAAATCGA ATCAAGAAATTTGCCATCGA	0.805758	0.53381	0.746036	1	142763	17044827	17044825	-2	G	A	ts
id12785_1_17044827_f	3	5	GTCTGGGTCCCATCGATAGA TCTGGGTCCCATCGATTAGA ATCAAGAAATTTGCCATCGA AAATTTGCCATCTAAATCGA ATCAAGAAATTTGCCATCGA	0.805758	0.53381	0.746036	1	12785	17044827	17044825	-2	G	C	tv
id967746_1_17044827_f	3	5	GTCTGGGTCCCATCGATAGA TCTGGGTCCCATCGATTAGA ATCAAGAAATTTGCCATCGA AAATTTGCCATCTAAATCGA ATCAAGAAATTTGCCATCGA	0.805758	0.53381	0.746036	1	967746	17044827	17044826	-1	A	C	tv
id239421_1_17044827_f	3	5	GTCTGGGTCCCATCGATAGA TCTGGGTCCCATCGATTAGA ATCAAGAAATTTGCCATCGA AAATTTGCCATCTAAATCGA ATCAAGAAATTTGCCATCGA	0.805758	0.53381	0.746036	1	239421	17044827	17044834	7	CA	C	del
id94093_1_17044827_f	3	5	GTCTGGGTCCCATCGATAGA TCTGGGTCCCATCGATTAGA ATCAAGAAATTTGCCATCGA AAATTTGCCATCTAAATCGA ATCAAGAAATTTGCCATCGA	0.805758	0.53381	0.746036	1	94093	17044827	17044848	21	C	CGG	ins
id528741_1_17044827_f	3	5	GTCTGGGTCCCATCGATAGA TCTGGGTCCCATCGATTAGA ATCAAGAAATTTGCCATCGA AAATTTGCCATCTAAATCGA ATCAAGAAATTTGCCATCGA	0.805758	0.53381	0.746036	1	528741	17044827	17044848	21	CG	C	del
id186518_1_17044827_f	3	5	GTCTGGGTCCCATCGATAGA TCTGGGTCCCATCGATTAGA ATCAAGAAATTTGCCATCGA AAATTTGCCATCTAAATCGA ATCAAGAAATTTGCCATCGA	0.805758	0.53381	0.746036	1	186518	17044827	17044872	45	TG	T	del
id12783_1_17044868_f	2	2	GAGCTGTGGCTGCAGCTGTC AGCTGTGGCTGCAGCTTGTC	0.565834	0.469383	0.565834	1	12783	17044868	17044882	14	G	A	ts
id428927_1_17053928_f	3	5	TCCTGACTTTTCCCTCTCTG CCTGACTTTTCCCTCTTCTG TTTCCTGACTTTTCCCTCTG GCTTTCCTGACTTTTCCCTG TTTCCTGACTTTTCCCTCTG	0.924631	0.626394	0.873275	1	428927	17053928	17053947	19	C	T	ts
id664893_1_17053928_f	3	5	TCCTGACTTTTCCCTCTCTG CCTGACTTTTCCCTCTTCTG TTTCCTGACTTTTCCCTCTG GCTTTCCTGACTTTTCCCTG TTTCCTGACTTTTCCCTCTG	0.924631	0.626394	0.873275	1	664893	17053928	17053950	22	G	A	ts
id658395_1_17053928_f	3	5	TCCTGACTTTTCCCTCTCTG CCTGACTTTTCCCTCTTCTG TTTCCTGACTTTTCCCTCTG GCTTTCCTGACTTTTCCCTG TTTCCTGACTTTTCCCTCTG	0.924631	0.626394	0.873275	1	658395	17053928	17053956	28	A	AG	ins
id428926_1_17053928_f	3	5	TCCTGACTTTTCCCTCTCTG CCTGACTTTTCCCTCTTCTG TTTCCTGACTTTTCCCTCTG GCTTTCCTGACTTTTCCCTG TTTCCTGACTTTTCCCTCTG	0.924631	0.626394	0.873275	1	428926	17053928	17053977	49	C	CCGGCAACCGGCGCCTCAAGGAGAGGG	ins
id187527_1_17054020_r	2	3	GCTGACGTCAGGAGCCAAGA CTGACGTCAGGAGCCAAAGA GGCTGACGTCAGGAGCCAGA	0.514926	0.394818	0.514926	1	187527	17054020	17053994	-26	A	T	tv
id412488_1_17054020_r	2	3	GCTGACGTCAGGAGCCAAGA CTGACGTCAGGAGCCAAAGA GGCTGACGTCAGGAGCCAGA	0.514926	0.394818	0.514926	1	412488	17054020	17053996	-24	GGA	G	del
id480807_1_17054020_r	2	3	GCTGACGTCAGGAGCCAAGA CTGACGTCAGGAGCCAAAGA GGCTGACGTCAGGAGCCAGA	0.514926	0.394818	0.514926	1	480807	17054020	17053998	-22	AG	A	del
id1074491_1_17054020_r	2	3	GCTGACGTCAGGAGCCAAGA CTGACGTCAGGAGCCAAAGA GGCTGACGTCAGGAGCCAGA	0.514926	0.394818	0.514926	1	1074491	17054020	17054002	-18	G	GGCAACCGGCGCCTCAAGGAGAGT	ins
id374868_1_17262178_f	2	2	GCCTCTGCCCCTGGCCTATG CCTCTGCCCCTGGCCTTATG	0.607078	0.458661	0.607078	1	374868	17262178	17262194	16	T	A	tv
id599197_1_17270875_r	3	3	GGATGCCGAGAAATCCTGCA TCCCCTGGTCTGCCCCTGCA CCCCTGGTCTGCCCCTTGCA	1.13622	0.587846	0.943337	1	599197	17270875	17270877	2	A	G	ts
id599194_1_17270875_r	3	3	GGATGCCGAGAAATCCTGCA TCCCCTGGTCTGCCCCTGCA CCCCTGGTCTGCCCCTTGCA	1.13622	0.587846	0.943337	1	599194	17270875	17270903	28	A	G	ts
id374867_1_17270965_r	3	5	CCGGCACACATACACCTCTA CCGGCACACATACACCTTCT CCCAGCACTCTGCCACCCCT CCCAGCACTCTGCCACCCCT CCGGCACACATACACCTAGG	0.926905	0.56431	0.872268	1	374867	17270965	17270928	-37	C	T	ts
id599196_1_17280669_r	3	5	TTCCAGTCGATGCAGCTCTG TCCAGTCGATGCAGCTTCTG CGGTTCCAGTCGATGCAGCT CGGTTCCAGTCGATGCAGCT CGGTTCCAGTCGATGCAAGC	0.80647	0.545324	0.744031	1	599196	17280669	17280704	35	C	T	ts
id599195_1_17280760_f	3	5	CACAGCTCTTCAAGACCGAG ACAGCTCTTCAAGACCCGAG ATCCCACAGCTCTTCAAGAG CAGCTCTTCAAGACCCCGAG TCCCACAGCTCTTCAAAGAG	0.874123	0.567071	0.8019	1	599195	17280760	17280779	19	G	A	ts
id374869_1_17282901_r	3	4	CAGCAGCAGCCATTGATGAT AGCAGCAGCCATTGATTGAT CTTTGGGCCCATCAAATCAA AGGCAGCAGCAGCCATTGAT	0.724418	0.395996	0.613697	1	374869	17282901	17282897	-4	C	A	tv
id599198_1_17283003_f	3	3	ACTCCATACCACATGCTGCA CTCCATACCACATGCTTGCA TCCATACCACATGCTTTGCA	1.41248	0.742973	1.15099	1	599198	17283003	17283039	36	G	A	ts
id372230_1_17382012_r	3	3	TATTTCTTTAAGATACAGCT ATTTCTTTAAGATACAAGCT TTTCTTTAAGATACAAAGCT	0.699861	0.491442	0.659481	1	372230	17382012	17382046	34	T	A	tv
id372231_1_17392125_f	3	5	GGCAGGGAGCTGCAGCTGCA GGCAGGGAGCTGCAGCTTGC CATGGCAGGGAGCTGCAGCA CAGGGAGCTGCAGCTTTGCA CAGGGAGCTGCAGGGTTTTG	0.993322	0.584943	0.876587	1	372231	17392125	17392121	-4	C	T	ts
id372228_1_17394077_f	3	5	GTTCCCCATGAAGTACTCAC TTCCCCATGAAGTACTTCAC TTCCCCATGAAGTACTGGTG TTCCCCATGAAGTACTGGTG AAACCAAGTTCCACACTTCA	0.71197	0.533511	0.685481	1	372228	17394077	17394041	-36	C	T	ts
id372232_1_17395691_f	2	2	CCCTTTCCACAGAACAGAAC AACTCCCTTTCCACAGAACT	0.658243	0.509815	0.658243	1	372232	17395691	17395663	-28	G	A	ts
id372229_1_17401358_r	3	5	AGATGTCTCCGACCTCTGTC GATGTCTCCGACCTCTTGTC ATGACTTTGACTGTTACCTG ATGTCTCCGACCTCTTTGTC AATGACTTTGACTGTTACTG	0.771641	0.560168	0.74418	1	372229	17401358	17401359	1	CAG	C	del
id689507_1_18634265_r	2	2	TGCAGAAGGAGAGAGGTGCA TGCAGAAGGAGAGAGGTTGC	0.617502	0.488756	0.617502	1	689507	18634265	18634302	37	G	A	ts
id689509_1_18634408_f	3	5	ATAGTGGAGATGGCCCACCA AAGATAGTGGAGATGGCCCA TAGTGGAGATGGCCCAACCA CAAGATAGTGGAGATGGCCA AAGATAGTGGAGATGGCCCA	0.739032	0.475282	0.68862	1	689509	18634408	18634383	-25	C	T	ts
id689506_1_18635177_f	2	2	AAACCCAGGCATGTTCAGCT AAACCCAGGCATGTTCAAGC	0.557028	0.420233	0.557028	1	689506	18635177	18635222	45	C	T	ts
id4002_1_18874446_f	3	5	TCAGCTCCCCTGTGGGAAGG AGGAACTCAGCTCCCCTGTG AGGAACTCAGCTCCCCTGTG CAGCTCCCCTGTGGGAAAGG GGTGAGTGGGTCCCCCACAA	0.558889	0.366048	0.53811	1	4002	18874446	18874481	35	C	CA	ins
id4003_1_18877536_f	3	4	CACCGTACTCGAAGGCTGAG TACTCGAAGGCTTGAGCGGA ACTCGAAGGCTTGAGCCGGA CCACCGTACTCGAAGGCTTG	0.961417	0.630661	0.879868	1	4003	18877536	18877498	-38	G	A	ts
id985310_1_19222788_f	3	3	GCCCTCATAGAGCTCCAGTA CGCAACGAGTTTACCGTACT GCAACGAGTTTACCGTTACT	0.755043	0.519556	0.706832	1	985310	19222788	19222836	48	T	C	ts
id620213_1_19227384_r	3	4	CAGCGGATCGTCAAGGTGAA AGCGGATCGTCAAGGTTGAA AGCGGATCGTCAAGGTTTGA GAAGTACAGCGGATCGTCAA	0.757464	0.503465	0.718224	1	620213	19227384	19227428	44	C	T	ts
id13635_1_19978449_f	3	4	GTAGAAGCCATAACTGAGTG TAGAAGCCATAACTGAAGTG AGAAGCCATAACTGAAAGTG AGCCGTAGAAGCCATAACTG	0.730146	0.43474	0.64252	1	13635	19978449	19978419	-30	CCA	C	del
id812376_1_20089874_f	2	2	CTACAAATACAGATTCGCGT AAATACAGATTCGTGGGGCG	0.538085	0.400812	0.538085	1	812376	20089874	20089882	8	C	CG	ins
id661098_1_20633546_f	2	3	ACCGGGCCGCGGCGCCACCA CCGGGCCGCGGCGCCAACCA ACCGGGCCGCGGCGCCATGG	0.557635	0.45795	0.557635	1	661098	20633546	20633561	15	C	T	ts
id664114_1_20633843_r	3	3	CGAAGGCCAGAAAGACTGCC GAAGGCCAGAAAGACTTGCC AAGGCCAGAAAGACTTTGCC	0.737935	0.511979	0.69779	1	664114	20633843	20633820	-23	GC	G	del
id581272_1_20638097_f	3	5	GGGGGCCCCTGCCTTCCCCT CCGGGGGCCCCTGCCTTCCT ATCATCTTGATGGCCAAGGC CGGGGGCCCCTGCCTTCCCT ATCATCTTGATGGCCAAGGC	0.776928	0.527081	0.728804	1	581272	20638097	20638052	-45	GC	G	del
id189240_1_20638097_f	3	5	GGGGGCCCCTGCCTTCCCCT CCGGGGGCCCCTGCCTTCCT ATCATCTTGATGGCCAAGGC CGGGGGCCCCTGCCTTCCCT ATCATCTTGATGGCCAAGGC	0.776928	0.527081	0.728804	1	189240	20638097	20638073	-24	CG	C	del
id2414_1_20638097_f	3	5	GGGGGCCCCTGCCTTCCCCT CCGGGGGCCCCTGCCTTCCT ATCATCTTGATGGCCAAGGC CGGGGGCCCCTGCCTTCCCT ATCATCTTGATGGCCAAGGC	0.776928	0.527081	0.728804	1	2414	20638097	20638104	7	C	A	tv
id2407_1_20639947_r	2	3	GCCAAGGCCACTCGGCTCGC CCAAGGCCACTCGGCTTCGC AGGAGCTGGTCCCAGCCGAG	0.551719	0.441063	0.551719	1	2407	20639947	20639952	5	C	T	ts
id631591_1_20640015_r	3	5	CAAAGAAGTCCCAGTCAGTC CTCTCAAAGAAGTCCCAGTC AAAGAAGTCCCAGTCAAGTC AAGAAGTCCCAGTCAAAGTC AAAGAAGTCCCAAGTCTGGC	0.997755	0.614017	0.912104	1	631591	20640015	20639990	-25	C	A	tv
id2405_1_20644535_f	3	3	CCCCTCACCCCAACATCATC GCGCGGAGAACCCGGATGTT CGCGGAGAACCCGGATTGTT	0.814478	0.556614	0.753372	1	2405	20644535	20644526	-9	C	A	tv
id2411_1_20644576_f	3	3	TCTTCCGTGCCGCTGCTGCC CTTCCGTGCCGCTGCTTGCC TTCCGTGCCGCTGCTTTGCC	0.831046	0.551385	0.748881	1	2411	20644576	20644549	-27	G	A	ts
id2404_1_20644629_r	3	5	GGCCATGGCCCAGGCCTTCA CCTCACGCCTCCACCCTGAA CCATGGCCCAGGCCTCAGGG TGATGTGCTGCCCTCACGCC CTCACGCCTCCACCCTTGAA	0.721766	0.473362	0.674697	1	2404	20644629	20644639	10	G	A	ts
id2413_1_20644685_f	3	4	AGAAGTAAGTGACAGCAGCG GAAGTAAGTGACAGCAAGCG AAGTAAGTGACAGCAAAGCG TGAAGAAGTAAGTGACAGCG	1.00694	0.573599	0.854841	1	2413	20644685	20644651	-34	C	T	ts
id2408_1_20645640_f	3	5	ATGCTGCTGCAGCTGCTGGA TGCTGCTGCAGCTGCTTGGA ATGATGCTGCTGCAGCTGCG GCTGCTGCAGCTGCTTTGGA TGATGCTGCTGCAGCTTGCG	1.06558	0.702375	0.954859	1	2408	20645640	20645640	0	T	C	ts
id2406_1_20649037_f	3	3	GGCAGTGATTGACTACAGCA GCAGTGATTGACTACAAGCA CAGTGATTGACTACAAAGCA	0.815071	0.493433	0.712398	1	2406	20649037	20649054	17	G	A	ts
id2415_1_20649102_r	3	3	GGCCTTGCCCTGGCCGTAGA CCTTGCCCTGGCCGTTAGAA CTTGCCCTGGCCGTTAAGAA	0.684475	0.478187	0.630818	1	2415	20649102	20649109	7	C	T	ts
id431963_1_20649226_f	3	4	GCTCCAGCGAGAGGCCAGCA CTCCAGCGAGAGGCCAAGCA TCCAGCGAGAGGCCAAAGCA CTCCAGCGAGAGGCAAGGTG	0.977774	0.527678	0.819684	1	431963	20649226	20649217	-9	C	T	ts
id961640_1_20649226_f	3	4	GCTCCAGCGAGAGGCCAGCA CTCCAGCGAGAGGCCAAGCA TCCAGCGAGAGGCCAAAGCA CTCCAGCGAGAGGCAAGGTG	0.977774	0.527678	0.819684	1	961640	20649226	20649232	6	G	A	ts
id2409_1_20650502_r	3	4	GTCTAACTTCAGATTCTTCA GTCTAACTTCAGATTCTTTC TCTTGTCTAACTTCAGATTC TCTTGTCTAACTTCAGATTC	0.812437	0.490044	0.7491	1	2409	20650502	20650512	10	A	AAGTT	ins
id2410_1_20650502_r	3	4	GTCTAACTTCAGATTCTTCA GTCTAACTTCAGATTCTTTC TCTTGTCTAACTTCAGATTC TCTTGTCTAACTTCAGATTC	0.812437	0.490044	0.7491	1	2410	20650502	20650541	39	C	CCAA	ins
id30245_1_20652505_f	2	3	AGCGCTCATACTGCGTGTGC GAAGCGCTCATACTGCGTGC AAGCGCTCATACTGCTGGAG	0.648467	0.505775	0.648467	1	30245	20652505	20652463	-42	GTAGTAGGGGTAGGCCGAGGGGA	G	del
id30246_1_20654707_r	2	2	GCTCTCGTCCTGCTGCAGGA CTCTCGTCCTGCTGCAAGGA	0.646375	0.500293	0.646375	1	30246	20654707	20654660	-47	C	T	ts
id9133_1_21219972_f	3	3	TACCAGACTTCGCACTTGTG ACCAGACTTCGCACTTTGTG CCAGACTTCGCACTTTTGTG	0.632321	0.412887	0.567172	1	9133	21219972	21220008	36	G	A	ts
id518424_1_21554095_r	2	2	CCAATGGCCAGTACTAAGAA CAATGGCCAGTACTAAAGAA	0.522869	0.389648	0.522869	1	518424	21554095	21554098	3	TA	T	del
id966449_1_21554146_f	3	4	TCCTTAGTGCCAGGTATGCT TTAGTGCCAGGTATTGCTTG CCACCTGTGTCCCCAATACC TAGTGCCAGGTATTGCCTTG	0.75076	0.490478	0.686441	1	966449	21554146	21554102	-44	ACTGGCCATTGG	GTGT	del
id1076697_1_21561092_f	3	3	GGCCCCCACTCCCCACTGCA GCCCCCACTCCCCACTTGCA ACACCCATCCCTGCAAAGTG	0.949084	0.604173	0.83981	1	1076697	21561092	21561095	3	A	G	ts
id1076060_1_21561092_f	3	3	GGCCCCCACTCCCCACTGCA GCCCCCACTCCCCACTTGCA ACACCCATCCCTGCAAAGTG	0.949084	0.604173	0.83981	1	1076060	21561092	21561118	26	C	T	ts
id1070177_1_21561092_f	3	3	GGCCCCCACTCCCCACTGCA GCCCCCACTCCCCACTTGCA ACACCCATCCCTGCAAAGTG	0.949084	0.604173	0.83981	1	1070177	21561092	21561127	35	G	A	ts
id1070178_1_21561092_f	3	3	GGCCCCCACTCCCCACTGCA GCCCCCACTCCCCACTTGCA ACACCCATCCCTGCAAAGTG	0.949084	0.604173	0.83981	1	1070178	21561092	21561138	46	G	A	ts
id13680_1_21563167_f	3	4	CGCCACCGCCTACCTGTGTG GCCACCGCCTACCTGTTGTG GCCACCGCCTACCTGTTTGT ACCGCCTACCTGTGGGGTGA	1.06054	0.605187	0.929675	1	13680	21563167	21563135	-32	C	T	ts
id493003_1_21563167_f	3	4	CGCCACCGCCTACCTGTGTG GCCACCGCCTACCTGTTGTG GCCACCGCCTACCTGTTTGT ACCGCCTACCTGTGGGGTGA	1.06054	0.605187	0.929675	1	493003	21563167	21563169	2	TGG	T	del
id13675_1_21563167_f	3	4	CGCCACCGCCTACCTGTGTG GCCACCGCCTACCTGTTGTG GCCACCGCCTACCTGTTTGT ACCGCCTACCTGTGGGGTGA	1.06054	0.605187	0.929675	1	13675	21563167	21563219	52	G	A	ts
id1075198_1_21563167_f	3	4	CGCCACCGCCTACCTGTGTG GCCACCGCCTACCTGTTGTG GCCACCGCCTACCTGTTTGT ACCGCCTACCTGTGGGGTGA	1.06054	0.605187	0.929675	1	1075198	21563167	21563221	54	TC	T	del
id1076159_1_21564029_r	3	4	GATTTCCCTGGGGTGCAGGA GATTTCCCTGGGGTGCAAGG TTTCCCTGGGGTGCAAAGGA TAAAGCCAAACCCGCACCCC	0.687304	0.45861	0.643142	1	1076159	21564029	21564052	23	G	A	ts
id1073506_1_21564029_r	3	4	GATTTCCCTGGGGTGCAGGA GATTTCCCTGGGGTGCAAGG TTTCCCTGGGGTGCAAAGGA TAAAGCCAAACCCGCACCCC	0.687304	0.45861	0.643142	1	1073506	21564029	21564067	38	ACGAGAGTGAACCATGCCACCCCCAGCGCC	A	del
id975901_1_21564029_r	3	4	GATTTCCCTGGGGTGCAGGA GATTTCCCTGGGGTGCAAGG TTTCCCTGGGGTGCAAAGGA TAAAGCCAAACCCGCACCCC	0.687304	0.45861	0.643142	1	975901	21564029	21564068	39	C	T	ts
id1070559_1_21564029_r	3	4	GATTTCCCTGGGGTGCAGGA GATTTCCCTGGGGTGCAAGG TTTCCCTGGGGTGCAAAGGA TAAAGCCAAACCCGCACCCC	0.687304	0.45861	0.643142	1	1070559	21564029	21564068	39	CGA	C	del
id1076160_1_21564114_f	3	2	CCTACGCCCACTCGGCTGAC CTACGCCCACTCGGCTTGAC	0.777671	0.572355	0.777671	1	1076160	21564114	21564100	-14	T	C	ts
id1073912_1_21564114_f	3	2	CCTACGCCCACTCGGCTGAC CTACGCCCACTCGGCTTGAC	0.777671	0.572355	0.777671	1	1073912	21564114	21564126	12	G	A	ts
id931472_1_21564114_f	3	2	CCTACGCCCACTCGGCTGAC CTACGCCCACTCGGCTTGAC	0.777671	0.572355	0.777671	1	931472	21564114	21564139	25	G	T	tv
id13666_1_21564169_f	2	2	GGCCTTGAGCCAGGGCTGTA GGCGATGTCCTTACAAGCCC	0.69293	0.599842	0.69293	1	13666	21564169	21564188	19	A	C	tv
id13678_1_21564169_f	2	2	GGCCTTGAGCCAGGGCTGTA GGCGATGTCCTTACAAGCCC	0.69293	0.599842	0.69293	1	13678	21564169	21564217	48	G	A	ts
id1076161_1_21568111_f	3	5	CTCTTTTAGGTGATCATGGG TCTCTTTTAGGTGATCATTG TCCTGTCTCTTTTAGGTGGC TCTCTTTTAGGTGATCAATT CCTGTCTCTTTTAGGTTGGC	0.755302	0.519076	0.696948	1	1076161	21568111	21568114	3	G	C	tv
id381586_1_21568111_f	3	5	CTCTTTTAGGTGATCATGGG TCTCTTTTAGGTGATCATTG TCCTGTCTCTTTTAGGTGGC TCTCTTTTAGGTGATCAATT CCTGTCTCTTTTAGGTTGGC	0.755302	0.519076	0.696948	1	381586	21568111	21568123	12	G	A	ts
id852461_1_21568212_r	3	4	AGCTCTTCCAGGTGTCAACG GCTCTTCCAGGTGTCAAACG CTCTTCCAGGTGTCAAAACG TTTGAAGCTCTTCCAGGTCC	0.578832	0.361425	0.541562	1	852461	21568212	21568169	-43	TG	T	del
id984475_1_21568212_r	3	4	AGCTCTTCCAGGTGTCAACG GCTCTTCCAGGTGTCAAACG CTCTTCCAGGTGTCAAAACG TTTGAAGCTCTTCCAGGTCC	0.578832	0.361425	0.541562	1	984475	21568212	21568193	-19	G	T	tv
id13684_1_21570329_r	2	4	CAAGGGTCAGGAGTTCCGTG AAGGGTCAGGAGTTCCCGTG TCAAGGGTCAGGAGTTCGTG GGGGTCAAGGGTCAGGAGTG	0.636888	0.504509	0.636888	1	13684	21570329	21570326	-3	C	T	ts
id13664_1_21573724_r	3	3	CCACCATCTCGGAGAGTGAC CACCATCTCGGAGAGTTGAC ACCATCTCGGAGAGTTTGAC	0.67436	0.438959	0.623483	1	13664	21573724	21573683	-41	A	C	tv
id1071140_1_21573724_r	3	3	CCACCATCTCGGAGAGTGAC CACCATCTCGGAGAGTTGAC ACCATCTCGGAGAGTTTGAC	0.67436	0.438959	0.623483	1	1071140	21573724	21573688	-36	C	T	ts
id13669_1_21573724_r	3	3	CCACCATCTCGGAGAGTGAC CACCATCTCGGAGAGTTGAC ACCATCTCGGAGAGTTTGAC	0.67436	0.438959	0.623483	1	13669	21573724	21573694	-30	G	A	ts
id661538_1_21573724_r	3	3	CCACCATCTCGGAGAGTGAC CACCATCTCGGAGAGTTGAC ACCATCTCGGAGAGTTTGAC	0.67436	0.438959	0.623483	1	661538	21573724	21573725	1	C	G	tv
id1074126_1_21573794_f	3	5	GGCTTCTTCTTGCTGGTGGA GCTTCTTCTTGCTGGTTGGA AAAGGCTTCTTCTTGCTGGA TTCTTGCTGGTTTGGAAGGT AAAGGCTTCTTCTTGCTGGA	0.914219	0.551905	0.85755	1	1074126	21573794	21573778	-16	G	C	tv
id591139_1_21573794_f	3	5	GGCTTCTTCTTGCTGGTGGA GCTTCTTCTTGCTGGTTGGA AAAGGCTTCTTCTTGCTGGA TTCTTGCTGGTTTGGAAGGT AAAGGCTTCTTCTTGCTGGA	0.914219	0.551905	0.85755	1	591139	21573794	21573796	2	G	T	tv
id1074643_1_21573794_f	3	5	GGCTTCTTCTTGCTGGTGGA GCTTCTTCTTGCTGGTTGGA AAAGGCTTCTTCTTGCTGGA TTCTTGCTGGTTTGGAAGGT AAAGGCTTCTTCTTGCTGGA	0.914219	0.551905	0.85755	1	1074643	21573794	21573799	5	G	T	tv
id371591_1_21573794_f	3	5	GGCTTCTTCTTGCTGGTGGA GCTTCTTCTTGCTGGTTGGA AAAGGCTTCTTCTTGCTGGA TTCTTGCTGGTTTGGAAGGT AAAGGCTTCTTCTTGCTGGA	0.914219	0.551905	0.85755	1	371591	21573794	21573801	7	T	G	tv
id853207_1_21575782_r	3	3	CATCTCCACCGCCTCATGCA ATCTCCACCGCCTCATTGCA TCTCCACCGCCTCATTTGCA	0.93539	0.556061	0.820463	1	853207	21575782	21575811	29	T	TCGGG	ins
id940683_1_21575782_r	3	3	CATCTCCACCGCCTCATGCA ATCTCCACCGCCTCATTGCA TCTCCACCGCCTCATTTGCA	0.93539	0.556061	0.820463	1	940683	21575782	21575812	30	C	G	tv
id13671_1_21575907_r	3	5	CCAAAGATAGAGTTGCCACG AAAGATAGAGTTGCCCACGG CCAAAGATAGAGTTGCACGG AAAGATAGAGTTGCCCAACG TTTGGTGGATACACCCCCCT	0.672791	0.441234	0.604522	1	13671	21575907	21575868	-39	A	T	tv
id976090_1_21576561_r	3	3	CCATACAGGATGGCAGTGAA CCATACAGGATGGCAGTTGA ATACAGGATGGCAGTTTGAA	0.909906	0.602946	0.852033	1	976090	21576561	21576520	-41	A	T	tv
id1072423_1_21576573_f	3	3	CCCTTCACTGCCATCCTGTA GCCAGGCCCATTGCCATACA CCAGGCCCATTGCCATTACA	0.977279	0.626777	0.89086	1	1072423	21576573	21576572	-1	C	A	tv
id929188_1_21576573_f	3	3	CCCTTCACTGCCATCCTGTA GCCAGGCCCATTGCCATACA CCAGGCCCATTGCCATTACA	0.977279	0.626777	0.89086	1	929188	21576573	21576614	41	C	T	ts
id992375_1_21576573_f	3	3	CCCTTCACTGCCATCCTGTA GCCAGGCCCATTGCCATACA CCAGGCCCATTGCCATTACA	0.977279	0.626777	0.89086	1	992375	21576573	21576615	42	G	C	tv
id13668_1_21576683_f	3	5	GGAGGGGACAGGGCACCCCT GGAGGGGACAGGGCACCCTC GGGAGGGGACAGGGCACCTC GGGAGGGGACAGGGCACCTC GGCTGGGAGGGGACAGGGCT	0.761343	0.569539	0.723185	1	13668	21576683	21576638	-45	T	C	ts
id971527_1_21577394_f	3	5	CACAGCTCACAACAACTACC ACAGCTCACAACAACTTACC CTGGCCCACAGCTCACAACC CAGCTCACAACAACTTTACC GCCCACAGCTCACAACAACC	0.688608	0.458621	0.64643	1	971527	21577394	21577421	27	C	T	ts
id13681_1_21577394_f	3	5	CACAGCTCACAACAACTACC ACAGCTCACAACAACTTACC CTGGCCCACAGCTCACAACC CAGCTCACAACAACTTTACC GCCCACAGCTCACAACAACC	0.688608	0.458621	0.64643	1	13681	21577394	21577439	45	G	A	ts
id427766_1_21577485_f	3	4	CCCATGGCGCACCTGCTGCA CTCGTGGACGCCGTGCAAGC CATGGCGCACCTGCTTTGCA GGCCCCATGGCGCACCTGCA	1.07373	0.675249	0.934021	1	427766	21577485	21577476	-9	C	T	ts
id13674_1_21577592_r	3	4	GCAGCAGGGGGCCTGCAGCA CGGCAGGCAGCCTTGCTTGC AGCAGGGGGCCTGCAAAGCA AGCTCGGCAGGCAGCCTTGC	0.825164	0.569319	0.771633	1	13674	21577592	21577631	39	CT	C	del
id1075682_1_21823722_r	3	3	CCTGACCCAGTTCCACTGCA CTGACCCAGTTCCACTTGCA CCCAGTTCCACTTTGCAGGG	1.14187	0.674127	1.01836	1	1075682	21823722	21823697	-25	G	A	ts
id1034182_1_21823722_r	3	3	CCTGACCCAGTTCCACTGCA CTGACCCAGTTCCACTTGCA CCCAGTTCCACTTTGCAGGG	1.14187	0.674127	1.01836	1	1034182	21823722	21823721	-1	T	G	tv
id284213_1_21833585_r	3	5	CCTGCCACCTGACAGCCGCC CTGCCACCTGACAGCCCGCC ATGTTGTTCTCCAGGCTGTC CTGGATGGCAGCCTGCCACC ATGTTGTTCTCCAGGCTGTC	0.888668	0.595938	0.85303	1	284213	21833585	21833551	-34	G	A	ts
id14917_1_21846093_f	3	3	GGCCTTCCCGTCCCACTGCA GCCTTCCCGTCCCACTTGCA CCTTCCCGTCCCACTTTGCA	1.00807	0.638259	0.897553	1	14917	21846093	21846104	11	T	C	ts
id1075683_1_21847666_r	3	5	AGAGTGGAGCCACAGCAGCG GAGTGGAGCCACAGCAAGCG TACAGAGTGGAGCCACAGCG AGTGGAGCCACAGCAAAGCG TACAGAGTGGAGCCACAGCG	1.08405	0.634865	0.953817	1	1075683	21847666	21847697	31	G	A	ts
id14922_1_21850351_r	3	5	GTGCCTGGTGAGTAGCTCTC GCCTGGTGAGTAGCTCAGGG TGGTGAGTAGCTTCTCAGGG GTGCCTGGTGAGTAGCTCAA CCTGGTGAGTAGCTTCTCAA	0.719464	0.488443	0.657567	1	14922	21850351	21850359	8	T	C	ts
id265454_1_21851787_r	3	4	CCAACTTAGCCTACCGTGAG ACTTAGCCTACCGTTGAGTG CTTAGCCTACCGTTGAAGTG GGCCAACTTAGCCTACCGTG	1.07891	0.631683	0.950812	1	265454	21851787	21851790	3	C	T	ts
id1069490_1_21862117_f	3	3	GTTGTGCTGGCATTGCTGCA TTGTGCTGGCATTGCTTGCA TTGTGCTGGCATTGCTTTGC	1.02931	0.682106	0.982457	1	1069490	21862117	21862091	-26	C	A	tv
id14918_1_21864835_r	3	5	TGTCCTGCCAGGTGAGTGTG GTCCTGCCAGGTGAGTTGTG GTGGTGGAGCTGGCCACACC TCCTGCCAGGTGAGTTTGTG AGGTGGTGGAGCTGGCCACC	1.14845	0.714167	1.0006	1	14918	21864835	21864874	39	C	T	ts
id801456_1_21872220_f	3	5	CTCCGGCAGCTGCCAGTAGA TCCGGCAGCTGCCAGTTAGA AACTCGGCCATGAGTCCTTC CCGGCAGCTGCCAGTTTAGA AACTCGGCCATGAGTCCTTC	0.756179	0.533673	0.710544	1	801456	21872220	21872243	23	GGCAAAGTTGCCAAAAGAGA	G	del
id817179_1_21874414_f	3	4	GGACGCACTGGCCGGCAGCA GGACGCACTGGCCGGCAAGC ACGCACTGGCCGGCAAAGCA ACTGGACGCACTGGCCGGCA	0.920316	0.53905	0.831619	1	817179	21874414	21874458	44	TC	A	del
id1177407_1_21874649_f	3	3	CTGGCTCGCAGGCCTCTGAG TGGCTCGCAGGCCTCTTGAG GGCTCGCAGGCCTCTTTGAG	0.972176	0.652249	0.901121	1	1177407	21874649	21874625	-24	AC	A	del
id280466_1_21880558_f	2	3	CTCATGGACCCAGTGCTCCT CTCATGGACCCAGTGCTTCC AGACTCATGGACCCAGTGCT	0.530355	0.417099	0.530355	1	280466	21880558	21880517	-41	CCG	C	del
id487653_1_22086889_r	3	5	ACTCGACCATAAATACACAT ACTCGACCATAAATACAACA GACTCGACCATAAATACATG CTCGACCATAAATACAAACA AAATGACTCGACCATAAATG	0.73315	0.445325	0.664052	1	487653	22086889	22086856	-33	C	T	ts
id487654_1_22091426_f	3	3	CTTTCTACCCCTTTTCAGAA TTTCTACCCCTTTTCAAGAA TTCTACCCCTTTTCAAAGAA	0.881268	0.553393	0.782201	1	487654	22091426	22091452	26	G	A	ts
id1203928_1_22091537_r	3	3	CCGACACCAGCTGTGCAGAA CGACACCAGCTGTGCAAGAA GACACCAGCTGTGCAAAGAA	0.92847	0.601709	0.840329	1	1203928	22091537	22091504	-33	G	A	ts
id6308_1_22120461_r	3	3	CGGGGTGTCAGGCTCCTGTG GGGGTGTCAGGCTCCTTGTG AGCACGTCTTTACCTCACAA	0.820898	0.537276	0.744536	1	6308	22120461	22120459	-2	T	C	ts
id6309_1_22121542_r	3	5	CTTCGTGTACGCCATCTCTT GCCACACCTGCCGAAGAAGA AAGGCCACACCTGCCGAAGA AAGGCCACACCTGCCGAAGA CCACACCTGCCGAAGAAAGA	0.858665	0.547276	0.802803	1	6309	22121542	22121549	7	G	A	ts
id6310_1_22129711_f	3	5	GCACTCCTCAATGGCCAGCT CACTCCTCAATGGCCAAGCT TACTGGCACTCCTCAATGGC ACTCCTCAATGGCCAAAGCT TACTGGCACTCCTCAATGGC	0.819425	0.532672	0.748035	1	6310	22129711	22129682	-29	G	A	ts
id6311_1_22142910_f	3	3	AGCGAACGCAGGCACGAGCG GCGAACGCAGGCACGAAGCG CGAACGCAGGCACGAAAGCG	0.657775	0.396407	0.574705	1	6311	22142910	22142888	-22	A	G	ts
id17073_1_22639298_f	3	4	ATGGTGCTTCAGCTGCAGCA TGGTGCTTCAGCTGCAAGCA GGTGCTTCAGCTGCAAAGCA GGCATGGTGCTTCAGCTGCA	1.00887	0.550035	0.834512	1	17073	22639298	22639291	-7	C	T	ts
id440740_1_22639298_f	3	4	ATGGTGCTTCAGCTGCAGCA TGGTGCTTCAGCTGCAAGCA GGTGCTTCAGCTGCAAAGCA GGCATGGTGCTTCAGCTGCA	1.00887	0.550035	0.834512	1	440740	22639298	22639317	19	G	A	ts
id17071_1_22644143_r	3	5	CCCTGGTGCCCCGGGCAGGC CCTGGTGCCCCGGGCAAGGC TCCCAGGGATGCCCGGCCCG ACGGGATCCCAGGGATGCCC CTGGTGCCCCGGGCAAAGGC	0.817188	0.60692	0.796445	1	17071	22644143	22644123	-20	G	A	ts
id17070_1_22647266_f	3	4	CGAGGACCCAAAGGGCAGAA CGAGGACCCAAAGGGCAAGA AGGACCCAAAGGGCAAAGAA GAGGACCCAAAGGGAGAACC	0.912502	0.572779	0.832367	1	17070	22647266	22647250	-16	C	T	ts
id17069_1_22647266_f	3	4	CGAGGACCCAAAGGGCAGAA CGAGGACCCAAAGGGCAAGA AGGACCCAAAGGGCAAAGAA GAGGACCCAAAGGGAGAACC	0.912502	0.572779	0.832367	1	17069	22647266	22647255	-11	AC	A	del
id440743_1_22647559_r	3	5	GGTTGGCTGTATGCGACGCG GTTGGCTGTATGCGACCGCG GCACAGGTTGGCTGTATGCG TTGGCTGTATGCGACCCGCG GCACAGGTTGGCTGTATGCG	0.928621	0.516574	0.815868	1	440743	22647559	22647535	-24	G	A	ts
id440741_1_22659620_f	3	5	GATGGCCAACCTGGGACCCC GATGGCCAACCTGGGATAAA GATGGCCAACCTGGGACCCA TGGCCCCGATGGCCAACCCA GATGGCCAACCTGGGATAAA	0.781683	0.531767	0.756733	1	440741	22659620	22659644	24	G	T	tv
id440742_1_22661319_f	3	5	ACCGACAAGAACTCACTACT CCGACAAGAACTCACTTACT GCCACCGACAAGAACTCACT CGACAAGAACTCACTTTACT GCCACCGACAAGAACTCACT	0.962229	0.621598	0.902045	1	440742	22661319	22661354	35	G	A	ts
id8532_1_22908028_r	3	4	GAACATAGTTCATGTCTGCC AACATAGTTCATGTCTTGCC ACATAGTTCATGTCTTTGCC CGGTGAACATAGTTCATGCC	0.920797	0.54562	0.836143	1	8532	22908028	22907980	-48	C	T	ts
id633783_1_22908028_r	3	4	GAACATAGTTCATGTCTGCC AACATAGTTCATGTCTTGCC ACATAGTTCATGTCTTTGCC CGGTGAACATAGTTCATGCC	0.920797	0.54562	0.836143	1	633783	22908028	22908049	21	C	T	ts
id218913_1_23077263_f	3	3	CTGGCAGCCACCTGACAGTA GTAGCCATTCCTTACTTGTC GGCAGCCACCTGACAAAGTA	0.754418	0.533875	0.712606	1	218913	23077263	23077232	-31	A	G	ts
id218911_1_23082287_f	3	5	TCTTATTCCTATGTTGCTGC GGCTCTTATTCCTATGTTGC CTTATTCCTATGTTGCCTGC TTCCAGATGATCCTGCACAT CATTTCCAGATGATCCTGCA	0.596065	0.397074	0.564687	1	218911	23082287	23082274	-13	T	C	ts
id522687_1_23692677_f	3	5	TCTGTCTCAACATCTGTGTT CTGTCTCAACATCTGTTGTT ACTCTGTCTCAACATCTGTT GTCTCAACATCTGTTTGTTG TCTGTCTCAACATCTTGTTG	0.977955	0.615926	0.888626	1	522687	23692677	23692643	-34	AACTTCGC	A	del
id5752_1_23692677_f	3	5	TCTGTCTCAACATCTGTGTT CTGTCTCAACATCTGTTGTT ACTCTGTCTCAACATCTGTT GTCTCAACATCTGTTTGTTG TCTGTCTCAACATCTTGTTG	0.977955	0.615926	0.888626	1	5752	23692677	23692659	-18	ACT	A	del
id643018_1_23692677_f	3	5	TCTGTCTCAACATCTGTGTT CTGTCTCAACATCTGTTGTT ACTCTGTCTCAACATCTGTT GTCTCAACATCTGTTTGTTG TCTGTCTCAACATCTTGTTG	0.977955	0.615926	0.888626	1	643018	23692677	23692662	-15	CTG	C	del
id1074653_1_23692677_f	3	5	TCTGTCTCAACATCTGTGTT CTGTCTCAACATCTGTTGTT ACTCTGTCTCAACATCTGTT GTCTCAACATCTGTTTGTTG TCTGTCTCAACATCTTGTTG	0.977955	0.615926	0.888626	1	1074653	23692677	23692708	31	GC	G	del
id532180_1_23692677_f	3	5	TCTGTCTCAACATCTGTGTT CTGTCTCAACATCTGTTGTT ACTCTGTCTCAACATCTGTT GTCTCAACATCTGTTTGTTG TCTGTCTCAACATCTTGTTG	0.977955	0.615926	0.888626	1	532180	23692677	23692711	34	GC	G	del
id280297_1_23692677_f	3	5	TCTGTCTCAACATCTGTGTT CTGTCTCAACATCTGTTGTT ACTCTGTCTCAACATCTGTT GTCTCAACATCTGTTTGTTG TCTGTCTCAACATCTTGTTG	0.977955	0.615926	0.888626	1	280297	23692677	23692717	40	G	GT	ins
id1069986_1_23692677_f	3	5	TCTGTCTCAACATCTGTGTT CTGTCTCAACATCTGTTGTT ACTCTGTCTCAACATCTGTT GTCTCAACATCTGTTTGTTG TCTGTCTCAACATCTTGTTG	0.977955	0.615926	0.888626	1	1069986	23692677	23692723	46	G	T	tv
id451147_1_23692747_r	3	5	ACTCACCTTTGGAAAACACA CTACTCACCTTTGGAAAACA CTCACCTTTGGAAAACCACA CTACTCACCTTTGGAAAAAC TCACCTTTGGAAAACCCACA	0.756633	0.511309	0.698154	1	451147	23692747	23692744	-3	CCT	C	del
id100641_1_23693870_f	2	3	GCTGTCCACTGCACAGTTCG TGTCCACTGCACAGTTTCGA GCTGTCCACTGCACAGTCGA	0.447086	0.353706	0.447086	1	100641	23693870	23693851	-19	AT	A	del
id5751_1_23693870_f	2	3	GCTGTCCACTGCACAGTTCG TGTCCACTGCACAGTTTCGA GCTGTCCACTGCACAGTCGA	0.447086	0.353706	0.447086	1	5751	23693870	23693872	2	C	T	ts
id992969_1_23695863_r	3	4	CTCTTTGCTGATTCTGTGTT TCTTTGCTGATTCTGTTGTT CTTTGCTGATTCTGTTTGTT TCCTCTTTGCTGATTCTGTT	0.93865	0.547447	0.824525	1	992969	23695863	23695862	-1	AAC	A	del
id100640_1_23695863_r	3	4	CTCTTTGCTGATTCTGTGTT TCTTTGCTGATTCTGTTGTT CTTTGCTGATTCTGTTTGTT TCCTCTTTGCTGATTCTGTT	0.93865	0.547447	0.824525	1	100640	23695863	23695875	12	CAA	C	del
id5753_1_23695863_r	3	4	CTCTTTGCTGATTCTGTGTT TCTTTGCTGATTCTGTTGTT CTTTGCTGATTCTGTTTGTT TCCTCTTTGCTGATTCTGTT	0.93865	0.547447	0.824525	1	5753	23695863	23695878	15	AGAG	A	del
id639774_1_23696346_f	2	2	CTCTTCTCTTTCAGTATGAT CTCTTCTCTTTCAGTATTGA	0.552014	0.438575	0.552014	1	639774	23696346	23696342	-4	A	G	ts
id3680_1_23796192_f	3	5	TGTCCACCCCAGCTCCTCTT GCTGTCCACCCCAGCTCCTT GTCCACCCCAGCTCCTTCTT GCTGTCCACCCCAGCTCCTT TGCTGTCCACCCCAGCTCTT	0.841554	0.547594	0.771054	1	3680	23796192	23796202	10	G	T	tv
id21173_1_23796192_f	3	5	TGTCCACCCCAGCTCCTCTT GCTGTCCACCCCAGCTCCTT GTCCACCCCAGCTCCTTCTT GCTGTCCACCCCAGCTCCTT TGCTGTCCACCCCAGCTCTT	0.841554	0.547594	0.771054	1	21173	23796192	23796234	42	C	T	ts
id281922_1_23796638_r	2	4	ATCCAGGCAGAGCGGCCCAG GGACTGACCACGCCTCTGCC GATCCAGGCAGAGCGGCCAG CAGATCCAGGCAGAGCGGCG	0.561782	0.424086	0.561782	1	281922	23796638	23796587	-51	C	A	tv
id664655_1_23796700_r	2	2	GAAAGAACAGTGTGGCTGCC AACAGTGTGGCTTGCCGGGT	0.652076	0.533453	0.652076	1	664655	23796700	23796742	42	GC	G	del
id3675_1_23797109_f	3	5	CAGAGGCATGGGCACCTGTG CCAGAGGCATGGGCACCTTG CAGAGGCATGGGCACTTGTG GCGCTATTTCAACCCCACAA CCAATGCAGCCAGAGGCATG	0.826957	0.501531	0.737275	1	3675	23797109	23797128	19	A	G	ts
id21171_1_23797731_r	3	5	CAAGTCCAAGTTCTTCATCG AAGTCCAAGTTCTTCAATCG TTACGGCAAGTCCAAGTTCG CGGCAAGTCCAAGTTCTTCG CGGATCATTTCCTCGAAACT	0.620074	0.425375	0.579206	1	21171	23797731	23797718	-13	G	A	ts
id167124_1_23797776_r	3	5	CCTTGATGAGGCCCACCCCA CCCTTGATGAGGCCCACCAC CCTTGATGAGGCCCACCCAC TGCCCCTTGATGAGGCCCAC TGCCCCTTGATGAGGCCCAC	0.676013	0.474954	0.658121	1	167124	23797776	23797815	39	G	T	tv
id3678_1_23798140_r	3	5	TATTACAGAGTTAACCTGAC TTACAGAGTTAACCTTGACC GGATTATTACAGAGTTAACC GGATTATTACAGAGTTAACC CTGGATTATTACAGAGTTAC	0.822454	0.583832	0.779277	1	3678	23798140	23798160	20	T	C	ts
id197665_1_23798232_f	3	3	CGCCATAAAGCTGTACTGCA CGCCATAAAGCTGTACTTGC CCATAAAGCTGTACTTTGCA	0.960875	0.711797	0.880217	1	197665	23798232	23798195	-37	GA	G	del
id3677_1_23798232_f	3	3	CGCCATAAAGCTGTACTGCA CGCCATAAAGCTGTACTTGC CCATAAAGCTGTACTTTGCA	0.960875	0.711797	0.880217	1	3677	23798232	23798199	-33	C	T	ts
id31084_1_23802509_f	3	5	GGAGCTAGTTTTTCTGTTCA TTGGAGCTAGTTTTTCTGTC GGAGCTAGTTTTTCTGTTTC TGGAGCTAGTTTTTCTTGTC CACTTTGGAGCTAGTTTTTC	0.621724	0.417924	0.575785	1	31084	23802509	23802525	16	TAA	T	del
id930617_1_23804420_r	3	4	GACCTGGTCTACATGCTAGA ACCTGGTCTACATGCTTAGA CCTGGTCTACATGCTTTAGA AAGACCTGGTCTACATGCTT	0.759638	0.505153	0.711885	1	930617	23804420	23804399	-21	C	G	tv
id11958_1_23804420_r	3	4	GACCTGGTCTACATGCTAGA ACCTGGTCTACATGCTTAGA CCTGGTCTACATGCTTTAGA AAGACCTGGTCTACATGCTT	0.759638	0.505153	0.711885	1	11958	23804420	23804441	21	C	T	ts
id449033_1_23808327_r	3	5	AAGTGCCTGCTTGCTTCCTT CTCCAAGTGCCTGCTTGCTT CAAGTGCCTGCTTGCTTCTT TATCCTCCAAGTGCCTGCTT TATCCTCCAAGTGCCTGCTT	0.748089	0.55538	0.727652	1	449033	23808327	23808283	-44	G	T	tv
id521753_1_23810767_r	3	3	CTCTTGGCTGCCCTTATGAA TCTTGGCTGCCCTTATTGAA CTTGGCTGCCCTTATTTGAA	0.738323	0.486017	0.671155	1	521753	23810767	23810790	23	GGA	G	del
id523024_1_23810767_r	3	3	CTCTTGGCTGCCCTTATGAA TCTTGGCTGCCCTTATTGAA CTTGGCTGCCCTTATTTGAA	0.738323	0.486017	0.671155	1	523024	23810767	23810798	31	A	T	tv
id945139_1_23814364_r	3	3	AAAAAGAGAAAAGTGCTGAA AAAAGAGAAAAGTGCTTGAA AAAGAGAAAAGTGCTTTGAA	1.18055	0.706004	1.04604	1	945139	23814364	23814311	-53	TGA	T	del
id1074299_1_23816684_r	2	2	CCCAAATTTGAAAGGCTTCG ACCCCAAATTTGAAAGGCAG	0.741844	0.648927	0.741844	1	1074299	23816684	23816705	21	C	CAGGACTGGGT	ins
id11957_1_23820528_f	2	3	TTTCATTTTGTAGTCCATCT TGGAAGTTGGTCCCCGAGAT CCTTTTCATTTTGTAGTCTC	0.466974	0.369229	0.466974	1	11957	23820528	23820532	4	C	T	ts
id195033_1_23820597_r	2	3	TGTTTCCTCTTTTAAACCAA TTGTTTCCTCTTTTAAACAA TTTTTGTTTCCTCTTTTAAA	0.515401	0.40041	0.515401	1	195033	23820597	23820545	-52	C	A	tv
id521752_1_23825434_r	3	5	GGCCCAGCTGGACTGCCGCG GCCCAGCTGGACTGCCCGCG CGGGGCCCAGCTGGACTGCG CGGGGCCCAGCTGGACTGCG GGCCCAGCTGGACTGCCCCG	0.930184	0.585701	0.891491	1	521752	23825434	23825385	-49	G	A	ts
id557324_1_23825434_r	3	5	GGCCCAGCTGGACTGCCGCG GCCCAGCTGGACTGCCCGCG CGGGGCCCAGCTGGACTGCG CGGGGCCCAGCTGGACTGCG GGCCCAGCTGGACTGCCCCG	0.930184	0.585701	0.891491	1	557324	23825434	23825388	-46	GC	G	del
id681_1_23845812_f	3	5	GAGACCTTTATCTGGATCTG AGACCTTTATCTGGATTCTG GATGAAGAGACCTTTATCTG GACCTTTATCTGGATTTCTG GATGAAGAGACCTTTATCTG	0.873934	0.675958	0.846144	1	681	23845812	23845837	25	G	A	ts
id198046_1_23848736_r	3	4	AAGAAAGGCTTCTTGCTGTT AAGAAAGGCTTCTTGCTTGT GAAAGGCTTCTTGCTTTGTT ATCTTCCAAGAAAGGCTTCT	0.729676	0.532967	0.684515	1	198046	23848736	23848684	-52	C	T	ts
id218428_1_23848736_r	3	4	AAGAAAGGCTTCTTGCTGTT AAGAAAGGCTTCTTGCTTGT GAAAGGCTTCTTGCTTTGTT ATCTTCCAAGAAAGGCTTCT	0.729676	0.532967	0.684515	1	218428	23848736	23848727	-9	C	T	ts
id979023_1_23848843_r	2	3	TCATTGTTTCTGTTCTCTCC TTTCATTGTTTCTGTTCTCC ACTTTCATTGTTTCTGTTCC	0.568869	0.437823	0.568869	1	979023	23848843	23848814	-29	C	T	ts
id633222_1_23854507_f	3	5	CACAGTTATAGTATCCTCCA ACTGTTCCTGTCACCATGGA CTTCACAGTTATAGTATCCA CTGTTCCTGTCACCATTGGA CACAGTTATAGTATGGTGAC	0.750805	0.490429	0.694615	1	633222	23854507	23854518	11	AG	A	del
id100721_1_23854507_f	3	5	CACAGTTATAGTATCCTCCA ACTGTTCCTGTCACCATGGA CTTCACAGTTATAGTATCCA CTGTTCCTGTCACCATTGGA CACAGTTATAGTATGGTGAC	0.750805	0.490429	0.694615	1	100721	23854507	23854539	32	G	A	ts
id984720_1_23859850_r	2	4	GGGAATGTCCTGATACTTAC ATTTGTGGAGTTCCAGTATC TGGAGTTCCAGTAAAGTATC TGGGAATGTCCTGATACTAC	0.5722	0.458306	0.5722	1	984720	23859850	23859797	-53	C	T	ts
id488519_1_23863223_f	3	3	TATCAAGTAGATAGAGTGGA ATCAAGTAGATAGAGTTGGA TCAAGTAGATAGAGTTTGGA	0.708384	0.486769	0.646706	1	488519	23863223	23863232	9	C	T	ts
id100720_1_23865597_r	2	2	TTGACGACAAAGCATCACGA TGACGACAAAGCATCAACGA	0.464703	0.378678	0.464703	1	100720	23865597	23865551	-46	G	A	ts
id265438_1_23865655_f	2	3	AACCACATGAGCAAAGGAAG GCAAAACCACATGAGCAAGT CAAAACCACATGAGCAAAGT	0.498857	0.362172	0.498857	1	265438	23865655	23865622	-33	A	T	tv
id685_1_23868075_r	2	3	GCGTGTTCTCGGTGCCCGCC TGGGGCGTGTTCTCGGTGCC CGTGTTCTCGGTGCCCCGCC	0.501833	0.378806	0.501833	1	685	23868075	23868043	-32	G	A	ts
id979024_1_23868075_r	2	3	GCGTGTTCTCGGTGCCCGCC TGGGGCGTGTTCTCGGTGCC CGTGTTCTCGGTGCCCCGCC	0.501833	0.378806	0.501833	1	979024	23868075	23868049	-26	GC	G	del
id979025_1_23868158_r	2	3	CACCCCAGACTGGCCGAGCC ACCCCAGACTGGCCGAAGCC CGCTACACCCCAGACTGGCC	0.560953	0.43278	0.560953	1	979025	23868158	23868116	-42	CT	C	del
id219243_1_24337672_r	3	5	CTCGCCTGACTTGATGTGGA TCGCCTGACTTGATGTTGGA GGGTGACTCGCCTGACTTGA CGCCTGACTTGATGTTTGGA GGGTGACTCGCCTGACTTGA	1.10596	0.651968	0.995434	1	219243	24337672	24337687	15	C	T	ts
id219244_1_24337777_r	3	5	ACGCACCTTGACTTTGTTGG CAACGCACCTTGACTTTGTT AACGCACCTTGACTTTGTGG AGGCCAACGCACCTTGACTT AGGCCAACGCACCTTGACTT	0.689304	0.50893	0.671261	1	219244	24337777	24337790	13	G	T	tv
id101518_1_24338084_r	3	5	CACGTCAATGACCCGCTGCT GCAACCCACTGCCAAGCAAG CCCGGCAACCCACTGCCAAG CCGGCAACCCACTGCCAAGC CAACCCACTGCCAAGCCAAG	1.25247	0.713784	1.12138	1	101518	24338084	24338044	-40	G	A	ts
id465251_1_24338084_r	3	5	CACGTCAATGACCCGCTGCT GCAACCCACTGCCAAGCAAG CCCGGCAACCCACTGCCAAG CCGGCAACCCACTGCCAAGC CAACCCACTGCCAAGCCAAG	1.25247	0.713784	1.12138	1	465251	24338084	24338050	-34	G	A	ts
id219245_1_24338084_r	3	5	CACGTCAATGACCCGCTGCT GCAACCCACTGCCAAGCAAG CCCGGCAACCCACTGCCAAG CCGGCAACCCACTGCCAAGC CAACCCACTGCCAAGCCAAG	1.25247	0.713784	1.12138	1	219245	24338084	24338064	-20	T	TC	ins
id101516_1_24339735_r	3	5	TTCATTCACGTTCCACACAA TCATTCACGTTCCACAACAA TCTTCATTCACGTTCCACAA TCTTCATTCACGTTCCACAA CTTCATTCACGTTCCAACAA	0.960489	0.541032	0.853975	1	101516	24339735	24339684	-51	C	CTG	ins
id101520_1_24342241_r	3	3	TCTTGATCTGGCAGACAGCA CTTGATCTGGCAGACAAGCA TTGATCTGGCAGACAAAGCA	0.916669	0.596882	0.823424	1	101520	24342241	24342238	-3	C	T	ts
id1172586_1_24342241_r	3	3	TCTTGATCTGGCAGACAGCA CTTGATCTGGCAGACAAGCA TTGATCTGGCAGACAAAGCA	0.916669	0.596882	0.823424	1	1172586	24342241	24342239	-2	G	A	ts
id219246_1_24342776_f	3	4	TCCAGCAACAGTGGTCAGTG TCCAGCAACAGTGGTCAAGT CAGCAACAGTGGTCAAAGTG GCCCTGACTCCAGCAACAGT	0.72606	0.522713	0.679031	1	219246	24342776	24342773	-3	GT	G	del
id1068818_1_24343019_f	3	3	CCAGCCTGCAGCGCTCTGGA CCAGCCTGCAGCGCTCTTGG CTCCAGCCTGCAGCGCTCTT	0.893988	0.567982	0.794099	1	1068818	24343019	24343026	7	G	A	ts
id101519_1_24343019_f	3	3	CCAGCCTGCAGCGCTCTGGA CCAGCCTGCAGCGCTCTTGG CTCCAGCCTGCAGCGCTCTT	0.893988	0.567982	0.794099	1	101519	24343019	24343026	7	G	T	tv
id101517_1_24347478_f	3	3	TTTCAGTTCTGCTGTATGTG TTCAGTTCTGCTGTATTGTG TTCTGCTGTATTTGTGCGGA	0.931723	0.57787	0.863013	1	101517	24347478	24347482	4	CGGAG	C	del
id17712_1_25284705_f	3	3	CAGTGGGCAATCCTGCTGGA GCTCAGGAAGCCGTCCAAGC GTGGGCAATCCTGCTTTGGA	0.749014	0.511335	0.729035	1	17712	25284705	25284753	48	T	C	ts
id17713_1_25303334_f	3	4	GCAGACTTATGTGCACAGTG CAGACTTATGTGCACAAGTG AGACTTATGTGCACAAAGTG TGCAGACTTATGTGCGGTGT	1.08206	0.618883	0.934722	1	17713	25303334	25303329	-5	T	G	tv
id523642_1_25385781_r	3	5	CACTCCATCTTCAGCTTGCT CACTCCATCTTCAGCTTTGC CATGCACTCCATCTTCAGCT CATGCACTCCATCTTCAGCT AAGCAGACCCAGCTTGAAGA	0.917325	0.618594	0.850094	1	523642	25385781	25385733	-48	T	TATGAAGC	ins
id523640_1_25391996_f	3	3	CACCTTGTCCTTACCCAGCA ACCTTGTCCTTACCCAAGCA CCTTGTCCTTACCCAAAGCA	0.870178	0.540147	0.766165	1	523640	25391996	25391993	-3	C	A	tv
id947831_1_25543758_f	3	5	CCAGCTTGGCCAAGCAGAGC CCCAGCTTGGCCAAGCAGCT CCCAGCTTGGCCAAGCTGGG CTTGGCCAAGCTTGGGGGGG GCTTGGCCAAGCAAGCTGGG	0.867381	0.528854	0.785933	1	947831	25543758	25543762	4	T	TG	ins
id4773_1_25543758_f	3	5	CCAGCTTGGCCAAGCAGAGC CCCAGCTTGGCCAAGCAGCT CCCAGCTTGGCCAAGCTGGG CTTGGCCAAGCTTGGGGGGG GCTTGGCCAAGCAAGCTGGG	0.867381	0.528854	0.785933	1	4773	25543758	25543763	5	G	A	ts
id4777_1_25543758_f	3	5	CCAGCTTGGCCAAGCAGAGC CCCAGCTTGGCCAAGCAGCT CCCAGCTTGGCCAAGCTGGG CTTGGCCAAGCTTGGGGGGG GCTTGGCCAAGCAAGCTGGG	0.867381	0.528854	0.785933	1	4777	25543758	25543770	12	C	CG	ins
id4779_1_25553961_f	3	3	ACGCGGGAGACGCTGCTGGA ACGCGGGAGACGCTGCTTGG GCGGGAGACGCTGCTTTGGA	0.777651	0.541736	0.733009	1	4779	25553961	25553921	-40	G	C	tv
id935692_1_25554926_r	3	5	GGTTGGTGAGGTTGTCTGTC GTTGGTGAGGTTGTCTTGTC AGCTGGTTGGTGAGGTTGTC TTGGTGAGGTTGTCTTTGTC AGCTGGTTGGTGAGGTTGTC	0.739547	0.486537	0.694943	1	935692	25554926	25554893	-33	ACT	A	del
id1074905_1_25557258_r	3	5	CCCGCTGACCATCTTCCGCT TCCTCTGCACCAAGCGAAGA CTCTGCACCAAGCGGGAAGA CTGCACCAAGCGATGGTCAG CCTCTGCACCAAGCGAAAGA	0.780729	0.53905	0.743355	1	1074905	25557258	25557208	-50	C	T	ts
id1072018_1_25557258_r	3	5	CCCGCTGACCATCTTCCGCT TCCTCTGCACCAAGCGAAGA CTCTGCACCAAGCGGGAAGA CTGCACCAAGCGATGGTCAG CCTCTGCACCAAGCGAAAGA	0.780729	0.53905	0.743355	1	1072018	25557258	25557209	-49	AG	A	del
id4775_1_25557258_r	3	5	CCCGCTGACCATCTTCCGCT TCCTCTGCACCAAGCGAAGA CTCTGCACCAAGCGGGAAGA CTGCACCAAGCGATGGTCAG CCTCTGCACCAAGCGAAAGA	0.780729	0.53905	0.743355	1	4775	25557258	25557214	-44	C	T	ts
id620519_1_25557271_f	3	3	CAAGCGGAAGATGGTCAGCG AAGCGGAAGATGGTCAAGCG AGCGGAAGATGGTCAAAGCG	0.917026	0.58273	0.825577	1	620519	25557271	25557237	-34	C	A	tv
id662264_1_25557271_f	3	3	CAAGCGGAAGATGGTCAGCG AAGCGGAAGATGGTCAAGCG AGCGGAAGATGGTCAAAGCG	0.917026	0.58273	0.825577	1	662264	25557271	25557238	-33	C	CA	ins
id4774_1_25557271_f	3	3	CAAGCGGAAGATGGTCAGCG AAGCGGAAGATGGTCAAGCG AGCGGAAGATGGTCAAAGCG	0.917026	0.58273	0.825577	1	4774	25557271	25557240	-31	C	CA	ins
id4780_1_25557271_f	3	3	CAAGCGGAAGATGGTCAGCG AAGCGGAAGATGGTCAAGCG AGCGGAAGATGGTCAAAGCG	0.917026	0.58273	0.825577	1	4780	25557271	25557269	-2	T	G	tv
id860136_1_25563078_f	2	4	TCCTGCAGAGAAAGAGAAGA CCTGCAGAGAAAGAGAAAGA TGGTCCTGCAGAGAAAGAGA CCTTGGTCCTGCAGAGAAAG	0.663926	0.530453	0.663926	1	860136	25563078	25563104	26	AG	A	del
id4781_1_25563161_f	3	5	TGAAGAGCTGTGAGTCCTGA CCTCCTTGAAGAGCTGTGAC AAGAGCTGTGAGTCCCTGAC CCTCCTTGAAGAGCTGTTGA AGAGCTGTGAGTCCCTTGAC	0.806485	0.467369	0.697893	1	4781	25563161	25563135	-26	A	AC	ins
id981055_1_25563710_r	3	3	GGCGCTGACCGTGGACAGCG GCGCTGACCGTGGACAAGCG CGCTGACCGTGGACAAAGCG	0.939796	0.575116	0.824328	1	981055	25563710	25563693	-17	G	T	tv
id520396_1_25566927_r	3	5	TGTCCCAGTCGACAGGCGAG GTCCCAGTCGACAGGCCGAG TTGTCCCAGTCGACAGGCAC CATTACGCCCAGTGCCTCTC GGCTTGTCCCAGTCGACACT	0.639253	0.426863	0.589528	1	520396	25566927	25566928	1	C	T	ts
id4491_1_25800187_r	2	2	CGGCCCGGGAAGCGAAAGAG CCCGGGAAGCGAAAAGAGCG	0.460859	0.357156	0.460859	1	4491	25800187	25800231	44	A	G	ts
id530813_1_25800187_r	2	2	CGGCCCGGGAAGCGAAAGAG CCCGGGAAGCGAAAAGAGCG	0.460859	0.357156	0.460859	1	530813	25800187	25800232	45	T	C	ts
id461632_1_25800187_r	2	2	CGGCCCGGGAAGCGAAAGAG CCCGGGAAGCGAAAAGAGCG	0.460859	0.357156	0.460859	1	461632	25800187	25800232	45	T	G	tv
id623320_1_25800187_r	2	2	CGGCCCGGGAAGCGAAAGAG CCCGGGAAGCGAAAAGAGCG	0.460859	0.357156	0.460859	1	623320	25800187	25800232	45	T	TGGGCC	ins
id280406_1_25800187_r	2	2	CGGCCCGGGAAGCGAAAGAG CCCGGGAAGCGAAAAGAGCG	0.460859	0.357156	0.460859	1	280406	25800187	25800232	45	TGGGCCGGGCCCGGCCGGGCCAACGC	T	del
id193432_1_25800246_r	2	3	GCGGCCCGCGTTGGCCCGGC GGGCGGCCCGCGTTGGCCCA CCATGGGCCGGGCCCGGCCG	0.428556	0.360351	0.428556	1	193432	25800246	25800233	-13	G	GGGCCGGGCCC	ins
id954787_1_25800246_r	2	3	GCGGCCCGCGTTGGCCCGGC GGGCGGCCCGCGTTGGCCCA CCATGGGCCGGGCCCGGCCG	0.428556	0.360351	0.428556	1	954787	25800246	25800248	2	G	GGGCCAACGCGGGCCGCCCAGCCCCGGCCC	ins
id193429_1_25800324_r	3	5	GCAGGGCTCCGAGCAGCGCC GCGCCCGTTCCCTGGCTGCT CCCGTTCCCTGGCGGCTGCT AGCAGGGCTCCGAGCAAGCC GGCCAGCAGGGCTCCGAGCC	0.610562	0.36642	0.584487	1	193429	25800324	25800270	-54	C	CCCGGCCCCGCCGCGCAGCCTCCCGCGCCA	ins
id574438_1_25800404_f	2	2	CCGAGGCCCAGGCGGCCGCG CACGCCGAGGCCCAGGCGGC	0.556478	0.517098	0.556478	1	574438	25800404	25800396	-8	C	T	ts
id523931_1_25801102_f	3	5	TTTCCTCCTTGGACACTGAC TTCCTCCTTGGACACTTGAC GATGTACATATCCCCGTCCA TCCTCCTTGGACACTTTGAC TCTTTTCCTCCTTGGACACG	1.20034	0.715729	1.07506	1	523931	25801102	25801105	3	C	CGG	ins
id662908_1_25801168_r	2	3	CCCCAGCCGCCAGTCTCTCC CTCCCCAGCCGCCAGTCTCC CTAACAGGTACCAGGACTGG	0.620493	0.478303	0.620493	1	662908	25801168	25801158	-10	CA	C	del
id95962_1_25801168_r	2	3	CCCCAGCCGCCAGTCTCTCC CTCCCCAGCCGCCAGTCTCC CTAACAGGTACCAGGACTGG	0.620493	0.478303	0.620493	1	95962	25801168	25801161	-7	G	T	tv
id945382_1_25802119_f	3	5	GCCTCAGCCTCCTGAGTAAG CCTCAGCCTCCTGAGTTAAG ACATGCCTGTGGTCCCACTC CTCAGCCTCCTGAGTTTAAG ACATGCCTGTGGTCCCACTC	0.709661	0.479217	0.664512	1	945382	25802119	25802086	-33	G	A	ts
id952054_1_25808596_f	2	2	GTCTCCCGCCTCGCCCTGTC TCTCCCGCCTCGCCCTTGTC	0.577999	0.449737	0.577999	1	952054	25808596	25808607	11	C	T	ts
id956974_1_25808679_r	3	5	CACCCAGCTCCTGGCCTGGC CACCCAGCTCCTGGCCTTGG GGGCTCACCCAGCTCCTGGC GGGCTCACCCAGCTCCTGGC TCCTTCCCCCGCCAAAGGCC	0.806189	0.500098	0.748882	1	956974	25808679	25808683	4	GC	G	del
id461634_1_25808679_r	3	5	CACCCAGCTCCTGGCCTGGC CACCCAGCTCCTGGCCTTGG GGGCTCACCCAGCTCCTGGC GGGCTCACCCAGCTCCTGGC TCCTTCCCCCGCCAAAGGCC	0.806189	0.500098	0.748882	1	461634	25808679	25808707	28	G	A	ts
id419984_1_25808679_r	3	5	CACCCAGCTCCTGGCCTGGC CACCCAGCTCCTGGCCTTGG GGGCTCACCCAGCTCCTGGC GGGCTCACCCAGCTCCTGGC TCCTTCCCCCGCCAAAGGCC	0.806189	0.500098	0.748882	1	419984	25808679	25808724	45	C	CTGAGCAT	ins
id4494_1_25808784_f	3	5	ACCGCCGCCCAAGGGCAAGG GTCCTCACCTCCTTTGCCCT CCCAGCTGTCCTCACCTCCT CACCCCAGCTGTCCTCACCT CCAGCTGTCCTCACCTCCTT	0.721859	0.461903	0.678249	1	4494	25808784	25808753	-31	C	CA	ins
id930110_1_25808784_f	3	5	ACCGCCGCCCAAGGGCAAGG GTCCTCACCTCCTTTGCCCT CCCAGCTGTCCTCACCTCCT CACCCCAGCTGTCCTCACCT CCAGCTGTCCTCACCTCCTT	0.721859	0.461903	0.678249	1	930110	25808784	25808786	2	GGAGGTGAGGACAGCTGGGGTGCGACGTGGGGCCCCTCC	G	del
id872766_1_25809091_r	3	3	GCAGGCCACAGCTCCCTGAG GCAGGCCACAGCTCCCTTGA AGACCCGCTTTGCCCCTCAA	0.849582	0.556601	0.804106	1	872766	25809091	25809092	1	C	T	ts
id4489_1_25809091_r	3	3	GCAGGCCACAGCTCCCTGAG GCAGGCCACAGCTCCCTTGA AGACCCGCTTTGCCCCTCAA	0.849582	0.556601	0.804106	1	4489	25809091	25809096	5	G	A	ts
id944327_1_25809152_f	3	3	CACTGTGATGTTCCGGTGAG ACTGTGATGTTCCGGTTGAG CTGTGATGTTCCGGTTTGAG	0.756978	0.524776	0.69046	1	944327	25809152	25809138	-14	CTG	C	del
id198238_1_25809152_f	3	3	CACTGTGATGTTCCGGTGAG ACTGTGATGTTCCGGTTGAG CTGTGATGTTCCGGTTTGAG	0.756978	0.524776	0.69046	1	198238	25809152	25809152	0	T	C	ts
id530817_1_25809755_r	2	2	TTTGGAGAGGATGATGTGGC TTGGAGAGGATGATGTTGGC	0.421191	0.359011	0.421191	1	530817	25809755	25809731	-24	G	A	ts
id280493_1_25809857_r	3	5	GGAGCAGGACAAGCTGTAGG GGGGAGCAGGACAAGCTGTT GCTGGGGAGCAGGACAAGGA GCAGGACAAGCTTGTTAGGA CCTGGAGCTGGGGAGCAGGA	0.613824	0.41967	0.57808	1	280493	25809857	25809805	-52	TCGTG	T	del
id837938_1_25809857_r	3	5	GGAGCAGGACAAGCTGTAGG GGGGAGCAGGACAAGCTGTT GCTGGGGAGCAGGACAAGGA GCAGGACAAGCTTGTTAGGA CCTGGAGCTGGGGAGCAGGA	0.613824	0.41967	0.57808	1	837938	25809857	25809821	-36	G	A	ts
id1076253_1_25811557_f	2	3	CGCACAGGAGGCTCCCATCC CCCTGCAGCCGAGCCCACCT GCGCACAGGAGGCTCCAGGT	0.512834	0.419991	0.512834	1	1076253	25811557	25811528	-29	T	TA	ins
id280366_1_25811574_f	3	2	TCCAGGTGGGCTCGGCTGCA TCCAGGTGGGCTCGGCTTGC	0.714887	0.562209	0.714887	1	280366	25811574	25811533	-41	C	T	ts
id199156_1_25811717_r	3	5	CAGGATCACGGAGGGCACAG CAGGATCACGGAGGGCAGAG GATCACGGAGGGCAACAGAG ATCACGGAGGGCAACAAGAG CCAGGATCACGGAGGGCAAG	0.731004	0.421678	0.651445	1	199156	25811717	25811694	-23	G	T	tv
id664698_1_25811786_r	3	2	CTCCTCAAACACAAACTGCA CTCCTCAAACACAAACTTGC	0.931916	0.695216	0.931916	1	664698	25811786	25811778	-8	G	T	tv
id835943_1_25811786_r	3	2	CTCCTCAAACACAAACTGCA CTCCTCAAACACAAACTTGC	0.931916	0.695216	0.931916	1	835943	25811786	25811806	20	T	TC	ins
id432702_1_25812703_r	3	3	CGGTCGAAGGCCTCAGTGAA GGTCGAAGGCCTCAGTTGAA GTCGAAGGCCTCAGTTTGAA	0.707067	0.478154	0.642581	1	432702	25812703	25812693	-10	T	TA	ins
id1075320_1_25812760_f	3	4	GTGCACTCAATCCTGCTGTG GCACTCAATCCTGCTTGTGG GTGCACTCAATCCTGCTTGG GCTGGTGCACTCAATCCTGG	0.994605	0.64598	0.904733	1	1075320	25812760	25812715	-45	TCGAC	T	del
id95958_1_25812760_f	3	4	GTGCACTCAATCCTGCTGTG GCACTCAATCCTGCTTGTGG GTGCACTCAATCCTGCTTGG GCTGGTGCACTCAATCCTGG	0.994605	0.64598	0.904733	1	95958	25812760	25812720	-40	C	T	ts
id4493_1_25812760_f	3	4	GTGCACTCAATCCTGCTGTG GCACTCAATCCTGCTTGTGG GTGCACTCAATCCTGCTTGG GCTGGTGCACTCAATCCTGG	0.994605	0.64598	0.904733	1	4493	25812760	25812763	3	G	C	tv
id575921_1_25812760_f	3	4	GTGCACTCAATCCTGCTGTG GCACTCAATCCTGCTTGTGG GTGCACTCAATCCTGCTTGG GCTGGTGCACTCAATCCTGG	0.994605	0.64598	0.904733	1	575921	25812760	25812780	20	C	T	ts
id4495_1_25812760_f	3	4	GTGCACTCAATCCTGCTGTG GCACTCAATCCTGCTTGTGG GTGCACTCAATCCTGCTTGG GCTGGTGCACTCAATCCTGG	0.994605	0.64598	0.904733	1	4495	25812760	25812789	29	T	G	tv
id4490_1_25812760_f	3	4	GTGCACTCAATCCTGCTGTG GCACTCAATCCTGCTTGTGG GTGCACTCAATCCTGCTTGG GCTGGTGCACTCAATCCTGG	0.994605	0.64598	0.904733	1	4490	25812760	25812790	30	G	A	ts
id461629_1_25813865_r	3	5	AACCTGTTCAGGAAGACAGA CGCCCTGAACCTGTTCAGGA CCTGAACCTGTTCAGGAAGA CCTGTTCAGGAAGACCAGAA CCCTGAACCTGTTCAAGGAA	0.88844	0.59504	0.856411	1	461629	25813865	25813899	34	G	A	ts
id461630_1_25813936_r	3	3	GATGAAGCTCTCGTTGAGCA ATGAAGCTCTCGTTGAAGCA TGAAGCTCTCGTTGAAAGCA	0.66063	0.423027	0.592031	1	461630	25813936	25813962	26	G	A	ts
id39553_1_26045053_f	3	5	GGCTACATACAGCTGGCGCT GCTACATACAGCTGGCCGCT GGCAGAGGCTACATACAGCT AGAGGCTACATACAGCTGGC GCAGAGGCTACATACAAGCT	0.662119	0.449113	0.640728	1	39553	26045053	26045009	-44	C	T	ts
id39552_1_26045099_r	3	3	CATCACTGCCATGCTCAGAA ATCACTGCCATGCTCAAGAA TCACTGCCATGCTCAAAGAA	0.862742	0.562872	0.772569	1	39552	26045099	26045107	8	T	C	ts
id985254_1_26061232_r	3	3	GCCCACCTGCTCCATGTGCA CCCACCTGCTCCATGTTGCA TCCCAAACACCTTGCAAACA	0.898995	0.590955	0.838685	1	985254	26061232	26061184	-48	ACT	A	del
id978746_1_26061232_r	3	3	GCCCACCTGCTCCATGTGCA CCCACCTGCTCCATGTTGCA TCCCAAACACCTTGCAAACA	0.898995	0.590955	0.838685	1	978746	26061232	26061277	45	G	C	tv
id1214981_1_26438258_r	3	4	GCTTGTTGAAGCCCTGTGAG GGCAGGAAGGCCACTCAACA TAGCTTGTTGAAGCCCTGAG TTGTTGAAGCCCTGTTTGAG	0.839626	0.534997	0.761731	1	1214981	26438258	26438213	-45	C	T	ts
id807406_1_26438258_r	3	4	GCTTGTTGAAGCCCTGTGAG GGCAGGAAGGCCACTCAACA TAGCTTGTTGAAGCCCTGAG TTGTTGAAGCCCTGTTTGAG	0.839626	0.534997	0.761731	1	807406	26438258	26438217	-41	G	A	ts
id30709_1_26438258_r	3	4	GCTTGTTGAAGCCCTGTGAG GGCAGGAAGGCCACTCAACA TAGCTTGTTGAAGCCCTGAG TTGTTGAAGCCCTGTTTGAG	0.839626	0.534997	0.761731	1	30709	26438258	26438228	-30	A	G	ts
id488194_1_26442727_r	3	5	ACACCACCGCAGAGTCTGAG CACCACCGCAGAGTCTTGAG GTTCAAACACCACCGCAGAG ACCACCGCAGAGTCTTTGAG TTCAAACACCACCGCAAGAG	1.24969	0.743732	1.09254	1	488194	26442727	26442742	15	G	A	ts
id1076541_1_26446330_f	3	5	AGGGAGAAACTGCAGAAGCA GGGAGAAACTGCAGAAAGCA CTGATCAGGGAGAAACTGCA GGAGAAACTGCAGAAAAGCA CTGATCAGGGAGAAACTGCA	0.817042	0.494467	0.744495	1	1076541	26446330	26446365	35	C	CACTT	ins
id488195_1_26447553_f	3	4	TATTCTCTTCTTCCCTCCTC GACATTCAGGAAACACCTGA ATTATTCTCTTCTTCCCTCA CAGACATTCAGGAAACACTG	0.740355	0.501945	0.692707	1	488195	26447553	26447535	-18	A	G	ts
id1069729_1_26447661_r	3	5	GCAAAACAACTCGGGATACC CAAAACAACTCGGGATTACC AAAACAACTCGGGATCCAAC AAAACAACTCGGGATCCAAC AAACAACTCGGGATTTACCT	0.622445	0.455157	0.606848	1	1069729	26447661	26447629	-32	T	TG	ins
id488193_1_26457837_r	3	5	AGATGTCAGGATGAGGAGAG GATGTCAGGATGAGGAAGAG TATCAAGATGTCAGGATGAG ATGTCAGGATGAGGAAAGAG ATCAAGATGTCAGGATTGAG	0.588051	0.373463	0.52496	1	488193	26457837	26457880	43	G	A	ts
id30292_1_26696394_f	3	3	TCTCCGCGGACGAGACAGCG CTCCGCGGACGAGACAAGCG TCCGCGGACGAGACAAAGCG	1.01911	0.619413	0.887782	1	30292	26696394	26696421	27	CCCCGCCGCCGCCAGCAGCCTGGGCAA	C	del
id1177329_1_26696592_r	2	3	CAGCGGCTGCGGCGGCCCCA TCCCAGCGGCTGCGGCGGCG CCCAGCGGCTGCGGCGGCCA	0.556588	0.433197	0.556588	1	1177329	26696592	26696569	-23	C	T	ts
id1065491_1_26696592_r	2	3	CAGCGGCTGCGGCGGCCCCA TCCCAGCGGCTGCGGCGGCG CCCAGCGGCTGCGGCGGCCA	0.556588	0.433197	0.556588	1	1065491	26696592	26696578	-14	G	T	tv
id434335_1_26697340_r	2	2	CGCCACTGTAGTCGCCCCCG GCCCGCCACTGTAGTCGCCC	0.545535	0.439033	0.545535	1	434335	26697340	26697316	-24	GCCCGGGGCTACCAGGGCTAC	G	del
id225843_1_26697550_f	3	3	CCCTCAGGTACACAGCTGAG CCTCAGGTACACAGCTTGAG CTCAGGTACACAGCTTTGAG	1.03772	0.651345	0.917378	1	225843	26697550	26697510	-40	CG	C	del
id235660_1_26729748_f	3	4	CCTCCGTCAGGACCGCAGCA CTCCGTCAGGACCGCAAGCA TCCGTCAGGACCGCAAAGCA CCTGGGTACCCATGTCCTGA	1.115	0.643091	0.982467	1	235660	26729748	26729720	-28	C	T	ts
id560946_1_26729895_r	3	5	TCAGATTTTGGACAGCAACA CAGATTTTGGACAGCAAACA CACAGATCAGATTTTGGACA ATTTTGGACAGCAAGGGTCA AGATTTTGGACAGCAAAACA	0.850356	0.541927	0.801605	1	560946	26729895	26729861	-34	C	T	ts
id379359_1_26731168_f	3	3	ATTCCTCCTTATGGACAACA TTCCTCCTTATGGACAAACA TCCTCCTTATGGACAAAACA	0.698811	0.443427	0.652759	1	379359	26731168	26731191	23	C	T	ts
id973289_1_26731412_r	3	3	CTGCTGTGTCGTCGACTGCT CTGCTGTGTCGTCGACTTGC GTGTCGTCGACTTTGCTGGG	0.81397	0.569844	0.753501	1	973289	26731412	26731403	-9	C	A	tv
id30293_1_26766238_r	3	5	ATGCCCCCTTGATTCATATT TGCCCCCTTGATTCATTATT CGCCAGGCTACCCCAATCAA ATCATGCCCCCTTGATTCAT CGCCAGGCTACCCCAATCAA	1.04687	0.663959	1.00714	1	30293	26766238	26766246	8	C	T	ts
id812670_1_26766478_f	3	4	GCAGCCAGCCCAGAGATGAT CAGCCAGCCCAGAGATTGAT CAGCCAGCCCAGAGATTTGA CATCCCCAAGGCCCATCTCT	0.751711	0.408817	0.659161	1	812670	26766478	26766456	-22	G	A	ts
id1177343_1_26766478_f	3	4	GCAGCCAGCCCAGAGATGAT CAGCCAGCCCAGAGATTGAT CAGCCAGCCCAGAGATTTGA CATCCCCAAGGCCCATCTCT	0.751711	0.408817	0.659161	1	1177343	26766478	26766488	10	TG	T	del
id280918_1_26766525_f	3	4	AGCCACCAAAATGAACAACA GCCACCAAAATGAACAAACA CCACCAAAATGAACAAAACA CCAAAATGAACAAGGCAGAT	0.609593	0.389183	0.556657	1	280918	26766525	26766567	42	G	A	ts
id975337_1_26767831_r	3	5	ACCACCCAGCTCATACAACT CCACCCAGCTCATACAAACT CTCACCACCCAGCTCATACT TCACCACCCAGCTCATTACT CTCACCACCCAGCTCATACT	0.632386	0.422481	0.596782	1	975337	26767831	26767862	31	A	G	ts
id975336_1_26768015_r	3	5	CACAGGGGCAGTCAAGTGTC ACAGGGGCAGTCAAGTTGTC ACCACAGGGGCAGTCAAGTC CAGGGGCAGTCAAGTTTGTC ACCACAGGGGCAGTCAAGTC	0.796084	0.572338	0.757797	1	975336	26768015	26767997	-18	C	CAA	ins
id986358_1_26768015_r	3	5	CACAGGGGCAGTCAAGTGTC ACAGGGGCAGTCAAGTTGTC ACCACAGGGGCAGTCAAGTC CAGGGGCAGTCAAGTTTGTC ACCACAGGGGCAGTCAAGTC	0.796084	0.572338	0.757797	1	986358	26768015	26767997	-18	C	T	ts
id225844_1_26772930_f	3	5	TATGAATACCTCTGACATGA ATGAATACCTCTGACAATGA CCAGTATGAATACCTCTGAT CCAGTATGAATACCTCTGAT AATACCTCTGACAAATGATG	0.890804	0.541578	0.805492	1	225844	26772930	26772951	21	G	T	tv
id451207_1_26773691_r	3	3	CTGCTGCTGCTGCTGCTGCG CTGCTGCTGCTGCTGCTTGC GCTGCTGCTGCTGCTTTGCG	1.27162	0.749876	1.17015	1	451207	26773691	26773661	-30	GGG	CTAGGA	ins
id30294_1_26773691_r	3	3	CTGCTGCTGCTGCTGCTGCG CTGCTGCTGCTGCTGCTTGC GCTGCTGCTGCTGCTTTGCG	1.27162	0.749876	1.17015	1	30294	26773691	26773716	25	C	T	ts
id998126_1_26774957_r	3	5	GGAATGTGATTCTGCATGCT GAATGTGATTCTGCATTGCT CTGAGGAATGTGATTCTGCT AATGTGATTCTGCATTTGCT GGAATGTGATTCTTGCTTGG	0.898323	0.545752	0.793923	1	998126	26774957	26774910	-47	GC	G	del
id434343_1_26779071_r	2	3	AAATGCCAAAGATCTCAATC AATGCCAAAGATCTCAAATC TTCCGACGATGCCTGATCTT	0.708036	0.609428	0.708036	1	434343	26779071	26779062	-9	C	T	ts
id422806_1_26779175_r	3	5	TTCTTCTTCCCCACCCTCCA TCTTCTTCCCCACCCTTCCA CTTCTTCTTCTTCCCCACCA GTTCTTCTTCTTCTTCCCCA CTTCTTCTTCTTCCCCACCA	0.8319	0.494135	0.758382	1	422806	26779175	26779159	-16	CT	C	del
id984945_1_26779398_f	2	3	AGATAAGCTTGGGCGTGTGC TCAGATAAGCTTGGGCGTGC CTGCTCAGATAAGCTTGGGC	0.486769	0.425144	0.486769	1	984945	26779398	26779429	31	G	A	ts
id816871_1_26779551_f	3	4	GAAGCATGTGACAACAGCAG TCGGAAGCATGTGACAACAG CCTCGGAAGCATGTGACAGA CGGAAGCATGTGACAAACAG	0.72098	0.51664	0.675636	1	816871	26779551	26779586	35	GC	G	del
id998125_1_26779609_r	2	3	GTGGCTGTGATCCGTTTTTC CACCTGATGGACCTCCAGAA TAGTGGCTGTGATCCGTTTC	0.506698	0.381881	0.506698	1	998125	26779609	26779608	-1	GA	G	del
id225842_1_26779907_r	3	5	GAGCAGCAGCCCTGGGTGTT AGCAGCAGCCCTGGGTTGTT CTTTGAGATGTCCAAACCCA CTTTGAGATGTCCAAACCCA ACTTTGAGATGTCCAAACCA	0.767247	0.491284	0.715005	1	225842	26779907	26779863	-44	C	T	ts
id560947_1_26780013_f	2	3	GGAGGAGGAACAGGACCAAG AAAGGAGGAGGAACAGGACA GGAGGAGGAACAGGACCCAA	0.551057	0.442757	0.551057	1	560947	26780013	26780031	18	AAAGTG	A	del
id1285152_1_26794527_r	3	4	CTTCTGAGTAACCAGCTGCC TTCTGAGTAACCAGCTTGCC TCTGAGTAACCAGCTTTGCC CCTGCCAATGTCTTCCTGGC	1.10277	0.623689	0.951894	1	1285152	26794527	26794473	-54	C	T	ts
id1286_1_26794828_f	3	2	TACACCCAATTCTGTCTGCC ACACCCAATTCTGTCTTGCC	0.670329	0.496759	0.670329	1	1286	26794828	26794800	-28	C	A	tv
id1287_1_26795097_r	3	4	TCCTTTGCAGCCCAAGTGTA CCTTTGCAGCCCAAGTTGTA CTTTGCAGCCCAAGTTTGTA ACCCTTGGCTCTGCCTTACT	1.03584	0.548227	0.860858	1	1287	26795097	26795056	-41	C	T	ts
id1285_1_26795190_r	3	3	ACAGCAGCAGCACTGCAGCG CAGCAGCAGCACTGCAAGCG AGCAGCAGCACTGCAAAGCG	1.07211	0.609639	0.95198	1	1285	26795190	26795188	-2	A	C	tv
id5427_1_26911992_f	3	5	TCAGGCGGCCTTGGGCTGCT TCAGGCGGCCTTGGGCTTGC TCAGGCGGCCTTGGGCACCA CTGGTGCCCAGCAAAGCCCA GAACCCTGGTGCCCAGCCCA	0.875495	0.527214	0.79199	1	5427	26911992	26912036	44	C	A	tv
id5426_1_26913832_f	3	3	CTACATAGGCAGCGGCTACG CTACATAGGCAGCGGCTTAC ACATAGGCAGCGGCTTTACG	0.827667	0.595587	0.793834	1	5426	26913832	26913841	9	G	A	ts
id375476_1_26951613_f	2	2	ACTTGGCCAGCTCATCGATC GTGCACTTGGCCAGCTCATC	0.507119	0.369185	0.507119	1	375476	26951613	26951628	15	G	T	tv
id189315_1_27109655_r	3	3	GCTTGTGGGCGTGGTCTACG GCTTGTGGGCGTGGTCTTAC TTGTGGGCGTGGTCTTTACG	0.723532	0.497093	0.693536	1	189315	27109655	27109678	23	C	T	ts
id978078_1_27109736_r	3	5	GTTTGCCAACTACGAACACG TGAGGAGTTTGCCAACTACG TTTGCCAACTACGAACCACG GAGGAGTTTGCCAACTTACG TTGCCAACTACGAACCCACG	0.986442	0.568225	0.877918	1	978078	27109736	27109728	-8	AT	A	del
id1195882_1_27330734_r	3	4	ATGCCCATGTGGCCGATGAT TGCCCATGTGGCCGATTGAT GCCCATGTGGCCGATTTGAT CAGATGCCCATGTGGCCGAT	0.651591	0.394745	0.58592	1	1195882	27330734	27330728	-6	T	TC	ins
id1195880_1_27330734_r	3	4	ATGCCCATGTGGCCGATGAT TGCCCATGTGGCCGATTGAT GCCCATGTGGCCGATTTGAT CAGATGCCCATGTGGCCGAT	0.651591	0.394745	0.58592	1	1195880	27330734	27330739	5	G	A	ts
id1195883_1_27333952_f	3	5	CAGAGCCCTTCTCTCCCCCC GTCCAGAGCCCTTCTCTCCC TCCAGAGCCCTTCTCTCCCC TCCAGTACCTGGGAAGAGAA AACTTCCAGTACCTGGGCTC	0.768465	0.54701	0.70086	1	1195883	27333952	27333980	28	C	T	ts
id1195879_1_27334263_f	3	5	TGCTTCTTCTGCCTGCTCTA GACGTACTTCCCGTAGAAGC CCTGACGTACTTCCCGTAGC CCTGACGTACTTCCCGTAGC TGCTTCTTCTGCCTGCTAAC	0.663598	0.476479	0.628038	1	1195879	27334263	27334275	12	ACGT	A	del
id1195881_1_27334263_f	3	5	TGCTTCTTCTGCCTGCTCTA GACGTACTTCCCGTAGAAGC CCTGACGTACTTCCCGTAGC CCTGACGTACTTCCCGTAGC TGCTTCTTCTGCCTGCTAAC	0.663598	0.476479	0.628038	1	1195881	27334263	27334283	20	T	C	ts
id985035_1_27547520_f	3	4	AGCCAGCAGCGGCTGCAGCA GCCAGCAGCGGCTGCAAGCA CCAGCAGCGGCTGCAAAGCA CATAGCCAGCAGCGGCTGCA	1.07145	0.545856	0.867067	1	985035	27547520	27547568	48	CT	C	del
id419512_1_27547589_f	2	3	CGGCCTTGGGCGTGGCTGGT CGGCCTTGGGCGTGGCTTGG TCCTTGTCGGCCTTGGGCGT	0.55116	0.423584	0.55116	1	419512	27547589	27547633	44	TC	T	del
id996933_1_27547706_f	3	3	TGCGGGCAGCTGAGCCTGGA CAGCCTATTGGTACCCTCCA AGCCTATTGGTACCCTTCCA	0.617451	0.400496	0.573859	1	996933	27547706	27547677	-29	TC	T	del
id503934_1_27547733_r	3	4	CTACGATTCCCCCAGCTGCA TACGATTCCCCCAGCTTGCA GGCTGTGCCCTTGCAAAGCT CCACTACGATTCCCCCAGCA	1.41256	0.731347	1.17968	1	503934	27547733	27547686	-47	GG	A	del
id975330_1_27547733_r	3	4	CTACGATTCCCCCAGCTGCA TACGATTCCCCCAGCTTGCA GGCTGTGCCCTTGCAAAGCT CCACTACGATTCCCCCAGCA	1.41256	0.731347	1.17968	1	975330	27547733	27547692	-41	CG	C	del
id996932_1_27548130_f	3	3	GCCGAAGGCCCTCGACTGTG CCGAAGGCCCTCGACTTGTG CGAAGGCCCTCGACTTTGTG	1.03111	0.652736	0.915019	1	996932	27548130	27548127	-3	G	T	tv
id431102_1_27548307_f	2	2	CCGTCCACCTCGCGGCTGCC CCGTCCACCTCGCGGCTTGC	0.732506	0.584398	0.732506	1	431102	27548307	27548302	-5	G	A	ts
id208157_1_27548307_f	2	2	CCGTCCACCTCGCGGCTGCC CCGTCCACCTCGCGGCTTGC	0.732506	0.584398	0.732506	1	208157	27548307	27548306	-1	CT	C	del
id996931_1_27548307_f	2	2	CCGTCCACCTCGCGGCTGCC CCGTCCACCTCGCGGCTTGC	0.732506	0.584398	0.732506	1	996931	27548307	27548343	36	G	C	tv
id807539_1_27548540_r	2	3	CAGCGAGGCCTCAAGTAGTG AGCGAGGCCTCAAGTAAGTG CAACAGCGAGGCCTCAAGTG	0.55845	0.426208	0.55845	1	807539	27548540	27548493	-47	C	T	ts
id559626_1_27548584_r	3	5	CAGTTCAATCAGCCGGTTGG CAGTTCAATCAGCCGGTGGC CCCAGTTCAATCAGCCGGTT GTTCAATCAGCCGGTGGTGG CGCCGAAACCCCCCGCCAAC	0.722856	0.521797	0.698373	1	559626	27548584	27548619	35	G	C	tv
id620243_1_27548662_f	2	3	GTCTGCTGCTTCACCTTCTG TCCAACTACACACCGCAGAA CATCTCCAACTACACACCGC	0.492021	0.364151	0.492021	1	620243	27548662	27548650	-12	G	A	ts
id973127_1_27548751_f	3	5	GAGCTGACTAAAGGCCTCTG GGCCTGGACTGGGCCTCAGA GCTGACTAAAGGCCCAGTCC TAGAGCTGACTAAAGGCCTG GCTGACTAAAGGCCCAGTCC	0.756351	0.587427	0.749698	1	973127	27548751	27548732	-19	G	T	tv
id429816_1_27548751_f	3	5	GAGCTGACTAAAGGCCTCTG GGCCTGGACTGGGCCTCAGA GCTGACTAAAGGCCCAGTCC TAGAGCTGACTAAAGGCCTG GCTGACTAAAGGCCCAGTCC	0.756351	0.587427	0.749698	1	429816	27548751	27548796	45	TGAGAA	T	del
id546264_1_27548912_r	3	4	AGTCTCGCCCGGTGGCTACA GTCTCGCCCGGTGGCTTACA TCTCGCCCGGTGGCTTTACA TGGTGCCCTTGGGTACCACC	0.769462	0.504003	0.699283	1	546264	27548912	27548912	0	G	C	tv
id981198_1_27548912_r	3	4	AGTCTCGCCCGGTGGCTACA GTCTCGCCCGGTGGCTTACA TCTCGCCCGGTGGCTTTACA TGGTGCCCTTGGGTACCACC	0.769462	0.504003	0.699283	1	981198	27548912	27548929	17	CTG	C	del
id817369_1_27548993_r	3	5	CTCCTTCTTCAGCAGCTCTG CTTCTTCAGCAGCTTCTGAG CTCCTTCTTCAGCAGCTGAG TTCTTCAGCAGCTTCTTGAG TCCTTCTTCAGCAGCTTGAG	1.17253	0.591825	0.997197	1	817369	27548993	27548969	-24	TGA	T	del
id985453_1_27549131_r	3	3	CCAGGACTGCGCTAACAGCA CAGGACTGCGCTAACAAGCA AGGACTGCGCTAACAAAGCA	0.793961	0.55517	0.711419	1	985453	27549131	27549084	-47	G	T	tv
id638358_1_27549194_r	3	5	GCCCCAGTACGGCGGCTATG AGTACGGCGGCTTATGGGGC ACCTGCCCCAGTACGGCGGC CCAGTACGGCGGCTTATGGC GCCCCAGTACGGCGGCTTAT	1.02734	0.716084	0.96415	1	638358	27549194	27549167	-27	T	TG	ins
id996930_1_27549194_r	3	5	GCCCCAGTACGGCGGCTATG AGTACGGCGGCTTATGGGGC ACCTGCCCCAGTACGGCGGC CCAGTACGGCGGCTTATGGC GCCCCAGTACGGCGGCTTAT	1.02734	0.716084	0.96415	1	996930	27549194	27549184	-10	G	A	ts
id280607_1_27549194_r	3	5	GCCCCAGTACGGCGGCTATG AGTACGGCGGCTTATGGGGC ACCTGCCCCAGTACGGCGGC CCAGTACGGCGGCTTATGGC GCCCCAGTACGGCGGCTTAT	1.02734	0.716084	0.96415	1	280607	27549194	27549208	14	G	A	ts
id133327_1_27549194_r	3	5	GCCCCAGTACGGCGGCTATG AGTACGGCGGCTTATGGGGC ACCTGCCCCAGTACGGCGGC CCAGTACGGCGGCTTATGGC GCCCCAGTACGGCGGCTTAT	1.02734	0.716084	0.96415	1	133327	27549194	27549217	23	AG	A	del
id451682_1_27549194_r	3	5	GCCCCAGTACGGCGGCTATG AGTACGGCGGCTTATGGGGC ACCTGCCCCAGTACGGCGGC CCAGTACGGCGGCTTATGGC GCCCCAGTACGGCGGCTTAT	1.02734	0.716084	0.96415	1	451682	27549194	27549234	40	TG	T	del
id996929_1_27549302_r	3	3	TCCAGCCGCTTCAGACTGCC TCCAGCCGCTTCAGACTTGC CAGCCGCTTCAGACTTTGCC	0.754904	0.527276	0.717289	1	996929	27549302	27549266	-36	CG	C	del
id429248_1_27549381_f	3	3	CGCGGACAGGACAGGCTGAA GCGGACAGGACAGGCTTGAA ACAGGACAGGCTTTGAAAGG	0.88331	0.60378	0.821931	1	429248	27549381	27549369	-12	GA	G	del
id280775_1_27549381_f	3	3	CGCGGACAGGACAGGCTGAA GCGGACAGGACAGGCTTGAA ACAGGACAGGCTTTGAAAGG	0.88331	0.60378	0.821931	1	280775	27549381	27549422	41	C	CA	ins
id280482_1_27549381_f	3	3	CGCGGACAGGACAGGCTGAA GCGGACAGGACAGGCTTGAA ACAGGACAGGCTTTGAAAGG	0.88331	0.60378	0.821931	1	280482	27549381	27549424	43	CT	C	del
id996928_1_27549501_r	3	3	AGGCATCGGGCACCTATGCA GGCATCGGGCACCTATTGCA GGCATCGGGCACCTATTTGC	0.644438	0.428191	0.62794	1	996928	27549501	27549472	-29	G	A	ts
id450320_1_27549501_r	3	3	AGGCATCGGGCACCTATGCA GGCATCGGGCACCTATTGCA GGCATCGGGCACCTATTTGC	0.644438	0.428191	0.62794	1	450320	27549501	27549487	-14	TG	T	del
id133328_1_27549542_f	3	3	ACTCTGGGCGAGAGGCTGAG CTCTGGGCGAGAGGCTTGAG CTGGGCGAGAGGCTTTGAGA	0.826807	0.568888	0.782507	1	133328	27549542	27549568	26	AG	A	del
id208159_1_27549542_f	3	3	ACTCTGGGCGAGAGGCTGAG CTCTGGGCGAGAGGCTTGAG CTGGGCGAGAGGCTTTGAGA	0.826807	0.568888	0.782507	1	208159	27549542	27549570	28	GAGTCATCCGAATCGAGC	G	del
id996927_1_27549542_f	3	3	ACTCTGGGCGAGAGGCTGAG CTCTGGGCGAGAGGCTTGAG CTGGGCGAGAGGCTTTGAGA	0.826807	0.568888	0.782507	1	996927	27549542	27549595	53	GA	G	del
id996926_1_27549662_r	3	3	CCGTGGCAGCTACTACAGCA CGTGGCAGCTACTACAAGCA GTGGCAGCTACTACAAAGCA	0.866422	0.578135	0.782357	1	996926	27549662	27549643	-19	G	A	ts
id1064444_1_27549662_r	3	3	CCGTGGCAGCTACTACAGCA CGTGGCAGCTACTACAAGCA GTGGCAGCTACTACAAAGCA	0.866422	0.578135	0.782357	1	1064444	27549662	27549690	28	C	CCA	ins
id996925_1_27549662_r	3	3	CCGTGGCAGCTACTACAGCA CGTGGCAGCTACTACAAGCA GTGGCAGCTACTACAAAGCA	0.866422	0.578135	0.782357	1	996925	27549662	27549700	38	GC	G	del
id451272_1_27549780_f	3	4	GCCTGGGTGCCCATGGTGAG GCCTGGGTGCCCATGGTTGA TCCGCCTGGGTGCCCATGAG CTGGGTGCCCATGGTTTGAG	0.676063	0.439266	0.616953	1	451272	27549780	27549739	-41	ACC	A	del
id133326_1_27549780_f	3	4	GCCTGGGTGCCCATGGTGAG GCCTGGGTGCCCATGGTTGA TCCGCCTGGGTGCCCATGAG CTGGGTGCCCATGGTTTGAG	0.676063	0.439266	0.616953	1	133326	27549780	27549741	-39	CCA	C	del
id827795_1_27549780_f	3	4	GCCTGGGTGCCCATGGTGAG GCCTGGGTGCCCATGGTTGA TCCGCCTGGGTGCCCATGAG CTGGGTGCCCATGGTTTGAG	0.676063	0.439266	0.616953	1	827795	27549780	27549751	-29	G	A	ts
id452095_1_27549816_r	3	3	TTGGGGAGGCAGGTGCTGAG TGGGGAGGCAGGTGCTTGAG GGGGAGGCAGGTGCTTTGAG	0.794914	0.57437	0.746335	1	452095	27549816	27549789	-27	C	T	ts
id266028_1_27549877_r	3	5	AAGAGACGGTCCCGGAAGAA AGAGACGGTCCCGGAAAGAA TGGGAACAGAGTCCCATTCC GAGACGGTCCCGGAAAAGAA TGGGAACAGAGTCCCATTCC	0.798077	0.521674	0.745186	1	266028	27549877	27549886	9	AC	A	del
id801465_1_27549877_r	3	5	AAGAGACGGTCCCGGAAGAA AGAGACGGTCCCGGAAAGAA TGGGAACAGAGTCCCATTCC GAGACGGTCCCGGAAAAGAA TGGGAACAGAGTCCCATTCC	0.798077	0.521674	0.745186	1	801465	27549877	27549921	44	TCTAC	T	del
id982055_1_27549962_f	3	4	GTGGGTGCCCCAACTCAGTA GCCCGGGCCTTACTTGAGTT CCCGGGCCTTACTTGAAGTT TCGGGGGCCCGGGCCTTACT	0.706305	0.464969	0.636706	1	982055	27549962	27549928	-34	C	A	tv
id438276_1_27550067_f	3	3	ATCGGGCTGACTTGGCCGCA TCGGGCTGACTTGGCCCGCA AGCATCGGGCTGACTTGGCA	0.570579	0.411759	0.564292	1	438276	27550067	27550054	-13	G	A	ts
id988002_1_27550129_r	3	3	CACTTCCTGCATCGTGTGCA ACTTCCTGCATCGTGTTGCA CTTCCTGCATCGTGTTTGCA	1.13723	0.651798	0.968064	1	988002	27550129	27550085	-44	GC	G	del
id545027_1_27550129_r	3	3	CACTTCCTGCATCGTGTGCA ACTTCCTGCATCGTGTTGCA CTTCCTGCATCGTGTTTGCA	1.13723	0.651798	0.968064	1	545027	27550129	27550090	-39	C	AA	ins
id208158_1_27550129_r	3	3	CACTTCCTGCATCGTGTGCA ACTTCCTGCATCGTGTTGCA CTTCCTGCATCGTGTTTGCA	1.13723	0.651798	0.968064	1	208158	27550129	27550170	41	GC	G	del
id985616_1_27550207_f	3	4	TCACTGGGTGTCCAGCAGCG TCACTGGGTGTCCAGCAAGC GGCTCACTGGGTGTCCAGCG ACTGGGTGTCCAGCAAAGCG	1.10137	0.611684	0.942437	1	985616	27550207	27550205	-2	G	GC	ins
id208156_1_27550207_f	3	4	TCACTGGGTGTCCAGCAGCG TCACTGGGTGTCCAGCAAGC GGCTCACTGGGTGTCCAGCG ACTGGGTGTCCAGCAAAGCG	1.10137	0.611684	0.942437	1	208156	27550207	27550234	27	AC	A	del
id451608_1_27550292_r	3	3	AGCAGACGCCAACGACAGCA GCAGACGCCAACGACAAGCA CAGACGCCAACGACAAAGCA	0.906277	0.548405	0.793946	1	451608	27550292	27550305	13	TC	T	del
id280407_1_27550382_r	2	3	CACTGTGGCAGCGGCCACCA ACTGTGGCAGCGGCCAACCA TGTGGCAGCGGCCATGCCAG	0.687723	0.562783	0.687723	1	280407	27550382	27550357	-25	G	A	ts
id816930_1_27550382_r	2	3	CACTGTGGCAGCGGCCACCA ACTGTGGCAGCGGCCAACCA TGTGGCAGCGGCCATGCCAG	0.687723	0.562783	0.687723	1	816930	27550382	27550357	-25	G	GT	ins
id424562_1_27550382_r	2	3	CACTGTGGCAGCGGCCACCA ACTGTGGCAGCGGCCAACCA TGTGGCAGCGGCCATGCCAG	0.687723	0.562783	0.687723	1	424562	27550382	27550357	-25	GTTTT	G	del
id986265_1_27550557_f	3	4	GTTCTTCATCTTCAGCAGCG GTTCTTCATCTTCAGCAAGC ATTGTTCTTCATCTTCAGCG TCTTCATCTTCAGCAAAGCG	1.28955	0.65212	1.05098	1	986265	27550557	27550564	7	TG	T	del
id488466_1_27550557_f	3	4	GTTCTTCATCTTCAGCAGCG GTTCTTCATCTTCAGCAAGC ATTGTTCTTCATCTTCAGCG TCTTCATCTTCAGCAAAGCG	1.28955	0.65212	1.05098	1	488466	27550557	27550597	40	T	A	tv
id1320043_1_27550667_f	3	3	TCCGCCGCCCCAGCGATACG CCGCCGCCCCAGCGATTACG CGCCGCCCCAGCGATTTACG	0.904654	0.564402	0.813937	1	1320043	27550667	27550633	-34	CTT	C	del
id975836_1_27550667_f	3	3	TCCGCCGCCCCAGCGATACG CCGCCGCCCCAGCGATTACG CGCCGCCCCAGCGATTTACG	0.904654	0.564402	0.813937	1	975836	27550667	27550667	0	T	TA	ins
id996924_1_27550667_f	3	3	TCCGCCGCCCCAGCGATACG CCGCCGCCCCAGCGATTACG CGCCGCCCCAGCGATTTACG	0.904654	0.564402	0.813937	1	996924	27550667	27550669	2	CG	C	del
id985300_1_27550667_f	3	3	TCCGCCGCCCCAGCGATACG CCGCCGCCCCAGCGATTACG CGCCGCCCCAGCGATTTACG	0.904654	0.564402	0.813937	1	985300	27550667	27550682	15	CA	C	del
id224806_1_27550667_f	3	3	TCCGCCGCCCCAGCGATACG CCGCCGCCCCAGCGATTACG CGCCGCCCCAGCGATTTACG	0.904654	0.564402	0.813937	1	224806	27550667	27550713	46	C	CA	ins
id1068817_1_27550777_f	3	5	TTCAACTCTGGGACTGAGAC TTCAACTCTGGGACCGGGCC TCAACTCTGGGACTGAAGAC ACTCTGGGACTGACCGGGCC CAACTCTGGGACTGAAAGAC	0.790855	0.599856	0.770824	1	1068817	27550777	27550768	-9	CTG	C	del
id817789_1_27550777_f	3	5	TTCAACTCTGGGACTGAGAC TTCAACTCTGGGACCGGGCC TCAACTCTGGGACTGAAGAC ACTCTGGGACTGACCGGGCC CAACTCTGGGACTGAAAGAC	0.790855	0.599856	0.770824	1	817789	27550777	27550826	49	TG	T	del
id421238_1_27550962_f	3	4	TGGCCTATCAGTGCGCCGCA GGCCTATCAGTGCGCCCGCA CACCCCAAGTACGCCTTGCG ATCTTTGGCCTATCAGTGCA	0.818233	0.474962	0.694426	1	421238	27550962	27550962	0	C	CTTGCGGCG	ins
id1048789_1_27550962_f	3	4	TGGCCTATCAGTGCGCCGCA GGCCTATCAGTGCGCCCGCA CACCCCAAGTACGCCTTGCG ATCTTTGGCCTATCAGTGCA	0.818233	0.474962	0.694426	1	1048789	27550962	27550990	28	G	GC	ins
id450264_1_27551097_f	3	5	ACCTGGGACGTCAAGCAGCT CCTGGGACGTCAAGCAAGCT TGGGACGTCAAGCTTGGGCA CTGGGACGTCAAGCAAAGCT GCGACCTGGGACGTCAAGCA	0.83699	0.620615	0.801367	1	450264	27551097	27551137	40	G	A	ts
id666567_1_27551196_r	3	5	AACCTCTTGCTGATCCTCTG AACCTCTTGCTGATCCTTCT GCAACCTCTTGCTGATCCTG CAGGCCCGGCAGCCCCAGAA TGCAACCTCTTGCTGATCTG	0.659884	0.422732	0.624534	1	666567	27551196	27551171	-25	C	CT	ins
id984537_1_27551343_f	3	5	GGCCTGGGCCTCTAGCAGCT GGCCTGGGCCTCTAGCAAGC CGAGGGCCTGGGCCTCTAGC CGAGGGCCTGGGCCTCTAGC TGCCCAGAGGCCCAGCTAAG	0.733401	0.502992	0.691911	1	984537	27551343	27551304	-39	GGCTC	G	del
id996923_1_27551343_f	3	5	GGCCTGGGCCTCTAGCAGCT GGCCTGGGCCTCTAGCAAGC CGAGGGCCTGGGCCTCTAGC CGAGGGCCTGGGCCTCTAGC TGCCCAGAGGCCCAGCTAAG	0.733401	0.502992	0.691911	1	996923	27551343	27551332	-11	G	A	ts
id996922_1_27551419_f	3	2	TCTGAGTAATCAGTGCTGTC CTGAGTAATCAGTGCTTGTC	0.751357	0.591979	0.751357	1	996922	27551419	27551472	53	C	CT	ins
id817130_1_27551486_f	3	5	GACTATGGCCTTGGCCAGGC ACTATGGCCTTGGCCAAGGC TCCGGGACTATGGCCTTGGC TCCGGGACTATGGCCTTGGC ATGGCCTTGGCCAAAGGCTG	0.581706	0.39255	0.550153	1	817130	27551486	27551494	8	G	GA	ins
id559645_1_27551556_f	3	3	CCGCTCCGACTTGGCGTGTG GCCGCTCCGACTTGGCGTTG CTGGGCCGCTCCGACTTGTG	0.998203	0.675273	0.919665	1	559645	27551556	27551565	9	GC	G	del
id16715_1_28993495_f	3	2	ACACAGGAACATGCACTGCA CACAGGAACATGCACTTGCA	1.17628	0.737419	1.17628	1	16715	28993495	28993490	-5	T	C	ts
id16714_1_28993495_f	3	2	ACACAGGAACATGCACTGCA CACAGGAACATGCACTTGCA	1.17628	0.737419	1.17628	1	16714	28993495	28993490	-5	T	G	tv
id620455_1_28993495_f	3	2	ACACAGGAACATGCACTGCA CACAGGAACATGCACTTGCA	1.17628	0.737419	1.17628	1	620455	28993495	28993527	32	T	G	tv
id1173961_1_29196024_f	2	2	CAGGCTCTGCAGACACAGGA AGGCTCTGCAGACACAAGGA	0.565766	0.433316	0.565766	1	1173961	29196024	29195995	-29	C	A	tv
id374882_1_29200610_f	3	4	AAAACAACAAAAGTGCAGTG AAACAACAAAAGTGCAAGTG AACAACAAAAGTGCAAAGTG CCTGGAAAACAACAAAAGTG	1.15813	0.638166	1.0177	1	374882	29200610	29200574	-36	G	A	ts
id807442_1_29203236_r	3	5	GTTCTCTTCCTGGCTCCACA TCTCTTCCTGGCTCCCACAG GTTCTCTTCCTGGCTCACAG TCTGGATGACAGAATCCCCT GTTCTCTTCCTGGCTCAACA	0.778972	0.499597	0.723389	1	807442	29203236	29203230	-6	TC	T	del
id374883_1_29216657_r	3	3	CTGGAGCTAGCTGCTGTGAG TGGAGCTAGCTGCTGTTGAG GGAGCTAGCTGCTGTTTGAG	0.837809	0.56708	0.769555	1	374883	29216657	29216611	-46	GGATT	G	del
id1031839_1_30942051_f	2	2	AAAATAGGGAGTGTCTGGTC TAAAATAGGGAGTGTCTGTC	0.577269	0.4633	0.577269	1	1031839	30942051	30942090	39	G	A	ts
id1012521_1_30953985_r	3	5	TATCCTGTTCTGTAACCAAC AAGTTATCCTGTTCTGTAAC CATTCGTGAGTCCTCCTGTT TTATCCTGTTCTGTAACAAC TCCTGTTCTGTAACCCAACA	0.75667	0.547196	0.736955	1	1012521	30953985	30953953	-32	G	C	tv
id127135_1_32279748_r	3	5	CCCTCCCCAGTCTCCTTACT CCCCCCTCCCCAGTCTCCTT CCTCCCCAGTCTCCTTTACT TGGACATGGCAGCCCAAGAC GACATGGCAGCCCAAGTAAA	0.841005	0.653727	0.811858	1	127135	32279748	32279728	-20	T	C	ts
id446532_1_32776001_r	3	3	ATTTCCTGTAAATCGCTGAA TTTCCTGTAAATCGCTTGAA TTCCTGTAAATCGCTTTGAA	1.25667	0.723389	1.07854	1	446532	32776001	32775995	-6	C	T	ts
id446531_1_32791243_f	3	3	GTTTTGAATAGCCAAGTGCA TGAATAGCCAAGTTGCAGGG TTTGAATAGCCAAGTTGCAA	0.877627	0.575018	0.849146	1	446531	32791243	32791208	-35	G	A	ts
id6189_1_32797721_f	2	3	AACACAGCTGCATACCTCTG ACACAGCTGCATACCTTCTG TAAACACAGCTGCATACCTG	0.635439	0.491594	0.635439	1	6189	32797721	32797768	47	C	T	ts
id6190_1_32806508_r	3	3	GTGGAGCACCCTTTGCTGAG TGGAGCACCCTTTGCTTGAG TAAGAGGCCACTCAAAGCAA	0.9145	0.606107	0.845345	1	6190	32806508	32806522	14	TCCACCTGCTTTA	T	del
id187863_1_32810737_f	3	3	TCATGTTATCCAGGTATGCG GCGGACCTCCACGCAATACC ATGTTATCCAGGTAATTGCG	0.994391	0.651932	0.877009	1	187863	32810737	32810729	-8	TC	AT	del
id635008_1_32810737_f	3	3	TCATGTTATCCAGGTATGCG GCGGACCTCCACGCAATACC ATGTTATCCAGGTAATTGCG	0.994391	0.651932	0.877009	1	635008	32810737	32810734	-3	G	C	tv
id190119_1_32889071_r	3	5	AACTTGGAGGCGTCACCATA CAAACTTGGAGGCGTCACAT AACTTGGAGGCGTCACCCAT GGCAAACTTGGAGGCGTCAT AACTTGGAGGCGTCAACATA	0.825822	0.549641	0.802397	1	190119	32889071	32889110	39	C	A	tv
id190118_1_32889096_r	3	3	AAAGGTGCGGAAGACGTGCT AAGGTGCGGAAGACGTTGCT AGGTGCGGAAGACGTTTGCT	0.668293	0.46994	0.624048	1	190118	32889096	32889123	27	C	A	tv
id190120_1_32893860_f	3	3	CAGCGCCTCCCAGTTCTGAG AGCGCCTCCCAGTTCTTGAG CCTGGCTCCTCTCAAAGAAC	1.0338	0.683216	0.955054	1	190120	32893860	32893848	-12	G	A	ts
id18261_1_33013226_f	2	2	TGGCTTTGGAGAAGGCTGCT ATGTGGCTTTGGAGAAGGCT	0.611744	0.59247	0.611744	1	18261	33013226	33013204	-22	T	A	tv
id18258_1_33013309_f	3	3	TTCCTGTAGTACTCTATGAG TCCTGTAGTACTCTATTGAG CCTGTAGTACTCTATTTGAG	0.883762	0.556395	0.796703	1	18258	33013309	33013345	36	G	A	ts
id446366_1_33013376_f	3	4	TTTCATTATCATCTGATCGA TTCATTATCATCTGATTCGA TCATTATCATCTGATTTCGA TTTCATTATCATCTGATCAA	0.594178	0.392353	0.549945	1	446366	33013376	33013377	1	CG	C	del
id18255_1_33014473_f	3	3	AAAAGAAAAACAGTGAAGAA AAAGAAAAACAGTGAAAGAA AAGAAAAACAGTGAAAAGAA	0.653239	0.422302	0.59263	1	18255	33014473	33014521	48	C	T	ts
id18256_1_33014473_f	3	3	AAAAGAAAAACAGTGAAGAA AAAGAAAAACAGTGAAAGAA AAGAAAAACAGTGAAAAGAA	0.653239	0.422302	0.59263	1	18256	33014473	33014526	53	T	C	ts
id18254_1_33014578_f	3	5	TGGTAGGAACGGCCACTCTT TCGTGGTAGGAACGGCCACT GGTAGGAACGGCCACTTCTT TCAGGCTGATTCACCCCAAG AACTCCTCGTGGTAGGAACT	0.785819	0.568295	0.764924	1	18254	33014578	33014566	-12	AG	A	del
id18253_1_33021513_r	3	5	TTAATTCCTTTGAAGGAGAT TTAATTCCTTTGAAGGAAGA AGCTTGGTTAGACCCATCAA TTCTTAATTCCTTTGAAGGA AATTCCTTTGAAGGAAAGAT	0.689077	0.49663	0.671467	1	18253	33021513	33021462	-51	C	T	ts
id18251_1_33024524_r	3	5	GTGTCTGCCATTTAGCTACT GTCTGCCATTTAGCTTACTG TCAGCATGTCCCCAGCTAAA GTCTGCCATTTAGCTTAACT TCAGCATGTCCCCAGCTAAA	0.795991	0.539518	0.732943	1	18251	33024524	33024542	18	CA	C	del
id18262_1_33036770_f	3	5	CCCGGGAGGCCCCAGCAGCA GGCATCCGGGCCGTGCTTGC GGCCCCGGGAGGCCCCAGCA GGCCCCGGGAGGCCCCAGCA CGGGAGGCCCCAGCAAAGCA	0.900615	0.557459	0.808785	1	18262	33036770	33036804	34	C	A	tv
id5007_1_34761283_f	3	3	TTTCTGCAGGGCCTGCTGAG TTCTGCAGGGCCTGCTTGAG TCTGCAGGGCCTGCTTTGAG	0.916131	0.627795	0.83822	1	5007	34761283	34761289	6	G	A	ts
id5008_1_34761283_f	3	3	TTTCTGCAGGGCCTGCTGAG TTCTGCAGGGCCTGCTTGAG TCTGCAGGGCCTGCTTTGAG	0.916131	0.627795	0.83822	1	5008	34761283	34761319	36	G	A	ts
id5006_1_34761518_r	3	3	GTGCATGACCACGAGCAGTG CATGACCACGAGCAAGTGAG CATGACCACGAGCAAGTTGA	1.08338	0.612049	0.954044	1	5006	34761518	34761507	-11	A	C	tv
id5004_1_34761663_f	3	5	CTTGCTGAGCCTCATCTTCA CAGCATCCACGGCGGCCTTG TTGCTGAGCCTCATCTTTCA GTACTTGCTGAGCCTCATCA ACGTACTTGCTGAGCCGCCG	0.789948	0.497037	0.726054	1	5004	34761663	34761663	0	T	C	ts
id5005_1_34761663_f	3	5	CTTGCTGAGCCTCATCTTCA CAGCATCCACGGCGGCCTTG TTGCTGAGCCTCATCTTTCA GTACTTGCTGAGCCTCATCA ACGTACTTGCTGAGCCGCCG	0.789948	0.497037	0.726054	1	5005	34761663	34761665	2	C	A	tv
id5009_1_34761792_r	2	3	AGACCTTCTTCTCCGTGGGC AAGACCTTCTTCTCCGTGGC TAGGTGAAGACCTTCTTCTC	0.431828	0.354406	0.431828	1	5009	34761792	34761820	28	T	A	tv
id627448_1_34784789_r	3	3	CTTGTTCACACCGCTCAGTA TTGTTCACACCGCTCAAGTA TGTTCACACCGCTCAAAGTA	0.90341	0.583303	0.814576	1	627448	34784789	34784770	-19	G	A	ts
id6482_1_34784789_r	3	3	CTTGTTCACACCGCTCAGTA TTGTTCACACCGCTCAAGTA TGTTCACACCGCTCAAAGTA	0.90341	0.583303	0.814576	1	6482	34784789	34784796	7	G	C	tv
id6483_1_34784789_r	3	3	CTTGTTCACACCGCTCAGTA TTGTTCACACCGCTCAAGTA TGTTCACACCGCTCAAAGTA	0.90341	0.583303	0.814576	1	6483	34784789	34784797	8	G	A	ts
id6491_1_34784890_f	3	3	GTGGCTGCAGAGCGCGTGTG TGGCTGCAGAGCGCGTTGTG CTGCAGAGCGCGTTTGTGGG	1.02394	0.610476	0.90279	1	6491	34784890	34784863	-27	T	C	ts
id6489_1_34784890_f	3	3	GTGGCTGCAGAGCGCGTGTG TGGCTGCAGAGCGCGTTGTG CTGCAGAGCGCGTTTGTGGG	1.02394	0.610476	0.90279	1	6489	34784890	34784887	-3	G	C	tv
id6484_1_34785026_r	3	4	GTGCAGGATGACCAGCAGCG GTCACATGCCCCTCGCTTGC CACGTGCAGGATGACCAGCG GCAGGATGACCAGCAAAGCG	0.960109	0.575302	0.834552	1	6484	34785026	34785018	-8	T	A	tv
id6487_1_34785130_f	3	5	GACAACGCAGGCAAGAAGCA ACAACGCAGGCAAGAAAGCA GTACGACAACGCAGGCACGG CAACGCAGGCAAGAAAAGCA TACGACAACGCAGGCAACGG	0.690593	0.420296	0.624847	1	6487	34785130	34785182	52	CATT	C	del
id6488_1_34785130_f	3	5	GACAACGCAGGCAAGAAGCA ACAACGCAGGCAAGAAAGCA GTACGACAACGCAGGCACGG CAACGCAGGCAAGAAAAGCA TACGACAACGCAGGCAACGG	0.690593	0.420296	0.624847	1	6488	34785130	34785183	53	A	G	ts
id6492_1_34785240_f	3	5	TGGCTTCAATATGCCGCGCC GGCTTCAATATGCCGCCGCC CATGGCTTCAATATGCCGCC GCTTCAATATGCCGCCCGCC ATGGCTTCAATATGCCCGCC	0.728411	0.500137	0.687787	1	6492	34785240	34785259	19	A	G	ts
id996750_1_34794344_f	3	3	CTGGCCGGCGAGTCAGTGTG TGGCCGGCGAGTCAGTTGTG GGCCGGCGAGTCAGTTTGTG	0.823483	0.528385	0.721195	1	996750	34794344	34794334	-10	G	T	tv
id976687_1_35894033_r	3	3	AGGCAGTGGCTGAGACTGTG AGGCAGTGGCTGAGACTTGT GCAGTGGCTGAGACTTTGTG	0.729559	0.546931	0.704777	1	976687	35894033	35894035	2	A	G	ts
id590303_1_36088996_f	3	4	TGCCTGGCTGGCGCGCTGCT GCCTGGCTGGCGCGCTTGCT CCTGGCTGGCGCGCTTTGCT ACGCAGTCCCCGAGCCAGCC	0.978742	0.626174	0.894236	1	590303	36088996	36089004	8	G	A	ts
id590300_1_36091240_r	2	2	TGTAGTACAAGGCTTCTGTG TGTAGTACAAGGCTTCTTGT	0.715091	0.579222	0.715091	1	590300	36091240	36091267	27	A	C	tv
id599344_1_36091300_r	3	5	CAAAGGCCTCCTTGGCTAGC AAGGCCTCCTTGGCTTAGCA TGGTGCAGTCCCTGCCAAGG AGGCCTCCTTGGCTTAAGCA TGGTGCAGTCCCTGCCAAGG	0.703565	0.444775	0.637412	1	599344	36091300	36091322	22	AG	A	del
id590301_1_36091723_f	3	5	GCGATGTCTTTGAGCCTGCC CGTTAAACTGGGCCCGGGCA TGTCGCGATGTCTTTGAGCC ATGTCTTTGAGCCTTGCCCC TGTCGCGATGTCTTTGAGCC	0.935558	0.636461	0.894544	1	590301	36091723	36091720	-3	GCCTGC	G	del
id852549_1_36091723_f	3	5	GCGATGTCTTTGAGCCTGCC CGTTAAACTGGGCCCGGGCA TGTCGCGATGTCTTTGAGCC ATGTCTTTGAGCCTTGCCCC TGTCGCGATGTCTTTGAGCC	0.935558	0.636461	0.894544	1	852549	36091723	36091723	0	TGCCCGGGCCCA	T	del
id590302_1_36091872_f	3	3	CCCCTTCCTCTTCTGCAGCA CCCTTCCTCTTCTGCAAGCA CCTTCCTCTTCTGCAAAGCA	1.1728	0.619657	0.981395	1	590302	36091872	36091923	51	C	T	ts
id590298_1_36093252_f	3	5	CACAGACACCATTGCCACCA ACAGACACCATTGCCAACCA CAGACACCATTGCCATGGCT CACCAGCAATGGCCCCAGCA CAGACACCATTGCCATGGCT	0.736837	0.498636	0.692967	1	590298	36093252	36093294	42	C	T	ts
id167868_1_36098342_r	3	5	GCAGGAGCCCTGGGGCAGAA CAGGAGCCCTGGGGCAAGAA CAGGCTGCCCAGGGAGCCCC AGGAGCCCTGGGGCAAAGAA CAGGCTGCCCAGGGAGCCCC	1.09093	0.701952	0.995726	1	167868	36098342	36098317	-25	TG	AC	del
id17147_1_36098342_r	3	5	GCAGGAGCCCTGGGGCAGAA CAGGAGCCCTGGGGCAAGAA CAGGCTGCCCAGGGAGCCCC AGGAGCCCTGGGGCAAAGAA CAGGCTGCCCAGGGAGCCCC	1.09093	0.701952	0.995726	1	17147	36098342	36098318	-24	G	T	tv
id17148_1_36098342_r	3	5	GCAGGAGCCCTGGGGCAGAA CAGGAGCCCTGGGGCAAGAA CAGGCTGCCCAGGGAGCCCC AGGAGCCCTGGGGCAAAGAA CAGGCTGCCCAGGGAGCCCC	1.09093	0.701952	0.995726	1	17148	36098342	36098332	-10	A	C	tv
id988435_1_36466602_r	3	4	GTCCTTTATGGGCAGCTGCT TCCTTTATGGGCAGCTTGCT CCTTTATGGGCAGCTTTGCT CAGGTCCTTTATGGGCAGCT	1.25034	0.719133	1.12112	1	988435	36466602	36466608	6	G	A	ts
id988434_1_36466602_r	3	4	GTCCTTTATGGGCAGCTGCT TCCTTTATGGGCAGCTTGCT CCTTTATGGGCAGCTTTGCT CAGGTCCTTTATGGGCAGCT	1.25034	0.719133	1.12112	1	988434	36466602	36466623	21	G	A	ts
id988433_1_36466602_r	3	4	GTCCTTTATGGGCAGCTGCT TCCTTTATGGGCAGCTTGCT CCTTTATGGGCAGCTTTGCT CAGGTCCTTTATGGGCAGCT	1.25034	0.719133	1.12112	1	988433	36466602	36466647	45	G	A	ts
id988352_1_36466700_f	2	2	CACATAGGTCTGGACCAGAG ACATAGGTCTGGACCAAGAG	0.515359	0.365401	0.515359	1	988352	36466700	36466734	34	G	A	ts
id16005_1_36467651_r	3	3	GCCCTGCCCTCACTGCAGAG CCCTGCCCTCACTGCAAGAG CCTGCCCTCACTGCAAAGAG	0.884304	0.574678	0.788353	1	16005	36467651	36467597	-54	G	T	tv
id971335_1_36469692_r	3	5	TAGCAACAAGACCTGGAGGA AGCAACAAGACCTGGAAGGA CAACAAGACCTGGAACAGAA TCTCCCATTCTGTTCCATCC AACAAGACCTGGAACAAGAA	0.905602	0.569261	0.863489	1	971335	36469692	36469721	29	TG	T	del
id1073345_1_36469721_f	3	3	TTGCTATTGCTCGCGCTGGG TTGCTATTGCTCGCGCTTGG GCTATTGCTCGCGCTTTGGG	0.873966	0.600192	0.813015	1	1073345	36469721	36469738	17	C	T	ts
id242630_1_36471492_f	3	5	GGCTGAGTTATAGGCCACAA GCTGAGTTATAGGCCAACAA TGAGTTATAGGCCACCTCCT CCGGCTGAGTTATAGGCCAA TGAGTTATAGGCCACCTCCT	0.782637	0.523684	0.754764	1	242630	36471492	36471472	-20	TC	T	del
id542855_1_36471492_f	3	5	GGCTGAGTTATAGGCCACAA GCTGAGTTATAGGCCAACAA TGAGTTATAGGCCACCTCCT CCGGCTGAGTTATAGGCCAA TGAGTTATAGGCCACCTCCT	0.782637	0.523684	0.754764	1	542855	36471492	36471501	9	A	AC	ins
id242629_1_36472292_r	3	5	TGCATCCGCTGGCCCCTGCC CGCTCCAGTGGCCAGGCAAG GCATCCGCTGGCCTGGCCAC GCTCCAGTGGCCAGGCCAAG ACGCTGCATCCGCTGGCCCC	0.737334	0.509932	0.708524	1	242629	36472292	36472271	-21	TCCAGTCGCTCCAGTGG	T	del
id649220_1_36472292_r	3	5	TGCATCCGCTGGCCCCTGCC CGCTCCAGTGGCCAGGCAAG GCATCCGCTGGCCTGGCCAC GCTCCAGTGGCCAGGCCAAG ACGCTGCATCCGCTGGCCCC	0.737334	0.509932	0.708524	1	649220	36472292	36472271	-21	TCCAGTCGCTCCAGTGGCCAGGCAGGGGCC	T	del
id161982_1_36472318_f	3	3	GCGGATGCAGCGTATCTGCA CGGATGCAGCGTATCTTGCA GGATGCAGCGTATCTTTGCA	1.03305	0.62026	0.908079	1	161982	36472318	36472313	-5	G	A	ts
id1033125_1_36472540_r	3	3	CTGCGCCACAAGCCGCAGCG TGCGCCACAAGCCGCAAGCG GCGCCACAAGCCGCAAAGCG	1.16289	0.740717	1.02615	1	1033125	36472540	36472515	-25	A	G	ts
id542856_1_36472540_r	3	3	CTGCGCCACAAGCCGCAGCG TGCGCCACAAGCCGCAAGCG GCGCCACAAGCCGCAAAGCG	1.16289	0.740717	1.02615	1	542856	36472540	36472560	20	TC	T	del
id812885_1_36475426_r	3	5	TCTCTCCTGCTGCCTGAACT GGCCTTTCTCTCCTGCTGCC TTTCTCTCCTGCTGCCTGAC TCTCCTGCTGCCTGAAACTG GGCTGTTGCCCCAGGCAAGC	0.68116	0.41433	0.644266	1	812885	36475426	36475398	-28	G	A	ts
id655386_1_36475499_r	3	4	GGCAGCAGCGTCTGTCTGAT GGCAGCAGCGTCTGTCTTGA CAGCAGCGTCTGTCTTTGAT GGCAGGCAGCAGCGTCTGAT	0.641945	0.392079	0.59132	1	655386	36475499	36475516	17	CCTGCCCCCGGGCTGAAGCT	C	del
id1070139_1_36479433_f	3	5	CCTTGGCCATACTCACTTCC CTTGGCCATACTCACTTTCC TCATCCTTGGCCATACTCCG CCTTGGCCATACTCACTCCG CATCCTTGGCCATACTTCCG	0.643074	0.450274	0.6254	1	1070139	36479433	36479465	32	C	T	ts
id433084_1_37540733_f	3	5	CCGATCCTCCCGTCCTCTCC TGAGGATCATCCCCGGAGGA TGCTGCCGATCCTCCCGTCC TGCTGCCGATCCTCCCGTCC ATCATCCCCGGAAGGACGGG	0.804803	0.508846	0.726893	1	433084	37540733	37540752	19	G	A	ts
id1605_1_37616478_r	3	5	AACAAGTGCATCAGTGAGTG ACAAGTGCATCAGTGAAGTG CATGAACAAGTGCATCAGTG CAAGTGCATCAGTGAAAGTG ATGAACAAGTGCATCAAGTG	0.90459	0.513726	0.796032	1	1605	37616478	37616483	5	C	T	ts
id1603_1_37616666_r	3	3	CCTTTGCAGTCAGTGCCGAG CTTTGCAGTCAGTGCCCGAG TTTGCAGTCAGTGCCCCGAG	0.678556	0.463132	0.624009	1	1603	37616666	37616661	-5	T	TC	ins
id1321214_1_37803943_f	3	3	ACAGGTAGGACGCATGTGAG CAGGTAGGACGCATGTTGAG CAGGTAGGACGCATGTTTGA	0.719977	0.493727	0.660096	1	1321214	37803943	37803968	25	TGGA	T	del
id1321213_1_37804333_r	3	3	GTGGTTGATTTGTCTGTGCC TGGTTGATTTGTCTGTTGCC GGTTGATTTGTCTGTTTGCC	0.645501	0.429827	0.612121	1	1321213	37804333	37804344	11	TCAAC	T	del
id1321215_1_37804448_r	3	5	TCTTCCTTCTCCCTCTTCTC CATGCTCTTCCTTCTCCCTC GAGATCCTGGAACTCCTGAG GCTCTTCCTTCTCCCTCTCA AGTGTCCATGCTCTTCCTTC	0.572537	0.376232	0.52968	1	1321215	37804448	37804407	-41	A	G	ts
id1321212_1_37807951_f	3	3	CACGGCGCCGGCGCGCAGCT ACGGCGCCGGCGCGCAAGCT CGGCGCCGGCGCGCAAAGCT	0.701271	0.487149	0.667655	1	1321212	37807951	37807930	-21	G	A	ts
id1068756_1_39468762_f	3	5	CTAAGCATGAATTACGTGTT TAAGCATGAATTACGTTGTT TTCTAAGCATGAATTACGTT TTCTAAGCATGAATTACGTT TCTAAGCATGAATTACCGTT	1.12435	0.640132	1.03728	1	1068756	39468762	39468721	-41	A	T	tv
id492943_1_39847245_r	2	3	TGCCCGGAAACAAAACCGAT TGCCCGGAAACAAAACCCGA TATGCCCGGAAACAAAACGA	0.495354	0.352892	0.495354	1	492943	39847245	39847258	13	C	T	ts
id1300160_1_39850207_f	2	3	CTTCTTCCGTATGTTGACGA TTCTTCCGTATGTTGAACGA CACCTTCTTCCGTATGTTGA	0.521272	0.391804	0.521272	1	1300160	39850207	39850254	47	G	A	ts
id684729_1_39958643_r	3	5	CTACTCGCCTCAACTCTCAC CGCCTCAACTCTTCACTGGT CTACTCGCCTCAACTCTGGT GCCTCAACTCTTCACTTGGT TACTCGCCTCAACTCTTGGT	0.620283	0.424936	0.595719	1	684729	39958643	39958673	30	AGTT	A	del
id372260_1_39965338_f	3	5	AACAATGGTCACGGTGAGTG ACAATGGTCACGGTGAAGTG TTGAAACAATGGTCACGGTG CAATGGTCACGGTGAAAGTG TTGAAACAATGGTCACGGTG	0.923727	0.540834	0.819733	1	372260	39965338	39965333	-5	C	T	ts
id372261_1_39965524_f	3	3	TCAGCACCGAGCAGACTGAG CAGCACCGAGCAGACTTGAG AGCACCGAGCAGACTTTGAG	0.946043	0.609194	0.842635	1	372261	39965524	39965490	-34	C	T	ts
id372262_1_39967622_r	2	2	AAGTGGCCGAGAGCTGTGGA AGTGGCCGAGAGCTGTTGGA	0.625325	0.49289	0.625325	1	372262	39967622	39967632	10	C	T	ts
id56217_1_40074098_r	3	5	ATCTTCAGTTGTCTGAAGAA TCTTCAGTTGTCTGAAAGAA ACCATCTTCAGTTGTCTGAA CTTCAGTTGTCTGAAAAGAA CCATCTTCAGTTGTCTTGAA	0.96469	0.545701	0.841188	1	56217	40074098	40074111	13	G	A	ts
id199010_1_40074203_r	3	5	TTAAGCTTTTTAATTAATTA TTCATTAAGCTTTTTAATTA TAAGCTTTTTAATTAAATTA AAACTTCATTAAGCTTTTTA TTCATTAAGCTTTTTAATTA	0.756965	0.499701	0.710272	1	199010	40074203	40074171	-32	GC	G	del
id949356_1_40076864_f	2	2	GTACAGGGAGGTCTCCTGTA TACAGGGAGGTCTCCTTGTA	0.613084	0.4754	0.613084	1	949356	40076864	40076914	50	C	T	ts
id1069555_1_40078617_f	3	3	TCACCATCACAAACTTCTTC TTTCACCATCACAAACTTCA TTCACCATCACAAACTTTCA	0.871877	0.612711	0.80386	1	1069555	40078617	40078572	-45	AGG	A	del
id8902_1_40078617_f	3	3	TCACCATCACAAACTTCTTC TTTCACCATCACAAACTTCA TTCACCATCACAAACTTTCA	0.871877	0.612711	0.80386	1	8902	40078617	40078630	13	A	T	tv
id662960_1_40078617_f	3	3	TCACCATCACAAACTTCTTC TTTCACCATCACAAACTTCA TTCACCATCACAAACTTTCA	0.871877	0.612711	0.80386	1	662960	40078617	40078655	38	T	TAC	ins
id1071260_1_40080421_r	2	3	TCGCAACCACAGCATCTTCT CGCAACCACAGCATCTTTCT GTATCGCAACCACAGCATCT	0.599248	0.482975	0.599248	1	1071260	40080421	40080403	-18	CTGATTTA	C	del
id280344_1_40089540_r	3	5	ATACATCATTATTGAAGGAG TTCGATACATCATTATTGAA TTCGATACATCATTATTGAG GATACATCATTATTGAAGAG ATACATCATTATTGAAAGAG	0.608713	0.392906	0.588678	1	280344	40089540	40089490	-50	GC	G	del
id8899_1_40091372_f	3	3	GATTGATCATGGGAGGTGAA ATTGATCATGGGAGGTTGAA TTGATCATGGGAGGTTTGAA	0.753225	0.513538	0.686506	1	8899	40091372	40091398	26	T	A	tv
id206643_1_40092056_f	3	5	CGTACAGAAATTGGCCTCCC GAACGTACAGAAATTGGCCT TACAGAAATTGGCCTTCCCT AAAAGGAACGTACAGAAATT GAACGTACAGAAATTGGCCT	0.701305	0.475989	0.658916	1	206643	40092056	40092040	-16	C	T	ts
id520610_1_40092056_f	3	5	CGTACAGAAATTGGCCTCCC GAACGTACAGAAATTGGCCT TACAGAAATTGGCCTTCCCT AAAAGGAACGTACAGAAATT GAACGTACAGAAATTGGCCT	0.701305	0.475989	0.658916	1	520610	40092056	40092054	-2	C	T	ts
id987199_1_40092056_f	3	5	CGTACAGAAATTGGCCTCCC GAACGTACAGAAATTGGCCT TACAGAAATTGGCCTTCCCT AAAAGGAACGTACAGAAATT GAACGTACAGAAATTGGCCT	0.701305	0.475989	0.658916	1	987199	40092056	40092060	4	TG	T	del
id1076529_1_40092056_f	3	5	CGTACAGAAATTGGCCTCCC GAACGTACAGAAATTGGCCT TACAGAAATTGGCCTTCCCT AAAAGGAACGTACAGAAATT GAACGTACAGAAATTGGCCT	0.701305	0.475989	0.658916	1	1076529	40092056	40092062	6	G	GGA	ins
id649994_1_40092056_f	3	5	CGTACAGAAATTGGCCTCCC GAACGTACAGAAATTGGCCT TACAGAAATTGGCCTTCCCT AAAAGGAACGTACAGAAATT GAACGTACAGAAATTGGCCT	0.701305	0.475989	0.658916	1	649994	40092056	40092070	14	CCA	C	del
id8907_1_40092056_f	3	5	CGTACAGAAATTGGCCTCCC GAACGTACAGAAATTGGCCT TACAGAAATTGGCCTTCCCT AAAAGGAACGTACAGAAATT GAACGTACAGAAATTGGCCT	0.701305	0.475989	0.658916	1	8907	40092056	40092085	29	C	G	tv
id856480_1_40092131_f	2	2	CCTGACACACTGTTGTTACT CTGACACACTGTTGTTTACT	0.426421	0.357307	0.426421	1	856480	40092131	40092116	-15	CTG	C	del
id1073044_1_40092176_r	2	2	TTCTCTCTGGCTTCTTTTTT CACTTCTCTCTGGCTTCTTT	0.499841	0.392796	0.499841	1	1073044	40092176	40092143	-33	GA	G	del
id8901_1_40092196_f	3	4	AGAAGCCAGAGAGAAGTGAG GAAGCCAGAGAGAAGTTGAG CAGAGAGAAGTTTGAGAGGA TCCTAAAAAAGAAGCCAGAG	0.812152	0.497658	0.741872	1	8901	40092196	40092171	-25	T	C	ts
id206642_1_40092370_r	3	3	TTCACAGCTGTTCCTTTGAA TCACAGCTGTTCCTTTTGAA CACAGCTGTTCCTTTTTGAA	0.598963	0.385094	0.54434	1	206642	40092370	40092397	27	C	T	ts
id8900_1_40092370_r	3	3	TTCACAGCTGTTCCTTTGAA TCACAGCTGTTCCTTTTGAA CACAGCTGTTCCTTTTTGAA	0.598963	0.385094	0.54434	1	8900	40092370	40092409	39	T	G	tv
id56183_1_40092482_r	2	2	CTGTTGCAATCCCTTAAGCA TGTTGCAATCCCTTAAAGCA	0.511806	0.383997	0.511806	1	56183	40092482	40092456	-26	TC	T	del
id8908_1_40092548_r	3	5	TTTAAACAATAAACAATATT TTAAACAATAAACAATTATT TTTTTAAACAATAAACAATT TAAACAATAAACAATTTATT TTTTTAAACAATAAACAATT	0.785802	0.528383	0.731372	1	8908	40092548	40092498	-50	C	T	ts
id835915_1_40097094_r	2	3	GAGTGAGTGAGAAATTTAAA GAGTGAGTGAGAAAAGGGTT AGTGAGTGAGAAATTTTAAA	0.599816	0.454751	0.599816	1	835915	40097094	40097136	42	AC	A	del
id1074230_1_40097223_f	3	5	GCCAAGAGCCACAGGCAGCC CCAAGAGCCACAGGCAAGCC AGCGAAGATGGCGTCGCCTG CAAGAGCCACAGGCAAAGCC CACAGCCAAGAGCCACAGGC	0.689596	0.464545	0.62877	1	1074230	40097223	40097188	-35	C	T	ts
id664850_1_40097223_f	3	5	GCCAAGAGCCACAGGCAGCC CCAAGAGCCACAGGCAAGCC AGCGAAGATGGCGTCGCCTG CAAGAGCCACAGGCAAAGCC CACAGCCAAGAGCCACAGGC	0.689596	0.464545	0.62877	1	664850	40097223	40097232	9	AC	A	del
id4274_1_40258383_r	3	5	GGCTCACCTGCCGCTGTGCT GCTCACCTGCCGCTGTTGCT GTCTAGGCTCACCTGCCGCT CTCACCTGCCGCTGTTTGCT GTCTAGGCTCACCTGCCGCT	1.00909	0.619979	0.925259	1	4274	40258383	40258392	9	C	T	ts
id41412_1_40270070_f	3	5	TACTTTACATTATTAAAATT CACTTCTACTTTACATTATT TACTTTACATTATTAAAAAT TTCACTTCTACTTTACATTG ACTTCTACTTTACATTTATT	0.621243	0.396774	0.574595	1	41412	40270070	40270082	12	CTA	C	del
id30585_1_40270070_f	3	5	TACTTTACATTATTAAAATT CACTTCTACTTTACATTATT TACTTTACATTATTAAAAAT TTCACTTCTACTTTACATTG ACTTCTACTTTACATTTATT	0.621243	0.396774	0.574595	1	30585	40270070	40270084	14	A	AT	ins
id140532_1_40270171_r	2	3	AGATTACAGTAATCTCACCA GATTACAGTAATCTCAACCA TGAAGATTACAGTAATCTCA	0.625737	0.478324	0.625737	1	140532	40270171	40270128	-43	G	C	tv
id140537_1_40271955_f	3	5	AAATTCACACCTCTGCCTGA CTTCTTTAAGCTTTCCCTCA TTTAAGCTTTCCCTCAGCAG TTGACAAATTCACACCTCTG TTGACAAATTCACACCTCTG	0.681893	0.427968	0.647769	1	140537	40271955	40271975	20	G	T	tv
id4276_1_40271955_f	3	5	AAATTCACACCTCTGCCTGA CTTCTTTAAGCTTTCCCTCA TTTAAGCTTTCCCTCAGCAG TTGACAAATTCACACCTCTG TTGACAAATTCACACCTCTG	0.681893	0.427968	0.647769	1	4276	40271955	40271981	26	G	T	tv
id4275_1_40271955_f	3	5	AAATTCACACCTCTGCCTGA CTTCTTTAAGCTTTCCCTCA TTTAAGCTTTCCCTCAGCAG TTGACAAATTCACACCTCTG TTGACAAATTCACACCTCTG	0.681893	0.427968	0.647769	1	4275	40271955	40272009	54	C	T	ts
id288995_1_40281337_f	2	2	CTTTGAACTGTCTTTTCCTT TCCATGCTTTGAACTGTCTT	0.47895	0.355082	0.47895	1	288995	40281337	40281389	52	CA	C	del
id4272_1_40286033_f	3	5	CATTATTAGCCAGGTAAGTG ATTATTAGCCAGGTAAAGTG AAGAATTGTCACTCCACACC TTATTAGCCAGGTAAAAGTG AAAAGAATTGTCACTCCACC	0.840236	0.529086	0.740648	1	4272	40286033	40285988	-45	T	C	ts
id801467_1_40290813_f	2	2	ATCCCATAGTGAAATCAGCT TCCCATAGTGAAATCAAGCT	0.44797	0.354175	0.44797	1	801467	40290813	40290846	33	CTTTCTAGATGAATTCTTTCCTGTGTTTTTTTT	C	del
id4271_1_40290846_r	2	2	AAAGAATTCATCTAGAAAGA AAGAATTCATCTAGAAAAGA	0.411583	0.352936	0.411583	1	4271	40290846	40290870	24	G	GT	ins
id620353_1_40290945_r	2	2	ATCAATAGTCCAATAAGAGT CAATAGTCCAATAAGTGGGT	0.539469	0.392678	0.539469	1	620353	40290945	40290891	-54	T	G	tv
id140513_1_40292429_r	3	4	AACCTGAAAAAGAAAATGAA CCTGAAAAAGAAAATTGAAA GAAAGAACCTGAAAAAGAAA AAAGAACCTGAAAAAGAAAA	0.727786	0.529629	0.693408	1	140513	40292429	40292444	15	G	A	ts
id140517_1_40292472_r	2	3	GAAACTCAAATCTGCGGCTT ACTCAAATCTGCGGACTGTT CAGCTTGAAACTCAAATCTT	0.491855	0.371867	0.491855	1	140517	40292472	40292501	29	A	AT	ins
id30586_1_40292585_f	2	2	TGGGATTCCCTGTTTCTGAC AGAACAACCAGTCAAGAAAC	0.525009	0.475713	0.525009	1	30586	40292585	40292590	5	G	A	ts
id29645_1_40309910_r	3	5	CAGGCACCCATTGTTCAGTC AGGCACCCATTGTTCAAGTC GGCACCCATTGTTCAAAGTC GTCCTCAGGCACCCATTGTC TCCCCAGGGGTCCTGAACAA	0.69742	0.392516	0.606935	1	29645	40309910	40309933	23	CTCACCTCG	C	del
id1187495_1_40310287_f	3	5	CCCTTGGGCCCTGCCATGCC GGGGCTACCCAGGCAATGGC CTCTCCCTTGGGCCCTGCCT GGGCTACCCAGGCAATTGGC GGCTACCCAGGCAGGGCCCA	0.929584	0.574821	0.848883	1	1187495	40310287	40310278	-9	GC	G	del
id17144_1_40314348_f	3	5	AAAGAGGATAAAGCACTCAC GGATAAAGCACTTCACCGGA AAAGAGGATAAAGCACCGGA AAAGAGGATAAAGCACCCGG CCAAAGAGGATAAAGCACGG	0.798407	0.52411	0.748856	1	17144	40314348	40314347	-1	C	G	tv
id17142_1_40314348_f	3	5	AAAGAGGATAAAGCACTCAC GGATAAAGCACTTCACCGGA AAAGAGGATAAAGCACCGGA AAAGAGGATAAAGCACCCGG CCAAAGAGGATAAAGCACGG	0.798407	0.52411	0.748856	1	17142	40314348	40314350	2	A	G	ts
id585006_1_40784233_f	2	2	CCGCGCCGCCTCGGCCTCCT CCGCGCCGCCTCGGCCTTCC	0.517435	0.405598	0.517435	1	585006	40784233	40784233	0	T	C	ts
id6248_1_40784321_r	3	3	GCGGCGGTAGCGCTTGTGCG CGGCGGTAGCGCTTGTTGCG GGCGGTAGCGCTTGTTTGCG	1.07586	0.626524	0.94266	1	6248	40784321	40784302	-19	GC	G	del
id6245_1_40784321_r	3	3	GCGGCGGTAGCGCTTGTGCG CGGCGGTAGCGCTTGTTGCG GGCGGTAGCGCTTGTTTGCG	1.07586	0.626524	0.94266	1	6245	40784321	40784303	-18	CCAGCGCTCCTCGG	C	del
id208364_1_40784321_r	3	3	GCGGCGGTAGCGCTTGTGCG CGGCGGTAGCGCTTGTTGCG GGCGGTAGCGCTTGTTTGCG	1.07586	0.626524	0.94266	1	208364	40784321	40784317	-4	C	CCG	ins
id625441_1_40784321_r	3	3	GCGGCGGTAGCGCTTGTGCG CGGCGGTAGCGCTTGTTGCG GGCGGTAGCGCTTGTTTGCG	1.07586	0.626524	0.94266	1	625441	40784321	40784351	30	GGTCTACAAC	G	del
id179111_1_40818245_f	2	3	CTGCCGCTACCGAGGATGGC GAAGCGACCCTGCCAATCCT AAGCGGAAGCGACCCTGCCT	0.598993	0.456123	0.598993	1	179111	40818245	40818215	-30	TC	T	del
id208365_1_40818609_f	3	5	CTTCCTGCAGATCCTGCGCA TTCCTGCAGATCCTGCCGCA CGCTTCCTGCAGATCCTGCA TCCTGCAGATCCTGCCCGCA CGGTCCATGCGCACCATGCA	0.862918	0.47636	0.745174	1	208365	40818609	40818661	52	T	A	tv
id1185583_1_40818675_f	3	5	AGTGGTCTACGCGCATAGCA GTGGTCTACGCGCATAAGCA GGCTCAGTGGTCTACGCGCA TGGTCTACGCGCATAAAGCA GGCTCAGTGGTCTACGCGCA	0.805111	0.486856	0.719217	1	1185583	40818675	40818673	-2	A	T	tv
id21426_1_40819407_f	3	5	CGCCTCCTTCCTGGTCTACC GCCTCCTTCCTGGTCTTACC GGCGTCCTTCTCAGCCAGGA GCGTCCTTCTCAGCCAGACC CCTCCTTCCTGGTCTTTACC	0.845569	0.603937	0.819022	1	21426	40819407	40819416	9	G	A	ts
id21427_1_40819407_f	3	5	CGCCTCCTTCCTGGTCTACC GCCTCCTTCCTGGTCTTACC GGCGTCCTTCTCAGCCAGGA GCGTCCTTCTCAGCCAGACC CCTCCTTCCTGGTCTTTACC	0.845569	0.603937	0.819022	1	21427	40819407	40819423	16	A	T	tv
id591002_1_40819407_f	3	5	CGCCTCCTTCCTGGTCTACC GCCTCCTTCCTGGTCTTACC GGCGTCCTTCTCAGCCAGGA GCGTCCTTCTCAGCCAGACC CCTCCTTCCTGGTCTTTACC	0.845569	0.603937	0.819022	1	591002	40819407	40819434	27	G	T	tv
id208367_1_40819407_f	3	5	CGCCTCCTTCCTGGTCTACC GCCTCCTTCCTGGTCTTACC GGCGTCCTTCTCAGCCAGGA GCGTCCTTCTCAGCCAGACC CCTCCTTCCTGGTCTTTACC	0.845569	0.603937	0.819022	1	208367	40819407	40819446	39	T	C	ts
id6247_1_40819407_f	3	5	CGCCTCCTTCCTGGTCTACC GCCTCCTTCCTGGTCTTACC GGCGTCCTTCTCAGCCAGGA GCGTCCTTCTCAGCCAGACC CCTCCTTCCTGGTCTTTACC	0.845569	0.603937	0.819022	1	6247	40819407	40819459	52	T	A	tv
id208368_1_40819407_f	3	5	CGCCTCCTTCCTGGTCTACC GCCTCCTTCCTGGTCTTACC GGCGTCCTTCTCAGCCAGGA GCGTCCTTCTCAGCCAGACC CCTCCTTCCTGGTCTTTACC	0.845569	0.603937	0.819022	1	208368	40819407	40819461	54	T	C	ts
id6242_1_40819461_f	2	2	CTACGCCGACTCGCTCTGGT CTACGCCGACTCGCTCTTGG	0.585635	0.441751	0.585635	1	6242	40819461	40819465	4	G	C	tv
id6246_1_40819915_r	3	4	ACCCTGCCCAGCCATGTGTG TGACAAGACACCGCACAACA GACAAGACACCGCACAAACA GGACCCTGCCCAGCCATGTG	1.11726	0.58238	0.931075	1	6246	40819915	40819882	-33	T	C	ts
id6241_1_40819915_r	3	4	ACCCTGCCCAGCCATGTGTG TGACAAGACACCGCACAACA GACAAGACACCGCACAAACA GGACCCTGCCCAGCCATGTG	1.11726	0.58238	0.931075	1	6241	40819915	40819893	-22	G	A	ts
id6244_1_40819915_r	3	4	ACCCTGCCCAGCCATGTGTG TGACAAGACACCGCACAACA GACAAGACACCGCACAAACA GGACCCTGCCCAGCCATGTG	1.11726	0.58238	0.931075	1	6244	40819915	40819893	-22	G	T	tv
id156337_1_40819915_r	3	4	ACCCTGCCCAGCCATGTGTG TGACAAGACACCGCACAACA GACAAGACACCGCACAAACA GGACCCTGCCCAGCCATGTG	1.11726	0.58238	0.931075	1	156337	40819915	40819899	-16	G	C	tv
id208369_1_40819915_r	3	4	ACCCTGCCCAGCCATGTGTG TGACAAGACACCGCACAACA GACAAGACACCGCACAAACA GGACCCTGCCCAGCCATGTG	1.11726	0.58238	0.931075	1	208369	40819915	40819911	-4	C	T	ts
id208370_1_40819915_r	3	4	ACCCTGCCCAGCCATGTGTG TGACAAGACACCGCACAACA GACAAGACACCGCACAAACA GGACCCTGCCCAGCCATGTG	1.11726	0.58238	0.931075	1	208370	40819915	40819912	-3	C	T	ts
id6249_1_40819915_r	3	4	ACCCTGCCCAGCCATGTGTG TGACAAGACACCGCACAACA GACAAGACACCGCACAAACA GGACCCTGCCCAGCCATGTG	1.11726	0.58238	0.931075	1	6249	40819915	40819926	11	G	A	ts
id208372_1_40822316_f	3	4	CCCCATACCACCAGGCTGCC GTACAGGCGCCAGGCAAGCC TACAGGCGCCAGGCAAAGCC TGGAGTACAGGCGCCAGGCC	0.946148	0.669329	0.899055	1	208372	40822316	40822312	-4	AGGCTGCCT	A	del
id208373_1_40838478_r	3	3	GGAGATGCTGAGCGTCTGTG GAGATGCTGAGCGTCTTGTG AGATGCTGAGCGTCTTTGTG	1.00004	0.641598	0.904226	1	208373	40838478	40838474	-4	C	T	ts
id140454_1_41010156_f	3	3	TAAACCATCTGAATTCTACA AAACCATCTGAATTCTTACA AACCATCTGAATTCTTTACA	0.756171	0.547625	0.710627	1	140454	41010156	41010160	4	G	C	tv
id590784_1_42456877_f	2	2	AGACTTGGCTGTCCGCTCTG GACTTGGCTGTCCGCTTCTG	0.615333	0.519743	0.615333	1	590784	42456877	42456883	6	GCCTTCGGGCCCAGCC	G	del
id590783_1_42457252_r	3	3	CCAGGTAAAACATCGCAGAA CCAGGTAAAACATCGCAAGA AGGTAAAACATCGCAAAGAA	0.935275	0.606503	0.839863	1	590783	42457252	42457276	24	G	C	tv
id590782_1_42459700_r	3	3	GCTCGATTAATTACAATGGC GCTCGATTAATTACAATTGG GAGCTCGATTAATTACAATT	0.651745	0.439664	0.61444	1	590782	42459700	42459688	-12	A	T	tv
id560599_1_42738455_f	3	5	CTCCCCCGGCGATGGCAACA GCTCCCCCGGCGATGGCCCT TCCCCCGGCGATGGCAAACA CTCCCCCGGCGATGGCAATG CCCCCGGCGATGGCAAAACA	0.79466	0.578399	0.746533	1	560599	42738455	42738421	-34	C	A	tv
id548636_1_42738572_f	3	3	CCATCAGGGCCCGCGCTGAT AGGTCACATCCAATCAAGCG GGTCACATCCAATCAAAGCG	0.798613	0.527643	0.714297	1	548636	42738572	42738540	-32	A	C	tv
id1363_1_42738572_f	3	3	CCATCAGGGCCCGCGCTGAT AGGTCACATCCAATCAAGCG GGTCACATCCAATCAAAGCG	0.798613	0.527643	0.714297	1	1363	42738572	42738540	-32	A	G	ts
id548637_1_42739894_f	3	4	CACTTGCCCAGTGCTCTGGG TGCACTTGCCCAGTGCTCTT GCACTTGCCCAGTGCTTCTT CACTGCACTTGCCCAGTGCT	1.02254	0.526596	0.853926	1	548637	42739894	42739895	1	G	A	ts
id1362_1_42739894_f	3	4	CACTTGCCCAGTGCTCTGGG TGCACTTGCCCAGTGCTCTT GCACTTGCCCAGTGCTTCTT CACTGCACTTGCCCAGTGCT	1.02254	0.526596	0.853926	1	1362	42739894	42739895	1	G	C	tv
id653499_1_42747780_r	2	3	CGCCATCCTTTACCTAAATG CGCCATCCTTTACCTAAAAT CAGCGCCATCCTTTACCTAA	0.531827	0.393081	0.531827	1	653499	42747780	42747780	0	AT	A	del
id1256_1_42750196_f	3	3	GCCCACCTTCGATGGCAGTG CCCACCTTCGATGGCAAGTG CCACCTTCGATGGCAAAGTG	0.933839	0.548068	0.83768	1	1256	42750196	42750250	54	G	T	tv
id280529_1_42752261_r	3	5	CTCAAGGTAAGATCAACACT CCCTCAAGGTAAGATCAACT TCAAGGTAAGATCAACCACT CCTCAAGGTAAGATCAAACT CCCTCAAGGTAAGATCAACT	0.615522	0.432798	0.590919	1	280529	42752261	42752273	12	C	T	ts
id1254_1_42752535_r	3	3	TGCAGAGACTGACCAATGTA GCAGAGACTGACCAATTGTA CAGAGACTGACCAATTTGTA	0.837813	0.530399	0.759722	1	1254	42752535	42752536	1	C	A	tv
id664730_1_42752535_r	3	3	TGCAGAGACTGACCAATGTA GCAGAGACTGACCAATTGTA CAGAGACTGACCAATTTGTA	0.837813	0.530399	0.759722	1	664730	42752535	42752551	16	G	A	ts
id1257_1_42752652_f	3	3	ACTGATGCCTTCATACAGCA CTGATGCCTTCATACAAGCA TGATGCCTTCATACAAAGCA	0.935432	0.604937	0.83645	1	1257	42752652	42752644	-8	CT	G	del
id284532_1_42752652_f	3	3	ACTGATGCCTTCATACAGCA CTGATGCCTTCATACAAGCA TGATGCCTTCATACAAAGCA	0.935432	0.604937	0.83645	1	284532	42752652	42752665	13	C	G	tv
id860818_1_42754985_r	3	3	GCTGTGCTCATAGGTCAGAA CTGTGCTCATAGGTCAAGAA TGTGCTCATAGGTCAAAGAA	0.874838	0.553818	0.790655	1	860818	42754985	42754988	3	G	C	tv
id566925_1_42755184_f	3	5	TGTTTCTCTTGCAATCTCTT TCTGTTTCTCTTGCAATCTT GTTTCTCTTGCAATCTTCTT TCTGTTTCTCTTGCAATCTT CTGTTTCTCTTGCAATTCTT	0.836475	0.547897	0.77024	1	566925	42755184	42755166	-18	T	A	tv
id291047_1_42755637_f	3	5	CGGTACTCCTTGGCACTCTG GGTACTCCTTGGCACTTCTG TCGGTACTCCTTGGCACTGA TCGGTACTCCTTGGCACTGA GTACTCCTTGGCACTTTCTG	0.82511	0.611925	0.785175	1	291047	42755637	42755598	-39	C	A	tv
id1258_1_42755637_f	3	5	CGGTACTCCTTGGCACTCTG GGTACTCCTTGGCACTTCTG TCGGTACTCCTTGGCACTGA TCGGTACTCCTTGGCACTGA GTACTCCTTGGCACTTTCTG	0.82511	0.611925	0.785175	1	1258	42755637	42755616	-21	G	A	ts
id1253_1_42757821_r	3	5	GCCTATTATGCAGCTATGCT CCTATTATGCAGCTATTGCT ATTTGGCCTATTATGCAGCT CTATTATGCAGCTATTTGCT ATTTGGCCTATTATGCAGCT	1.16849	0.679233	1.05284	1	1253	42757821	42757782	-39	C	A	tv
id655208_1_42757821_r	3	5	GCCTATTATGCAGCTATGCT CCTATTATGCAGCTATTGCT ATTTGGCCTATTATGCAGCT CTATTATGCAGCTATTTGCT ATTTGGCCTATTATGCAGCT	1.16849	0.679233	1.05284	1	655208	42757821	42757803	-18	T	A	tv
id1076376_1_42758985_f	3	3	CCTGGATGTAATGATCTGAA CTGGATGTAATGATCTTGAA TGGATGTAATGATCTTTGAA	1.00946	0.635925	0.904145	1	1076376	42758985	42758954	-31	G	A	ts
id1255_1_42759208_f	2	3	TGCACGCACCTGTGATGGCC CTGCACGCACCTGTGATGCC GAACTGCACGCACCTGGAAG	0.5451	0.399443	0.5451	1	1255	42759208	42759261	53	AG	A	del
id994259_1_42759325_f	3	4	CTTGCAGCGCCGCCTCTAGG TTCTTGCAGCGCCGCCTCTT TCTTGCAGCGCCGCCTTCTT TCTTGCAGCGCCGCCTTAGG	0.724928	0.379702	0.641836	1	994259	42759325	42759345	20	G	A	ts
id522681_1_42759325_f	3	4	CTTGCAGCGCCGCCTCTAGG TTCTTGCAGCGCCGCCTCTT TCTTGCAGCGCCGCCTTCTT TCTTGCAGCGCCGCCTTAGG	0.724928	0.379702	0.641836	1	522681	42759325	42759358	33	TGAGTA	T	del
id522436_1_42762325_f	3	5	AAAGTTTTTTTCACCATATG AAGTTTTTTTCACCATTATG GATCTTGAGACTCAACCCCA AGTTTTTTTCACCATTTATG AGGATCTTGAGACTCAACCA	0.730803	0.502065	0.688365	1	522436	42762325	42762369	44	CCA	C	del
id635343_1_42762431_r	3	5	TGCAGCACACACCTTCTTCG TCAGGATTGCCCACGAAAGA GTGCTCAGGATTGCCCACGA CAGGATTGCCCACGAAAAGA TGCTGCAGCACACACCTTCG	0.649839	0.464896	0.620847	1	635343	42762431	42762400	-31	G	A	ts
id265432_1_42766579_f	3	5	CCATCTCTTCGCTGAGCGAG AGCTCCATCTCTTCGCTGAG TCTTCGCTGAGCCGAGTGGG GCTCCATCTCTTCGCTTGAG TCTCTTCGCTGAGCCGAGTT	1.07033	0.613007	0.942624	1	265432	42766579	42766580	1	G	T	tv
id635968_1_42816459_f	3	5	TCTCTGCTTCAGCTCCTGCT AAACAGAAATCAGCCCAGCA TCTTTGTCTCTGCTTCAGCT AACAGAAATCAGCCCAAGCA CTTTGTCTCTGCTTCAAGCT	1.20846	0.679898	1.05338	1	635968	42816459	42816463	4	G	A	ts
id635969_1_42816459_f	3	5	TCTCTGCTTCAGCTCCTGCT AAACAGAAATCAGCCCAGCA TCTTTGTCTCTGCTTCAGCT AACAGAAATCAGCCCAAGCA CTTTGTCTCTGCTTCAAGCT	1.20846	0.679898	1.05338	1	635969	42816459	42816502	43	ATTCT	A	del
id1915_1_42830997_r	3	5	CAGAGTGACACTTCCCTCTT AGAGTGACACTTCCCTTCTT CTGCAGAGTGACACTTCCCT TGCAGAGTGACACTTCCCTT GGATCTGCAGAGTGACACTT	0.697567	0.443149	0.643305	1	1915	42830997	42830984	-13	TGA	T	del
id871442_1_42927060_f	3	5	CACTTGGGAATCAGCCCCCA ACACTTGGGAATCAGCCCAG CTCACACTTGGGAATCAGCC GACTCACACTTGGGAATCAG TCACACTTGGGAATCAAGCC	0.68542	0.471505	0.644204	1	871442	42927060	42927066	6	G	A	ts
id589970_1_42927060_f	3	5	CACTTGGGAATCAGCCCCCA ACACTTGGGAATCAGCCCAG CTCACACTTGGGAATCAGCC GACTCACACTTGGGAATCAG TCACACTTGGGAATCAAGCC	0.68542	0.471505	0.644204	1	589970	42927060	42927114	54	T	TGCCGGAA	ins
id16106_1_42927116_r	2	4	GATCGCTTCCGGCTTCCGGC CGCTTCCGGCTTCGGCAGGG CTTCCGGCTTCCCGGCAGGG TGAGATCGCTTCCGGCAGGG	0.523993	0.386	0.523993	1	16106	42927116	42927154	38	T	A	tv
id218334_1_42927235_r	3	2	TGTGTCTTTCAGCAACTGTG GTGTCTTTCAGCAACTTGTG	0.832732	0.614191	0.832732	1	218334	42927235	42927211	-24	AGAT	A	del
id193689_1_42927235_r	3	2	TGTGTCTTTCAGCAACTGTG GTGTCTTTCAGCAACTTGTG	0.832732	0.614191	0.832732	1	193689	42927235	42927224	-11	G	T	tv
id207213_1_42927557_f	3	3	GCACTTTGCACAGCACTGTG CACTTTGCACAGCACTTGTG ACTTTGCACAGCACTTTGTG	1.2852	0.763468	1.12176	1	207213	42927557	42927611	54	A	C	tv
id986118_1_42927590_f	3	3	GGGTGAGTATAGAGACAGTG GGTGAGTATAGAGACAAGTG GTGAGTATAGAGACAAAGTG	0.845769	0.551413	0.77947	1	986118	42927590	42927620	30	G	T	tv
id565292_1_42927590_f	3	3	GGGTGAGTATAGAGACAGTG GGTGAGTATAGAGACAAGTG GTGAGTATAGAGACAAAGTG	0.845769	0.551413	0.77947	1	565292	42927590	42927622	32	A	G	ts
id589191_1_42927632_r	2	3	CTGGACCTCAAATTTCATTG GGACCTCAAATTTCAATTGT CAACTGGACCTCAAATTTGT	0.559435	0.439162	0.559435	1	589191	42927632	42927647	15	C	T	ts
id538678_1_42927664_r	2	3	CCAGCTGCCATTGCCGTTGC CCACGTCCAGCTGCCATTGC CAGTTGGAGAAGCCTGCAAA	0.507118	0.40151	0.507118	1	538678	42927664	42927684	20	C	A	tv
id280046_1_42927664_r	2	3	CCAGCTGCCATTGCCGTTGC CCACGTCCAGCTGCCATTGC CAGTTGGAGAAGCCTGCAAA	0.507118	0.40151	0.507118	1	280046	42927664	42927684	20	C	T	ts
id207212_1_42927664_r	2	3	CCAGCTGCCATTGCCGTTGC CCACGTCCAGCTGCCATTGC CAGTTGGAGAAGCCTGCAAA	0.507118	0.40151	0.507118	1	207212	42927664	42927685	21	G	A	ts
id449915_1_42927664_r	2	3	CCAGCTGCCATTGCCGTTGC CCACGTCCAGCTGCCATTGC CAGTTGGAGAAGCCTGCAAA	0.507118	0.40151	0.507118	1	449915	42927664	42927695	31	GCT	TCA	del
id265692_1_42927713_r	2	2	CCCCATCCCATGGTTCATCG CCCATCCCATGGTTCAATCG	0.506161	0.430112	0.506161	1	265692	42927713	42927720	7	CATGGG	C	del
id159922_1_42927783_f	2	3	GATGGCCACGATGCTCAGAT ATGGCCACGATGCTCAAGAT AAGCCAAAGATGGCCACGAT	0.560662	0.467315	0.560662	1	159922	42927783	42927793	10	TC	T	del
id649755_1_42927783_f	2	3	GATGGCCACGATGCTCAGAT ATGGCCACGATGCTCAAGAT AAGCCAAAGATGGCCACGAT	0.560662	0.467315	0.560662	1	649755	42927783	42927795	12	C	T	ts
id504365_1_42927783_f	2	3	GATGGCCACGATGCTCAGAT ATGGCCACGATGCTCAAGAT AAGCCAAAGATGGCCACGAT	0.560662	0.467315	0.560662	1	504365	42927783	42927799	16	G	GT	ins
id817772_1_42927783_f	2	3	GATGGCCACGATGCTCAGAT ATGGCCACGATGCTCAAGAT AAGCCAAAGATGGCCACGAT	0.560662	0.467315	0.560662	1	817772	42927783	42927799	16	GTAGCTGC	G	del
id495062_1_42928980_f	3	3	CACAACCCGCCATGCCAGCG ACAACCCGCCATGCCAAGCG CAACCCGCCATGCCAAAGCG	0.860734	0.502476	0.740721	1	495062	42928980	42928963	-17	GCACAACCCGC	G	del
id973266_1_42928980_f	3	3	CACAACCCGCCATGCCAGCG ACAACCCGCCATGCCAAGCG CAACCCGCCATGCCAAAGCG	0.860734	0.502476	0.740721	1	973266	42928980	42928977	-3	G	GC	ins
id1069807_1_42928980_f	3	3	CACAACCCGCCATGCCAGCG ACAACCCGCCATGCCAAGCG CAACCCGCCATGCCAAAGCG	0.860734	0.502476	0.740721	1	1069807	42928980	42928988	8	C	CT	ins
id280848_1_42928980_f	3	3	CACAACCCGCCATGCCAGCG ACAACCCGCCATGCCAAGCG CAACCCGCCATGCCAAAGCG	0.860734	0.502476	0.740721	1	280848	42928980	42928989	9	T	TA	ins
id433085_1_42928980_f	3	3	CACAACCCGCCATGCCAGCG ACAACCCGCCATGCCAAGCG CAACCCGCCATGCCAAAGCG	0.860734	0.502476	0.740721	1	433085	42928980	42928996	16	T	A	tv
id207224_1_42928980_f	3	3	CACAACCCGCCATGCCAGCG ACAACCCGCCATGCCAAGCG CAACCCGCCATGCCAAAGCG	0.860734	0.502476	0.740721	1	207224	42928980	42928999	19	AG	A	del
id207196_1_42928980_f	3	3	CACAACCCGCCATGCCAGCG ACAACCCGCCATGCCAAGCG CAACCCGCCATGCCAAAGCG	0.860734	0.502476	0.740721	1	207196	42928980	42929018	38	G	A	ts
id95419_1_42928980_f	3	3	CACAACCCGCCATGCCAGCG ACAACCCGCCATGCCAAGCG CAACCCGCCATGCCAAAGCG	0.860734	0.502476	0.740721	1	95419	42928980	42929024	44	CCA	C	del
id207223_1_42928980_f	3	3	CACAACCCGCCATGCCAGCG ACAACCCGCCATGCCAAGCG CAACCCGCCATGCCAAAGCG	0.860734	0.502476	0.740721	1	207223	42928980	42929026	46	AC	A	del
id207222_1_42929173_r	3	5	GCCCCCCCAGCCAAACCCCA TGGCCCCCCCAGCCAAACCA CTTACTGGCCCCCCCAGCCA GGCCCCCCCAGCCAAACCCA CTTACTGGCCCCCCCAGCCA	0.769753	0.525876	0.741659	1	207222	42929173	42929206	33	TCAC	T	del
id1073489_1_42929173_r	3	5	GCCCCCCCAGCCAAACCCCA TGGCCCCCCCAGCCAAACCA CTTACTGGCCCCCCCAGCCA GGCCCCCCCAGCCAAACCCA CTTACTGGCCCCCCCAGCCA	0.769753	0.525876	0.741659	1	1073489	42929173	42929209	36	C	G	tv
id207201_1_42929173_r	3	5	GCCCCCCCAGCCAAACCCCA TGGCCCCCCCAGCCAAACCA CTTACTGGCCCCCCCAGCCA GGCCCCCCCAGCCAAACCCA CTTACTGGCCCCCCCAGCCA	0.769753	0.525876	0.741659	1	207201	42929173	42929211	38	G	A	ts
id450685_1_42929173_r	3	5	GCCCCCCCAGCCAAACCCCA TGGCCCCCCCAGCCAAACCA CTTACTGGCCCCCCCAGCCA GGCCCCCCCAGCCAAACCCA CTTACTGGCCCCCCCAGCCA	0.769753	0.525876	0.741659	1	450685	42929173	42929212	39	A	G	ts
id289839_1_42929173_r	3	5	GCCCCCCCAGCCAAACCCCA TGGCCCCCCCAGCCAAACCA CTTACTGGCCCCCCCAGCCA GGCCCCCCCAGCCAAACCCA CTTACTGGCCCCCCCAGCCA	0.769753	0.525876	0.741659	1	289839	42929173	42929214	41	ACG	A	del
id280372_1_42929282_r	3	5	CACGAGCATCTTCGAGAAGG TTACTCCACGAGCATCTTCG TCCACGAGCATCTTCGAGAA CACGAGCATCTTCGAGAGGC CCACGAGCATCTTCGAAGAA	0.674602	0.461097	0.64794	1	280372	42929282	42929242	-40	C	CG	ins
id16113_1_42929282_r	3	5	CACGAGCATCTTCGAGAAGG TTACTCCACGAGCATCTTCG TCCACGAGCATCTTCGAGAA CACGAGCATCTTCGAGAGGC CCACGAGCATCTTCGAAGAA	0.674602	0.461097	0.64794	1	16113	42929282	42929242	-40	C	T	ts
id280423_1_42929282_r	3	5	CACGAGCATCTTCGAGAAGG TTACTCCACGAGCATCTTCG TCCACGAGCATCTTCGAGAA CACGAGCATCTTCGAGAGGC CCACGAGCATCTTCGAAGAA	0.674602	0.461097	0.64794	1	280423	42929282	42929245	-37	A	G	ts
id198542_1_42929322_r	3	5	CCCCAACAGTTTCTCTTGTC ACAGTTTCTCTTTGTCTGGC GCCCCAACAGTTTCTCTGGC CAGTTTCTCTTTGTCTTGGC CCCCAACAGTTTCTCTTGGC	0.807876	0.514551	0.75391	1	198542	42929322	42929274	-48	A	AC	ins
id420021_1_42929322_r	3	5	CCCCAACAGTTTCTCTTGTC ACAGTTTCTCTTTGTCTGGC GCCCCAACAGTTTCTCTGGC CAGTTTCTCTTTGTCTTGGC CCCCAACAGTTTCTCTTGGC	0.807876	0.514551	0.75391	1	420021	42929322	42929274	-48	AC	A	del
id207229_1_42929322_r	3	5	CCCCAACAGTTTCTCTTGTC ACAGTTTCTCTTTGTCTGGC GCCCCAACAGTTTCTCTGGC CAGTTTCTCTTTGTCTTGGC CCCCAACAGTTTCTCTTGGC	0.807876	0.514551	0.75391	1	207229	42929322	42929298	-24	G	A	ts
id421460_1_42929322_r	3	5	CCCCAACAGTTTCTCTTGTC ACAGTTTCTCTTTGTCTGGC GCCCCAACAGTTTCTCTGGC CAGTTTCTCTTTGTCTTGGC CCCCAACAGTTTCTCTTGGC	0.807876	0.514551	0.75391	1	421460	42929322	42929306	-16	AT	A	del
id1184109_1_42929322_r	3	5	CCCCAACAGTTTCTCTTGTC ACAGTTTCTCTTTGTCTGGC GCCCCAACAGTTTCTCTGGC CAGTTTCTCTTTGTCTTGGC CCCCAACAGTTTCTCTTGGC	0.807876	0.514551	0.75391	1	1184109	42929322	42929316	-6	T	C	ts
id625201_1_42929612_f	3	4	GTTGATGCCAGACAGCTGCT GTTGATGCCAGACAGCTTGC CTGCAGCTGTCCCAGCTGTC TTGATGCCAGACAGCTTTGC	1.03807	0.63205	0.933093	1	625201	42929612	42929601	-11	T	G	tv
id218333_1_42929612_f	3	4	GTTGATGCCAGACAGCTGCT GTTGATGCCAGACAGCTTGC CTGCAGCTGTCCCAGCTGTC TTGATGCCAGACAGCTTTGC	1.03807	0.63205	0.933093	1	218333	42929612	42929603	-9	C	T	ts
id433186_1_42929612_f	3	4	GTTGATGCCAGACAGCTGCT GTTGATGCCAGACAGCTTGC CTGCAGCTGTCCCAGCTGTC TTGATGCCAGACAGCTTTGC	1.03807	0.63205	0.933093	1	433186	42929612	42929604	-8	CAGACAGCTGCTG	C	del
id207197_1_42929612_f	3	4	GTTGATGCCAGACAGCTGCT GTTGATGCCAGACAGCTTGC CTGCAGCTGTCCCAGCTGTC TTGATGCCAGACAGCTTTGC	1.03807	0.63205	0.933093	1	207197	42929612	42929612	0	T	C	ts
id159930_1_42929612_f	3	4	GTTGATGCCAGACAGCTGCT GTTGATGCCAGACAGCTTGC CTGCAGCTGTCCCAGCTGTC TTGATGCCAGACAGCTTTGC	1.03807	0.63205	0.933093	1	159930	42929612	42929613	1	G	A	ts
id381541_1_42929612_f	3	4	GTTGATGCCAGACAGCTGCT GTTGATGCCAGACAGCTTGC CTGCAGCTGTCCCAGCTGTC TTGATGCCAGACAGCTTTGC	1.03807	0.63205	0.933093	1	381541	42929612	42929616	4	G	A	ts
id207221_1_42929612_f	3	4	GTTGATGCCAGACAGCTGCT GTTGATGCCAGACAGCTTGC CTGCAGCTGTCCCAGCTGTC TTGATGCCAGACAGCTTTGC	1.03807	0.63205	0.933093	1	207221	42929612	42929618	6	GACAGCTGCAGCACC	G	del
id471349_1_42929612_f	3	4	GTTGATGCCAGACAGCTGCT GTTGATGCCAGACAGCTTGC CTGCAGCTGTCCCAGCTGTC TTGATGCCAGACAGCTTTGC	1.03807	0.63205	0.933093	1	471349	42929612	42929625	13	G	A	ts
id1070464_1_42929612_f	3	4	GTTGATGCCAGACAGCTGCT GTTGATGCCAGACAGCTTGC CTGCAGCTGTCCCAGCTGTC TTGATGCCAGACAGCTTTGC	1.03807	0.63205	0.933093	1	1070464	42929612	42929627	15	A	G	ts
id16114_1_42929612_f	3	4	GTTGATGCCAGACAGCTGCT GTTGATGCCAGACAGCTTGC CTGCAGCTGTCCCAGCTGTC TTGATGCCAGACAGCTTTGC	1.03807	0.63205	0.933093	1	16114	42929612	42929637	25	C	T	ts
id450860_1_42929612_f	3	4	GTTGATGCCAGACAGCTGCT GTTGATGCCAGACAGCTTGC CTGCAGCTGTCCCAGCTGTC TTGATGCCAGACAGCTTTGC	1.03807	0.63205	0.933093	1	450860	42929612	42929652	40	G	A	ts
id817922_1_42929794_r	2	2	AGCCACCCTCACCTTCCCTC GCACTGGGGGGACCGGAGGA	0.39615	0.365228	0.39615	1	817922	42929794	42929763	-31	C	CAT	ins
id37301_1_42929794_r	2	2	AGCCACCCTCACCTTCCCTC GCACTGGGGGGACCGGAGGA	0.39615	0.365228	0.39615	1	37301	42929794	42929766	-28	G	A	ts
id1072747_1_42929814_f	2	2	AAGGTGAGGGTGGCTCAGAG AGGTGAGGGTGGCTCAAGAG	0.466709	0.37945	0.466709	1	1072747	42929814	42929781	-33	CT	C	del
id521457_1_42929814_f	2	2	AAGGTGAGGGTGGCTCAGAG AGGTGAGGGTGGCTCAAGAG	0.466709	0.37945	0.466709	1	521457	42929814	42929791	-23	C	T	ts
id520973_1_42929895_r	3	4	CCTGCTCATCAACCGCAACG CTGCTCATCAACCGCAAACG TGCTCATCAACCGCAAAACG ACTCTTGGCCCGGTTCTCCT	0.688838	0.455581	0.635153	1	520973	42929895	42929872	-23	C	G	tv
id207193_1_42929895_r	3	4	CCTGCTCATCAACCGCAACG CTGCTCATCAACCGCAAACG TGCTCATCAACCGCAAAACG ACTCTTGGCCCGGTTCTCCT	0.688838	0.455581	0.635153	1	207193	42929895	42929885	-10	G	A	ts
id1073271_1_42929956_f	3	4	CAGCACGATGCACTGCAGCA AGCACGATGCACTGCAAGCA GCACGATGCACTGCAAAGCA GGGCAGCACGATGCACTGCA	1.0968	0.592842	0.907734	1	1073271	42929956	42929917	-39	CG	C	del
id37300_1_42929956_f	3	4	CAGCACGATGCACTGCAGCA AGCACGATGCACTGCAAGCA GCACGATGCACTGCAAAGCA GGGCAGCACGATGCACTGCA	1.0968	0.592842	0.907734	1	37300	42929956	42929918	-38	G	A	ts
id801468_1_42929956_f	3	4	CAGCACGATGCACTGCAGCA AGCACGATGCACTGCAAGCA GCACGATGCACTGCAAAGCA GGGCAGCACGATGCACTGCA	1.0968	0.592842	0.907734	1	801468	42929956	42929927	-29	C	A	tv
id801469_1_42929956_f	3	4	CAGCACGATGCACTGCAGCA AGCACGATGCACTGCAAGCA GCACGATGCACTGCAAAGCA GGGCAGCACGATGCACTGCA	1.0968	0.592842	0.907734	1	801469	42929956	42929927	-29	CG	C	del
id936702_1_42929956_f	3	4	CAGCACGATGCACTGCAGCA AGCACGATGCACTGCAAGCA GCACGATGCACTGCAAAGCA GGGCAGCACGATGCACTGCA	1.0968	0.592842	0.907734	1	936702	42929956	42929931	-25	G	GA	ins
id235888_1_42929956_f	3	4	CAGCACGATGCACTGCAGCA AGCACGATGCACTGCAAGCA GCACGATGCACTGCAAAGCA GGGCAGCACGATGCACTGCA	1.0968	0.592842	0.907734	1	235888	42929956	42929976	20	GAT	G	del
id1069398_1_42929956_f	3	4	CAGCACGATGCACTGCAGCA AGCACGATGCACTGCAAGCA GCACGATGCACTGCAAAGCA GGGCAGCACGATGCACTGCA	1.0968	0.592842	0.907734	1	1069398	42929956	42929994	38	C	T	ts
id647165_1_42929956_f	3	4	CAGCACGATGCACTGCAGCA AGCACGATGCACTGCAAGCA GCACGATGCACTGCAAAGCA GGGCAGCACGATGCACTGCA	1.0968	0.592842	0.907734	1	647165	42929956	42929995	39	C	T	ts
id207220_1_42929986_f	3	4	GAAGATGATGCTCAGCAGCA GAAGATGATGCTCAGCAAGC GATGAAGATGATGCTCAGCA AGATGATGCTCAGCAAAGCA	0.99139	0.581265	0.849887	1	207220	42929986	42930012	26	CA	C	del
id538674_1_42929986_f	3	4	GAAGATGATGCTCAGCAGCA GAAGATGATGCTCAGCAAGC GATGAAGATGATGCTCAGCA AGATGATGCTCAGCAAAGCA	0.99139	0.581265	0.849887	1	538674	42929986	42930036	50	C	T	ts
id424135_1_42930663_f	3	3	GACGATGCCCAGCTGGTGCA ACGATGCCCAGCTGGTTGCA CGATGCCCAGCTGGTTTGCA	0.979489	0.600844	0.856355	1	424135	42930663	42930627	-36	T	TG	ins
id419011_1_42930663_f	3	3	GACGATGCCCAGCTGGTGCA ACGATGCCCAGCTGGTTGCA CGATGCCCAGCTGGTTTGCA	0.979489	0.600844	0.856355	1	419011	42930663	42930634	-29	TGAG	T	del
id379258_1_42930663_f	3	3	GACGATGCCCAGCTGGTGCA ACGATGCCCAGCTGGTTGCA CGATGCCCAGCTGGTTTGCA	0.979489	0.600844	0.856355	1	379258	42930663	42930649	-14	C	T	ts
id521908_1_42930713_r	3	5	AGGCTTCGTGCCCATGTATG GACACTTCACCCACATAACA GGGTGACACTTCACCCACAT GGGTGACACTTCACCCACAT GTGGGTGACACTTCACCCAT	0.98828	0.621668	0.923827	1	521908	42930713	42930661	-52	G	A	ts
id373993_1_42930713_r	3	5	AGGCTTCGTGCCCATGTATG GACACTTCACCCACATAACA GGGTGACACTTCACCCACAT GGGTGACACTTCACCCACAT GTGGGTGACACTTCACCCAT	0.98828	0.621668	0.923827	1	373993	42930713	42930671	-42	G	GC	ins
id453131_1_42930713_r	3	5	AGGCTTCGTGCCCATGTATG GACACTTCACCCACATAACA GGGTGACACTTCACCCACAT GGGTGACACTTCACCCACAT GTGGGTGACACTTCACCCAT	0.98828	0.621668	0.923827	1	453131	42930713	42930684	-29	C	G	tv
id1076377_1_42930713_r	3	5	AGGCTTCGTGCCCATGTATG GACACTTCACCCACATAACA GGGTGACACTTCACCCACAT GGGTGACACTTCACCCACAT GTGGGTGACACTTCACCCAT	0.98828	0.621668	0.923827	1	1076377	42930713	42930685	-28	G	A	ts
id1076091_1_42930713_r	3	5	AGGCTTCGTGCCCATGTATG GACACTTCACCCACATAACA GGGTGACACTTCACCCACAT GGGTGACACTTCACCCACAT GTGGGTGACACTTCACCCAT	0.98828	0.621668	0.923827	1	1076091	42930713	42930690	-23	G	GC	ins
id645950_1_42930713_r	3	5	AGGCTTCGTGCCCATGTATG GACACTTCACCCACATAACA GGGTGACACTTCACCCACAT GGGTGACACTTCACCCACAT GTGGGTGACACTTCACCCAT	0.98828	0.621668	0.923827	1	645950	42930713	42930721	8	GC	G	del
id372507_1_42930713_r	3	5	AGGCTTCGTGCCCATGTATG GACACTTCACCCACATAACA GGGTGACACTTCACCCACAT GGGTGACACTTCACCCACAT GTGGGTGACACTTCACCCAT	0.98828	0.621668	0.923827	1	372507	42930713	42930724	11	C	T	ts
id806117_1_42930713_r	3	5	AGGCTTCGTGCCCATGTATG GACACTTCACCCACATAACA GGGTGACACTTCACCCACAT GGGTGACACTTCACCCACAT GTGGGTGACACTTCACCCAT	0.98828	0.621668	0.923827	1	806117	42930713	42930730	17	CTG	C	del
id1189059_1_42930713_r	3	5	AGGCTTCGTGCCCATGTATG GACACTTCACCCACATAACA GGGTGACACTTCACCCACAT GGGTGACACTTCACCCACAT GTGGGTGACACTTCACCCAT	0.98828	0.621668	0.923827	1	1189059	42930713	42930743	30	G	T	tv
id207190_1_42930713_r	3	5	AGGCTTCGTGCCCATGTATG GACACTTCACCCACATAACA GGGTGACACTTCACCCACAT GGGTGACACTTCACCCACAT GTGGGTGACACTTCACCCAT	0.98828	0.621668	0.923827	1	207190	42930713	42930754	41	C	G	tv
id627587_1_42930713_r	3	5	AGGCTTCGTGCCCATGTATG GACACTTCACCCACATAACA GGGTGACACTTCACCCACAT GGGTGACACTTCACCCACAT GTGGGTGACACTTCACCCAT	0.98828	0.621668	0.923827	1	627587	42930713	42930754	41	C	T	ts
id1072451_1_42930713_r	3	5	AGGCTTCGTGCCCATGTATG GACACTTCACCCACATAACA GGGTGACACTTCACCCACAT GGGTGACACTTCACCCACAT GTGGGTGACACTTCACCCAT	0.98828	0.621668	0.923827	1	1072451	42930713	42930756	43	A	AT	ins
id16109_1_42930714_f	3	5	TGACACTTCACCCACATACA GGCTTCGTGCCCATGTAATG GGGTGACACTTCACCCACAT GGGTGACACTTCACCCACAT GTGGGTGACACTTCACCCAT	0.96622	0.615291	0.904239	1	16109	42930714	42930765	51	C	A	tv
id960252_1_42930714_f	3	5	TGACACTTCACCCACATACA GGCTTCGTGCCCATGTAATG GGGTGACACTTCACCCACAT GGGTGACACTTCACCCACAT GTGGGTGACACTTCACCCAT	0.96622	0.615291	0.904239	1	960252	42930714	42930767	53	GC	G	del
id805476_1_42930864_f	2	4	CATCAGCATTGAATTCCGCC TCAGCATTGAATTCCCGCCT CATCATCAGCATTGAATTCC ATCAGCATTGAATTCGCCTG	0.577857	0.447278	0.577857	1	805476	42930864	42930826	-38	AC	A	del
id1068834_1_42930864_f	2	4	CATCAGCATTGAATTCCGCC TCAGCATTGAATTCCCGCCT CATCATCAGCATTGAATTCC ATCAGCATTGAATTCGCCTG	0.577857	0.447278	0.577857	1	1068834	42930864	42930831	-33	AAGGCCAGCAGGTTCATC	A	del
id650450_1_42930864_f	2	4	CATCAGCATTGAATTCCGCC TCAGCATTGAATTCCCGCCT CATCATCAGCATTGAATTCC ATCAGCATTGAATTCGCCTG	0.577857	0.447278	0.577857	1	650450	42930864	42930836	-28	CA	C	del
id598771_1_42930864_f	2	4	CATCAGCATTGAATTCCGCC TCAGCATTGAATTCCCGCCT CATCATCAGCATTGAATTCC ATCAGCATTGAATTCGCCTG	0.577857	0.447278	0.577857	1	598771	42930864	42930842	-22	G	GT	ins
id977496_1_42930864_f	2	4	CATCAGCATTGAATTCCGCC TCAGCATTGAATTCCCGCCT CATCATCAGCATTGAATTCC ATCAGCATTGAATTCGCCTG	0.577857	0.447278	0.577857	1	977496	42930864	42930848	-16	CA	C	del
id16116_1_42930864_f	2	4	CATCAGCATTGAATTCCGCC TCAGCATTGAATTCCCGCCT CATCATCAGCATTGAATTCC ATCAGCATTGAATTCGCCTG	0.577857	0.447278	0.577857	1	16116	42930864	42930858	-6	GA	AT	del
id16117_1_42930864_f	2	4	CATCAGCATTGAATTCCGCC TCAGCATTGAATTCCCGCCT CATCATCAGCATTGAATTCC ATCAGCATTGAATTCGCCTG	0.577857	0.447278	0.577857	1	16117	42930864	42930865	1	G	A	ts
id1048756_1_42930997_f	3	5	CTGGGACTCCCTGGGCAGGA TGGGACTCCCTGGGCAAGGA TGGAGGGCCCATGCCCTCCC GGGACTCCCTGGGCAAAGGA TGGAGGGCCCATGCCCTCCA	0.740543	0.48916	0.691167	1	1048756	42930997	42931044	47	AC	A	del
id1254825_1_42930997_f	3	5	CTGGGACTCCCTGGGCAGGA TGGGACTCCCTGGGCAAGGA TGGAGGGCCCATGCCCTCCC GGGACTCCCTGGGCAAAGGA TGGAGGGCCCATGCCCTCCA	0.740543	0.48916	0.691167	1	1254825	42930997	42931045	48	C	G	tv
id801470_1_42931100_r	3	5	CAGTGGCCATCTTTTCTGTT TGGCCATCTTTTCTTGTTGG TGGCCATCTTTTCTTGTTTG TCTCAGTGGCCATCTTTTCT GTGGCCATCTTTTCTTGTGG	0.759848	0.49223	0.702489	1	801470	42931100	42931046	-54	CG	C	del
id16110_1_42931100_r	3	5	CAGTGGCCATCTTTTCTGTT TGGCCATCTTTTCTTGTTGG TGGCCATCTTTTCTTGTTTG TCTCAGTGGCCATCTTTTCT GTGGCCATCTTTTCTTGTGG	0.759848	0.49223	0.702489	1	16110	42931100	42931049	-51	C	T	ts
id985401_1_42931100_r	3	5	CAGTGGCCATCTTTTCTGTT TGGCCATCTTTTCTTGTTGG TGGCCATCTTTTCTTGTTTG TCTCAGTGGCCATCTTTTCT GTGGCCATCTTTTCTTGTGG	0.759848	0.49223	0.702489	1	985401	42931100	42931063	-37	GA	G	del
id971216_1_42931117_f	3	3	CAGAAAAGATGGCCACTGAG AGAAAAGATGGCCACTTGAG GAAAAGATGGCCACTTTGAG	0.857227	0.610474	0.797193	1	971216	42931117	42931081	-36	GGAGCCAATCAT	G	del
id471344_1_42931117_f	3	3	CAGAAAAGATGGCCACTGAG AGAAAAGATGGCCACTTGAG GAAAAGATGGCCACTTTGAG	0.857227	0.610474	0.797193	1	471344	42931117	42931093	-24	G	GC	ins
id207219_1_42931117_f	3	3	CAGAAAAGATGGCCACTGAG AGAAAAGATGGCCACTTGAG GAAAAGATGGCCACTTTGAG	0.857227	0.610474	0.797193	1	207219	42931117	42931105	-12	AAAGATGGCC	G	del
id817368_1_42931117_f	3	3	CAGAAAAGATGGCCACTGAG AGAAAAGATGGCCACTTGAG GAAAAGATGGCCACTTTGAG	0.857227	0.610474	0.797193	1	817368	42931117	42931136	19	GTG	TT	del
id817200_1_42931117_f	3	3	CAGAAAAGATGGCCACTGAG AGAAAAGATGGCCACTTGAG GAAAAGATGGCCACTTTGAG	0.857227	0.610474	0.797193	1	817200	42931117	42931142	25	GT	G	del
id619980_1_42931117_f	3	3	CAGAAAAGATGGCCACTGAG AGAAAAGATGGCCACTTGAG GAAAAGATGGCCACTTTGAG	0.857227	0.610474	0.797193	1	619980	42931117	42931159	42	C	CT	ins
id1027520_1_42931208_f	3	3	GAACTCCTCGATCACCTGCA AGGCTGCATCTCCCCCTGCA AACTCCTCGATCACCTTGCA	1.07205	0.607356	0.934315	1	1027520	42931208	42931185	-23	G	A	ts
id569353_1_42931208_f	3	3	GAACTCCTCGATCACCTGCA AGGCTGCATCTCCCCCTGCA AACTCCTCGATCACCTTGCA	1.07205	0.607356	0.934315	1	569353	42931208	42931205	-3	A	ACC	ins
id207218_1_42931208_f	3	3	GAACTCCTCGATCACCTGCA AGGCTGCATCTCCCCCTGCA AACTCCTCGATCACCTTGCA	1.07205	0.607356	0.934315	1	207218	42931208	42931208	0	TG	T	del
id16115_1_42943230_f	3	3	CACAGTACTCACCTTCTGGG GGCACAGTACTCACCTTCTT GATGGCACAGTACTCACCTT	0.684125	0.404029	0.609165	1	16115	42943230	42943239	9	T	A	tv
id662199_1_42943230_f	3	3	CACAGTACTCACCTTCTGGG GGCACAGTACTCACCTTCTT GATGGCACAGTACTCACCTT	0.684125	0.404029	0.609165	1	662199	42943230	42943239	9	T	C	ts
id662668_1_42943315_r	3	3	GTTTCTCCGCAGAAGCTGAC GTTTCTCCGCAGAAGCTTGA TTCTCCGCAGAAGCTTTGAC	0.843271	0.539691	0.78243	1	662668	42943315	42943282	-33	CT	C	del
id436754_1_42943315_r	3	3	GTTTCTCCGCAGAAGCTGAC GTTTCTCCGCAGAAGCTTGA TTCTCCGCAGAAGCTTTGAC	0.843271	0.539691	0.78243	1	436754	42943315	42943291	-24	C	A	tv
id159924_1_42943315_r	3	3	GTTTCTCCGCAGAAGCTGAC GTTTCTCCGCAGAAGCTTGA TTCTCCGCAGAAGCTTTGAC	0.843271	0.539691	0.78243	1	159924	42943315	42943311	-4	CCCGTCAGCTT	C	del
id207225_1_42943315_r	3	3	GTTTCTCCGCAGAAGCTGAC GTTTCTCCGCAGAAGCTTGA TTCTCCGCAGAAGCTTTGAC	0.843271	0.539691	0.78243	1	207225	42943315	42943323	8	T	C	ts
id961319_1_42958639_f	3	4	GCGCGACTCACCTTGCTGCT GCGCGACTCACCTTGCTTGC CCATGGAGCCCAGCAAAGCA CGCTGCCATGGAGCCCAGCA	1.19302	0.646096	0.991168	1	961319	42958639	42958632	-7	A	C	tv
id207184_1_42958639_f	3	4	GCGCGACTCACCTTGCTGCT GCGCGACTCACCTTGCTTGC CCATGGAGCCCAGCAAAGCA CGCTGCCATGGAGCCCAGCA	1.19302	0.646096	0.991168	1	207184	42958639	42958633	-6	C	T	ts
id488790_1_42958639_f	3	4	GCGCGACTCACCTTGCTGCT GCGCGACTCACCTTGCTTGC CCATGGAGCCCAGCAAAGCA CGCTGCCATGGAGCCCAGCA	1.19302	0.646096	0.991168	1	488790	42958639	42958650	11	A	G	ts
id1174132_1_43311738_r	3	4	CCCAGAGAACGAGACCAGCG CCCAGAGAACGAGACCAAGC CAGAGAACGAGACCAAAGCG CAGAGAACGAGACCACAAGC	0.831624	0.54325	0.780458	1	1174132	43311738	43311778	40	C	T	ts
id1174133_1_43321687_f	3	5	GCCCAGATTGCGCTACAGCT CCCAGATTGCGCTACAAGCT CCCCCTTTGCCCAGATTGCT CCAGATTGCGCTACAAAGCT CCCCTTTGCCCAGATTTGCT	0.871061	0.619975	0.832741	1	1174133	43321687	43321696	9	G	A	ts
id371574_1_43338109_r	3	4	CTCTGAGTCTGATGCCAGCA TCTGAGTCTGATGCCAAGCA CTGAGTCTGATGCCAAAGCA GGGGCTCTGAGTCTGATGCA	1.08674	0.580886	0.903176	1	371574	43338109	43338146	37	C	T	ts
id983967_1_43338555_r	2	3	GGGAACTCAGGGGGCAAGCA CTGGGAACTCAGGGGGCACG AACTCAGGGGGCAAAGCACG	0.598541	0.523331	0.598541	1	983967	43338555	43338543	-12	G	T	tv
id1069872_1_43338555_r	2	3	GGGAACTCAGGGGGCAAGCA CTGGGAACTCAGGGGGCACG AACTCAGGGGGCAAAGCACG	0.598541	0.523331	0.598541	1	1069872	43338555	43338558	3	TG	T	del
id134822_1_43338555_r	2	3	GGGAACTCAGGGGGCAAGCA CTGGGAACTCAGGGGGCACG AACTCAGGGGGCAAAGCACG	0.598541	0.523331	0.598541	1	134822	43338555	43338563	8	CCT	C	del
id1073761_1_43338555_r	2	3	GGGAACTCAGGGGGCAAGCA CTGGGAACTCAGGGGGCACG AACTCAGGGGGCAAAGCACG	0.598541	0.523331	0.598541	1	1073761	43338555	43338580	25	TG	T	del
id956954_1_43338555_r	2	3	GGGAACTCAGGGGGCAAGCA CTGGGAACTCAGGGGGCACG AACTCAGGGGGCAAAGCACG	0.598541	0.523331	0.598541	1	956954	43338555	43338597	42	C	T	ts
id1069689_1_43338621_f	3	5	GTGCCAGTTTCCAGACCAGG GAAGAGACGCACTTCCTCCT GAGACGCACTTCCTCCTGTC CGATACGTGTGCCAGTTTCC GTGCCAGTTTCCAGACAAGG	0.562428	0.383282	0.535429	1	1069689	43338621	43338602	-19	C	A	tv
id644406_1_43338621_f	3	5	GTGCCAGTTTCCAGACCAGG GAAGAGACGCACTTCCTCCT GAGACGCACTTCCTCCTGTC CGATACGTGTGCCAGTTTCC GTGCCAGTTTCCAGACAAGG	0.562428	0.383282	0.535429	1	644406	43338621	43338633	12	C	T	ts
id14158_1_43338621_f	3	5	GTGCCAGTTTCCAGACCAGG GAAGAGACGCACTTCCTCCT GAGACGCACTTCCTCCTGTC CGATACGTGTGCCAGTTTCC GTGCCAGTTTCCAGACAAGG	0.562428	0.383282	0.535429	1	14158	43338621	43338634	13	G	C	tv
id1075094_1_43338621_f	3	5	GTGCCAGTTTCCAGACCAGG GAAGAGACGCACTTCCTCCT GAGACGCACTTCCTCCTGTC CGATACGTGTGCCAGTTTCC GTGCCAGTTTCCAGACAAGG	0.562428	0.383282	0.535429	1	1075094	43338621	43338636	15	CT	C	del
id265249_1_43338684_r	2	3	GGACTCGCTGAGTCCGAGTC GACTCGCTGAGTCCGAAGTC CAAAGAGGACTCGCTGAGTC	0.497563	0.366426	0.497563	1	265249	43338684	43338704	20	CT	C	del
id943961_1_43339294_f	3	5	GGCTCCCCCCAGTATCATCA GCTCCCCCCAGTATCAATCA CCCCCCAGTATCAAGGCCAT CCCCCCAGTATCAAGGCCAT CTCCCCCCAGTATCAAATCA	0.693718	0.444463	0.639335	1	943961	43339294	43339333	39	AT	A	del
id14154_1_43339465_r	3	5	AGTGAGGCCTCTGCAGAGCA GTGAGGCCTCTGCAGAAGCA TGAGGCCTCTGCAGGGCAGC TGAGGCCTCTGCAGAAAGCA TGAGGCCTCTGCAGGGCAGC	0.778367	0.507268	0.708418	1	14154	43339465	43339435	-30	C	T	ts
id1071039_1_43339465_r	3	5	AGTGAGGCCTCTGCAGAGCA GTGAGGCCTCTGCAGAAGCA TGAGGCCTCTGCAGGGCAGC TGAGGCCTCTGCAGAAAGCA TGAGGCCTCTGCAGGGCAGC	0.778367	0.507268	0.708418	1	1071039	43339465	43339477	12	CCTCA	C	del
id14156_1_43340096_r	3	4	GCAGGTCCACAGTCACAGGG AGGCAGGTCCACAGTCACAA AGGCAGGTCCACAGTCAACA CCAGGCAGGTCCACAGTCAA	0.657051	0.408404	0.585051	1	14156	43340096	43340042	-54	C	T	ts
id839594_1_43340100_r	3	5	CCAGGCAGGTCCACAGTCAC GCATCTCCAGGCAGGTCCAC GATCCTGGTCCCTCCCTGTG CAGGTCCACAGTTCACAGGG CTCCAGGCAGGTCCACACAA	0.681362	0.461291	0.651134	1	839594	43340100	43340063	-37	TC	T	del
id14161_1_43340100_r	3	5	CCAGGCAGGTCCACAGTCAC GCATCTCCAGGCAGGTCCAC GATCCTGGTCCCTCCCTGTG CAGGTCCACAGTTCACAGGG CTCCAGGCAGGTCCACACAA	0.681362	0.461291	0.651134	1	14161	43340100	43340096	-4	C	A	tv
id435886_1_43340506_r	3	5	TCAGCTCTCACCTGTCTCTG TCAGCTCTCACCTGTCTTCT GTTCAGCTCTCACCTGTCTG GCAGGGCACGGTGCTGCCCC GTTCAGCTCTCACCTGTCTG	0.944233	0.632206	0.896304	1	435886	43340506	43340501	-5	GC	G	del
id1074655_1_43346505_r	3	3	GTGGCAGCGAGAGAACTGTG GTGGCAGCGAGAGAACTTGT GGCAGCGAGAGAACTTTGTG	0.803858	0.59509	0.778563	1	1074655	43346505	43346487	-18	TC	T	del
id1072100_1_43346505_r	3	3	GTGGCAGCGAGAGAACTGTG GTGGCAGCGAGAGAACTTGT GGCAGCGAGAGAACTTTGTG	0.803858	0.59509	0.778563	1	1072100	43346505	43346506	1	C	T	ts
id660904_1_43346505_r	3	3	GTGGCAGCGAGAGAACTGTG GTGGCAGCGAGAGAACTTGT GGCAGCGAGAGAACTTTGTG	0.803858	0.59509	0.778563	1	660904	43346505	43346533	28	C	T	ts
id660831_1_43346818_f	3	3	CACCCCAAACTTGCACTGGA CACCCCAAACTTGCACTTGG CCCACCCCAAACTTGCACTT	0.942481	0.605439	0.846504	1	660831	43346818	43346820	2	G	A	ts
id855899_1_43346883_r	2	3	GAGTTGATAACAGGTCTCTT GAGTTGATAACAGGTCTTCT CGGAGTTGATAACAGGTCTT	0.641467	0.509976	0.641467	1	855899	43346883	43346873	-10	G	A	ts
id1073154_1_43346883_r	2	3	GAGTTGATAACAGGTCTCTT GAGTTGATAACAGGTCTTCT CGGAGTTGATAACAGGTCTT	0.641467	0.509976	0.641467	1	1073154	43346883	43346888	5	CCT	C	del
id948825_1_43346883_r	2	3	GAGTTGATAACAGGTCTCTT GAGTTGATAACAGGTCTTCT CGGAGTTGATAACAGGTCTT	0.641467	0.509976	0.641467	1	948825	43346883	43346896	13	C	T	ts
id1068628_1_43346883_r	2	3	GAGTTGATAACAGGTCTCTT GAGTTGATAACAGGTCTTCT CGGAGTTGATAACAGGTCTT	0.641467	0.509976	0.641467	1	1068628	43346883	43346902	19	C	T	ts
id1072257_1_43348869_r	2	2	CAGCTCCAGGGTCCCTCCTC AGCCGCCTCTCGGGGCCCGA	0.445663	0.365763	0.445663	1	1072257	43348869	43348848	-21	GGAGCC	G	del
id947960_1_43348909_r	2	2	GCCTGGCGCGCAGCTGTAAA CCTGGCGCGCAGCTGTTAAA	0.540408	0.433475	0.540408	1	947960	43348909	43348882	-27	G	T	tv
id656664_1_43348995_r	3	5	GCTTGCCTCACCGGTCTCGG TGGAGACCGCCACCGAAGAC ACTAGGGTGGAGACCGCCAC TTGCCTCACCGGTCTTTCGG ACTAGGGTGGAGACCGCCAC	0.71036	0.50644	0.672918	1	656664	43348995	43348996	1	G	T	tv
id1320277_1_43348995_r	3	5	GCTTGCCTCACCGGTCTCGG TGGAGACCGCCACCGAAGAC ACTAGGGTGGAGACCGCCAC TTGCCTCACCGGTCTTTCGG ACTAGGGTGGAGACCGCCAC	0.71036	0.50644	0.672918	1	1320277	43348995	43349003	8	G	C	tv
id372410_1_43348995_r	3	5	GCTTGCCTCACCGGTCTCGG TGGAGACCGCCACCGAAGAC ACTAGGGTGGAGACCGCCAC TTGCCTCACCGGTCTTTCGG ACTAGGGTGGAGACCGCCAC	0.71036	0.50644	0.672918	1	372410	43348995	43349004	9	T	C	ts
id14159_1_43349285_r	3	3	GCCCAGCACTAGATGCAGAG CCCAGCACTAGATGCAAGAG CCAGCACTAGATGCAAAGAG	0.947836	0.618298	0.84767	1	14159	43349285	43349267	-18	G	A	ts
id834305_1_43349285_r	3	3	GCCCAGCACTAGATGCAGAG CCCAGCACTAGATGCAAGAG CCAGCACTAGATGCAAAGAG	0.947836	0.618298	0.84767	1	834305	43349285	43349267	-18	G	GATCT	ins
id14155_1_43349285_r	3	3	GCCCAGCACTAGATGCAGAG CCCAGCACTAGATGCAAGAG CCAGCACTAGATGCAAAGAG	0.947836	0.618298	0.84767	1	14155	43349285	43349292	7	CT	C	del
id14163_1_43349285_r	3	3	GCCCAGCACTAGATGCAGAG CCCAGCACTAGATGCAAGAG CCAGCACTAGATGCAAAGAG	0.947836	0.618298	0.84767	1	14163	43349285	43349308	23	G	A	ts
id14165_1_43349376_r	3	3	TCCACCGCCAGTCTCCTGCC CGCCAGTCTCCTTGCCTGGC GTACCGCCCCCGCCAAGGCA	0.693049	0.451374	0.623863	1	14165	43349376	43349337	-39	TG	AA	del
id1072631_1_43349376_r	3	3	TCCACCGCCAGTCTCCTGCC CGCCAGTCTCCTTGCCTGGC GTACCGCCCCCGCCAAGGCA	0.693049	0.451374	0.623863	1	1072631	43349376	43349357	-19	C	A	tv
id14160_1_43352234_r	2	2	GTCTGGAAGTGAGGGCCACA GTCTGGAAGTGAGGGCCCAC	0.590617	0.521524	0.590617	1	14160	43352234	43352215	-19	G	T	tv
id652597_1_43364464_f	3	4	GAGCCCATTCCTCCTGTGAG AGCCCATTCCTCCTGTTGAG GCCCATTCCTCCTGTTTGAG GACCCTGTCTTATTGTCCAC	0.809256	0.501453	0.72981	1	652597	43364464	43364448	-16	G	A	ts
id66996_1_43403177_r	2	4	CCTGCCCAGCTTCTTCCACC ACACCTGCCCAGCTTCTTCC TGCCCAGCTTCTTCCCACCT CCTGCCCAGCTTCTTCACCT	0.541886	0.42024	0.541886	1	66996	43403177	43403222	45	C	T	ts
id433086_1_43403293_r	2	3	AAGCCTCACCAGCATCTCCT GCCTCACCAGCATCTTCCTG CTAAGCCTCACCAGCATCTG	0.525828	0.398081	0.525828	1	433086	43403293	43403254	-39	C	G	tv
id940261_1_43415183_r	3	4	ATCGTACTGCTGCTGCAGCA TCGTACTGCTGCTGCAAGCA CGTACTGCTGCTGCAAAGCA GGGATCGTACTGCTGCTGCA	1.08537	0.587543	0.892394	1	940261	43415183	43415193	10	C	T	ts
id987182_1_43416618_f	2	2	CCAGCTTCGCAGTGGCACTG CAGCTTCGCAGTGGCAACTG	0.753441	0.614291	0.753441	1	987182	43416618	43416601	-17	AC	A	del
id851104_1_43419735_f	3	5	GCTCACTTTTTCCAGGTGGG AGAGTAAACTCCTCCCAACC CATAAGAGTAAACTCCTCCC ATAAGAGTAAACTCCTTCCC AGTCATAAGAGTAAACTCCC	0.696788	0.499428	0.688634	1	851104	43419735	43419733	-2	G	C	tv
id66998_1_43421020_r	3	5	CTGTCCCTCCATACAACAAA TGCTGCCCCATTTGGTTGTA ATGAGTGCTGCCCCATTGTA TCTGTCCCTCCATACAAATG CCCCATTTGGTTTGTATGGA	0.697288	0.468484	0.656402	1	66998	43421020	43420983	-37	G	T	tv
id66997_1_43423103_f	3	5	TTTTCCCCTCAGATTGTGTC TTTCCCCTCAGATTGTTGTC CATTTTCCCCTCAGGCTTGA TTCCCCTCAGATTGTTTGTC CATTTTCCCCTCAGGCTTGA	0.956454	0.600959	0.869586	1	66997	43423103	43423153	50	C	T	ts
id430047_1_43424302_r	3	2	CCAGGCTAGAAGAGGCTGAG CAGGCTAGAAGAGGCTTGAG	0.856063	0.631265	0.856063	1	430047	43424302	43424324	22	C	G	tv
id985900_1_43424396_r	3	4	AGCTGGGCAATGGCACTGAG GCTGGGCAATGGCACTTGAG CTGGGCAATGGCACTTTGAG AGCTGGGCAATGGCAGCGCA	1.05813	0.622805	0.972047	1	985900	43424396	43424392	-4	CCT	C	del
id997439_1_43425951_f	2	2	CGAGGGTCTCTGATGGTGAG GAGGGTCTCTGATGGTTGAG	0.643605	0.496468	0.643605	1	997439	43425951	43425950	-1	G	A	ts
id987059_1_43426730_r	3	5	ATCCCATGAACCCCCAGCAG TGTAGGTGCCGAGGGGCCAC CGGGATCCCATGAACCCCCT TCGGGATCCCATGAACCCCT CATGAACCCCCAGTGCCCCT	0.881247	0.534128	0.768483	1	987059	43426730	43426728	-2	A	AT	ins
id997438_1_43427610_r	3	4	GCCCATCCGCACTCTCTGTC CCCATCCGCACTCTCTTGTC CCATCCGCACTCTCTTTGTC GGGGCCCATCCGCACTCTCT	0.7411	0.469647	0.673876	1	997438	43427610	43427598	-12	C	CA	ins
id997436_1_43428084_r	3	4	CTGTGCATGCTCCTGCAGCA TGTGCATGCTCCTGCAAGCA CCGCTGTGCATGCTCCTGCA GTGCATGCTCCTGCAAAGCA	1.22697	0.596245	0.978634	1	997436	43428084	43428066	-18	AGCTAACCACTGTGCCCT	A	del
id433088_1_43428308_f	3	3	GACAGCGGTAGATGCCTGTG ACAGCGGTAGATGCCTTGTG CTTGTAGTAGCTCCTCACAA	0.957657	0.538867	0.841337	1	433088	43428308	43428297	-11	C	T	ts
id280377_1_43430090_r	3	4	CTCACTTCTCGCCTGCTGGA TTCTCGCCTGCTTGGATGGA TCTCGCCTGCTTGGATTGGA TCTTCTATTGCCCTCCAAGC	1.02647	0.543474	0.865482	1	280377	43430090	43430098	8	C	T	ts
id1068654_1_43430731_f	3	5	TGCACCTCACGTGCTCCGTG GCACCTCACGTGCGGCTACG GCACCTCACGTGCTCCCGTG CACCTCACGTGCTCCCCGTG CACCTCACGTGCGGCTTACG	0.914588	0.559595	0.81312	1	1068654	43430731	43430757	26	C	G	tv
id940204_1_43431362_r	3	5	AGAAGTACCTCTCCTCTTCT AAAGAAGTACCTCTCCTCTG GATAAAGAAGTACCTCTCTG CCACTGCCACCCCCAGAAAG ATAAAGAAGTACCTCTCCTC	0.805953	0.537283	0.774681	1	940204	43431362	43431343	-19	G	GCC	ins
id862373_1_43431794_r	3	3	TATGGATATGGGCAGCTGCG ATGGATATGGGCAGCTTGCG AACTATGGATATGGGCAGCG	1.09507	0.69861	1.04797	1	862373	43431794	43431773	-21	C	T	ts
id1073134_1_43431794_r	3	3	TATGGATATGGGCAGCTGCG ATGGATATGGGCAGCTTGCG AACTATGGATATGGGCAGCG	1.09507	0.69861	1.04797	1	1073134	43431794	43431813	19	G	GT	ins
id1072312_1_43433058_r	3	3	GGTGGAGTCCGCAATGTGAA GTGGAGTCCGCAATGTTGAA TGGAGTCCGCAATGTTTGAA	0.790286	0.482699	0.719703	1	1072312	43433058	43433012	-46	TCAGA	T	del
id997437_1_43433058_r	3	3	GGTGGAGTCCGCAATGTGAA GTGGAGTCCGCAATGTTGAA TGGAGTCCGCAATGTTTGAA	0.790286	0.482699	0.719703	1	997437	43433058	43433036	-22	AC	A	del
id433092_1_43435233_r	3	5	CCAGAAGAGAGTTACACACG CACCAGAAGAGAGTTACACG CAGAAGAGAGTTACACCACG GCCACCAGAAGAGAGTTACG ACCAGAAGAGAGTTACCACG	0.843947	0.551593	0.815501	1	433092	43435233	43435233	0	G	A	ts
id1069948_1_43437258_f	3	3	TTCTCCTGTGACGTTGTGTG TCTCCTGTGACGTTGTTGTG CTCCTGTGACGTTGTTTGTG	1.06172	0.639211	0.930296	1	1069948	43437258	43437262	4	G	A	ts
id987060_1_43437441_f	3	5	TGTGCTCAATGCCTTCTCTG GTGCTCAATGCCTTCTTCTG TCTGTGCTCAATGCCTTCTG ATGTTTTTCCGGTTCACCAC TTTTCCGGTTCACCACAGAA	0.79192	0.568588	0.771554	1	987060	43437441	43437462	21	ATGTT	A	del
id852970_1_43439742_f	3	5	GACCCAGGTCATCCGCTGCC ACCCAGGTCATCCGCTTGCC AGCAACTGACCCAGGTCATC CCCAGGTCATCCGCTTTGCC AACTGTCCACAACAACCGGG	1.03115	0.656862	0.932573	1	852970	43439742	43439743	1	GC	G	del
id433093_1_43439912_f	3	3	CACGGCTTCGATTGGATGTG ACGGCTTCGATTGGATTGTG GGCTTCGATTGGATTTGTGT	0.707243	0.482545	0.68634	1	433093	43439912	43439950	38	A	T	tv
id997444_1_43442442_r	3	5	TGTAGGTCAGCAGCTGTAGC GTAGGTCAGCAGCTGTTAGC CCCAGTTGTAGGTCAGCAGC GAGCCCAGTTGTAGGTCAGC CCCAGTTGTAGGTCAGCAGC	0.716746	0.529881	0.697867	1	997444	43442442	43442463	21	T	G	tv
id985794_1_43442537_r	3	5	GAGTAGGCAGAAGATGAGAT CTGGCTGAGTAGGCAGAAGA AGTAGGCAGAAGATGAAGAT CTGAGTAGGCAGAAGATGAT TTCTGGCTGAGTAGGCAGAT	0.792225	0.515407	0.753531	1	985794	43442537	43442529	-8	C	T	ts
id997441_1_43443003_f	2	2	GCCCGCCCCAGCTCCGTACT CCCGCCCCAGCTCCGTTACT	0.544824	0.405967	0.544824	1	997441	43443003	43443000	-3	C	G	tv
id967233_1_43443255_r	3	5	ACTCACACTGATGGGCATGG CACTGATGGGCAATGGTGGC TCACTCACACTGATGGGCTG TCACACTGATGGGCAATGGC ACTGATGGGCAATGGTTGGC	0.698742	0.467646	0.643991	1	967233	43443255	43443264	9	CA	C	del
id660423_1_43443642_r	3	3	CCAAGGATTCACAGCTTGTG CAAGGATTCACAGCTTTGTG AAGGATTCACAGCTTTTGTG	0.704416	0.420917	0.621079	1	660423	43443642	43443609	-33	CCT	C	del
id944876_1_43443642_r	3	3	CCAAGGATTCACAGCTTGTG CAAGGATTCACAGCTTTGTG AAGGATTCACAGCTTTTGTG	0.704416	0.420917	0.621079	1	944876	43443642	43443630	-12	C	T	ts
id934082_1_43443642_r	3	3	CCAAGGATTCACAGCTTGTG CAAGGATTCACAGCTTTGTG AAGGATTCACAGCTTTTGTG	0.704416	0.420917	0.621079	1	934082	43443642	43443678	36	GC	G	del
id433095_1_43443821_r	3	5	GTGCAGGAGGAGAAGACAGA GCAGGAGGAGAAGGGAAAAC GCAGGAGGAGAAGACCAGAA GCAGTGCAGGAGGAGAAGAA CAGTGCAGGAGGAGAAAGAA	0.588965	0.416203	0.56996	1	433095	43443821	43443774	-47	C	T	ts
id644467_1_43443821_r	3	5	GTGCAGGAGGAGAAGACAGA GCAGGAGGAGAAGGGAAAAC GCAGGAGGAGAAGACCAGAA GCAGTGCAGGAGGAGAAGAA CAGTGCAGGAGGAGAAAGAA	0.588965	0.416203	0.56996	1	644467	43443821	43443776	-45	GC	G	del
id280379_1_43445904_r	3	5	GGATAGCCATGGCCCGTGGC GCCATGGCCCGTTGGCCGGC CAAGGATAGCCATGGCCGGC TTTCTATAGCACCAGCCAAC GTTCCAAGGATAGCCATGGC	0.81972	0.477582	0.734074	1	280379	43445904	43445892	-12	A	G	ts
id1076278_1_43445969_f	3	5	GCCCTAAAACCAAGACTGAT GCCCTAAAACCAAGACTTGA CTCCTGCCCTAAAACCAAGA CCTAAAACCAAGACTTTGAT CCTGCCCTAAAACCAAAGAT	0.998947	0.642967	0.906354	1	1076278	43445969	43445937	-32	C	T	ts
id640608_1_43446277_f	3	3	TAAGCAGGAGGAGCACTGAG AAGCAGGAGGAGCACTTGAG AGCAGGAGGAGCACTTTGAG	0.907808	0.643979	0.85483	1	640608	43446277	43446257	-20	C	T	ts
id640754_1_43447868_f	2	4	TGGCTCCTACCTGGACTCTG GGCTCCTACCTGGACTTCTG TCTGGCTCCTACCTGGACTG TCATCCTGGTGTCGAAGTCC	0.720095	0.582037	0.720095	1	640754	43447868	43447886	18	C	T	ts
id862427_1_43447868_f	2	4	TGGCTCCTACCTGGACTCTG GGCTCCTACCTGGACTTCTG TCTGGCTCCTACCTGGACTG TCATCCTGGTGTCGAAGTCC	0.720095	0.582037	0.720095	1	862427	43447868	43447911	43	TTGTC	T	del
id836118_1_43448263_f	2	2	GGCTCCTCTGTTCCCACCAC ACCGGCTCCTCTGTTCCCAC	0.831152	0.693471	0.831152	1	836118	43448263	43448229	-34	T	TA	ins
id843369_1_43448422_f	3	5	GCGCCTGGCCCTGGCAGAGC TAGGAGTTCCTCCAGCTGCC TGCTTCTAGGAGTTCCTCCA AGGAGTTCCTCCAGCTTGCC TGCTTCTAGGAGTTCCTTCC	0.632552	0.374241	0.556707	1	843369	43448422	43448389	-33	C	T	ts
id663500_1_43448682_r	2	3	TGGAAATGGCGACAGCTCTG CTTTGGAAATGGCGACAGCT TGGAAATGGCGACAGCTTCT	0.543833	0.440808	0.543833	1	663500	43448682	43448641	-41	G	A	ts
id155912_1_43597767_r	3	5	GCTCACACACATCACCTTCT GCTCACACACATCACCTCTG TCACACACATCACCTTTCTG TGCTCACACACATCTGGGGA CATGCTCACACACATCTGGA	0.773411	0.518273	0.753342	1	155912	43597767	43597774	7	ATG	A	del
id30587_1_43736261_f	3	5	ATCGTAAATCATGTGAAGAT GAAATCGTAAATCATGTGAT ATCGTAAATCATGTGAAAGA GAAATCGTAAATCATGTTGA CGTAAATCATGTGAAAAGAT	0.710136	0.500547	0.665434	1	30587	43736261	43736300	39	C	A	tv
id1028498_1_43792121_r	2	3	TGTTTGTCCAGCGGAGTCAA GTTTGTCCAGCGGAGTTCAA GATTCAGTGGTTCTTTCCGC	0.559108	0.448056	0.559108	1	1028498	43792121	43792150	29	G	A	ts
id995834_1_43899625_r	3	3	GTACTGCTCAGGCCGCTGCA TACTGCTCAGGCCGCTTGCA ACTGCTCAGGCCGCTTTGCA	1.23072	0.749232	1.06096	1	995834	43899625	43899643	18	C	A	tv
id996540_1_43920528_f	3	5	ATTGGCCTGCCCTTCAACAA CGGCCCATGAGGCCATTGAA TTGGCCTGCCCTTCAAACAA GGCCCATGAGGCCATTTGAA CGGCCCATGAGGCCATTGAA	0.994013	0.634691	0.91415	1	996540	43920528	43920545	17	CG	C	del
id39592_1_43920800_f	3	4	CATCCCTACCCTTGGCAGTG ATCCCTACCCTTGGCAAGTG TCCCTACCCTTGGCAAAGTG AGTGCCATGGTCACTGCCAA	1.03326	0.562809	0.877075	1	39592	43920800	43920848	48	G	C	tv
id30588_1_43930219_f	3	2	TCTAAGCAGTGGCATCTGAG CTAAGCAGTGGCATCTTGAG	0.806072	0.572057	0.806072	1	30588	43930219	43930201	-18	G	T	tv
id374987_1_44000810_f	3	5	CCAGCAGATCTGAAAGAAGA CGCCAGCAGATCTGAAAGAG AGCAGATCTGAAAGAAAGAG GCCAGCAGATCTGAAAAGAG GAAGCGCCAGCAGATCTGAG	0.916539	0.564463	0.829853	1	374987	44000810	44000805	-5	G	A	ts
id374986_1_44001549_r	2	3	CTTCTCCATCCTCGGCTTCA TTCTCCATCCTCGGCTTTCA CACGCCCAGGTGATTGGCCG	0.64303	0.533909	0.64303	1	374986	44001549	44001590	41	T	C	ts
id568191_1_44002537_f	3	3	CAGGATCTTGTCCCACTGCG AGGATCTTGTCCCACTTGCG AGGATCTTGTCCCACTTTGC	0.902537	0.646237	0.870779	1	568191	44002537	44002538	1	G	A	ts
id374988_1_44002834_r	3	5	GCAAGTACCCCTCCCCAGCA GGCACAGACCCTGCTTGGGG TCAAGTCTTCAGGGAAAGCA GCAAGTACCCCTCCCAAGCA GTCTTCAGGGAAAGCAAGCA	0.812599	0.519739	0.711554	1	374988	44002834	44002862	28	AGACTT	A	del
id986737_1_44655138_f	3	5	GGGCCAAAACACGAAGTGAA GGGCCAAAACACGAAGTTGA GCTTCTGGGCCAAAACACGA GGCCAAAACACGAAGTTTGA GCTTCTGGGCCAAAACACGA	0.997026	0.627742	0.921935	1	986737	44655138	44655170	32	C	CCATG	ins
id986738_1_44660270_r	3	5	CCCCAGCCCAGGTGGGAAGG CTGCCGAGTTTCTGCCTCCT CCCAGCCCAGGTGGGAAAGG CCGAGTTTCTGCCTGGGCTG CTGCCGAGTTTCTGCCTTCC	0.604823	0.359562	0.54008	1	986738	44660270	44660297	27	TGAA	T	del
id6146_1_44823040_f	3	5	TCCCTTGGGCTGGGAGTAGA CCCTTGGGCTGGGAGTTAGA ACCCCGTCCCTTGGGCTGGG CACCATCCCTCCCAAGCCCA CCTTGGGCTGGGAGTTTAGA	0.785509	0.518665	0.735173	1	6146	44823040	44823064	24	G	A	ts
id6147_1_44827669_r	3	5	CTTCTGGGCCTGAGCCTCTA CACCAAGGTGGCTCCGTAGA TTGCACCAAGGTGGCTCCGT CTTCTGGGCCTGAGCCACCT ACCAAGGTGGCTCCGTTAGA	0.843839	0.596924	0.801072	1	6147	44827669	44827617	-52	C	T	ts
id4440_1_44875650_f	3	5	ATCTGGGCTGACGAATGGAC AATCTGGGCTGACGAATGAC TGCTGACAATCTGGGCTGAC TGACAATCTGGGCTGACGAC ATCTGGGCTGACGAATTGAC	0.738533	0.46643	0.71247	1	4440	44875650	44875634	-16	A	G	ts
id1285271_1_44881668_f	3	5	TTCTTCTTGTCCCTGTTGTG TCTTCTTGTCCCTGTTTGTG TTTTTCTTCTTGTCCCTGTG CTTCTTGTCCCTGTTTTGTG TTTCCTCAGCTTCCTCACAA	1.02347	0.555975	0.884623	1	1285271	44881668	44881722	54	C	G	tv
id4437_1_44881668_f	3	5	TTCTTCTTGTCCCTGTTGTG TCTTCTTGTCCCTGTTTGTG TTTTTCTTCTTGTCCCTGTG CTTCTTGTCCCTGTTTTGTG TTTCCTCAGCTTCCTCACAA	1.02347	0.555975	0.884623	1	4437	44881668	44881722	54	C	T	ts
id40179_1_44981080_r	2	2	CCAAACCTCTGCTTCCAGTT TTAAAGGTTTGTTCCCAACT	0.490818	0.367152	0.490818	1	40179	44981080	44981089	9	A	T	tv
id64678_1_45012314_f	2	3	GAGCACGCGGTGTGGCTAGC TCCAGAGCACGCGGTGTGGC AGCACGCGGTGTGGCTTAGC	0.662445	0.512552	0.662445	1	64678	45012314	45012270	-44	AAGCGAATGGG	A	del
id915319_1_45012947_r	2	3	CCTCTCCCCAGGCTGCTCGC AATGACACATTCCTGCAGCC CTCTCCCCAGGCTGCTTCGC	0.637854	0.515746	0.637854	1	915319	45012947	45012906	-41	G	C	tv
id70_1_45013217_f	3	3	GAACTGACTCTGCAGGTGAG AACTGACTCTGCAGGTTGAG ACTGACTCTGCAGGTTTGAG	0.833906	0.524414	0.763137	1	70	45013217	45013187	-30	C	T	ts
id1070401_1_45013217_f	3	3	GAACTGACTCTGCAGGTGAG AACTGACTCTGCAGGTTGAG ACTGACTCTGCAGGTTTGAG	0.833906	0.524414	0.763137	1	1070401	45013217	45013201	-16	G	T	tv
id986911_1_45013217_f	3	3	GAACTGACTCTGCAGGTGAG AACTGACTCTGCAGGTTGAG ACTGACTCTGCAGGTTTGAG	0.833906	0.524414	0.763137	1	986911	45013217	45013204	-13	C	CTGACT	ins
id64679_1_45013637_r	2	2	CTTAATGGCTCTGGGAAGCT TTAATGGCTCTGGGAAAGCT	0.525044	0.423528	0.525044	1	64679	45013637	45013663	26	C	T	ts
id73_1_45013924_f	3	5	GTGGACCCTGATGACATACA TGGACCCTGATGACATTACA GACCCTGATGACATGGTTGA GGACCCTGATGACATTTACA GACCCTGATGACATGGTTGA	0.839236	0.526629	0.770277	1	73	45013924	45013928	4	T	G	tv
id68_1_45013924_f	3	5	GTGGACCCTGATGACATACA TGGACCCTGATGACATTACA GACCCTGATGACATGGTTGA GGACCCTGATGACATTTACA GACCCTGATGACATGGTTGA	0.839236	0.526629	0.770277	1	68	45013924	45013933	9	G	A	ts
id254172_1_45013968_r	3	5	TCTCTGATAGAGCCAGCGCT GGTCTCTGATAGAGCCAGCT CTCTGATAGAGCCAGCCGCT ACCATGGCTCAGGCCAAGCT TCTGATAGAGCCAGCCCGCT	0.597729	0.393687	0.551489	1	254172	45013968	45014012	44	G	C	tv
id74_1_45014020_r	2	2	ATGGGACCAGAGCATCAGTG TGGGACCAGAGCATCAAGTG	0.581318	0.452166	0.581318	1	74	45014020	45014017	-3	C	T	ts
id67_1_45014081_r	3	5	AGCCTATTTCTCTCTCTCTC TCCCAGCCTATTTCTCTCTC AATCCCAGCCTATTTCTCTC GCCTATTTCTCTCTCTTCTC CCCAGCCTATTTCTCTTCTC	0.679049	0.47124	0.661603	1	67	45014081	45014071	-10	G	C	tv
id66_1_45014784_r	3	5	CAACCACCTCATAGCCAGCT TGGAGGAGCTGGCCCAAGCT AGGAGCTGGCCCAAGCTATG CCCTGGAGGAGCTGGCTATG TTGCCCTGGAGGAGCTGGCT	0.719866	0.494232	0.68692	1	66	45014784	45014803	19	G	A	ts
id65_1_45014784_r	3	5	CAACCACCTCATAGCCAGCT TGGAGGAGCTGGCCCAAGCT AGGAGCTGGCCCAAGCTATG CCCTGGAGGAGCTGGCTATG TTGCCCTGGAGGAGCTGGCT	0.719866	0.494232	0.68692	1	65	45014784	45014803	19	G	T	tv
id69_1_45014837_r	3	5	TCACCCTTCCATGGCTTACC CACCCTTCCATGGCTTTCTT CACCCTTCCATGGCTTTACC CTCACCCTTCCATGGCTTTG ACCCTTCCATGGCTTTTACC	0.718363	0.474783	0.67715	1	69	45014837	45014835	-2	C	G	tv
id801474_1_45014944_f	3	3	CTTTGCTTCCAGGGAGTGTG TGCTTCCAGGGAGTTGTGTG TGCTTCCAGGGAGTTGTTGT	1.17563	0.631619	1.00921	1	801474	45014944	45014968	24	C	T	ts
id75_1_45014944_f	3	3	CTTTGCTTCCAGGGAGTGTG TGCTTCCAGGGAGTTGTGTG TGCTTCCAGGGAGTTGTTGT	1.17563	0.631619	1.00921	1	75	45014944	45014976	32	C	A	tv
id72_1_45015026_r	3	5	GCACAGTAACAGACACACAG CAGTAACAGACACAACAGAG GCACAGTAACAGACACAGAG AGTAACAGACACAACAAGAG GCACAGTAACAGACACAAGA	0.838148	0.472305	0.731705	1	72	45015026	45015006	-20	G	A	ts
id76_1_45015425_r	2	3	ACATGTTCTGGGTCCATGTC GCGCCCACATGTTCTGGGTC CATGTTCTGGGTCCATTGTC	0.728719	0.583823	0.728719	1	76	45015425	45015389	-36	G	A	ts
id979212_1_45327289_r	3	5	GACCGCGTCGCCGCTGCGCA ACCGCGTCGCCGCTGCCGCA AAGACCGCGTCGCCGCTGCA CCGCGTCGCCGCTGCCCGCA AAGACCGCGTCGCCGCTGCA	0.792283	0.451429	0.700062	1	979212	45327289	45327297	8	G	A	ts
id1224494_1_45327345_f	2	2	GGGTCTGGAGAGCCGCTGTA GCGGATCCAGGCCGTACAAG	0.706375	0.623951	0.706375	1	1224494	45327345	45327380	35	G	A	ts
id1202639_1_45327438_f	3	5	ACCCGGGAGCTGGCAGCGCT CTGCAACCCGGGAGCTGGCT ACCCGGGAGCTGGCAGCCGC CAACCCGGGAGCTGGCAGCT AACCCGGGAGCTGGCAAGCT	0.638892	0.455182	0.627043	1	1202639	45327438	45327402	-36	TG	T	del
id979207_1_45327544_r	3	3	GTAGCCAGCGCGCTCCAGCA TAGCCAGCGCGCTCCAAGCA AGCCAGCGCGCTCCAAAGCA	0.771705	0.494987	0.682088	1	979207	45327544	45327490	-54	T	TTGCC	ins
id1224493_1_45327544_r	3	3	GTAGCCAGCGCGCTCCAGCA TAGCCAGCGCGCTCCAAGCA AGCCAGCGCGCTCCAAAGCA	0.771705	0.494987	0.682088	1	1224493	45327544	45327500	-44	T	TA	ins
id986812_1_45327626_f	2	2	CCCCGGGTGGGTCAGCCGCG CCCGGGTGGGTCAGCCCGCG	0.650152	0.519578	0.650152	1	986812	45327626	45327617	-9	T	C	ts
id979210_1_45327695_f	3	3	GCGCTGGTTCCACGACTGCC CGCTGGTTCCACGACTTGCC GCTGGTTCCACGACTTTGCC	0.741278	0.520091	0.685434	1	979210	45327695	45327651	-44	G	A	ts
id1184996_1_45327695_f	3	3	GCGCTGGTTCCACGACTGCC CGCTGGTTCCACGACTTGCC GCTGGTTCCACGACTTTGCC	0.741278	0.520091	0.685434	1	1184996	45327695	45327675	-20	T	C	ts
id979211_1_45327695_f	3	3	GCGCTGGTTCCACGACTGCC CGCTGGTTCCACGACTTGCC GCTGGTTCCACGACTTTGCC	0.741278	0.520091	0.685434	1	979211	45327695	45327685	-10	G	C	tv
id986813_1_45327942_r	3	4	TCAGTGGCCTCCACAATGTT CAGTGGCCTCCACAATTGTT AGTGGCCTCCACAATTTGTT CCTCAGTGGCCTCCACAATT	0.712607	0.444283	0.628439	1	986813	45327942	45327901	-41	C	A	tv
id979208_1_45327958_f	3	3	ACATTGTGGAGGCCACTGAG ACATTGTGGAGGCCACTTGA ATTGTGGAGGCCACTTTGAG	0.856245	0.583016	0.80668	1	979208	45327958	45327927	-31	G	A	ts
id1202640_1_45327958_f	3	3	ACATTGTGGAGGCCACTGAG ACATTGTGGAGGCCACTTGA ATTGTGGAGGCCACTTTGAG	0.856245	0.583016	0.80668	1	1202640	45327958	45327945	-13	T	C	ts
id1224495_1_45328045_f	3	3	AGAGGCAGATCCGAGCTGCA AGAGGCAGATCCGAGCTTGC AGGCAGATCCGAGCTTTGCA	0.952864	0.624992	0.889437	1	1224495	45328045	45328099	54	T	TA	ins
id979209_1_45328216_f	2	2	AGGGCAACATCAGAGCTCTG GGGCAACATCAGAGCTTCTG	0.549785	0.447249	0.549785	1	979209	45328216	45328172	-44	C	T	ts
id142786_1_45329404_f	3	3	CGGGGCTTTTTCCGACTGCA GGGGCTTTTTCCGACTTGCA GGGCTTTTTCCGACTTTGCA	0.91137	0.626251	0.828088	1	142786	45329404	45329405	1	GC	CT	del
id587356_1_45330530_r	3	5	GTGTATCAGGGCCAACAGCC CATACAGGTCCCTGGCTTGT TTCCGTGTGTATCAGGGCCA TTTCCGTGTGTATCAGGGCC GTGTGTATCAGGGACCTGTA	0.628128	0.418621	0.586753	1	587356	45330530	45330517	-13	ATACAGGT	TGGGCTGTTGG	ins
id1072128_1_45330530_r	3	5	GTGTATCAGGGCCAACAGCC CATACAGGTCCCTGGCTTGT TTCCGTGTGTATCAGGGCCA TTTCCGTGTGTATCAGGGCC GTGTGTATCAGGGACCTGTA	0.628128	0.418621	0.586753	1	1072128	45330530	45330524	-6	TC	T	del
id216081_1_45331237_r	2	3	CCGTACCACCAGGTGCTCGC CGTACCACCAGGTGCTTCGC CTCCTGCGTCAGCCAGCACC	0.713116	0.573054	0.713116	1	216081	45331237	45331184	-53	T	A	tv
id5295_1_45331237_r	2	3	CCGTACCACCAGGTGCTCGC CGTACCACCAGGTGCTTCGC CTCCTGCGTCAGCCAGCACC	0.713116	0.573054	0.713116	1	5295	45331237	45331196	-41	TG	T	del
id418345_1_45331237_r	2	3	CCGTACCACCAGGTGCTCGC CGTACCACCAGGTGCTTCGC CTCCTGCGTCAGCCAGCACC	0.713116	0.573054	0.713116	1	418345	45331237	45331210	-27	G	GT	ins
id127838_1_45331237_r	2	3	CCGTACCACCAGGTGCTCGC CGTACCACCAGGTGCTTCGC CTCCTGCGTCAGCCAGCACC	0.713116	0.573054	0.713116	1	127838	45331237	45331218	-19	TTCC	T	del
id5297_1_45331237_r	2	3	CCGTACCACCAGGTGCTCGC CGTACCACCAGGTGCTTCGC CTCCTGCGTCAGCCAGCACC	0.713116	0.573054	0.713116	1	5297	45331237	45331220	-17	C	A	tv
id819034_1_45331292_r	2	3	AAGCTGACATATCAAGTATA AGCTGACATATCAAGTTATA CATCAAGCTGACATATGGGC	0.649665	0.527766	0.649665	1	819034	45331292	45331286	-6	GC	G	del
id947743_1_45331292_r	2	3	AAGCTGACATATCAAGTATA AGCTGACATATCAAGTTATA CATCAAGCTGACATATGGGC	0.649665	0.527766	0.649665	1	947743	45331292	45331299	7	A	C	tv
id464690_1_45331292_r	2	3	AAGCTGACATATCAAGTATA AGCTGACATATCAAGTTATA CATCAAGCTGACATATGGGC	0.649665	0.527766	0.649665	1	464690	45331292	45331301	9	AT	A	del
id485896_1_45331481_f	3	3	ACGCTGTAGTTCCTGCAGCA CGCTGTAGTTCCTGCAAGCA GCTGTAGTTCCTGCAAAGCA	1.15919	0.600551	1.01388	1	485896	45331481	45331445	-36	GC	G	del
id533306_1_45331481_f	3	3	ACGCTGTAGTTCCTGCAGCA CGCTGTAGTTCCTGCAAGCA GCTGTAGTTCCTGCAAAGCA	1.15919	0.600551	1.01388	1	533306	45331481	45331453	-28	GGGCCCAGCCC	G	del
id406830_1_45331481_f	3	3	ACGCTGTAGTTCCTGCAGCA CGCTGTAGTTCCTGCAAGCA GCTGTAGTTCCTGCAAAGCA	1.15919	0.600551	1.01388	1	406830	45331481	45331462	-19	C	T	ts
id818740_1_45331481_f	3	3	ACGCTGTAGTTCCTGCAGCA CGCTGTAGTTCCTGCAAGCA GCTGTAGTTCCTGCAAAGCA	1.15919	0.600551	1.01388	1	818740	45331481	45331475	-6	TC	T	del
id406823_1_45331481_f	3	3	ACGCTGTAGTTCCTGCAGCA CGCTGTAGTTCCTGCAAGCA GCTGTAGTTCCTGCAAAGCA	1.15919	0.600551	1.01388	1	406823	45331481	45331476	-5	C	A	tv
id654529_1_45331481_f	3	3	ACGCTGTAGTTCCTGCAGCA CGCTGTAGTTCCTGCAAGCA GCTGTAGTTCCTGCAAAGCA	1.15919	0.600551	1.01388	1	654529	45331481	45331479	-2	G	A	ts
id5299_1_45331481_f	3	3	ACGCTGTAGTTCCTGCAGCA CGCTGTAGTTCCTGCAAGCA GCTGTAGTTCCTGCAAAGCA	1.15919	0.600551	1.01388	1	5299	45331481	45331502	21	T	C	ts
id406824_1_45331481_f	3	3	ACGCTGTAGTTCCTGCAGCA CGCTGTAGTTCCTGCAAGCA GCTGTAGTTCCTGCAAAGCA	1.15919	0.600551	1.01388	1	406824	45331481	45331503	22	G	A	ts
id663501_1_45331481_f	3	3	ACGCTGTAGTTCCTGCAGCA CGCTGTAGTTCCTGCAAGCA GCTGTAGTTCCTGCAAAGCA	1.15919	0.600551	1.01388	1	663501	45331481	45331524	43	CG	C	del
id142604_1_45331481_f	3	3	ACGCTGTAGTTCCTGCAGCA CGCTGTAGTTCCTGCAAGCA GCTGTAGTTCCTGCAAAGCA	1.15919	0.600551	1.01388	1	142604	45331481	45331529	48	G	A	ts
id5298_1_45331481_f	3	3	ACGCTGTAGTTCCTGCAGCA CGCTGTAGTTCCTGCAAGCA GCTGTAGTTCCTGCAAAGCA	1.15919	0.600551	1.01388	1	5298	45331481	45331530	49	G	A	ts
id156509_1_45331640_r	3	3	ACCTGGATACTGGGCGTGGA CCTGGATACTGGGCGTTGGA CTGGATACTGGGCGTTTGGA	0.764786	0.506711	0.706129	1	156509	45331640	45331676	36	G	A	ts
id818408_1_45331747_r	3	5	AGGCCAGCCGCAAGCCCCCC AAGGCCAGCCGCAAGCCCCA AAAGGCCAGCCGCAAGCCCA AGAAAGGCCAGCCGCAAGCC AGAAAGGCCAGCCGCAAGCC	0.885891	0.586474	0.811155	1	818408	45331747	45331712	-35	G	A	ts
id428282_1_45331747_r	3	5	AGGCCAGCCGCAAGCCCCCC AAGGCCAGCCGCAAGCCCCA AAAGGCCAGCCGCAAGCCCA AGAAAGGCCAGCCGCAAGCC AGAAAGGCCAGCCGCAAGCC	0.885891	0.586474	0.811155	1	428282	45331747	45331722	-25	A	T	tv
id224537_1_45331747_r	3	5	AGGCCAGCCGCAAGCCCCCC AAGGCCAGCCGCAAGCCCCA AAAGGCCAGCCGCAAGCCCA AGAAAGGCCAGCCGCAAGCC AGAAAGGCCAGCCGCAAGCC	0.885891	0.586474	0.811155	1	224537	45331747	45331727	-20	TGGCAGAGCTCTCCTCCCTG	T	del
id491999_1_45331747_r	3	5	AGGCCAGCCGCAAGCCCCCC AAGGCCAGCCGCAAGCCCCA AAAGGCCAGCCGCAAGCCCA AGAAAGGCCAGCCGCAAGCC AGAAAGGCCAGCCGCAAGCC	0.885891	0.586474	0.811155	1	491999	45331747	45331745	-2	TG	T	del
id533319_1_45331841_f	3	5	AGGTGGCACTGTCCAGTGTT CGTTCCCAGCTCCCAACAAC ACAGGTGGCACTGTCCAGTT ACAGGTGGCACTGTCCAGTT GTTCCCAGCTCCCAACCAAC	0.815745	0.495808	0.741075	1	533319	45331841	45331800	-41	CCAGGGCTCCGAGGGAGGCAGGCA	C	del
id127835_1_45331841_f	3	5	AGGTGGCACTGTCCAGTGTT CGTTCCCAGCTCCCAACAAC ACAGGTGGCACTGTCCAGTT ACAGGTGGCACTGTCCAGTT GTTCCCAGCTCCCAACCAAC	0.815745	0.495808	0.741075	1	127835	45331841	45331835	-6	G	A	ts
id569689_1_45332088_f	3	3	CTGTTCCTGCTCCACCTGAG ACTCAACCCTGTGCCTCTCA GCTGTTCCTGCTCCACCTTG	0.79578	0.534591	0.735078	1	569689	45332088	45332049	-39	G	T	tv
id479983_1_45332088_f	3	3	CTGTTCCTGCTCCACCTGAG ACTCAACCCTGTGCCTCTCA GCTGTTCCTGCTCCACCTTG	0.79578	0.534591	0.735078	1	479983	45332088	45332056	-32	TC	T	del
id140876_1_45332088_f	3	3	CTGTTCCTGCTCCACCTGAG ACTCAACCCTGTGCCTCTCA GCTGTTCCTGCTCCACCTTG	0.79578	0.534591	0.735078	1	140876	45332088	45332080	-8	G	A	ts
id1068517_1_45332181_r	3	5	CCCTGTGGAGAGCCTGTGCC CCTGTGGAGAGCCTGTTGCC CCAGTGCCCTGTGGAGAGCC CTGTGGAGAGCCTGTTTGCC CCAGTGCCCTGTGGAGAGCC	0.937286	0.64176	0.874109	1	1068517	45332181	45332204	23	G	A	ts
id822727_1_45332181_r	3	5	CCCTGTGGAGAGCCTGTGCC CCTGTGGAGAGCCTGTTGCC CCAGTGCCCTGTGGAGAGCC CTGTGGAGAGCCTGTTTGCC CCAGTGCCCTGTGGAGAGCC	0.937286	0.64176	0.874109	1	822727	45332181	45332222	41	G	A	ts
id1069525_1_45332274_f	2	2	CTTGGTTGAAATCTCCTGGC TGGTTGAAATCTCCTTGGCC	0.467762	0.374986	0.467762	1	1069525	45332274	45332239	-35	G	GC	ins
id533305_1_45332296_f	3	4	GGCTGGGTCCACCAGCTGCT GCTGGGTCCACCAGCTTGCT CTGGGTCCACCAGCTTTGCT CCGGGCTGGGTCCACCAGCT	0.875914	0.505493	0.771625	1	533305	45332296	45332290	-6	A	CT	ins
id186651_1_45332296_f	3	4	GGCTGGGTCCACCAGCTGCT GCTGGGTCCACCAGCTTGCT CTGGGTCCACCAGCTTTGCT CCGGGCTGGGTCCACCAGCT	0.875914	0.505493	0.771625	1	186651	45332296	45332300	4	G	A	ts
id565890_1_45332296_f	3	4	GGCTGGGTCCACCAGCTGCT GCTGGGTCCACCAGCTTGCT CTGGGTCCACCAGCTTTGCT CCGGGCTGGGTCCACCAGCT	0.875914	0.505493	0.771625	1	565890	45332296	45332310	14	C	T	ts
id641274_1_45332397_f	3	4	AACATCCTACCAGAGCTGCT ACATCCTACCAGAGCTTGCT CATCCTACCAGAGCTTTGCT CCCAACATCCTACCAGAGCT	1.10935	0.565694	0.942258	1	641274	45332397	45332391	-6	C	T	ts
id143003_1_45332397_f	3	4	AACATCCTACCAGAGCTGCT ACATCCTACCAGAGCTTGCT CATCCTACCAGAGCTTTGCT CCCAACATCCTACCAGAGCT	1.10935	0.565694	0.942258	1	143003	45332397	45332440	43	G	A	ts
id41761_1_45332397_f	3	4	AACATCCTACCAGAGCTGCT ACATCCTACCAGAGCTTGCT CATCCTACCAGAGCTTTGCT CCCAACATCCTACCAGAGCT	1.10935	0.565694	0.942258	1	41761	45332397	45332446	49	G	A	ts
id418342_1_45332496_f	3	3	ACCGGTTGCCTGGCACAGAG TCTTTGGCCCCTCTTGTGCC CTTTGGCCCCTCTTGTTGCC	0.911315	0.549257	0.819524	1	418342	45332496	45332458	-38	GTGCTA	AGCAGCTG	ins
id662131_1_45332638_f	3	4	GCCAGGCAGGAGCTGCTGCA GCCAGGCAGGAGCTGCTTGC CAGGCAGGAGCTGCTTTGCA CCACGCCAGGCAGGAGCTGC	1.09733	0.665962	0.991595	1	662131	45332638	45332603	-35	CAGCTGTGTAGCGCCCCACGCCAGGCAGG	C	del
id233460_1_45332638_f	3	4	GCCAGGCAGGAGCTGCTGCA GCCAGGCAGGAGCTGCTTGC CAGGCAGGAGCTGCTTTGCA CCACGCCAGGCAGGAGCTGC	1.09733	0.665962	0.991595	1	233460	45332638	45332636	-2	G	A	ts
id1070115_1_45332638_f	3	4	GCCAGGCAGGAGCTGCTGCA GCCAGGCAGGAGCTGCTTGC CAGGCAGGAGCTGCTTTGCA CCACGCCAGGCAGGAGCTGC	1.09733	0.665962	0.991595	1	1070115	45332638	45332672	34	CT	C	del
id406822_1_45332638_f	3	4	GCCAGGCAGGAGCTGCTGCA GCCAGGCAGGAGCTGCTTGC CAGGCAGGAGCTGCTTTGCA CCACGCCAGGCAGGAGCTGC	1.09733	0.665962	0.991595	1	406822	45332638	45332678	40	C	A	tv
id182689_1_45332838_r	2	3	TGACCTCTGATCCTACCCAC GTTGATTCACCTCCTGTGGT TCTTTGACCTCTGATCCTAC	0.602835	0.494159	0.602835	1	182689	45332838	45332794	-44	C	T	ts
id923118_1_45332838_r	2	3	TGACCTCTGATCCTACCCAC GTTGATTCACCTCCTGTGGT TCTTTGACCTCTGATCCTAC	0.602835	0.494159	0.602835	1	923118	45332838	45332802	-36	G	C	tv
id825571_1_45332838_r	2	3	TGACCTCTGATCCTACCCAC GTTGATTCACCTCCTGTGGT TCTTTGACCTCTGATCCTAC	0.602835	0.494159	0.602835	1	825571	45332838	45332817	-21	C	T	ts
id801228_1_45332838_r	2	3	TGACCTCTGATCCTACCCAC GTTGATTCACCTCCTGTGGT TCTTTGACCTCTGATCCTAC	0.602835	0.494159	0.602835	1	801228	45332838	45332818	-20	C	T	ts
id825116_1_45332900_f	2	4	GTTCCTATTTCCCCTACCCT TGTTCCTATTTCCCCTACTA TGTTCCTATTTCCCCTACCT TGTTCCTATTTCCCCTAGGG	0.564471	0.431014	0.564471	1	825116	45332900	45332949	49	GTA	TT	del
id234000_1_45332970_r	2	4	TGTCTCTTTCTGCCTGCCTG GCCACTTCTATAGCCACAGC CTTGACCTTGTCTCTTTCTG ACCTTGTCTCTTTCTGCCTG	0.52251	0.392538	0.52251	1	234000	45332970	45332959	-11	T	A	tv
id1076845_1_45333111_r	3	5	ACTGTGATCAACTACTATAC TGTGATCAACTACTACCGGA CACTGTGATCAACTACCGGA GGAGTCACCTGCATCCATCC GGAGTCACCTGCATCCATCC	0.764134	0.506156	0.725268	1	1076845	45333111	45333097	-14	CTG	C	del
id953438_1_45333111_r	3	5	ACTGTGATCAACTACTATAC TGTGATCAACTACTACCGGA CACTGTGATCAACTACCGGA GGAGTCACCTGCATCCATCC GGAGTCACCTGCATCCATCC	0.764134	0.506156	0.725268	1	953438	45333111	45333104	-7	C	T	ts
id824899_1_45333111_r	3	5	ACTGTGATCAACTACTATAC TGTGATCAACTACTACCGGA CACTGTGATCAACTACCGGA GGAGTCACCTGCATCCATCC GGAGTCACCTGCATCCATCC	0.764134	0.506156	0.725268	1	824899	45333111	45333115	4	G	C	tv
id464719_1_45333169_f	3	5	TGACCTCTGAGACCCACACT GCATGACCTCTGAGACCCAC CCCCTTTCCCCCAGTCTCAG CCCCTTTCCCCCAGTCTCAG CTTTCCCCCAGTGGTCTCAG	0.885808	0.560761	0.798632	1	464719	45333169	45333137	-32	TG	T	del
id232217_1_45333169_f	3	5	TGACCTCTGAGACCCACACT GCATGACCTCTGAGACCCAC CCCCTTTCCCCCAGTCTCAG CCCCTTTCCCCCAGTCTCAG CTTTCCCCCAGTGGTCTCAG	0.885808	0.560761	0.798632	1	232217	45333169	45333138	-31	G	A	ts
id406838_1_45333169_f	3	5	TGACCTCTGAGACCCACACT GCATGACCTCTGAGACCCAC CCCCTTTCCCCCAGTCTCAG CCCCTTTCCCCCAGTCTCAG CTTTCCCCCAGTGGTCTCAG	0.885808	0.560761	0.798632	1	406838	45333169	45333152	-17	A	ATGACCTCTGAGACC	ins
id1075894_1_45333169_f	3	5	TGACCTCTGAGACCCACACT GCATGACCTCTGAGACCCAC CCCCTTTCCCCCAGTCTCAG CCCCTTTCCCCCAGTCTCAG CTTTCCCCCAGTGGTCTCAG	0.885808	0.560761	0.798632	1	1075894	45333169	45333164	-5	A	AC	ins
id483932_1_45333169_f	3	5	TGACCTCTGAGACCCACACT GCATGACCTCTGAGACCCAC CCCCTTTCCCCCAGTCTCAG CCCCTTTCCCCCAGTCTCAG CTTTCCCCCAGTGGTCTCAG	0.885808	0.560761	0.798632	1	483932	45333169	45333164	-5	AC	A	del
id234229_1_45333169_f	3	5	TGACCTCTGAGACCCACACT GCATGACCTCTGAGACCCAC CCCCTTTCCCCCAGTCTCAG CCCCTTTCCCCCAGTCTCAG CTTTCCCCCAGTGGTCTCAG	0.885808	0.560761	0.798632	1	234229	45333169	45333171	2	C	G	tv
id215998_1_45333169_f	3	5	TGACCTCTGAGACCCACACT GCATGACCTCTGAGACCCAC CCCCTTTCCCCCAGTCTCAG CCCCTTTCCCCCAGTCTCAG CTTTCCCCCAGTGGTCTCAG	0.885808	0.560761	0.798632	1	215998	45333169	45333172	3	T	C	ts
id238345_1_45333458_f	3	5	CTTGGTCGTACCAGCTTAGC TTTCTCTTGGTCGTACCAGC TTGGTCGTACCAGCTTTAGC GCCTTCCGAGGGAGCCTGCT TTTCTCTTGGTCGTACCAGC	0.680041	0.463735	0.644846	1	238345	45333458	45333427	-31	G	GT	ins
id5296_1_45333458_f	3	5	CTTGGTCGTACCAGCTTAGC TTTCTCTTGGTCGTACCAGC TTGGTCGTACCAGCTTTAGC GCCTTCCGAGGGAGCCTGCT TTTCTCTTGGTCGTACCAGC	0.680041	0.463735	0.644846	1	5296	45333458	45333449	-9	G	T	tv
id485909_1_45333458_f	3	5	CTTGGTCGTACCAGCTTAGC TTTCTCTTGGTCGTACCAGC TTGGTCGTACCAGCTTTAGC GCCTTCCGAGGGAGCCTGCT TTTCTCTTGGTCGTACCAGC	0.680041	0.463735	0.644846	1	485909	45333458	45333453	-5	C	T	ts
id631361_1_45333510_f	3	5	GTCTCTGAATAGATGGTATG TCTCTGAATAGATGGTTATG GCTACGTCTCTGAATAGATG CTCTGAATAGATGGTTTATG GCTACGTCTCTGAATAGATG	0.742341	0.492653	0.6999	1	631361	45333510	45333466	-44	TC	T	del
id140827_1_45333510_f	3	5	GTCTCTGAATAGATGGTATG TCTCTGAATAGATGGTTATG GCTACGTCTCTGAATAGATG CTCTGAATAGATGGTTTATG GCTACGTCTCTGAATAGATG	0.742341	0.492653	0.6999	1	140827	45333510	45333472	-38	G	A	ts
id657663_1_45333510_f	3	5	GTCTCTGAATAGATGGTATG TCTCTGAATAGATGGTTATG GCTACGTCTCTGAATAGATG CTCTGAATAGATGGTTTATG GCTACGTCTCTGAATAGATG	0.742341	0.492653	0.6999	1	657663	45333510	45333484	-26	C	CT	ins
id859310_1_45333549_f	3	5	TACCACCTCTTCCGGCTGCC ACCACCTCTTCCGGCTTGCC CAATACCACCTCTTCCGGCC CCCAGCAGGCCTGGCCAGGC TGGGGCCCCAGCAGGCCTGG	0.86851	0.618802	0.834225	1	859310	45333549	45333509	-40	G	T	tv
id1070581_1_45333549_f	3	5	TACCACCTCTTCCGGCTGCC ACCACCTCTTCCGGCTTGCC CAATACCACCTCTTCCGGCC CCCAGCAGGCCTGGCCAGGC TGGGGCCCCAGCAGGCCTGG	0.86851	0.618802	0.834225	1	1070581	45333549	45333529	-20	G	A	ts
id582666_1_45333597_r	3	3	CCTGATGCACAGCCTGTGCA CTGATGCACAGCCTGTTGCA TGATGCACAGCCTGTTTGCA	1.1013	0.667762	0.971331	1	582666	45333597	45333583	-14	C	A	tv
id854670_1_45334400_f	3	5	TCCTTACCATCACAGGCAGA CCTTACCATCACAGGCCAGA TCAGGCCAAGCCTTCTGTGA GTTCCTTACCATCACAGGCT ACAGTCAGGCCAAGCCTTCT	0.588616	0.417056	0.577339	1	854670	45334400	45334412	12	CCTGA	C	del
id406847_1_45334400_f	3	5	TCCTTACCATCACAGGCAGA CCTTACCATCACAGGCCAGA TCAGGCCAAGCCTTCTGTGA GTTCCTTACCATCACAGGCT ACAGTCAGGCCAAGCCTTCT	0.588616	0.417056	0.577339	1	406847	45334400	45334445	45	CT	C	del
id919169_1_45334400_f	3	5	TCCTTACCATCACAGGCAGA CCTTACCATCACAGGCCAGA TCAGGCCAAGCCTTCTGTGA GTTCCTTACCATCACAGGCT ACAGTCAGGCCAAGCCTTCT	0.588616	0.417056	0.577339	1	919169	45334400	45334448	48	C	CCTGG	ins
id141379_1_45334416_r	2	2	GCATGCTAAGAACAACAGTC CATGCTAAGAACAACAAGTC	0.516751	0.39837	0.516751	1	141379	45334416	45334456	40	GC	G	del
id127845_1_45334450_f	2	2	CTTCTGCCTCCCTTCCTGGC GCAGGCAGCCAGCCAAGGAA	0.480007	0.371147	0.480007	1	127845	45334450	45334493	43	G	A	ts
id641313_1_45334548_f	2	2	CAAAGCAGTCAGTCACAATG AAAGCAGTCAGTCACAAATG	0.520813	0.397791	0.520813	1	641313	45334548	45334505	-43	T	C	ts
id483936_1_45340223_r	3	4	TCTCCCGCCTGAGTCGTCTG CTCCCGCCTGAGTCGTTCTG TCGTCTCCCGCCTGAGTCGT TCCCGCCTGAGTCGTTTCTG	0.619584	0.413184	0.576849	1	483936	45340223	45340219	-4	C	T	ts
id959701_1_45340223_r	3	4	TCTCCCGCCTGAGTCGTCTG CTCCCGCCTGAGTCGTTCTG TCGTCTCCCGCCTGAGTCGT TCCCGCCTGAGTCGTTTCTG	0.619584	0.413184	0.576849	1	959701	45340223	45340247	24	G	GGTGTCAT	ins
id849146_1_45342043_f	3	4	GTGCAGTTCCTGATACAGCA TGCAGTTCCTGATACAAGCA GCAGTTCCTGATACAAAGCA TCTGTGCAGTTCCTGATACA	0.986678	0.587401	0.866424	1	849146	45342043	45342063	20	C	T	ts
id523872_1_45342581_r	3	5	ATGAAACTCAGCAGCATATT TGAAACTCAGCAGCATTATT GCATGAAACTCAGCAGCATT GAAACTCAGCAGCATTTATT GCATGAAACTCAGCAGCATT	0.817149	0.586746	0.776441	1	523872	45342581	45342624	43	G	T	tv
id524117_1_45343087_f	2	3	CCCACCCCTAGGCTTATGGC CCACCCCTAGGCTTATTGGC TCCCAGGGGGCACCAGCCTA	0.653966	0.506341	0.653966	1	524117	45343087	45343106	19	CCA	C	del
id417751_1_45343087_f	2	3	CCCACCCCTAGGCTTATGGC CCACCCCTAGGCTTATTGGC TCCCAGGGGGCACCAGCCTA	0.653966	0.506341	0.653966	1	417751	45343087	45343126	39	C	A	tv
id381577_1_45500309_r	3	5	ACGTTACACGCTGAGCTTGC CGTTACACGCTGAGCTTTGC CGCACGTTACACGCTGAGCT CGCACGTTACACGCTGAGCT GCACGTTACACGCTGAAGCT	0.65557	0.439582	0.609846	1	381577	45500309	45500333	24	A	G	ts
id203823_1_45500309_r	3	5	ACGTTACACGCTGAGCTTGC CGTTACACGCTGAGCTTTGC CGCACGTTACACGCTGAGCT CGCACGTTACACGCTGAGCT GCACGTTACACGCTGAAGCT	0.65557	0.439582	0.609846	1	203823	45500309	45500335	26	G	A	ts
id1076553_1_45500428_r	3	4	TTCGCCCTAGAACAGCAGGA TTCGCCCTAGAACAGCAAGG CGCCCTAGAACAGCAAAGGA TATTTCGCCCTAGAACAGGA	0.730452	0.457698	0.65113	1	1076553	45500428	45500378	-50	CTA	C	del
id552467_1_45500428_r	3	4	TTCGCCCTAGAACAGCAGGA TTCGCCCTAGAACAGCAAGG CGCCCTAGAACAGCAAAGGA TATTTCGCCCTAGAACAGGA	0.730452	0.457698	0.65113	1	552467	45500428	45500412	-16	A	G	ts
id495215_1_45500428_r	3	4	TTCGCCCTAGAACAGCAGGA TTCGCCCTAGAACAGCAAGG CGCCCTAGAACAGCAAAGGA TATTTCGCCCTAGAACAGGA	0.730452	0.457698	0.65113	1	495215	45500428	45500413	-15	G	A	ts
id859433_1_45500428_r	3	4	TTCGCCCTAGAACAGCAGGA TTCGCCCTAGAACAGCAAGG CGCCCTAGAACAGCAAAGGA TATTTCGCCCTAGAACAGGA	0.730452	0.457698	0.65113	1	859433	45500428	45500414	-14	G	A	ts
id813347_1_45507402_f	3	3	GCCTTCCACCTACCGCTGCC CCTTCCACCTACCGCTTGCC CTTCCACCTACCGCTTTGCC	0.956657	0.642887	0.871992	1	813347	45507402	45507363	-39	G	A	ts
id1076738_1_45507402_f	3	3	GCCTTCCACCTACCGCTGCC CCTTCCACCTACCGCTTGCC CTTCCACCTACCGCTTTGCC	0.956657	0.642887	0.871992	1	1076738	45507402	45507395	-7	CT	C	del
id1076669_1_45507402_f	3	3	GCCTTCCACCTACCGCTGCC CCTTCCACCTACCGCTTGCC CTTCCACCTACCGCTTTGCC	0.956657	0.642887	0.871992	1	1076669	45507402	45507396	-6	T	TA	ins
id495216_1_45507402_f	3	3	GCCTTCCACCTACCGCTGCC CCTTCCACCTACCGCTTGCC CTTCCACCTACCGCTTTGCC	0.956657	0.642887	0.871992	1	495216	45507402	45507432	30	T	C	ts
id854802_1_45507402_f	3	3	GCCTTCCACCTACCGCTGCC CCTTCCACCTACCGCTTGCC CTTCCACCTACCGCTTTGCC	0.956657	0.642887	0.871992	1	854802	45507402	45507456	54	G	C	tv
id203825_1_45507518_f	3	4	TGACCCAGTGGACCAGTGTG GACCCAGTGGACCAGTTGTG ACCCAGTGGACCAGTTTGTG ACTGACCCAGTGGACCAGTG	0.92068	0.52177	0.798691	1	203825	45507518	45507491	-27	C	T	ts
id417860_1_45507518_f	3	4	TGACCCAGTGGACCAGTGTG GACCCAGTGGACCAGTTGTG ACCCAGTGGACCAGTTTGTG ACTGACCCAGTGGACCAGTG	0.92068	0.52177	0.798691	1	417860	45507518	45507542	24	G	GT	ins
id161117_1_45507518_f	3	4	TGACCCAGTGGACCAGTGTG GACCCAGTGGACCAGTTGTG ACCCAGTGGACCAGTTTGTG ACTGACCCAGTGGACCAGTG	0.92068	0.52177	0.798691	1	161117	45507518	45507550	32	G	T	tv
id501284_1_45508218_r	3	4	TTTCTATCTGCAGCTCTGGG GATTTCTATCTGCAGCTCTT ATTTCTATCTGCAGCTTCTT AATGATTTCTATCTGCAGCT	1.02117	0.563928	0.871216	1	501284	45508218	45508227	9	C	T	ts
id553788_1_45508218_r	3	4	TTTCTATCTGCAGCTCTGGG GATTTCTATCTGCAGCTCTT ATTTCTATCTGCAGCTTCTT AATGATTTCTATCTGCAGCT	1.02117	0.563928	0.871216	1	553788	45508218	45508250	32	C	G	tv
id203835_1_45508218_r	3	4	TTTCTATCTGCAGCTCTGGG GATTTCTATCTGCAGCTCTT ATTTCTATCTGCAGCTTCTT AATGATTTCTATCTGCAGCT	1.02117	0.563928	0.871216	1	203835	45508218	45508260	42	CCCAA	C	del
id1424_1_45508248_f	3	3	AGAAATCATTGCTGACTACG GAAATCATTGCTGACTTACG AAATCATTGCTGACTTTACG	0.87143	0.546139	0.78975	1	1424	45508248	45508266	18	C	T	ts
id439905_1_45508248_f	3	3	AGAAATCATTGCTGACTACG GAAATCATTGCTGACTTACG AAATCATTGCTGACTTTACG	0.87143	0.546139	0.78975	1	439905	45508248	45508284	36	GC	G	del
id633604_1_45508248_f	3	3	AGAAATCATTGCTGACTACG GAAATCATTGCTGACTTACG AAATCATTGCTGACTTTACG	0.87143	0.546139	0.78975	1	633604	45508248	45508296	48	G	GC	ins
id1423_1_45508290_r	2	2	CAGCTACATGGGCTGCTGTC AGCTACATGGGCTGCTTGTC	0.587122	0.490283	0.587122	1	1423	45508290	45508329	39	C	T	ts
id553801_1_45508290_r	2	2	CAGCTACATGGGCTGCTGTC AGCTACATGGGCTGCTTGTC	0.587122	0.490283	0.587122	1	553801	45508290	45508332	42	CAA	C	del
id203827_1_45508329_r	2	4	CAGCCTCCACATCTTGTCGT AGCCTCCACATCTTGTTCGT ATGGGTCAGCCTCCACATCT GGTCAGCCTCCACATCTTGT	0.582742	0.461063	0.582742	1	203827	45508329	45508355	26	G	A	ts
id858710_1_45508329_r	2	4	CAGCCTCCACATCTTGTCGT AGCCTCCACATCTTGTTCGT ATGGGTCAGCCTCCACATCT GGTCAGCCTCCACATCTTGT	0.582742	0.461063	0.582742	1	858710	45508329	45508365	36	G	C	tv
id203834_1_45508752_f	3	5	GCAGTTGACTTGGTGCCAAG GCAGTTGACTTGGTGCCCAA ATGGCAGTTGACTTGGTGCA GCAGTTGACTTGGTTGCAAG GCAGTTGACTTGGTGCCCCA	0.782181	0.502822	0.741725	1	203834	45508752	45508805	53	GGT	G	del
id1076507_1_45508850_r	2	3	CTGGCAGCAGCACTACCCCT CCCTGGCAGCAGCACTACCT CCTGGCAGCAGCACTACCCT	0.702711	0.596659	0.702711	1	1076507	45508850	45508815	-35	T	A	tv
id550539_1_45508850_r	2	3	CTGGCAGCAGCACTACCCCT CCCTGGCAGCAGCACTACCT CCTGGCAGCAGCACTACCCT	0.702711	0.596659	0.702711	1	550539	45508850	45508823	-27	C	T	ts
id161119_1_45508850_r	2	3	CTGGCAGCAGCACTACCCCT CCCTGGCAGCAGCACTACCT CCTGGCAGCAGCACTACCCT	0.702711	0.596659	0.702711	1	161119	45508850	45508830	-20	G	A	ts
id871725_1_45508850_r	2	3	CTGGCAGCAGCACTACCCCT CCCTGGCAGCAGCACTACCT CCTGGCAGCAGCACTACCCT	0.702711	0.596659	0.702711	1	871725	45508850	45508837	-13	G	C	tv
id95703_1_45508850_r	2	3	CTGGCAGCAGCACTACCCCT CCCTGGCAGCAGCACTACCT CCTGGCAGCAGCACTACCCT	0.702711	0.596659	0.702711	1	95703	45508850	45508847	-3	C	T	ts
id1425_1_45508850_r	2	3	CTGGCAGCAGCACTACCCCT CCCTGGCAGCAGCACTACCT CCTGGCAGCAGCACTACCCT	0.702711	0.596659	0.702711	1	1425	45508850	45508848	-2	G	A	ts
id553370_1_45508850_r	2	3	CTGGCAGCAGCACTACCCCT CCCTGGCAGCAGCACTACCT CCTGGCAGCAGCACTACCCT	0.702711	0.596659	0.702711	1	553370	45508850	45508864	14	GC	G	del
id95704_1_45508944_f	3	3	GACCGTATCGCCCTACTCGA AAATTGAAGCCTTCGAAGTA AATTGAAGCCTTCGAAAGTA	0.610231	0.39433	0.548615	1	95704	45508944	45508909	-35	CTG	C	del
id1076830_1_45508944_f	3	3	GACCGTATCGCCCTACTCGA AAATTGAAGCCTTCGAAGTA AATTGAAGCCTTCGAAAGTA	0.610231	0.39433	0.548615	1	1076830	45508944	45508913	-31	G	GTACC	ins
id556708_1_45508944_f	3	3	GACCGTATCGCCCTACTCGA AAATTGAAGCCTTCGAAGTA AATTGAAGCCTTCGAAAGTA	0.610231	0.39433	0.548615	1	556708	45508944	45508932	-12	G	GT	ins
id1075815_1_45508944_f	3	3	GACCGTATCGCCCTACTCGA AAATTGAAGCCTTCGAAGTA AATTGAAGCCTTCGAAAGTA	0.610231	0.39433	0.548615	1	1075815	45508944	45508965	21	G	A	ts
id942483_1_45508944_f	3	3	GACCGTATCGCCCTACTCGA AAATTGAAGCCTTCGAAGTA AATTGAAGCCTTCGAAAGTA	0.610231	0.39433	0.548615	1	942483	45508944	45508967	23	CGT	C	del
id95706_1_45508944_f	3	3	GACCGTATCGCCCTACTCGA AAATTGAAGCCTTCGAAGTA AATTGAAGCCTTCGAAAGTA	0.610231	0.39433	0.548615	1	95706	45508944	45508974	30	G	A	ts
id30800_1_45508944_f	3	3	GACCGTATCGCCCTACTCGA AAATTGAAGCCTTCGAAGTA AATTGAAGCCTTCGAAAGTA	0.610231	0.39433	0.548615	1	30800	45508944	45508975	31	G	A	ts
id558292_1_45508944_f	3	3	GACCGTATCGCCCTACTCGA AAATTGAAGCCTTCGAAGTA AATTGAAGCCTTCGAAAGTA	0.610231	0.39433	0.548615	1	558292	45508944	45508981	37	C	A	tv
id281007_1_45508944_f	3	3	GACCGTATCGCCCTACTCGA AAATTGAAGCCTTCGAAGTA AATTGAAGCCTTCGAAAGTA	0.610231	0.39433	0.548615	1	281007	45508944	45508981	37	C	G	tv
id813353_1_45508944_f	3	3	GACCGTATCGCCCTACTCGA AAATTGAAGCCTTCGAAGTA AATTGAAGCCTTCGAAAGTA	0.610231	0.39433	0.548615	1	813353	45508944	45508991	47	G	GT	ins
id1074542_1_45508979_f	2	3	CTGGCGTGATTGGACTTACC TTCCACTGGCGTGATTGGAC TGGCGTGATTGGACTTTACC	0.580795	0.457273	0.580795	1	1074542	45508979	45509013	34	CAG	C	del
id95707_1_45508979_f	2	3	CTGGCGTGATTGGACTTACC TTCCACTGGCGTGATTGGAC TGGCGTGATTGGACTTTACC	0.580795	0.457273	0.580795	1	95707	45508979	45509021	42	CAGA	C	del
id496436_1_45508979_f	2	3	CTGGCGTGATTGGACTTACC TTCCACTGGCGTGATTGGAC TGGCGTGATTGGACTTTACC	0.580795	0.457273	0.580795	1	496436	45508979	45509032	53	C	A	tv
id495209_1_45511388_f	2	2	GGCTTGATGGTATCACTGCC GCTTGATGGTATCACTTGCC	0.664912	0.52027	0.664912	1	495209	45511388	45511415	27	C	A	tv
id495210_1_45511388_f	2	2	GGCTTGATGGTATCACTGCC GCTTGATGGTATCACTTGCC	0.664912	0.52027	0.664912	1	495210	45511388	45511416	28	T	A	tv
id56592_1_46189437_r	3	5	GAGTGACCCTTTTCTGCCCT TGAGTGACCCTTTTCTGCCT GTGAGTGACCCTTTTCTGCT GTGACCCTTTTCTGGGAAAC GTGACCCTTTTCTGGGAAAC	0.865525	0.575817	0.840599	1	56592	46189437	46189457	20	C	T	ts
id280928_1_46189437_r	3	5	GAGTGACCCTTTTCTGCCCT TGAGTGACCCTTTTCTGCCT GTGAGTGACCCTTTTCTGCT GTGACCCTTTTCTGGGAAAC GTGACCCTTTTCTGGGAAAC	0.865525	0.575817	0.840599	1	280928	46189437	46189458	21	G	C	tv
id3995_1_46189557_r	3	5	CTCACTAGTGCCTCCATATC CCTCACTAGTGCCTCCATCT TCACTAGTGCCTCCATTATC CACGCACATCCAGGTCCCAG ACATCCAGGTCCCAGATTGG	0.709966	0.540725	0.696957	1	3995	46189557	46189520	-37	CA	C	del
id862774_1_46190819_r	3	2	GGTGTGGGCCAGACAATGTG GTGTGGGCCAGACAATTGTG	0.701808	0.499117	0.701808	1	862774	46190819	46190767	-52	CT	C	del
id1076645_1_46190819_r	3	2	GGTGTGGGCCAGACAATGTG GTGTGGGCCAGACAATTGTG	0.701808	0.499117	0.701808	1	1076645	46190819	46190778	-41	AG	A	del
id56583_1_46192094_r	3	4	AATGGCTACTTTCACGTGAG CTACTTTCACGTTGAGTGGG GGCTACTTTCACGTTGAGTT GCTACTTTCACGTTGAGGCA	0.984087	0.553182	0.867977	1	56583	46192094	46192097	3	C	A	tv
id254274_1_46192094_r	3	4	AATGGCTACTTTCACGTGAG CTACTTTCACGTTGAGTGGG GGCTACTTTCACGTTGAGTT GCTACTTTCACGTTGAGGCA	0.984087	0.553182	0.867977	1	254274	46192094	46192132	38	C	G	tv
id3990_1_46192138_f	2	3	GCCGACGATGCCAAAGTGGT CCGACGATGCCAAAGTTGGT GACGTTTCCCGATCCTACTT	0.446913	0.355603	0.446913	1	3990	46192138	46192159	21	G	C	tv
id665448_1_46192138_f	2	3	GCCGACGATGCCAAAGTGGT CCGACGATGCCAAAGTTGGT GACGTTTCCCGATCCTACTT	0.446913	0.355603	0.446913	1	665448	46192138	46192175	37	G	A	ts
id3996_1_46192242_r	3	5	AAACATCTTAACCTTCATCG AACATCTTAACCTTCAATCG TCGAAACATCTTAACCTTCG TCGAAACATCTTAACCTTCG GCTGGCAGACATGGACCACG	0.716415	0.484251	0.669004	1	3996	46192242	46192212	-30	C	T	ts
id211939_1_46192347_r	2	3	GCTCAGGAGGTCCTTGTACA AGGAGGTCCTTGTTACAAGG GTGTAGGCCACTTGGGCTCA	0.662338	0.526018	0.662338	1	211939	46192347	46192307	-40	C	G	tv
id3987_1_46192347_r	2	3	GCTCAGGAGGTCCTTGTACA AGGAGGTCCTTGTTACAAGG GTGTAGGCCACTTGGGCTCA	0.662338	0.526018	0.662338	1	3987	46192347	46192307	-40	C	T	ts
id56581_1_46192347_r	2	3	GCTCAGGAGGTCCTTGTACA AGGAGGTCCTTGTTACAAGG GTGTAGGCCACTTGGGCTCA	0.662338	0.526018	0.662338	1	56581	46192347	46192366	19	ACCCAG	A	del
id56580_1_46192347_r	2	3	GCTCAGGAGGTCCTTGTACA AGGAGGTCCTTGTTACAAGG GTGTAGGCCACTTGGGCTCA	0.662338	0.526018	0.662338	1	56580	46192347	46192379	32	C	G	tv
id538743_1_46192439_r	3	5	ACTATGGCACCCTGTCCCCA CCACTATGGCACCCTGTCCA CCACTATGGCACCCTGTCCC CCACTATGGCACCCTGTTCC TACCTCCCACTATGGCACCA	0.676797	0.424402	0.619599	1	538743	46192439	46192385	-54	TG	T	del
id970328_1_46192515_f	3	5	CCTGGTCATTCCAGCCTACC CTGGAATGACCAGGTAAGGC TCTGCCTGGAATGACCAGGC CTGCCTGGAATGACCAAGGC TGGAATGACCAGGTAAAGGC	0.880852	0.5839	0.826374	1	970328	46192515	46192520	5	G	A	ts
id651215_1_46193567_r	3	3	TTTCATTGACGGCTACTATG TTCATTGACGGCTACTTATG TCATTGACGGCTACTTTATG	0.703394	0.513906	0.674572	1	651215	46193567	46193587	20	CTG	C	del
id620470_1_46193567_r	3	3	TTTCATTGACGGCTACTATG TTCATTGACGGCTACTTATG TCATTGACGGCTACTTTATG	0.703394	0.513906	0.674572	1	620470	46193567	46193599	32	G	A	ts
id56610_1_46193826_f	3	3	GCACCCTCCTGTTCAGTGCT GCACCCTCCTGTTCAGTTGC ACCCTCCTGTTCAGTTTGCT	0.735272	0.518429	0.707457	1	56610	46193826	46193874	48	G	A	ts
id56604_1_46194821_f	3	3	TCTTGATACTACAGAGTGGA CTTGATACTACAGAGTTGGA TTGATACTACAGAGTTTGGA	0.827469	0.536621	0.752053	1	56604	46194821	46194853	32	G	A	ts
id265399_1_46194821_f	3	3	TCTTGATACTACAGAGTGGA CTTGATACTACAGAGTTGGA TTGATACTACAGAGTTTGGA	0.827469	0.536621	0.752053	1	265399	46194821	46194860	39	G	A	ts
id1072341_1_46194878_r	3	4	TGGCCCTGCCCTGGGCTGGA CATGTGTCCCTCCAAGCCCA CAGGCTGGCCCTGCCCTGGA CTGGCCCTGCCCTGGCTTGG	0.747227	0.482396	0.668445	1	1072341	46194878	46194901	23	G	A	ts
id56601_1_46194878_r	3	4	TGGCCCTGCCCTGGGCTGGA CATGTGTCCCTCCAAGCCCA CAGGCTGGCCCTGCCCTGGA CTGGCCCTGCCCTGGCTTGG	0.747227	0.482396	0.668445	1	56601	46194878	46194902	24	GC	G	del
id648374_1_46195850_r	3	5	CATGGTGCTATTCCTCAACA ATGGTGCTATTCCTCAAACA CTCGGCCGGGCGCTACCATG TGGTGCTATTCCTCAAAACA TCGGCCGGGCGCTACCCATG	0.60947	0.433241	0.587613	1	648374	46195850	46195834	-16	G	A	ts
id499028_1_46195850_r	3	5	CATGGTGCTATTCCTCAACA ATGGTGCTATTCCTCAAACA CTCGGCCGGGCGCTACCATG TGGTGCTATTCCTCAAAACA TCGGCCGGGCGCTACCCATG	0.60947	0.433241	0.587613	1	499028	46195850	46195867	17	T	TG	ins
id254272_1_46195928_r	2	2	CCAGAAGTATATCCCCTGCC CAGAAGTATATCCCCTTGCC	0.641452	0.505249	0.641452	1	254272	46195928	46195879	-49	C	T	ts
id551169_1_46195928_r	2	2	CCAGAAGTATATCCCCTGCC CAGAAGTATATCCCCTTGCC	0.641452	0.505249	0.641452	1	551169	46195928	46195887	-41	G	C	tv
id254275_1_46196082_f	3	5	ATCCTCCAGCACCTACACAG TTTGTCTCTGCCACTGTTGT TCATCCTCCAGCACCTACAG GTCTCTGCCACTGTAGGTGC ACTTTGTCTCTGCCACTGTT	0.757812	0.531356	0.717025	1	254275	46196082	46196073	-9	A	C	tv
id984973_1_46196752_r	3	5	AAGTCGCAGCAAAGTATATG AGTCGCAGCAAAGTATTATG TCAAGTCGCAGCAAAGTATG GTCGCAGCAAAGTATTTATG TCAAGTCGCAGCAAAGTATG	0.745283	0.475665	0.683246	1	984973	46196752	46196781	29	C	A	tv
id95762_1_46197705_r	3	5	GGCCCTGCGGAGATTCTGTC GCCCTGCGGAGATTCTTGTC AGCGGGCCCTGCGGAGATTC CCCTGCGGAGATTCTTTGTC TGGGACATCTCTATACCGCA	0.779499	0.545221	0.723885	1	95762	46197705	46197729	24	G	GT	ins
id845990_1_46197794_f	3	5	GCCCCAAAGGGCTTGATGAG AGCCCCAAAGGGCTTGATTG CCGAGCCCCAAAGGGCTTGA CCGAGCCCCAAAGGGCTTGA GCCCCAAAGGGCTTGAATTG	0.90214	0.536068	0.812647	1	845990	46197794	46197785	-9	AG	A	del
id642652_1_46197794_f	3	5	GCCCCAAAGGGCTTGATGAG AGCCCCAAAGGGCTTGATTG CCGAGCCCCAAAGGGCTTGA CCGAGCCCCAAAGGGCTTGA GCCCCAAAGGGCTTGAATTG	0.90214	0.536068	0.812647	1	642652	46197794	46197811	17	CA	C	del
id6191_1_46250054_r	2	4	AAGGTTTCCGAAAAGGAGAC GGAGTGTTTCCTGTCCTTTT AGGTTTCCGAAAAGGAAGAC ATCCAGGAGTGTTTCCTTTT	0.527052	0.4416	0.527052	1	6191	46250054	46250097	43	C	A	tv
id6193_1_46267551_r	3	3	CTCAAGCAGATCATTCTGGA TCAAGCAGATCATTCTTGGA AAGCAGATCATTCTTTGGAT	0.750796	0.524081	0.719984	1	6193	46267551	46267540	-11	G	A	ts
id929734_1_46270701_f	3	3	TTTGAATTGCCAATTTTGAA TTGAATTGCCAATTTTTGAA GTCTCGACCCTTCAAAAAAT	0.692195	0.448253	0.638221	1	929734	46270701	46270754	53	C	T	ts
id6192_1_46272769_r	3	5	TTAGCGAGGTGATGGAAGAA TAGCGAGGTGATGGAAAGAA TCTTTAGCGAGGTGATGGAA AGCGAGGTGATGGAAAAGAA TTCTTTAGCGAGGTGATGAA	0.69997	0.459088	0.63419	1	6192	46272769	46272758	-11	T	A	tv
id12948_1_47251263_r	3	5	ATCCTGAGAAAGAAAATGAA TCCTGAGAAAGAAAATTGAA CTCAACATCCTGAGAAAGAA CCTGAGAAAGAAAATTTGAA TCAACATCCTGAGAAAAGAA	1.14539	0.705738	1.0366	1	12948	47251263	47251285	22	G	A	ts
id423587_1_47260507_r	2	3	CCTATTAAATAGTTCCTCCA GGCTGCTCAGTTTCCTTGGA CCACCTATTAAATAGTTCCA	0.637365	0.511794	0.637365	1	423587	47260507	47260541	34	T	C	ts
id12950_1_47262946_f	3	3	ATCTGATGGTTGATGAAGCA TCTGATGGTTGATGAAAGCA CTGATGGTTGATGAAAAGCA	0.666637	0.413483	0.595074	1	12950	47262946	47262902	-44	C	T	ts
id546578_1_47287625_f	3	5	TTTCAGCGCTCAGTTCACAA TTCAGCGCTCAGTTCAACAA GCTTTCAGCGCTCAGTTCAA TCAGCGCTCAGTTCAAACAA GCTTTCAGCGCTCAGTTCAA	0.759443	0.557384	0.724009	1	546578	47287625	47287591	-34	C	CT	ins
id450838_1_47295834_f	2	2	CAATTTGCGTGTTTCATCCA AATTTGCGTGTTTCATTCCA	0.636315	0.530507	0.636315	1	450838	47295834	47295846	12	T	TA	ins
id1077103_1_47416373_r	2	2	CCGACGGCGCGACCGCTGGC GGCTTCCCTGCCCTGCCAAG	0.620797	0.482316	0.620797	1	1077103	47416373	47416333	-40	CATGG	C	del
id1077104_1_47416516_r	3	3	GGGCGGCTTCCCGCGCTGCA GGCGGCTTCCCGCGCTTGCA GCGGCTTCCCGCGCTTTGCA	1.10152	0.684268	0.962794	1	1077104	47416516	47416462	-54	A	AGAGGCGGCCCCCACGCCCGCGCC	ins
id372170_1_47416653_r	3	3	ATGCTGTTCTGCCACTTGCG TGCTGTTCTGCCACTTTGCG CGCGACAGCCCGCGCAAAAG	0.695145	0.448481	0.657432	1	372170	47416653	47416622	-31	G	A	ts
id1076197_1_47416799_r	2	2	TGAAGCGCTTGCGGCGCCGC GCTTGAAGCGCTTGCGGCGC	0.50047	0.439915	0.50047	1	1076197	47416799	47416839	40	ACGCGGCCGCGGCGC	A	del
id1077106_1_47416909_r	3	4	AGGCGGCGGCACCAGCAGCG GCGCCCGGCCCCGCGCTTGC GCGGCGGCACCAGCAAAGCG AGAAGGCGGCGGCACCAGCG	0.922951	0.556596	0.809366	1	1077106	47416909	47416855	-54	AG	A	del
id8448_1_47417001_f	3	5	AACCTGCAGCCGGAGCTAGC CCTGCAGCCGGAGCTTAGCG GTGAACCTGCAGCCGGAGCG CTGCAGCCGGAGCTTAAGCG TGAACCTGCAGCCGGAAGCG	0.888255	0.551497	0.780709	1	8448	47417001	47417035	34	C	A	tv
id8447_1_47417284_f	3	3	ACCTGTGAGCCTGCGCCGCG CCTGTGAGCCTGCGCCCGCG CTGTGAGCCTGCGCCCCGCG	0.753566	0.491981	0.661292	1	8447	47417284	47417253	-31	C	CG	ins
id1077110_1_47417284_f	3	3	ACCTGTGAGCCTGCGCCGCG CCTGTGAGCCTGCGCCCGCG CTGTGAGCCTGCGCCCCGCG	0.753566	0.491981	0.661292	1	1077110	47417284	47417273	-11	T	C	ts
id1077109_1_47417284_f	3	3	ACCTGTGAGCCTGCGCCGCG CCTGTGAGCCTGCGCCCGCG CTGTGAGCCTGCGCCCCGCG	0.753566	0.491981	0.661292	1	1077109	47417284	47417274	-10	G	C	tv
id30157_1_47417284_f	3	3	ACCTGTGAGCCTGCGCCGCG CCTGTGAGCCTGCGCCCGCG CTGTGAGCCTGCGCCCCGCG	0.753566	0.491981	0.661292	1	30157	47417284	47417274	-10	G	T	tv
id1069550_1_52375541_f	2	3	GGAGAACTCACAGATCTCTG GAGAACTCACAGATCTTCTG TGGGAGAACTCACAGATCTG	0.706548	0.568583	0.706548	1	1069550	52375541	52375501	-40	GC	G	del
id30233_1_52375587_r	3	4	TTGTAGGTAGCAGCACTGTC TGTAGGTAGCAGCACTTGTC GTAGGTAGCAGCACTTTGTC TCTTGTAGGTAGCAGCACGA	0.765701	0.531548	0.711762	1	30233	52375587	52375574	-13	C	T	ts
id30234_1_52383394_f	3	4	ACAGATCTGCAAGAACAGCA CAGATCTGCAAGAACAAGCA AGATCTGCAAGAACAAAGCA CCAAGCTTACAGATCTGCAT	0.960562	0.581224	0.866878	1	30234	52383394	52383433	39	AC	T	del
id30236_1_52383394_f	3	4	ACAGATCTGCAAGAACAGCA CAGATCTGCAAGAACAAGCA AGATCTGCAAGAACAAAGCA CCAAGCTTACAGATCTGCAT	0.960562	0.581224	0.866878	1	30236	52383394	52383437	43	G	A	ts
id1173052_1_52383571_f	3	3	CCACAGAAGGTCGAGCTGCC CACAGAAGGTCGAGCTTGCC GTCCACAGAAGGTCGAGCCA	0.752453	0.534948	0.741541	1	1173052	52383571	52383568	-3	A	G	ts
id30235_1_52385276_f	2	3	AGCCTACCATTGGTGGTAAA CCTACCATTGGTGGTTAAAC GTCTTCCTTTTCTCCACCAA	0.630166	0.502562	0.630166	1	30235	52385276	52385264	-12	T	C	ts
id1075855_1_52388525_f	2	3	ACAGTTCTGGGTGCTCTCCT CAGTTCTGGGTGCTCTTCCT CAGTTCTGGGTGCTCTTGGA	0.475637	0.36943	0.475637	1	1075855	52388525	52388495	-30	G	A	ts
id30230_1_52397699_r	3	5	ATTAATGCGGAGACCATCAT ACCTACCCGAACAAGGCCAA ACCCGAACAAGGCCAATGAA CCCGAACAAGGCCAATTGAA GGCATCACCTACCCGAACAA	0.907543	0.652942	0.833854	1	30230	52397699	52397707	8	T	C	ts
id30231_1_52397780_r	2	3	GCCTGTAAACGGCATTTGTT GCCTGTAAACGGCATTTTGT GCCTGTAAACGGCATTGGGC	0.571112	0.430185	0.571112	1	30231	52397780	52397821	41	A	G	ts
id1173068_1_52401418_r	3	4	GACAGTTTGTGTTGATTGAA GACAGTTTGTGTTGATTTGA ATTGGACAGTTTGTGTTGAA CAGTTTGTGTTGATTTTGAA	0.592269	0.386054	0.543689	1	1173068	52401418	52401368	-50	C	T	ts
id625459_1_52687941_r	3	2	CTCAGTGCCATGTTCCTGCA AAAGCCTGGGGCACCCTGCA	1.02609	0.685783	1.02609	1	625459	52687941	52687970	29	C	A	tv
id625461_1_52687941_r	3	2	CTCAGTGCCATGTTCCTGCA AAAGCCTGGGGCACCCTGCA	1.02609	0.685783	1.02609	1	625461	52687941	52687984	43	AC	A	del
id438350_1_52687999_r	3	5	GGCCAGGGACTACTACACAA GCCAGGGACTACTACAACAA AAAGGCCAGGGACTACTACA AAGGCCAGGGACTACTTACA CCAGGGACTACTACAAACAA	0.680041	0.434962	0.637513	1	438350	52687999	52688006	7	T	C	ts
id438351_1_52692672_f	3	3	TATCATGGGGCTCAGGTGTG ATCATGGGGCTCAGGTTGTG CTTATCATGGGGCTCAGGTG	0.675934	0.461676	0.666912	1	438351	52692672	52692726	54	C	A	tv
id625460_1_52698318_r	3	5	GGCGCGAACCATGGCCGGCA CTCATCCTGGAAGTCCACCA CGGCGCGAACCATGGCCGCA GGCGCGAACCATGGCCCGCA TCATCCTGGAAGTCCAACCA	0.659198	0.393812	0.593884	1	625460	52698318	52698310	-8	T	C	ts
id12810_1_52974740_f	2	3	GCGGAAAAACATTCACCCAC AGCGGAAAAACATTCACCAC AGCAGCGGAAAAACATTCAC	0.62604	0.49305	0.62604	1	12810	52974740	52974790	50	C	CA	ins
id1033966_1_53014923_f	3	3	GAACTCTGCTGGCAGCTGAG AACTCTGCTGGCAGCTTGAG ACTCTGCTGGCAGCTTTGAG	0.929376	0.625992	0.840083	1	1033966	53014923	53014919	-4	C	T	ts
id1073763_1_53196926_f	3	4	TGCCGCGTTCTCGCCGCCGC ACTTGCCGCGTTCTCGCCGC CCCACTTGCCGCGTTCTCGC CACTTGCCGCGTTCTCGCGC	0.598124	0.368732	0.542228	1	1073763	53196926	53196971	45	T	TAGCAAG	ins
id495549_1_53197076_f	3	3	CGTGCCCACCATGCACTACC AGGCTGTCCTGGTAAGTGCA GGCTGTCCTGGTAAGTTGCA	0.865406	0.484481	0.743933	1	495549	53197076	53197040	-36	CA	C	del
id8954_1_53197076_f	3	3	CGTGCCCACCATGCACTACC AGGCTGTCCTGGTAAGTGCA GGCTGTCCTGGTAAGTTGCA	0.865406	0.484481	0.743933	1	8954	53197076	53197092	16	C	A	tv
id1072348_1_53200695_r	3	3	GAGAAAGCAGGGTCAGTGTA AGAAAGCAGGGTCAGTTGTA GAAAGCAGGGTCAGTTTGTA	0.747086	0.50752	0.669034	1	1072348	53200695	53200728	33	TCC	T	del
id863864_1_53200784_f	3	5	CAGAAGCCTCTCTTGAATGA CCTGAACTGGCCATCAAGAG AGAAGCCTCTCTTGAAATGA CTGAACTGGCCATCAAAGAG GAAGCCTCTCTTGAAAATGA	0.718542	0.509126	0.671097	1	863864	53200784	53200769	-15	AG	A	del
id8962_1_53202291_r	2	4	GAAAAGACAAAATCAAACCA GACAAAATCAAAACCATGGT AGAAAAGACAAAATCAAACA TTCAAGAAAAGACAAAATCA	0.489244	0.391312	0.489244	1	8962	53202291	53202322	31	G	A	ts
id1074855_1_53210038_r	2	2	CAACGGAGTCTCGAGCAGAT AACGGAGTCTCGAGCAAGAT	0.487917	0.407369	0.487917	1	1074855	53210038	53210022	-16	GTTTGA	G	del
id956433_1_53210268_r	3	4	GGCCCCATACCAGGACAGAG GCCCCATACCAGGACAAGAG CCCCATACCAGGACAAAGAG TCATACGCTTTGTGCCTTCC	0.838933	0.500829	0.735017	1	956433	53210268	53210258	-10	TG	T	del
id1075002_1_53210268_r	3	4	GGCCCCATACCAGGACAGAG GCCCCATACCAGGACAAGAG CCCCATACCAGGACAAAGAG TCATACGCTTTGTGCCTTCC	0.838933	0.500829	0.735017	1	1075002	53210268	53210277	9	G	A	ts
id8967_1_53210268_r	3	4	GGCCCCATACCAGGACAGAG GCCCCATACCAGGACAAGAG CCCCATACCAGGACAAAGAG TCATACGCTTTGTGCCTTCC	0.838933	0.500829	0.735017	1	8967	53210268	53210312	44	A	G	ts
id130886_1_53210278_f	2	3	TTCCTCTCTGTCCTGGTATG TTCCTCTCTGTCCTGGTTAT TGTGCCTTCCTCTCTGTCCT	0.632556	0.492798	0.632556	1	130886	53210278	53210315	37	T	C	ts
id863777_1_53210287_f	2	2	GTCCTGGTATGGGGCCTACC TCCTGGTATGGGGCCTTACC	0.595811	0.518315	0.595811	1	863777	53210287	53210335	48	TTCAAC	T	del
id8964_1_53210404_r	3	5	TTCCTTTCCTTAGGACCAGG GACAAGGCCAGACACCTCCT ACAAGGCCAGACACCTCCTA TTTCCTTTCCTTAGGACAGG TTCCTTAGGACCCAGGTGTC	0.702693	0.470124	0.676739	1	8964	53210404	53210354	-50	C	T	ts
id529859_1_53210404_r	3	5	TTCCTTTCCTTAGGACCAGG GACAAGGCCAGACACCTCCT ACAAGGCCAGACACCTCCTA TTTCCTTTCCTTAGGACAGG TTCCTTAGGACCCAGGTGTC	0.702693	0.470124	0.676739	1	529859	53210404	53210396	-8	GAC	G	del
id1076105_1_53210451_f	3	5	TTGATGTCCTGGATCAAGAT GGCTCACAATGTTCCCATCC TGATGTCCTGGATCAAAGAT TTTTATATCTTTGATGTCCT GGCTCACAATGTTCCCATCC	0.778047	0.483667	0.731077	1	1076105	53210451	53210419	-32	G	T	tv
id953726_1_53210451_f	3	5	TTGATGTCCTGGATCAAGAT GGCTCACAATGTTCCCATCC TGATGTCCTGGATCAAAGAT TTTTATATCTTTGATGTCCT GGCTCACAATGTTCCCATCC	0.778047	0.483667	0.731077	1	953726	53210451	53210482	31	C	T	ts
id945061_1_53210473_r	3	5	GATGTGCCTGGATTTCCGAG AGATGTGCCTGGATTTCGAG ATGTGCCTGGATTTCCCGAG GATGTGCCTGGATTTCCCCG GGAACATTGTGAGCCCCTCC	0.709826	0.483377	0.671474	1	945061	53210473	53210506	33	TCAGA	T	del
id372351_1_53210539_r	2	2	TCTCACTGGTCAGGTATGCC TCACTGGTCAGGTATTGCCA	0.52726	0.393524	0.52726	1	372351	53210539	53210521	-18	GC	G	del
id862629_1_53210539_r	2	2	TCTCACTGGTCAGGTATGCC TCACTGGTCAGGTATTGCCA	0.52726	0.393524	0.52726	1	862629	53210539	53210570	31	G	A	ts
id130887_1_53210702_f	3	5	TTGTCCCACAATATGCTGCA TCCCACAATATGCTTGCATG CAATATGCTTGCCATGGGGA CACTTGTCCCACAATATGCT TCCACTTGTCCCACAATATG	1.27439	0.758098	1.11267	1	130887	53210702	53210657	-45	A	G	ts
id962889_1_53210702_f	3	5	TTGTCCCACAATATGCTGCA TCCCACAATATGCTTGCATG CAATATGCTTGCCATGGGGA CACTTGTCCCACAATATGCT TCCACTTGTCCCACAATATG	1.27439	0.758098	1.11267	1	962889	53210702	53210726	24	G	A	ts
id130888_1_53210791_f	3	5	CGTCCACTTTGAGCACTCTT GTCCACTTTGAGCACTTCTT CCGTCCACTTTGAGCACTTG CCGTCCACTTTGAGCACTTG CGTCCACTTTGAGCACCTTG	0.885431	0.616197	0.831854	1	130888	53210791	53210819	28	G	A	ts
id92430_1_53210873_r	2	4	GTGGTAGCTGGCTGGCTCTG TGGTAGCTGGCTGGCTTCTG CAGTGGTAGCTGGCTGGCTG GAGTCAGTGGTAGCTGGCTG	0.693132	0.55233	0.693132	1	92430	53210873	53210911	38	CAG	C	del
id955252_1_53210873_r	2	4	GTGGTAGCTGGCTGGCTCTG TGGTAGCTGGCTGGCTTCTG CAGTGGTAGCTGGCTGGCTG GAGTCAGTGGTAGCTGGCTG	0.693132	0.55233	0.693132	1	955252	53210873	53210916	43	ACT	A	del
id429340_1_53211020_f	3	4	GACTGCGTCCAGTTTCAGAG GCGTCCAGTTTCAAGAGAGG GACTGCGTCCAGTTTCAAGG CTGCGTCCAGTTTCAAGAGG	0.739306	0.509791	0.687278	1	429340	53211020	53210997	-23	C	CA	ins
id8966_1_53211020_f	3	4	GACTGCGTCCAGTTTCAGAG GCGTCCAGTTTCAAGAGAGG GACTGCGTCCAGTTTCAAGG CTGCGTCCAGTTTCAAGAGG	0.739306	0.509791	0.687278	1	8966	53211020	53211034	14	G	T	tv
id1073732_1_53211107_f	3	3	ATGGCCTTCCTGCGGCAGTA TGTCTGCCCGTACTTGCCGC GTCTGCCCGTACTTGCAGGA	0.79645	0.511966	0.70484	1	1073732	53211107	53211067	-40	GCAGTTGCCCA	G	del
id1073053_1_53211107_f	3	3	ATGGCCTTCCTGCGGCAGTA TGTCTGCCCGTACTTGCCGC GTCTGCCCGTACTTGCAGGA	0.79645	0.511966	0.70484	1	1073053	53211107	53211076	-31	C	T	ts
id974479_1_53211107_f	3	3	ATGGCCTTCCTGCGGCAGTA TGTCTGCCCGTACTTGCCGC GTCTGCCCGTACTTGCAGGA	0.79645	0.511966	0.70484	1	974479	53211107	53211133	26	G	T	tv
id203663_1_53211236_r	3	3	TCACCAGCACTGTGCCTGGA CTTTGTCAGGGAGCCCTCCA CACCAGCACTGTGCCTTGGA	0.918093	0.561407	0.849039	1	203663	53211236	53211185	-51	C	T	ts
id1076646_1_53213292_f	2	2	ACCGACACTTGTTTGCTCTG CGACACTTGTTTGCGGCATC	0.617668	0.594706	0.617668	1	1076646	53213292	53213278	-14	C	T	ts
id653761_1_53213292_f	2	2	ACCGACACTTGTTTGCTCTG CGACACTTGTTTGCGGCATC	0.617668	0.594706	0.617668	1	653761	53213292	53213283	-9	CTT	C	del
id948492_1_53213350_r	3	3	GGTTTATCTGCCCGTATGCA GTTTATCTGCCCGTATTGCA TTTATCTGCCCGTATTTGCA	0.874146	0.514519	0.76366	1	948492	53213350	53213342	-8	TGG	T	del
id130891_1_53213350_r	3	3	GGTTTATCTGCCCGTATGCA GTTTATCTGCCCGTATTGCA TTTATCTGCCCGTATTTGCA	0.874146	0.514519	0.76366	1	130891	53213350	53213354	4	AC	A	del
id529858_1_53213350_r	3	3	GGTTTATCTGCCCGTATGCA GTTTATCTGCCCGTATTGCA TTTATCTGCCCGTATTTGCA	0.874146	0.514519	0.76366	1	529858	53213350	53213385	35	GAGCACACTGA	T	del
id845527_1_53213430_r	3	5	AAAGCCATCAGAGACCACAG AAAGCCATCAGAGACCAACA CTTGGGGGCTTTGCCCCTGA AACCTTGGGGGCTTTGCCCC TTGGGGGCTTTGCCCCTGTT	0.695708	0.464199	0.659025	1	845527	53213430	53213433	3	GGT	G	del
id8952_1_53213514_f	3	5	CCTACCCAGGCCGCAATGCC CTACCCAGGCCGCAATTGCC TTGGAGAAACTCCCGGGCCT TACCCAGGCCGCAATTTGCC ACACATTGGAGAAACTCCCT	0.823267	0.57075	0.761377	1	8952	53213514	53213509	-5	C	T	ts
id130892_1_53213514_f	3	5	CCTACCCAGGCCGCAATGCC CTACCCAGGCCGCAATTGCC TTGGAGAAACTCCCGGGCCT TACCCAGGCCGCAATTTGCC ACACATTGGAGAAACTCCCT	0.823267	0.57075	0.761377	1	130892	53213514	53213539	25	GAGAAGGCCTTAGA	G	del
id837370_1_53213514_f	3	5	CCTACCCAGGCCGCAATGCC CTACCCAGGCCGCAATTGCC TTGGAGAAACTCCCGGGCCT TACCCAGGCCGCAATTTGCC ACACATTGGAGAAACTCCCT	0.823267	0.57075	0.761377	1	837370	53213514	53213549	35	T	TA	ins
id183148_1_54758019_r	3	3	CCCCCCTAAGAAGGGCAGTA CCCCCTAAGAAGGGCAAGTA CCCCTAAGAAGGGCAAAGTA	0.86488	0.557804	0.771108	1	183148	54758019	54758031	12	A	AG	ins
id30578_1_54852350_r	3	5	CGACTGCTACATGAACCGGG CATCTCCCAGAACTCCTCCC CCGACTGCTACATGAACGGG CATCTCCCAGAACTCCTTCC CTACATGAACCCGGGAGTTC	0.668732	0.475676	0.63602	1	30578	54852350	54852346	-4	C	T	ts
id4367_1_54852350_r	3	5	CGACTGCTACATGAACCGGG CATCTCCCAGAACTCCTCCC CCGACTGCTACATGAACGGG CATCTCCCAGAACTCCTTCC CTACATGAACCCGGGAGTTC	0.668732	0.475676	0.63602	1	4367	54852350	54852372	22	T	G	tv
id1065507_1_54854031_r	3	5	AAACGACATCCACGTGAGTG AACGACATCCACGTGAAGTG CTTCCAAAACGACATCCACG ACGACATCCACGTGAAAGTG CTTCCAAAACGACATCCACG	1.10977	0.64039	0.969509	1	1065507	54854031	54854036	5	C	T	ts
id1065508_1_54854031_r	3	5	AAACGACATCCACGTGAGTG AACGACATCCACGTGAAGTG CTTCCAAAACGACATCCACG ACGACATCCACGTGAAAGTG CTTCCAAAACGACATCCACG	1.10977	0.64039	0.969509	1	1065508	54854031	54854051	20	G	A	ts
id30576_1_54883732_r	3	3	TAGCAAGACCTTCATGTGCA AGCAAGACCTTCATGTTGCA AAGACCTTCATGTTTGCACG	0.970785	0.643361	0.910786	1	30576	54883732	54883698	-34	G	A	ts
id4380_1_54999181_r	3	5	TCTCGTCAGCCATGGCTGCC CTCGTCAGCCATGGCTTGCC CGTCAGCCATGGCCAGTCCC GGACTGGCCAGGCAAAGCCA TCTTCTCGTCAGCCATGGCC	1.13913	0.704114	1.07912	1	4380	54999181	54999187	6	A	T	tv
id4389_1_54999181_r	3	5	TCTCGTCAGCCATGGCTGCC CTCGTCAGCCATGGCTTGCC CGTCAGCCATGGCCAGTCCC GGACTGGCCAGGCAAAGCCA TCTTCTCGTCAGCCATGGCC	1.13913	0.704114	1.07912	1	4389	54999181	54999196	15	G	T	tv
id4386_1_54999181_r	3	5	TCTCGTCAGCCATGGCTGCC CTCGTCAGCCATGGCTTGCC CGTCAGCCATGGCCAGTCCC GGACTGGCCAGGCAAAGCCA TCTTCTCGTCAGCCATGGCC	1.13913	0.704114	1.07912	1	4386	54999181	54999209	28	G	T	tv
id4385_1_54999181_r	3	5	TCTCGTCAGCCATGGCTGCC CTCGTCAGCCATGGCTTGCC CGTCAGCCATGGCCAGTCCC GGACTGGCCAGGCAAAGCCA TCTTCTCGTCAGCCATGGCC	1.13913	0.704114	1.07912	1	4385	54999181	54999214	33	G	A	ts
id4387_1_54999365_f	3	5	CAGTGCTACCCCAAGGTAGG AGTGCTACCCCAAGGTTAGG GCTACCCCAAGGTGGTAGTG TGCTACCCCAAGGTGGTAAG GCTACCCCAAGGTGGTAGTG	0.786021	0.503945	0.719647	1	4387	54999365	54999325	-40	G	A	ts
id620144_1_55005089_f	3	5	GCCATGGGCCTGCTGGAGAA CCATGGGCCTGCTGGAAGAA TACCTCTTCATCTCGGCAGC CATGGGCCTGCTGGAAAGAA GGCCATGGGCCTGCTGGAAT	0.705284	0.500221	0.651238	1	620144	55005089	55005106	17	G	T	tv
id968258_1_55007018_f	3	5	GTCCCCAGCCGCCCTATGTA TCCCCAGCCGCCCTATTGTA GGCTTCCTCCCACAGCCTTA CCCCAGCCGCCCTATTTGTA CCAGTCCCCAGCCGCCCTAA	0.897113	0.577542	0.799323	1	968258	55007018	55007029	11	G	A	ts
id1075014_1_55007097_f	3	3	GAAAGTCATGAGCTACAGTG AAAGTCATGAGCTACAAGTG AAGTCATGAGCTACAAAGTG	0.766903	0.554648	0.710995	1	1075014	55007097	55007076	-21	C	T	ts
id590851_1_55007195_r	3	3	GACCACGGCAGCCTCCATCC CTGGCGACGTTCAGGCCTGG GATGACCACGGCAGCCTCCA	0.696368	0.454984	0.667628	1	590851	55007195	55007173	-22	GC	G	del
id858780_1_55007195_r	3	3	GACCACGGCAGCCTCCATCC CTGGCGACGTTCAGGCCTGG GATGACCACGGCAGCCTCCA	0.696368	0.454984	0.667628	1	858780	55007195	55007194	-1	G	A	ts
id431555_1_55039925_r	3	5	CGTCCTCGTCCTCCTGCGCA GCCGTCCTCGTCCTCCTGCA GTCCTCGTCCTCCTGCCGCA GTCCCGCGGGCGCCCGTGCA TCCTCGTCCTCCTGCCCGCA	0.959533	0.556456	0.817695	1	431555	55039925	55039879	-46	A	ATG	ins
id440705_1_55039925_r	3	5	CGTCCTCGTCCTCCTGCGCA GCCGTCCTCGTCCTCCTGCA GTCCTCGTCCTCCTGCCGCA GTCCCGCGGGCGCCCGTGCA TCCTCGTCCTCCTGCCCGCA	0.959533	0.556456	0.817695	1	440705	55039925	55039913	-12	G	A	ts
id440706_1_55040029_r	3	4	CACCTTGGCGCAGCGGTGGA ACCTTGGCGCAGCGGTTGGA CCTTGGCGCAGCGGTTTGGA CACCTTGGCGCAGCGGAAGG	0.813731	0.515779	0.736798	1	440706	55040029	55039977	-52	C	G	tv
id440709_1_55040029_r	3	4	CACCTTGGCGCAGCGGTGGA ACCTTGGCGCAGCGGTTGGA CCTTGGCGCAGCGGTTTGGA CACCTTGGCGCAGCGGAAGG	0.813731	0.515779	0.736798	1	440709	55040029	55040049	20	G	A	ts
id440712_1_55043862_r	3	4	AGCACCACCACGTAGGTGCC GCACCACCACGTAGGTTGCC ATCCGTGGAGGTTGCCTACG TCCGTGGAGGTTGCCTTACG	0.718486	0.516135	0.689571	1	440712	55043862	55043883	21	A	C	tv
id440715_1_55043945_f	3	5	GCAGGCCCAGGCTGCCCGCC GCCTGCAGGCCCAGGCTGCC AGGCCCAGGCTGCCCCGCCG TGAGGTATCCCCGGCAAGCC ATCTTGGTGAGGTATCCCCG	0.652425	0.397365	0.598195	1	440715	55043945	55043958	13	T	C	ts
id2874_1_55052406_r	3	5	CGGCCGTGCTTACCTGTCTG GGGACCCGCTTCCACAGAAC AGGACGGGACCCGCTTCCAC CCCGCTTCCACAGGTAAGCA GCCGTGCTTACCTGTGAAGC	0.839618	0.577675	0.763288	1	2874	55052406	55052400	-6	T	C	ts
id440717_1_55052605_f	2	2	CTGATTTGTTATAGGGTGGA CTGATTTGTTATAGGGTTGG	0.540972	0.422083	0.540972	1	440717	55052605	55052644	39	G	T	tv
id265939_1_55057406_f	3	3	GACCAACTTTGGCCGCTGTG ACCAACTTTGGCCGCTTGTG CCAACTTTGGCCGCTTTGTG	0.987873	0.670465	0.891729	1	265939	55057406	55057454	48	G	C	tv
id440720_1_55057479_f	3	3	ACCTGCTTTGTGTCACAGAG CCTGCTTTGTGTCACAAGAG CTGCTTTGTGTCACAAAGAG	0.751204	0.529827	0.68736	1	440720	55057479	55057508	29	G	A	ts
id440721_1_55058545_f	3	3	CAGCACACTCGGGGCCTACA CGGCTGTGGCCATCCGTGTA GGCTGTGGCCATCCGTTGTA	0.835337	0.459053	0.73007	1	440721	55058545	55058546	1	A	G	ts
id440722_1_55058545_f	3	3	CAGCACACTCGGGGCCTACA CGGCTGTGGCCATCCGTGTA GGCTGTGGCCATCCGTTGTA	0.835337	0.459053	0.73007	1	440722	55058545	55058555	10	G	T	tv
id440723_1_55058545_f	3	3	CAGCACACTCGGGGCCTACA CGGCTGTGGCCATCCGTGTA GGCTGTGGCCATCCGTTGTA	0.835337	0.459053	0.73007	1	440723	55058545	55058570	25	C	T	ts
id440725_1_55063509_f	3	5	CTACAGGCAGCACCAGCGAA TACAGGCAGCACCAGCCGAA CGGCAGCAGATGGCAACGGC ACAGGCAGCACCAGCCCGAA GGCAGCAGATGGCAACCGGC	0.601954	0.397247	0.578018	1	440725	55063509	55063510	1	G	C	tv
id29660_1_56867666_f	3	3	AGCTGAGCAACTGGTCAGAG GCTGAGCAACTGGTCAAGAG CTGAGCAACTGGTCAAAGAG	0.747602	0.496379	0.682622	1	29660	56867666	56867703	37	G	T	tv
id17038_1_56940988_f	3	5	GACCACCAAGTCCTCCACCA CAGGACCACCAAGTCCTCCA AAGAGGGACACCATGGTTGG AACAAGAGGGACACCATGGA TACCAGGACCACCAAGTCCA	0.765103	0.492148	0.706179	1	17038	56940988	56940965	-23	G	A	ts
id35597_1_56945878_r	3	5	TACATCACAGAGGCTGTGCT ATCACAGAGGCTGTTGCTTG ACTACATCACAGAGGCTTGG TACATCACAGAGGCTGTTGG TCACAGAGGCTGTTGCCTTG	1.14831	0.717239	1.06431	1	35597	56945878	56945878	0	G	GCACAGCC	ins
id35592_1_56949583_r	3	5	ATCGAGGCAAACACTATATT TGATCGAGGCAAACACTATT TCGAGGCAAACACTATTATT GATCGAGGCAAACACTTATT TGATCGAGGCAAACACTATT	0.816803	0.595852	0.786738	1	35592	56949583	56949599	16	G	A	ts
id35596_1_56952091_r	3	5	CGCATTACATCCTGAACACG CCCGCATTACATCCTGAACG GCATTACATCCTGAACCACG CCGCATTACATCCTGAAACG CATTACATCCTGAACCCACG	0.823629	0.533277	0.754917	1	35596	56952091	56952108	17	CG	C	del
id35595_1_56956811_f	2	3	CATCGCACTTGACTTCCGCA ATCGCACTTGACTTCCCGCA ACATCGCACTTGACTTCGCA	0.701345	0.553372	0.701345	1	35595	56956811	56956823	12	TG	T	del
id35594_1_56956918_f	3	3	ATACCTGTACTGTAGCAGAG TACCTGTACTGTAGCAAGAG ACCTGTACTGTAGCAAAGAG	0.850437	0.570152	0.764314	1	35594	56956918	56956889	-29	G	A	ts
id1032165_1_56965957_r	3	5	TGTGGCATCTCCTGTCACAT TTCTTCATTTTCCCAATGAC TTCATTTTCCCAATGTTGAC TCTTCATTTTCCCAATTGAC TCATTTTCCCAATGTTTGAC	0.775636	0.488531	0.708122	1	1032165	56965957	56965922	-35	C	T	ts
id16185_1_58576552_f	3	4	CTGCCGCAGCTCGATCTGGA TGCCGCAGCTCGATCTTGGA GCAGCTCGATCTTTGGATGG TTCTGCCGCAGCTCGATGGT	0.874897	0.542467	0.791264	1	16185	58576552	58576524	-28	CT	C	del
id16183_1_58576552_f	3	4	CTGCCGCAGCTCGATCTGGA TGCCGCAGCTCGATCTTGGA GCAGCTCGATCTTTGGATGG TTCTGCCGCAGCTCGATGGT	0.874897	0.542467	0.791264	1	16183	58576552	58576538	-14	G	A	ts
id16189_1_58576552_f	3	4	CTGCCGCAGCTCGATCTGGA TGCCGCAGCTCGATCTTGGA GCAGCTCGATCTTTGGATGG TTCTGCCGCAGCTCGATGGT	0.874897	0.542467	0.791264	1	16189	58576552	58576600	48	A	G	ts
id16184_1_58576647_f	3	3	GCTCGGCGTCCAGGTCTGAG CTCGGCGTCCAGGTCTTGAG TCGGCGTCCAGGTCTTTGAG	1.02661	0.625361	0.910963	1	16184	58576647	58576648	1	G	T	tv
id16187_1_58576835_f	3	4	CGGCCCTCGGGGTCGCAGTC CGGCCCTCGGGGTCGCAAGT GCCCTCGGGGTCGCAAAGTC CTTGAAGCGGCCCTCGGGGT	0.729756	0.538951	0.703277	1	16187	58576835	58576802	-33	A	T	tv
id16182_1_58576835_f	3	4	CGGCCCTCGGGGTCGCAGTC CGGCCCTCGGGGTCGCAAGT GCCCTCGGGGTCGCAAAGTC CTTGAAGCGGCCCTCGGGGT	0.729756	0.538951	0.703277	1	16182	58576835	58576805	-30	G	A	ts
id16186_1_58577157_r	2	3	CGCGTTCCTCCGCCCCACCA GCGTTCCTCCGCCCCAACCA GTCCGCGTTCCTCCGCCCCA	0.49224	0.379161	0.49224	1	16186	58577157	58577155	-2	A	C	tv
id561194_1_58667130_r	2	3	TCAGAAACCTTGGCTGTTAG ATCCAATAACACTGAAGCCA CAGAAACCTTGGCTGTTTAG	0.446217	0.379349	0.446217	1	561194	58667130	58667102	-28	T	C	ts
id915467_1_58675490_f	3	5	TACCATAGACTGCAGACGCT ACTGCTTACCATAGACTGCT ACCATAGACTGCAGACCGCT ACTGCTTACCATAGACTTGC ACCATAGACTGCAGACCCGC	0.591553	0.360031	0.53585	1	915467	58675490	58675504	14	G	C	tv
id561193_1_58681849_r	3	5	GCAATTCCTGAGTTTTTTGA AAAAACAAGCAATTCCTGAG GCAATTCCTGAGTTTTTTTG AAGCAATTCCTGAGTTTTGA AAAAACAAGCAATTCCTTGA	0.596974	0.39436	0.571279	1	561193	58681849	58681876	27	C	A	tv
id873537_1_58689046_r	2	3	GAAAAAGAGCTGTTTGAACA AAAAAGAGCTGTTTGAAACA GAAAAAGAGCTGTTTGACAA	0.508713	0.400811	0.508713	1	873537	58689046	58689038	-8	C	T	ts
id976669_1_61088165_r	3	3	GGCAGAAGTGCTTCGATGAA GCAGAAGTGCTTCGATTGAA CAGAAGTGCTTCGATTTGAA	0.811645	0.494771	0.724683	1	976669	61088165	61088147	-18	A	G	ts
id1031132_1_61088165_r	3	3	GGCAGAAGTGCTTCGATGAA GCAGAAGTGCTTCGATTGAA CAGAAGTGCTTCGATTTGAA	0.811645	0.494771	0.724683	1	1031132	61088165	61088210	45	G	A	ts
id1308662_1_61088205_f	3	5	TCCGAGCCTTTGCCTACACA CCGAGCCTTTGCCTACCACA CGTCCGAGCCTTTGCCTACA CCTGCAGGTTGAACCATGTA CGAGCCTTTGCCTACCCACA	0.636841	0.379107	0.573643	1	1308662	61088205	61088221	16	C	T	ts
id523874_1_61088379_r	3	5	AACAAAATCCTCTCGATATT ACAAAATCCTCTCGATTATT GAACAAAATCCTCTCGATTC GAACAAAATCCTCTCGATTC CAAAATCCTCTCGATTTATT	0.68937	0.411771	0.622519	1	523874	61088379	61088341	-38	C	T	ts
id489177_1_61088379_r	3	5	AACAAAATCCTCTCGATATT ACAAAATCCTCTCGATTATT GAACAAAATCCTCTCGATTC GAACAAAATCCTCTCGATTC CAAAATCCTCTCGATTTATT	0.68937	0.411771	0.622519	1	489177	61088379	61088371	-8	C	T	ts
id520892_1_61088426_r	3	5	GGGTTGGAAAGAACACAACA GGTTGGAAAGAACACAAACA TCTGGGTTGGAAAGAACACA CTGGGTTGGAAAGAACATGG TCTGGGTTGGAAAGAACACA	0.870238	0.605847	0.847083	1	520892	61088426	61088426	0	G	GT	ins
id1205313_1_61088426_r	3	5	GGGTTGGAAAGAACACAACA GGTTGGAAAGAACACAAACA TCTGGGTTGGAAAGAACACA CTGGGTTGGAAAGAACATGG TCTGGGTTGGAAAGAACACA	0.870238	0.605847	0.847083	1	1205313	61088426	61088464	38	CGAA	C	del
id265253_1_61088450_f	3	3	CTTTCCAACCCAGACCAGAA TTTCCAACCCAGACCAAGAA CTTCGCATCTTGCCTTTCTT	0.771726	0.474594	0.679995	1	265253	61088450	61088482	32	C	T	ts
id985113_1_61088450_f	3	3	CTTTCCAACCCAGACCAGAA TTTCCAACCCAGACCAAGAA CTTCGCATCTTGCCTTTCTT	0.771726	0.474594	0.679995	1	985113	61088450	61088493	43	TAA	T	del
id504296_1_61277545_r	3	4	GTCAGCGTCACTTGGCTGGC TCAGCGTCACTTGGCTTGGC AGCGTCACTTGGCTTTGGCT AATGTCAGCGTCACTTGGCT	0.612066	0.418981	0.57207	1	504296	61277545	61277546	1	C	T	ts
id452925_1_61383311_f	3	5	CCCTTCACAGACCTCCTCCC CTCCCCTTCACAGACCTCCT CTTCACAGACCTCCTTCCCT CTCCCCTTCACAGACCTCCC CTCCCCTTCACAGACCTCCT	0.959443	0.59662	0.919051	1	452925	61383311	61383297	-14	C	CTT	ins
id520601_1_61404101_r	3	5	GTTGCATGCGGACTTGCTGC GGTGTTGCATGCGGACTTGC GAGTCGATGGTGTTGCATGC GTGTTGCATGCGGACTTTGC TGGTGTTGCATGCGGACTGC	0.823761	0.519825	0.750804	1	520601	61404101	61404103	2	G	A	ts
id417968_1_61404161_f	3	5	TCACCCATTATCCAGCAGCC GAAGTAAGGCCCAGGCTTGC ACATCACCCATTATCCAGCC ACATCACCCATTATCCAGCC ACCCATTATCCAGCAAAGCC	1.0058	0.653114	0.938634	1	417968	61404161	61404120	-41	AC	A	del
id521252_1_61404161_f	3	5	TCACCCATTATCCAGCAGCC GAAGTAAGGCCCAGGCTTGC ACATCACCCATTATCCAGCC ACATCACCCATTATCCAGCC ACCCATTATCCAGCAAAGCC	1.0058	0.653114	0.938634	1	521252	61404161	61404169	8	CCTTA	C	del
id620518_1_61406558_r	3	3	GCTGCTCCCATTGGGCTGTG GCTCCCATTGGGCTTGTGGG GCTCCCATTGGGCTTGTTGG	1.01198	0.672059	0.934705	1	620518	61406558	61406577	19	C	T	ts
id139539_1_62457601_f	3	4	TCTGTTGATCAGTGGCTGTA CTGTTGATCAGTGGCTTGTA GTTGATCAGTGGCCTCTTTA GAAACTATCATCGCCTTAAG	1.10389	0.778636	1.09861	1	139539	62457601	62457653	52	C	A	tv
id870658_1_62489004_r	2	2	TTCCTATTCATGAAGCTAAT CCTATTCATGAAGCTTAATC	0.480267	0.380993	0.480267	1	870658	62489004	62489008	4	CT	C	del
id475155_1_62496448_f	3	5	ATTCTGAGATGTGCCCACCA TTCTGAGATGTGCCCAACCA ATTCTGAGATGTGCCCAAGG ATTCTGAGATGTGCCCAAGG AAATTCTGAGATGTGCCCAA	0.923225	0.599701	0.862749	1	475155	62496448	62496478	30	AT	A	del
id1076823_1_62504664_f	3	5	TTGCCTCATTAGTAGGTAAA TTGCCTCATTAGTAGGTTAA AAAGTTTTGCCTCATTAGTA GCCTCATTAGTAGGTTTAAA AAGTTTTGCCTCATTAAGTA	0.683119	0.49041	0.653757	1	1076823	62504664	62504710	46	TAC	T	del
id855852_1_62513474_r	2	2	CGGCGAAGCCGAGGACAGCT GTACGTACCGAGCTTGTCCT	0.60573	0.483445	0.60573	1	855852	62513474	62513489	15	G	A	ts
id837527_1_62513898_r	3	3	ACTGCTCTTTATTTTCAGAG TCTTTATTTTCAAGAGTGGC CTTTATTTTCAAGAGTTGGC	0.735139	0.483769	0.664884	1	837527	62513898	62513859	-39	G	A	ts
id139537_1_62529373_f	3	5	ATCTGAGGGTCAGAGTACCG CTGAGGGTCAGAGTCGTGAC TCTGAGGGTCAGAGTAACCG TGAGGGTCAGAGTCGTTGAC CTGAGGGTCAGAGTCGTGAC	0.982443	0.611779	0.900271	1	139537	62529373	62529349	-24	G	A	ts
id139536_1_62555906_r	3	4	GAAGGAAATCATGACCAGCA AAGGCTGTTTCTGCCATGCT AGGCTGTTTCTGCCATTGCT GCAAGAAGGCTGTTTCTGCT	0.765117	0.442217	0.676821	1	139536	62555906	62555910	4	GT	G	del
id18439_1_62597604_r	2	3	ATTCTGGAGGAAATAACTAG ATCAATTCTGGAGGAAATAG TTCTGGAGGAAATAACCTAG	0.517142	0.445082	0.517142	1	18439	62597604	62597616	12	CC	GA	del
id91864_1_62597604_r	2	3	ATTCTGGAGGAAATAACTAG ATCAATTCTGGAGGAAATAG TTCTGGAGGAAATAACCTAG	0.517142	0.445082	0.517142	1	91864	62597604	62597619	15	GA	G	del
id91866_1_62597951_r	2	3	GAAGTAGAATTTTTTCTTCT TAGAATTTTTTCTTTCTAGG TGAAGTAGAATTTTTTCTCT	0.651767	0.566718	0.651767	1	91866	62597951	62597921	-30	GAACTC	G	del
id18440_1_62597951_r	2	3	GAAGTAGAATTTTTTCTTCT TAGAATTTTTTCTTTCTAGG TGAAGTAGAATTTTTTCTCT	0.651767	0.566718	0.651767	1	18440	62597951	62597951	0	G	T	tv
id91865_1_62597951_r	2	3	GAAGTAGAATTTTTTCTTCT TAGAATTTTTTCTTTCTAGG TGAAGTAGAATTTTTTCTCT	0.651767	0.566718	0.651767	1	91865	62597951	62597996	45	CAACT	C	del
id91867_1_62602315_f	2	2	TTAATTCAACATCGAATAGA TAATTCAACATCGAATTAGA	0.610897	0.462279	0.610897	1	91867	62602315	62602332	17	T	C	ts
id91863_1_62604200_f	3	5	ACTTGGGATCACAAAGCAAA TTTTCTACTTGGGATCACAA CTTGGGATCACAAAGCCAAA TTTCTACTTGGGATCAACAA TGTTTTCTACTTGGGATCAA	0.622578	0.415654	0.576542	1	91863	62604200	62604236	36	G	T	tv
id1073136_1_62619949_f	3	3	ATGGCCTTCTCATATCAGCA TGGCCTTCTCATATCAAGCA GGCCTTCTCATATCAAAGCA	0.785347	0.482831	0.675859	1	1073136	62619949	62619918	-31	G	A	ts
id581758_1_62647743_f	2	3	AAATGTTCTTTGGGTATATC CAAAATGTTCTTTGGGTATC AATGTTCTTTGGGTATTATC	0.486055	0.421495	0.486055	1	581758	62647743	62647725	-18	CA	C	del
id567195_1_62654109_f	3	5	CAGCCAAAGGATGAGTAATG ACAGCCAAAGGATGAGTATG AGCCAAAGGATGAGTAAATG GAATCCACAGCCAAAGGATG CAGCCAAAGGATGAGTTATG	0.697721	0.483288	0.672575	1	567195	62654109	62654109	0	AATGA	T	del
id651010_1_63396588_r	3	5	TTATCATACCATTGTTTGAC TAATTTACCGGTCAAAACAA AATTTACCGGTCAAAAACAA ACTTTTAATTTACCGGTCAA AATTATCATACCATTTTGAC	0.58308	0.359271	0.520388	1	651010	63396588	63396573	-15	CTT	C	del
id5499_1_63396588_r	3	5	TTATCATACCATTGTTTGAC TAATTTACCGGTCAAAACAA AATTTACCGGTCAAAAACAA ACTTTTAATTTACCGGTCAA AATTATCATACCATTTTGAC	0.58308	0.359271	0.520388	1	5499	63396588	63396602	14	G	A	ts
id842549_1_63404490_r	3	2	TCTCATATCCACGTGATGTA CTCATATCCACGTGATTGTA	0.980434	0.654769	0.980434	1	842549	63404490	63404484	-6	CT	C	del
id856276_1_63404490_r	3	2	TCTCATATCCACGTGATGTA CTCATATCCACGTGATTGTA	0.980434	0.654769	0.980434	1	856276	63404490	63404511	21	C	T	ts
id1076049_1_63406420_r	3	3	CATTTCAGAGACGAACTGTC ATTTCAGAGACGAACTTGTC TTTCAGAGACGAACTTTGTC	0.740271	0.526574	0.706257	1	1076049	63406420	63406379	-41	G	T	tv
id960558_1_63407101_r	3	5	GTCCATAGTCTATAAGAATA GAAAATGTCCATAGTCTATA TCCATAGTCTATAAGAAATA AAAATGTCCATAGTCTTATA GAAAATGTCCATAGTCTATA	0.581432	0.361798	0.52973	1	960558	63407101	63407082	-19	CT	C	del
id849281_1_63407101_r	3	5	GTCCATAGTCTATAAGAATA GAAAATGTCCATAGTCTATA TCCATAGTCTATAAGAAATA AAAATGTCCATAGTCTTATA GAAAATGTCCATAGTCTATA	0.581432	0.361798	0.52973	1	849281	63407101	63407120	19	A	AT	ins
id30421_1_63411319_f	2	3	TGTTTTAAAAAAGGCCTCAA AAGTGTTTTAAAAAAGGAAA CACTCACCCCTTTCCTTTGA	0.578336	0.479012	0.578336	1	30421	63411319	63411333	14	T	G	tv
id940304_1_63414075_f	3	5	AGGATAAAGTAGCCAATATT TTGAAGCTGCACCAAATAAT TAAGGATAAAGTAGCCAATT GACATTGAAGCTGCACCAAA TAAGGATAAAGTAGCCAATT	0.844898	0.543137	0.797436	1	940304	63414075	63414092	17	AT	A	del
id644709_1_63419426_r	3	5	TTACAGTGACACCAAGAGAA TACAGTGACACCAAGAAGAA GTACATGAAAAATCCATTCT ACAGTGACACCAAGAAAGAA GTACATGAAAAATCCATTCT	0.905367	0.500073	0.795508	1	644709	63419426	63419380	-46	C	CG	ins
id5497_1_63419426_r	3	5	TTACAGTGACACCAAGAGAA TACAGTGACACCAAGAAGAA GTACATGAAAAATCCATTCT ACAGTGACACCAAGAAAGAA GTACATGAAAAATCCATTCT	0.905367	0.500073	0.795508	1	5497	63419426	63419380	-46	C	T	ts
id959942_1_63419426_r	3	5	TTACAGTGACACCAAGAGAA TACAGTGACACCAAGAAGAA GTACATGAAAAATCCATTCT ACAGTGACACCAAGAAAGAA GTACATGAAAAATCCATTCT	0.905367	0.500073	0.795508	1	959942	63419426	63419387	-39	ATT	A	del
id965480_1_63419426_r	3	5	TTACAGTGACACCAAGAGAA TACAGTGACACCAAGAAGAA GTACATGAAAAATCCATTCT ACAGTGACACCAAGAAAGAA GTACATGAAAAATCCATTCT	0.905367	0.500073	0.795508	1	965480	63419426	63419396	-30	AT	A	del
id1075277_1_63428970_r	3	5	TGCCATTGTTGTCACAACAG AAATGCCATTGTTGTCACAG AAAAATGCCATTGTTGTCAG GCCATTGTTGTCACAAACAG AAAAATGCCATTGTTGTCAG	0.678911	0.44905	0.656557	1	1075277	63428970	63428988	18	AT	A	del
id851522_1_63436871_f	2	3	GACGTTGATGACTGTCACAC CTGACGTTGATGACTGTCAC ACGTTGATGACTGTCAACAC	0.554818	0.424556	0.554818	1	851522	63436871	63436833	-38	C	CA	ins
id663105_1_63593591_f	3	4	CCAGAGCAGCGCCAACTACG CAGAGCAGCGCCAACTTACG GTTCCAGAGCAGCGCCAACG AGAGCAGCGCCAACTTTACG	0.925334	0.550621	0.819495	1	663105	63593591	63593574	-17	TCC	T	del
id133287_1_63593591_f	3	4	CCAGAGCAGCGCCAACTACG CAGAGCAGCGCCAACTTACG GTTCCAGAGCAGCGCCAACG AGAGCAGCGCCAACTTTACG	0.925334	0.550621	0.819495	1	133287	63593591	63593600	9	A	T	tv
id965085_1_63593591_f	3	4	CCAGAGCAGCGCCAACTACG CAGAGCAGCGCCAACTTACG GTTCCAGAGCAGCGCCAACG AGAGCAGCGCCAACTTTACG	0.925334	0.550621	0.819495	1	965085	63593591	63593645	54	CA	G	del
id133288_1_63593701_r	3	4	GATGCGAGCGATGAGCTGGA ATGCGAGCGATGAGCTTGGA TGCGAGCGATGAGCTTTGGA GGCGGCAGCGATGCGAGCGA	0.993556	0.561528	0.871503	1	133288	63593701	63593672	-29	G	C	tv
id1302006_1_63629921_r	3	5	GGAAACCAAACAGCAAACAG CGAAGTAACCCACTGCTGTT GAAACCAAACAGCAAAACAG CCTGGAAACCAAACAAGCAG CGAAGTAACCCACTGCTGTT	0.656163	0.401113	0.598251	1	1302006	63629921	63629953	32	GA	G	del
id499573_1_63631774_f	3	3	ATCCGTATTGATGCTATGCA TCCGTATTGATGCTATTGCA CCGTATTGATGCTATTTGCA	1.0874	0.642524	0.950434	1	499573	63631774	63631749	-25	C	T	ts
id133290_1_63631774_f	3	3	ATCCGTATTGATGCTATGCA TCCGTATTGATGCTATTGCA CCGTATTGATGCTATTTGCA	1.0874	0.642524	0.950434	1	133290	63631774	63631759	-15	TC	T	del
id133289_1_63634974_r	2	3	ATCATGCTCTCCTGACTTCA TGGTGGAGACCATGAAAGTC CCTGGTGGAGACCATGAGTC	0.484558	0.36224	0.484558	1	133289	63634974	63634933	-41	G	T	tv
id654351_1_63638776_r	3	5	CGAAGCTCTCCTCCCCACAA GAAGCTCTCCTCCCCAACAA ACGCGAGCAAACTGTCCCTT ACGCGAGCAAACTGTCCCTT AAGCTCTCCTCCCCAAACAA	0.681583	0.472031	0.648333	1	654351	63638776	63638736	-40	G	GT	ins
id579973_1_63638776_r	3	5	CGAAGCTCTCCTCCCCACAA GAAGCTCTCCTCCCCAACAA ACGCGAGCAAACTGTCCCTT ACGCGAGCAAACTGTCCCTT AAGCTCTCCTCCCCAAACAA	0.681583	0.472031	0.648333	1	579973	63638776	63638745	-31	GA	G	del
id13651_1_63648538_f	3	5	GACCACATCCGTGAGAAAGA ACAGCCCACAGTCCATCTCA ACCACATCCGTGAGAAAAGA GGACAGCCCACAGTCCATCA CCACATCCGTGAGAAAAAGA	0.66739	0.47713	0.627297	1	13651	63648538	63648516	-22	G	C	tv
id645088_1_63651712_f	2	3	GGGCGCAAACAAAATGATGA TGAGGGCGCAAACAAAATGA GGCGCAAACAAAATGAATGA	0.664045	0.543626	0.664045	1	645088	63651712	63651763	51	TTC	T	del
id39772_1_63654378_f	3	3	CGAATCGTCTTCCGACTGAG GAATCGTCTTCCGACTTGAG AATCGTCTTCCGACTTTGAG	1.09669	0.663663	0.974853	1	39772	63654378	63654374	-4	C	T	ts
id133286_1_63654378_f	3	3	CGAATCGTCTTCCGACTGAG GAATCGTCTTCCGACTTGAG AATCGTCTTCCGACTTTGAG	1.09669	0.663663	0.974853	1	133286	63654378	63654414	36	T	C	ts
id437889_1_64178276_f	2	2	AAGATATTCACGTCCGGCTT AGATATTCACGTCCGGTCCT	0.473906	0.371594	0.473906	1	437889	64178276	64178248	-28	G	C	tv
id977461_1_64845538_f	2	2	CAGGGCACTGGCCAGCTGTT TTCAAAGTTGCCAAACAAGC	0.583212	0.455283	0.583212	1	977461	64845538	64845520	-18	C	A	tv
id219301_1_65366059_f	3	5	CCTAGTGATGTCCTTTCCTC TATGTCAACATTGTCCAGAA TGTCAACATTGTCCAGAGAA CTCCTAGTGATGTCCTTTCT GTCAACATTGTCCAGAAGAA	0.630815	0.375424	0.563203	1	219301	65366059	65366107	48	C	T	ts
id1098743_1_65384299_r	2	3	GATGGTGAAAGTCCAATTCC ATATGCAAAGCGACCAGGAT CTATGGGATGGTGAAAGTCC	0.596419	0.493307	0.596419	1	1098743	65384299	65384292	-7	C	T	ts
id88854_1_65385675_f	3	5	CTTGCTTCTCCTGATGTGAT TTGCTTCTCCTGATGTTGAT TGATTGCTTGCTTCTCCTGA TTGCTTCTCCTGATGTTTGA ATTGCTTGCTTCTCCCTGAT	1.00039	0.650028	0.897902	1	88854	65385675	65385710	35	A	G	ts
id1098746_1_65395027_f	3	5	AGTCCTTCGCCCACAGTACA GTCCTTCGCCCACAGTTACA CAAGAAGTCCTTCGCCCACA TCCTTCGCCCACAGTTTACA AAATATTTCCTTACCATGTG	0.939073	0.592445	0.873269	1	1098746	65395027	65395035	8	A	G	ts
id253095_1_65401875_f	2	3	TTTGCCGACCTTGGGACACT TGAGTTTGTACCTAGTCCCA GTTTGTACCTAGTGGTCCCA	0.515591	0.405018	0.515591	1	253095	65401875	65401876	1	A	T	tv
id1098745_1_65405969_f	3	5	TCTCCCCAGCCTATGGGTGG TCTCCCCAGCCTATGGCGGG TCCCCAGCCTATGTGGCGGG CCCCAGCCTATGTGGCCGGG CTCCCCAGCCTATGGCCGGG	0.866763	0.557244	0.811072	1	1098745	65405969	65406007	38	C	T	ts
id88855_1_65406089_f	3	5	GTGAGCTTCTCAGCCATGCC TGAGCTTCTCAGCCATTGCC ACAACGTGAGCTTCTCAGCC CTTCTCAGCCATTTGCCTGG ACAACGTGAGCTTCTCAGCC	1.04006	0.616572	0.934974	1	88855	65406089	65406052	-37	C	T	ts
id1098744_1_65406089_f	3	5	GTGAGCTTCTCAGCCATGCC TGAGCTTCTCAGCCATTGCC ACAACGTGAGCTTCTCAGCC CTTCTCAGCCATTTGCCTGG ACAACGTGAGCTTCTCAGCC	1.04006	0.616572	0.934974	1	1098744	65406089	65406058	-31	C	T	ts
id265964_1_65408639_f	3	3	TCAAAAATTATATTGCAGAA TCAAAAATTATATTGCAAGA AAAAATTATATTGCAAAGAA	1.07314	0.652601	0.935571	1	265964	65408639	65408685	46	C	T	ts
id1098747_1_65411294_r	3	5	GGTATGCATCGTGGAAAGAA GTATGCATCGTGGAAAAGAA GTACGGTATGCATCGTGGAA TATGCATCGTGGAAAAAGAA AGTACGGTATGCATCGTGAA	0.733943	0.474678	0.66036	1	1098747	65411294	65411302	8	C	T	ts
id253094_1_65411445_r	3	5	ACCTGACAAGTTACACAACA CCTGACAAGTTACACAAACA AGGACCTGACAAGTTACACA CTGACAAGTTACACAAAACA AGGACCTGACAAGTTACACA	0.906263	0.59198	0.84917	1	253094	65411445	65411394	-51	A	G	ts
id619954_1_65572424_f	2	2	ATTCAGGAATTATAACTATA TTCAGGAATTATAACTTATA	0.585703	0.491261	0.585703	1	619954	65572424	65572419	-5	A	C	tv
id596629_1_65572424_f	2	2	ATTCAGGAATTATAACTATA TTCAGGAATTATAACTTATA	0.585703	0.491261	0.585703	1	596629	65572424	65572433	9	CA	C	del
id8522_1_65621453_f	3	5	CATTATTAATATCACACCAA GAACATTATTAATATCACAA ACATTATTAATATCACACAA TGGAACATTATTAATATCAA AACATTATTAATATCAACAA	0.710772	0.467173	0.679723	1	8522	65621453	65621459	6	G	A	ts
id453309_1_65636783_f	3	5	TCAATCAAAAAGAGAGAGAG CAATCAAAAAGAGAGAAGAG CACCTCAATCAAAAAGAGAG GTCACCTCAATCAAAAAGAG AATCAAAAAGAGAGAAAGAG	1.05453	0.674827	0.989456	1	453309	65636783	65636776	-7	A	AAG	ins
id1125_1_67047307_f	3	4	ATGCACCATTTGCTGCTGTT TGCACCATTTGCTGCTTGTT GCACCATTTGCTGCTTTGTT GTATGCACCATTTGCTGCTT	0.918763	0.590534	0.846954	1	1125	67047307	67047264	-43	C	A	tv
id1126_1_67052794_f	2	2	GGTACATTTCTGTCAAGGTC AGGTACATTTCTGTCAAGTC	0.441453	0.39499	0.441453	1	1126	67052794	67052776	-18	G	A	ts
id1129_1_67053850_f	2	2	ATTCACCACCACGATCAGGA TTCACCACCACGATCAAGGA	0.598109	0.460584	0.598109	1	1129	67053850	67053821	-29	T	G	tv
id1098567_1_68146002_f	3	5	GATTCCAGCCACGATGATGA CGACCAGATGGCCTTCATCG ATTCCAGCCACGATGAATGA AGATGGCCTTCAATCGTGGC TTCCAGCCACGATGAAATGA	0.801085	0.551164	0.739547	1	1098567	68146002	68145972	-30	T	C	ts
id973968_1_68429798_f	3	3	TTTTTTGAACAGTCCATGAA TTTTTGAACAGTCCATTGAA TTTTGAACAGTCCATTTGAA	1.03066	0.613264	0.905808	1	973968	68429798	68429781	-17	A	AT	ins
id801494_1_68429798_f	3	3	TTTTTTGAACAGTCCATGAA TTTTTGAACAGTCCATTGAA TTTTGAACAGTCCATTTGAA	1.03066	0.613264	0.905808	1	801494	68429798	68429795	-3	C	A	tv
id13120_1_68429798_f	3	3	TTTTTTGAACAGTCCATGAA TTTTTGAACAGTCCATTGAA TTTTGAACAGTCCATTTGAA	1.03066	0.613264	0.905808	1	13120	68429798	68429835	37	G	A	ts
id813222_1_68429896_f	3	5	CAGGCTTTTGTCCTGCTCCT AAGCAGGCTTTTGTCCTGCT CAGGCTTTTGTCCTGCTTCC GTGTGGTGGTGAGCCCAGCA AAGCAGGCTTTTGTCCTGCT	0.639576	0.390124	0.579373	1	813222	68429896	68429927	31	C	A	tv
id1321180_1_68429896_f	3	5	CAGGCTTTTGTCCTGCTCCT AAGCAGGCTTTTGTCCTGCT CAGGCTTTTGTCCTGCTTCC GTGTGGTGGTGAGCCCAGCA AAGCAGGCTTTTGTCCTGCT	0.639576	0.390124	0.579373	1	1321180	68429896	68429928	32	C	T	ts
id1213914_1_68429896_f	3	5	CAGGCTTTTGTCCTGCTCCT AAGCAGGCTTTTGTCCTGCT CAGGCTTTTGTCCTGCTTCC GTGTGGTGGTGAGCCCAGCA AAGCAGGCTTTTGTCCTGCT	0.639576	0.390124	0.579373	1	1213914	68429896	68429928	32	CT	C	del
id1213911_1_68431100_f	2	3	ATCTGGGTGAGAAACAAAGA CATCTGGGTGAGAAACAAGA CTGGGTGAGAAACAAAAGAT	0.469406	0.352527	0.469406	1	1213911	68431100	68431071	-29	CT	C	del
id1070754_1_68431100_f	2	3	ATCTGGGTGAGAAACAAAGA CATCTGGGTGAGAAACAAGA CTGGGTGAGAAACAAAAGAT	0.469406	0.352527	0.469406	1	1070754	68431100	68431106	6	G	A	ts
id1069898_1_68431100_f	2	3	ATCTGGGTGAGAAACAAAGA CATCTGGGTGAGAAACAAGA CTGGGTGAGAAACAAAAGAT	0.469406	0.352527	0.469406	1	1069898	68431100	68431116	16	G	C	tv
id1213916_1_68431508_r	2	2	CAGTGACGAGACTATCTGGC AGTGACGAGACTATCTTGGC	0.455429	0.386843	0.455429	1	1213916	68431508	68431485	-23	G	T	tv
id98831_1_68431508_r	2	2	CAGTGACGAGACTATCTGGC AGTGACGAGACTATCTTGGC	0.455429	0.386843	0.455429	1	98831	68431508	68431503	-5	T	TCCAG	ins
id973964_1_68431508_r	2	2	CAGTGACGAGACTATCTGGC AGTGACGAGACTATCTTGGC	0.455429	0.386843	0.455429	1	973964	68431508	68431504	-4	C	CCCAG	ins
id978979_1_68431589_r	2	3	TTTCTGTTATCTTCTCTCCT AGGTTTCTGTTATCTTCTCT TTCTGTTATCTTCTCTTCCT	0.550064	0.466038	0.550064	1	978979	68431589	68431587	-2	T	C	ts
id29870_1_68438221_r	2	3	AGGCTCCCCAACCTGAAGTT GGCTCCCCAACCTGAAAGTT AGGAAGTACATATCTCAGGT	0.51122	0.422958	0.51122	1	29870	68438221	68438213	-8	A	G	ts
id427868_1_68438221_r	2	3	AGGCTCCCCAACCTGAAGTT GGCTCCCCAACCTGAAAGTT AGGAAGTACATATCTCAGGT	0.51122	0.422958	0.51122	1	427868	68438221	68438214	-7	T	C	ts
id13117_1_68438221_r	2	3	AGGCTCCCCAACCTGAAGTT GGCTCCCCAACCTGAAAGTT AGGAAGTACATATCTCAGGT	0.51122	0.422958	0.51122	1	13117	68438221	68438228	7	G	T	tv
id812758_1_68438221_r	2	3	AGGCTCCCCAACCTGAAGTT GGCTCCCCAACCTGAAAGTT AGGAAGTACATATCTCAGGT	0.51122	0.422958	0.51122	1	812758	68438221	68438231	10	G	A	ts
id596673_1_68438221_r	2	3	AGGCTCCCCAACCTGAAGTT GGCTCCCCAACCTGAAAGTT AGGAAGTACATATCTCAGGT	0.51122	0.422958	0.51122	1	596673	68438221	68438247	26	A	AT	ins
id98821_1_68438221_r	2	3	AGGCTCCCCAACCTGAAGTT GGCTCCCCAACCTGAAAGTT AGGAAGTACATATCTCAGGT	0.51122	0.422958	0.51122	1	98821	68438221	68438247	26	AT	A	del
id973960_1_68438978_r	2	4	TCAACACCTATGAAGACAAT ATCACATCAACACCTATGAA CAACACCTATGAAGACCAAT ATCCACAATCAGAAACCCAT	0.512796	0.376625	0.512796	1	973960	68438978	68438947	-31	C	T	ts
id98902_1_68438998_f	2	3	CTTCATAGGTGTTGATGTGA ATTGTCTTCATAGGTGTTGA GTCTTCATAGGTGTTGATGA	0.574033	0.434098	0.574033	1	98902	68438998	68438977	-21	A	AT	ins
id1069087_1_68438998_f	2	3	CTTCATAGGTGTTGATGTGA ATTGTCTTCATAGGTGTTGA GTCTTCATAGGTGTTGATGA	0.574033	0.434098	0.574033	1	1069087	68438998	68438989	-9	GGTGTTGAT	G	del
id1070297_1_68438998_f	2	3	CTTCATAGGTGTTGATGTGA ATTGTCTTCATAGGTGTTGA GTCTTCATAGGTGTTGATGA	0.574033	0.434098	0.574033	1	1070297	68438998	68439028	30	G	C	tv
id29872_1_68438998_f	2	3	CTTCATAGGTGTTGATGTGA ATTGTCTTCATAGGTGTTGA GTCTTCATAGGTGTTGATGA	0.574033	0.434098	0.574033	1	29872	68438998	68439033	35	T	A	tv
id372493_1_68438998_f	2	3	CTTCATAGGTGTTGATGTGA ATTGTCTTCATAGGTGTTGA GTCTTCATAGGTGTTGATGA	0.574033	0.434098	0.574033	1	372493	68438998	68439046	48	CT	C	del
id973957_1_68439224_r	3	5	TCTTTGGGGAGCCAACTACA CTTTGGGGAGCCAACTTACA GAGTCTTTGGGGAGCCAACA GAGTCTTTGGGGAGCCAACA TTTGGGGAGCCAACTTTACA	0.82605	0.548825	0.761519	1	973957	68439224	68439183	-41	AGACTTACCCCCATGGTTTCATTG	A	del
id98893_1_68439224_r	3	5	TCTTTGGGGAGCCAACTACA CTTTGGGGAGCCAACTTACA GAGTCTTTGGGGAGCCAACA GAGTCTTTGGGGAGCCAACA TTTGGGGAGCCAACTTTACA	0.82605	0.548825	0.761519	1	98893	68439224	68439190	-34	C	A	tv
id98892_1_68439224_r	3	5	TCTTTGGGGAGCCAACTACA CTTTGGGGAGCCAACTTACA GAGTCTTTGGGGAGCCAACA GAGTCTTTGGGGAGCCAACA TTTGGGGAGCCAACTTTACA	0.82605	0.548825	0.761519	1	98892	68439224	68439190	-34	C	T	ts
id955219_1_68439251_f	3	5	CCCAAAGACTCCATGAAGAA CCAAAGACTCCATGAAAGAA CTCCCCAAAGACTCCATGAA CAAAGACTCCATGAAAAGAA TCCCCAAAGACTCCATTGAA	0.882862	0.532106	0.765082	1	955219	68439251	68439215	-36	ACAATC	A	del
id587393_1_68439251_f	3	5	CCCAAAGACTCCATGAAGAA CCAAAGACTCCATGAAAGAA CTCCCCAAAGACTCCATGAA CAAAGACTCCATGAAAAGAA TCCCCAAAGACTCCATTGAA	0.882862	0.532106	0.765082	1	587393	68439251	68439224	-27	G	C	tv
id1213919_1_68439251_f	3	5	CCCAAAGACTCCATGAAGAA CCAAAGACTCCATGAAAGAA CTCCCCAAAGACTCCATGAA CAAAGACTCCATGAAAAGAA TCCCCAAAGACTCCATTGAA	0.882862	0.532106	0.765082	1	1213919	68439251	68439261	10	TTGA	T	del
id1072065_1_68439251_f	3	5	CCCAAAGACTCCATGAAGAA CCAAAGACTCCATGAAAGAA CTCCCCAAAGACTCCATGAA CAAAGACTCCATGAAAAGAA TCCCCAAAGACTCCATTGAA	0.882862	0.532106	0.765082	1	1072065	68439251	68439271	20	T	TA	ins
id937681_1_68439251_f	3	5	CCCAAAGACTCCATGAAGAA CCAAAGACTCCATGAAAGAA CTCCCCAAAGACTCCATGAA CAAAGACTCCATGAAAAGAA TCCCCAAAGACTCCATTGAA	0.882862	0.532106	0.765082	1	937681	68439251	68439303	52	T	C	ts
id812407_1_68439592_f	3	3	GGCTTGAATCGGTCACTGCA GCTTGAATCGGTCACTTGCA CTTGAATCGGTCACTTTGCA	1.1066	0.628656	0.978108	1	812407	68439592	68439564	-28	T	A	tv
id98889_1_68439592_f	3	3	GGCTTGAATCGGTCACTGCA GCTTGAATCGGTCACTTGCA CTTGAATCGGTCACTTTGCA	1.1066	0.628656	0.978108	1	98889	68439592	68439571	-21	A	C	tv
id973963_1_68439592_f	3	3	GGCTTGAATCGGTCACTGCA GCTTGAATCGGTCACTTGCA CTTGAATCGGTCACTTTGCA	1.1066	0.628656	0.978108	1	973963	68439592	68439580	-12	T	A	tv
id13114_1_68439592_f	3	3	GGCTTGAATCGGTCACTGCA GCTTGAATCGGTCACTTGCA CTTGAATCGGTCACTTTGCA	1.1066	0.628656	0.978108	1	13114	68439592	68439586	-6	G	A	ts
id1213913_1_68439592_f	3	3	GGCTTGAATCGGTCACTGCA GCTTGAATCGGTCACTTGCA CTTGAATCGGTCACTTTGCA	1.1066	0.628656	0.978108	1	1213913	68439592	68439593	1	G	T	tv
id1076002_1_68440856_r	2	3	AAGATCCCACCACTGCAAGC ATTGGTAAACTCACCTGCAG AGATCCCACCACTGCAAAGC	0.55092	0.46456	0.55092	1	1076002	68440856	68440859	3	G	A	ts
id98880_1_68440856_r	2	3	AAGATCCCACCACTGCAAGC ATTGGTAAACTCACCTGCAG AGATCCCACCACTGCAAAGC	0.55092	0.46456	0.55092	1	98880	68440856	68440879	23	ATG	A	del
id1074826_1_68440949_f	3	3	GTTCCATCATTTTCAATGTG TTCCATCATTTTCAATTGTG TCCATCATTTTCAATTTGTG	1.03992	0.617363	0.919213	1	1074826	68440949	68440951	2	T	C	ts
id98875_1_68440949_f	3	3	GTTCCATCATTTTCAATGTG TTCCATCATTTTCAATTGTG TCCATCATTTTCAATTTGTG	1.03992	0.617363	0.919213	1	98875	68440949	68440952	3	G	A	ts
id978981_1_68440949_f	3	3	GTTCCATCATTTTCAATGTG TTCCATCATTTTCAATTGTG TCCATCATTTTCAATTTGTG	1.03992	0.617363	0.919213	1	978981	68440949	68440981	32	A	T	tv
id838191_1_68440949_f	3	3	GTTCCATCATTTTCAATGTG TTCCATCATTTTCAATTGTG TCCATCATTTTCAATTTGTG	1.03992	0.617363	0.919213	1	838191	68440949	68440989	40	G	T	tv
id973966_1_68444610_r	3	3	TTGTTAATGTCTACCCAGTG TGTTAATGTCTACCCAAGTG GTTAATGTCTACCCAAAGTG	0.731124	0.506731	0.667152	1	973966	68444610	68444580	-30	GTC	G	del
id973965_1_68444610_r	3	3	TTGTTAATGTCTACCCAGTG TGTTAATGTCTACCCAAGTG GTTAATGTCTACCCAAAGTG	0.731124	0.506731	0.667152	1	973965	68444610	68444584	-26	CTG	C	del
id970047_1_68444610_r	3	3	TTGTTAATGTCTACCCAGTG TGTTAATGTCTACCCAAGTG GTTAATGTCTACCCAAAGTG	0.731124	0.506731	0.667152	1	970047	68444610	68444605	-5	C	A	tv
id98866_1_68444624_f	3	5	CCACTGGGTAGACATTAACA CCCACTGGGTAGACATTACA ACTGGGTAGACATTAAACAA TTCCCCCACTGGGTAGACAA CCACTGGGTAGACATTTACA	0.68054	0.508471	0.65927	1	98866	68444624	68444656	32	G	A	ts
id559521_1_68444624_f	3	5	CCACTGGGTAGACATTAACA CCCACTGGGTAGACATTACA ACTGGGTAGACATTAAACAA TTCCCCCACTGGGTAGACAA CCACTGGGTAGACATTTACA	0.68054	0.508471	0.65927	1	559521	68444624	68444664	40	G	GA	ins
id98860_1_68444860_r	3	5	TCCGCACTGATGCTTACGTA CCGCACTGATGCTTACCGTA TCATCCGCACTGATGCTTAC CGCACTGATGCTTACCCGTA TCATCCGCACTGATGCTTAC	0.670648	0.414913	0.600117	1	98860	68444860	68444817	-43	GCCAAATTCTGTTATGACGAT	G	del
id978980_1_68444860_r	3	5	TCCGCACTGATGCTTACGTA CCGCACTGATGCTTACCGTA TCATCCGCACTGATGCTTAC CGCACTGATGCTTACCCGTA TCATCCGCACTGATGCTTAC	0.670648	0.414913	0.600117	1	978980	68444860	68444819	-41	C	G	tv
id98863_1_68444860_r	3	5	TCCGCACTGATGCTTACGTA CCGCACTGATGCTTACCGTA TCATCCGCACTGATGCTTAC CGCACTGATGCTTACCCGTA TCATCCGCACTGATGCTTAC	0.670648	0.414913	0.600117	1	98863	68444860	68444825	-35	C	A	tv
id98857_1_68444871_f	3	3	CCCGTACGTAAGCATCAGTG CCGTACGTAAGCATCAAGTG CGTACGTAAGCATCAAAGTG	0.884185	0.572471	0.790061	1	98857	68444871	68444857	-14	C	T	ts
id13115_1_68444871_f	3	3	CCCGTACGTAAGCATCAGTG CCGTACGTAAGCATCAAGTG CGTACGTAAGCATCAAAGTG	0.884185	0.572471	0.790061	1	13115	68444871	68444858	-13	G	A	ts
id973955_1_68444871_f	3	3	CCCGTACGTAAGCATCAGTG CCGTACGTAAGCATCAAGTG CGTACGTAAGCATCAAAGTG	0.884185	0.572471	0.790061	1	973955	68444871	68444894	23	T	C	ts
id812408_1_68446755_f	3	3	AAAGTCAAACTTGTGCAGGA AAAGTCAAACTTGTGCAAGG AGTCAAACTTGTGCAAAGGA	0.71582	0.473579	0.669992	1	812408	68446755	68446728	-27	T	G	tv
id1068757_1_68446755_f	3	3	AAAGTCAAACTTGTGCAGGA AAAGTCAAACTTGTGCAAGG AGTCAAACTTGTGCAAAGGA	0.71582	0.473579	0.669992	1	1068757	68446755	68446755	0	A	C	tv
id973954_1_68446755_f	3	3	AAAGTCAAACTTGTGCAGGA AAAGTCAAACTTGTGCAAGG AGTCAAACTTGTGCAAAGGA	0.71582	0.473579	0.669992	1	973954	68446755	68446765	10	G	A	ts
id284150_1_68446755_f	3	3	AAAGTCAAACTTGTGCAGGA AAAGTCAAACTTGTGCAAGG AGTCAAACTTGTGCAAAGGA	0.71582	0.473579	0.669992	1	284150	68446755	68446804	49	CAA	C	del
id848072_1_68446755_f	3	3	AAAGTCAAACTTGTGCAGGA AAAGTCAAACTTGTGCAAGG AGTCAAACTTGTGCAAAGGA	0.71582	0.473579	0.669992	1	848072	68446755	68446807	52	A	ATTTG	ins
id98843_1_68446864_r	3	5	TTCTGTCTCCCCTTCATCAC GGATCCTGCCTGTGAATGAA AGGGGGATCCTGCCTGTGAA AGAGGGGGATCCTGCCTGAA GATCCTGCCTGTGAATTGAA	0.574418	0.366093	0.531921	1	98843	68446864	68446816	-48	GC	G	del
id98840_1_68446867_f	3	4	GGGATCCTGCCTGTGATGAA GGATCCTGCCTGTGATTGAA GATCCTGCCTGTGATTTGAA AGGGGGATCCTGCCTGTGAA	0.829428	0.490121	0.730302	1	98840	68446867	68446824	-43	C	T	ts
id98830_1_68446867_f	3	4	GGGATCCTGCCTGTGATGAA GGATCCTGCCTGTGATTGAA GATCCTGCCTGTGATTTGAA AGGGGGATCCTGCCTGTGAA	0.829428	0.490121	0.730302	1	98830	68446867	68446837	-30	C	T	ts
id98899_1_68446867_f	3	4	GGGATCCTGCCTGTGATGAA GGATCCTGCCTGTGATTGAA GATCCTGCCTGTGATTTGAA AGGGGGATCCTGCCTGTGAA	0.829428	0.490121	0.730302	1	98899	68446867	68446862	-5	T	A	tv
id1068758_1_68448639_f	3	4	CCTGTTACATGAGCTGTGAG CTGTTACATGAGCTGTTGAG TGTTACATGAGCTGTTTGAG AACCTGTTACATGAGCGGCG	1.19786	0.625518	1.01151	1	1068758	68448639	68448624	-15	C	A	tv
id1275754_1_68448639_f	3	4	CCTGTTACATGAGCTGTGAG CTGTTACATGAGCTGTTGAG TGTTACATGAGCTGTTTGAG AACCTGTTACATGAGCGGCG	1.19786	0.625518	1.01151	1	1275754	68448639	68448625	-14	T	C	ts
id98888_1_68448639_f	3	4	CCTGTTACATGAGCTGTGAG CTGTTACATGAGCTGTTGAG TGTTACATGAGCTGTTTGAG AACCTGTTACATGAGCGGCG	1.19786	0.625518	1.01151	1	98888	68448639	68448653	14	A	G	ts
id1070055_1_68448639_f	3	4	CCTGTTACATGAGCTGTGAG CTGTTACATGAGCTGTTGAG TGTTACATGAGCTGTTTGAG AACCTGTTACATGAGCGGCG	1.19786	0.625518	1.01151	1	1070055	68448639	68448656	17	TC	T	del
id98877_1_68448639_f	3	4	CCTGTTACATGAGCTGTGAG CTGTTACATGAGCTGTTGAG TGTTACATGAGCTGTTTGAG AACCTGTTACATGAGCGGCG	1.19786	0.625518	1.01151	1	98877	68448639	68448659	20	TCC	T	del
id569113_1_68449891_f	2	3	AGTCTCCCAGAGATACTTAC GTCTCCCAGAGATACTTTAC AAGTCTCCCAGAGATACTAC	0.76491	0.664314	0.76491	1	569113	68449891	68449895	4	TG	T	del
id2940_1_70430343_r	3	5	TTTCACAATTAACAGACACC GCTTTCACAATTAACAGACC TGAAGGCTTTCACAATTAAC GAAGGCTTTCACAATTAACC TGAAGGCTTTCACAATTAAC	0.629021	0.457711	0.613154	1	2940	70430343	70430388	45	C	G	tv
id1033458_1_70438682_f	3	3	ATTTGCTCATGTCTTCTTTC AAAATTTGCTCATGTCTTCA AAATTTGCTCATGTCTTTCA	0.644033	0.409251	0.590791	1	1033458	70438682	70438698	16	AC	A	del
id590305_1_74250751_r	3	2	CTTGTAAACTGCTAAATGCA TTGTAAACTGCTAAATTGCA	0.825312	0.558949	0.825312	1	590305	74250751	74250771	20	T	C	ts
id161447_1_74369454_r	3	5	ATGATTGAGCTGGCAGAGAA TGATTGAGCTGGCAGAAGAA GGATGATTGAGCTGGCAGAA GATTGAGCTGGCAGAAAGAA GATGATTGAGCTGGCAAGAA	0.849961	0.516697	0.769163	1	161447	74369454	74369495	41	G	A	ts
id590304_1_74369572_r	3	5	CATACCTCTTCTGCTCATGA CTCTTCTGCTCAATGAAGGA CCCATACCTCTTCTGAAGGA CTCTTCTGCTCAATGAAAGG CCATACCTCTTCTGAAAGGA	0.750357	0.483105	0.698139	1	590304	74369572	74369533	-39	A	G	ts
id226085_1_75724793_f	3	3	CGGGAGCCAACATGGCAGCG GGGAGCCAACATGGCAAGCG GGAACGGGAGCCAACATGGC	0.882654	0.585977	0.872414	1	226085	75724793	75724782	-11	GCCAACATGGCA	ACCCCGAAGG	del
id928650_1_75728494_f	2	2	ATTTAGTTTTGGTATATGTT TTTAGTTTTGGTATATTGTT	0.489714	0.369995	0.489714	1	928650	75728494	75728455	-39	C	T	ts
id203537_1_75728494_f	2	2	ATTTAGTTTTGGTATATGTT TTTAGTTTTGGTATATTGTT	0.489714	0.369995	0.489714	1	203537	75728494	75728456	-38	G	T	tv
id964031_1_75728494_f	2	2	ATTTAGTTTTGGTATATGTT TTTAGTTTTGGTATATTGTT	0.489714	0.369995	0.489714	1	964031	75728494	75728474	-20	T	G	tv
id92258_1_75732642_r	3	5	CTGCTGTTCGGTGAACTCTA TCTGCTGTTCGGTGAACTAA TGCTGTTCGGTGAACTTCTA TCTGCTGTTCGGTGAACTAA TCTTTCTGCTGTTCGGTGAA	0.921578	0.676592	0.883555	1	92258	75732642	75732682	40	C	T	ts
id576994_1_75732642_r	3	5	CTGCTGTTCGGTGAACTCTA TCTGCTGTTCGGTGAACTAA TGCTGTTCGGTGAACTTCTA TCTGCTGTTCGGTGAACTAA TCTTTCTGCTGTTCGGTGAA	0.921578	0.676592	0.883555	1	576994	75732642	75732687	45	AT	A	del
id1068759_1_75732694_f	3	3	TGCTCGTAAATTTGCCAGAG GCTCGTAAATTTGCCAAGAG CTGGGATGATTTCCTCTCTT	0.765628	0.470827	0.665232	1	1068759	75732694	75732727	33	GA	G	del
id811864_1_75732694_f	3	3	TGCTCGTAAATTTGCCAGAG GCTCGTAAATTTGCCAAGAG CTGGGATGATTTCCTCTCTT	0.765628	0.470827	0.665232	1	811864	75732694	75732743	49	T	C	ts
id92260_1_75732694_f	3	3	TGCTCGTAAATTTGCCAGAG GCTCGTAAATTTGCCAAGAG CTGGGATGATTTCCTCTCTT	0.765628	0.470827	0.665232	1	92260	75732694	75732743	49	T	G	tv
id643196_1_75732807_f	2	3	GATTATGTAATCAAACTATC ATTATGTAATCAAACTTATC TTTTACAAGATTATGTAATC	0.570319	0.449086	0.570319	1	643196	75732807	75732852	45	G	A	ts
id197616_1_75733525_f	3	3	AAACATTTTGATACTGTAGG TGAAACATTTTGATACTGTT ACATTTTGATACTTGTTAGG	0.599973	0.355025	0.554591	1	197616	75733525	75733527	2	G	C	tv
id226102_1_75733589_f	3	3	AATTGGCTTATGGATGTACA AATTGGCTTATGGATGTTAC TTGGCTTATGGATGTTTACA	0.602096	0.431739	0.589526	1	226102	75733589	75733559	-30	TTTAA	T	del
id849706_1_75733589_f	3	3	AATTGGCTTATGGATGTACA AATTGGCTTATGGATGTTAC TTGGCTTATGGATGTTTACA	0.602096	0.431739	0.589526	1	849706	75733589	75733571	-18	AGAATTGGCTTATG	A	del
id3593_1_75733589_f	3	3	AATTGGCTTATGGATGTACA AATTGGCTTATGGATGTTAC TTGGCTTATGGATGTTTACA	0.602096	0.431739	0.589526	1	3593	75733589	75733582	-7	ATGGATG	A	del
id1070530_1_75733589_f	3	3	AATTGGCTTATGGATGTACA AATTGGCTTATGGATGTTAC TTGGCTTATGGATGTTTACA	0.602096	0.431739	0.589526	1	1070530	75733589	75733615	26	GA	G	del
id371544_1_75733589_f	3	3	AATTGGCTTATGGATGTACA AATTGGCTTATGGATGTTAC TTGGCTTATGGATGTTTACA	0.602096	0.431739	0.589526	1	371544	75733589	75733629	40	G	A	ts
id650461_1_75734801_r	3	5	TCATTTCCAGCAATAATAAT CATTTCCAGCAATAATTAAT CGGTAGCAAATGCCTATTGC TGATCATTTCCAGCAATAAT ATTTCCAGCAATAATTTAAT	0.681727	0.462977	0.65028	1	650461	75734801	75734798	-3	CTAT	C	del
id458787_1_75734801_r	3	5	TCATTTCCAGCAATAATAAT CATTTCCAGCAATAATTAAT CGGTAGCAAATGCCTATTGC TGATCATTTCCAGCAATAAT ATTTCCAGCAATAATTTAAT	0.681727	0.462977	0.65028	1	458787	75734801	75734824	23	CA	C	del
id203548_1_75734801_r	3	5	TCATTTCCAGCAATAATAAT CATTTCCAGCAATAATTAAT CGGTAGCAAATGCCTATTGC TGATCATTTCCAGCAATAAT ATTTCCAGCAATAATTTAAT	0.681727	0.462977	0.65028	1	203548	75734801	75734828	27	AG	A	del
id371546_1_75734801_r	3	5	TCATTTCCAGCAATAATAAT CATTTCCAGCAATAATTAAT CGGTAGCAAATGCCTATTGC TGATCATTTCCAGCAATAAT ATTTCCAGCAATAATTTAAT	0.681727	0.462977	0.65028	1	371546	75734801	75734832	31	GAAGT	G	del
id189036_1_75734851_f	2	2	GTATTTGGGGAGAATGACTG TATTTGGGGAGAATGAACTG	0.461742	0.432892	0.461742	1	189036	75734851	75734848	-3	ATGAC	A	del
id3591_1_75734851_f	2	2	GTATTTGGGGAGAATGACTG TATTTGGGGAGAATGAACTG	0.461742	0.432892	0.461742	1	3591	75734851	75734850	-1	G	A	ts
id226106_1_75734908_f	3	3	CTTTATTTCACACTTAAGAA TTTATTTCACACTTAAAGAA TTATTTCACACTTAAAAGAA	0.675554	0.41482	0.595252	1	226106	75734908	75734867	-41	T	C	ts
id496786_1_75740044_f	2	2	AAGACCAAAGCAGAAAAGAA AGACCAAAGCAGAAAAAGAA	0.654051	0.512731	0.654051	1	496786	75740044	75740049	5	GGA	G	del
id1076157_1_75740044_f	2	2	AAGACCAAAGCAGAAAAGAA AGACCAAAGCAGAAAAAGAA	0.654051	0.512731	0.654051	1	1076157	75740044	75740065	21	T	C	ts
id960879_1_75745800_f	3	5	ATCCGGTATGTGTATCTCTT TTATCCGGTATGTGTATCTT TCCGGTATGTGTATCTTCTT TTATCCGGTATGTGTATCTT TATCCGGTATGTGTATTCTT	0.802706	0.564258	0.759902	1	960879	75745800	75745806	6	GT	G	del
id842222_1_75745800_f	3	5	ATCCGGTATGTGTATCTCTT TTATCCGGTATGTGTATCTT TCCGGTATGTGTATCTTCTT TTATCCGGTATGTGTATCTT TATCCGGTATGTGTATTCTT	0.802706	0.564258	0.759902	1	842222	75745800	75745814	14	T	A	tv
id862822_1_75745901_f	2	3	GATACCCCAGGAATTCAGAT ATACCCCAGGAATTCAAGAT TTTACCTTTCTCCCAATTCC	0.499707	0.398713	0.499707	1	862822	75745901	75745888	-13	AC	A	del
id3590_1_75749425_f	2	3	TTCTTATTAGGAATTAAACA TCTTATTAGGAATTAAAACA TTTCTTATTAGGAATTAACA	0.490681	0.365974	0.490681	1	3590	75749425	75749440	15	T	C	ts
id226089_1_75749425_f	2	3	TTCTTATTAGGAATTAAACA TCTTATTAGGAATTAAAACA TTTCTTATTAGGAATTAACA	0.490681	0.365974	0.490681	1	226089	75749425	75749452	27	A	G	ts
id569821_1_75749558_r	3	4	GAACCCATATTACTTACTAC TATGAACCCATATTACTTAC AGATTATGAACCCATATTAC ATGAACCCATATTACTTTAC	0.727023	0.492184	0.670691	1	569821	75749558	75749504	-54	GTGACGGAGC	TTTAA	del
id1070356_1_75749558_r	3	4	GAACCCATATTACTTACTAC TATGAACCCATATTACTTAC AGATTATGAACCCATATTAC ATGAACCCATATTACTTTAC	0.727023	0.492184	0.670691	1	1070356	75749558	75749507	-51	ACGGAG	A	del
id3596_1_75749558_r	3	4	GAACCCATATTACTTACTAC TATGAACCCATATTACTTAC AGATTATGAACCCATATTAC ATGAACCCATATTACTTTAC	0.727023	0.492184	0.670691	1	3596	75749558	75749552	-6	G	C	tv
id235753_1_75749558_r	3	4	GAACCCATATTACTTACTAC TATGAACCCATATTACTTAC AGATTATGAACCCATATTAC ATGAACCCATATTACTTTAC	0.727023	0.492184	0.670691	1	235753	75749558	75749560	2	G	A	ts
id1072109_1_75749558_r	3	4	GAACCCATATTACTTACTAC TATGAACCCATATTACTTAC AGATTATGAACCCATATTAC ATGAACCCATATTACTTTAC	0.727023	0.492184	0.670691	1	1072109	75749558	75749561	3	T	C	ts
id203549_1_75750445_f	2	3	TTATAATATCTTAAAATACT TATAATATCTTAAAATTACT CTTTATAATATCTTAAAACT	0.548933	0.457979	0.548933	1	203549	75750445	75750480	35	AAG	A	del
id593740_1_75750504_r	2	2	TTTCCTTTCCAGGGCATACT TTCCTTTCCAGGGCATTACT	0.457592	0.350444	0.457592	1	593740	75750504	75750527	23	TC	T	del
id834525_1_75761191_r	2	3	CAACCTCCCAAGCTGCTCTC AGAATGAGTTACCAGCAGCT AACCTCCCAAGCTGCTTCTC	0.503108	0.401248	0.503108	1	834525	75761191	75761148	-43	T	TG	ins
id859269_1_75761196_f	3	5	TGAGTTACCAGAGAGCAGCT GAGTTACCAGAGAGCAAGCT AATCAACCTCCCAAGCTCTC AGTTACCAGAGAGCAAAGCT AATCAACCTCCCAAGCTCTC	0.8694	0.572261	0.794928	1	859269	75761196	75761158	-38	A	G	ts
id226057_1_75761196_f	3	5	TGAGTTACCAGAGAGCAGCT GAGTTACCAGAGAGCAAGCT AATCAACCTCCCAAGCTCTC AGTTACCAGAGAGCAAAGCT AATCAACCTCCCAAGCTCTC	0.8694	0.572261	0.794928	1	226057	75761196	75761161	-35	A	C	tv
id458791_1_75761196_f	3	5	TGAGTTACCAGAGAGCAGCT GAGTTACCAGAGAGCAAGCT AATCAACCTCCCAAGCTCTC AGTTACCAGAGAGCAAAGCT AATCAACCTCCCAAGCTCTC	0.8694	0.572261	0.794928	1	458791	75761196	75761164	-32	GTTGAACTAGCTAGAATGAGTTA	G	del
id226103_1_75761196_f	3	5	TGAGTTACCAGAGAGCAGCT GAGTTACCAGAGAGCAAGCT AATCAACCTCCCAAGCTCTC AGTTACCAGAGAGCAAAGCT AATCAACCTCCCAAGCTCTC	0.8694	0.572261	0.794928	1	226103	75761196	75761187	-9	C	CCTAGAATGAGTTA	ins
id226087_1_75761196_f	3	5	TGAGTTACCAGAGAGCAGCT GAGTTACCAGAGAGCAAGCT AATCAACCTCCCAAGCTCTC AGTTACCAGAGAGCAAAGCT AATCAACCTCCCAAGCTCTC	0.8694	0.572261	0.794928	1	226087	75761196	75761188	-8	C	T	ts
id950466_1_75761196_f	3	5	TGAGTTACCAGAGAGCAGCT GAGTTACCAGAGAGCAAGCT AATCAACCTCCCAAGCTCTC AGTTACCAGAGAGCAAAGCT AATCAACCTCCCAAGCTCTC	0.8694	0.572261	0.794928	1	950466	75761196	75761218	22	C	T	ts
id1068571_1_75761196_f	3	5	TGAGTTACCAGAGAGCAGCT GAGTTACCAGAGAGCAAGCT AATCAACCTCCCAAGCTCTC AGTTACCAGAGAGCAAAGCT AATCAACCTCCCAAGCTCTC	0.8694	0.572261	0.794928	1	1068571	75761196	75761221	25	C	G	tv
id843524_1_75761232_r	2	3	CTTTGCAATAGAAGCATAAT TTTGCAATAGAAGCATTAAT AAATGCCTTTGCAATAGAAT	0.570152	0.489263	0.570152	1	843524	75761232	75761261	29	G	A	ts
id3592_1_75761232_r	2	3	CTTTGCAATAGAAGCATAAT TTTGCAATAGAAGCATTAAT AAATGCCTTTGCAATAGAAT	0.570152	0.489263	0.570152	1	3592	75761232	75761275	43	CAGTT	C	del
id370160_1_75761303_f	2	2	GATGCTGTGCAGATACTTGG ATGCTGTGCAGATACTTTGG	0.399378	0.36772	0.399378	1	370160	75761303	75761289	-14	T	TG	ins
id1071806_1_75761303_f	2	2	GATGCTGTGCAGATACTTGG ATGCTGTGCAGATACTTTGG	0.399378	0.36772	0.399378	1	1071806	75761303	75761296	-7	C	T	ts
id3589_1_75761303_f	2	2	GATGCTGTGCAGATACTTGG ATGCTGTGCAGATACTTTGG	0.399378	0.36772	0.399378	1	3589	75761303	75761300	-3	T	C	ts
id226109_1_75761365_f	2	3	GAGGGATGCCAAAATCTATC AGGGATGCCAAAATCTTATC TCTTTAACCTTACCTGATTT	0.692405	0.578832	0.692405	1	226109	75761365	75761364	-1	C	CT	ins
id528453_1_75761365_f	2	3	GAGGGATGCCAAAATCTATC AGGGATGCCAAAATCTTATC TCTTTAACCTTACCTGATTT	0.692405	0.578832	0.692405	1	528453	75761365	75761366	1	A	C	tv
id555602_1_75761365_f	2	3	GAGGGATGCCAAAATCTATC AGGGATGCCAAAATCTTATC TCTTTAACCTTACCTGATTT	0.692405	0.578832	0.692405	1	555602	75761365	75761371	6	G	A	ts
id1256044_1_75889377_r	2	3	ACATAAGAAAAGTTTTGTTT TTTTAACATAAGAAAAGTTT TTAACATAAGAAAAGTTTTT	0.422311	0.362053	0.422311	1	1256044	75889377	75889362	-15	TGAAA	T	del
id1256045_1_75912796_r	2	2	AAATATATTCGTAAACTGTC AATATATTCGTAAACTTGTC	0.538836	0.440338	0.538836	1	1256045	75912796	75912804	8	C	T	ts
id1272073_1_77161638_f	2	3	CTAGCTAGAGCCATTATGTT TTTTATTCTCCTAACAATAA GAACGATTTTATTCTCCTAA	0.703182	0.5578	0.703182	1	1272073	77161638	77161686	48	C	G	tv
id873118_1_77206678_f	3	4	TGACACTTCTATAAACAGAA ACACTTCTATAAACAAGAAA CCTCTTGACACTTCTATAAA TCTTGACACTTCTATAAACA	0.76123	0.527338	0.705865	1	873118	77206678	77206721	43	G	A	ts
id873121_1_77210449_r	3	5	GAAGTGGCCATACAAACAAC CCAGAACAGCCCAGTTTGTA AGTGGCCATACAAACCAACT CAGAACAGCCCAGTTTTGTA CTTACCAGAACAGCCCAGTA	0.773765	0.436295	0.66523	1	873121	77210449	77210486	37	G	A	ts
id873122_1_77210449_r	3	5	GAAGTGGCCATACAAACAAC CCAGAACAGCCCAGTTTGTA AGTGGCCATACAAACCAACT CAGAACAGCCCAGTTTTGTA CTTACCAGAACAGCCCAGTA	0.773765	0.436295	0.66523	1	873122	77210449	77210490	41	C	G	tv
id1272074_1_77219331_r	3	3	GCTCTTGTCCTTCGGCAGCG CTCTTGTCCTTCGGCAAGCG TCTTGTCCTTCGGCAAAGCG	1.13009	0.645308	0.963231	1	1272074	77219331	77219315	-16	T	TA	ins
id30993_1_77918166_f	2	3	AATGGAGAAACAAAGACAAG GGAGAAACAAAGAGGAACAA ATGGAGAAACAAAGACCAAG	0.475347	0.351971	0.475347	1	30993	77918166	77918217	51	C	G	tv
id201937_1_77925224_f	3	5	GGGAACTGAATCAGCATCAG TACGGGAACTGAATCAGCAG GGAACTGAATCAGCATTCAG CAATACGGGAACTGAATCAG CAATACGGGAACTGAATCAG	0.698825	0.497407	0.680112	1	201937	77925224	77925198	-26	TAAAC	T	del
id327_1_77942597_r	3	3	ACTTTAACCGTAAATCTGAC CTTTAACCGTAAATCTTGAC TTTAACCGTAAATCTTTGAC	0.740247	0.501336	0.678694	1	327	77942597	77942632	35	C	A	tv
id989457_1_84182242_r	3	5	TTCCAAATGAACCTGTTCCA TGACTCTTCCAAATGAACCA GATTTTGAAAGGAAAAAAAC TCCAAATGAACCTGTTTCCA ACATGACTCTTCCAAATGAA	0.687267	0.509385	0.668612	1	989457	84182242	84182252	10	C	T	ts
id989456_1_84202756_r	2	2	ATTGGTTGGTCTGCAAAGAA TTGGTTGGTCTGCAAAAGAA	0.507893	0.384833	0.507893	1	989456	84202756	84202743	-13	G	C	tv
id6258_1_85267695_r	3	5	GATCTACAGTTAGAAGAAGA CCACCAGATCTACAGTTAGA ATCTACAGTTAGAAGAAAGA CCAGATCTACAGTTAGAAGA CACCAGATCTACAGTTTAGA	0.742664	0.508961	0.716851	1	6258	85267695	85267691	-4	CCTT	C	del
id6255_1_85267769_f	2	3	AAGTGTAGTTGAAGAGAAGA AGTGTAGTTGAAGAGAAAGA GGGAAGTGTAGTTGAAGAGA	0.563675	0.458296	0.563675	1	6255	85267769	85267787	18	CTGCCTACTTCTAGAACA	C	del
id6250_1_85267861_f	2	2	TGCTGGATTCTCCTTCTGGA CTGTCATGTACCATCCAAGA	0.559273	0.409496	0.559273	1	6250	85267861	85267829	-32	G	GA	ins
id30361_1_85267861_f	2	2	TGCTGGATTCTCCTTCTGGA CTGTCATGTACCATCCAAGA	0.559273	0.409496	0.559273	1	30361	85267861	85267841	-20	G	A	ts
id6253_1_85267861_f	2	2	TGCTGGATTCTCCTTCTGGA CTGTCATGTACCATCCAAGA	0.559273	0.409496	0.559273	1	6253	85267861	85267900	39	G	GAA	ins
id6260_1_85267861_f	2	2	TGCTGGATTCTCCTTCTGGA CTGTCATGTACCATCCAAGA	0.559273	0.409496	0.559273	1	6260	85267861	85267900	39	GA	G	del
id6256_1_85267922_f	2	3	ACTCTCATCTGAATTTGATC AAATTACTCTCATCTGAATC TCAGAGAAATTACTCTCATC	0.540107	0.405324	0.540107	1	6256	85267922	85267918	-4	AT	A	del
id6257_1_85267922_f	2	3	ACTCTCATCTGAATTTGATC AAATTACTCTCATCTGAATC TCAGAGAAATTACTCTCATC	0.540107	0.405324	0.540107	1	6257	85267922	85267930	8	G	GA	ins
id6254_1_85270707_r	2	3	ACACCCTTGTTGAATCTATT CACCCTTGTTGAATCTTATT CTGGACACCCTTGTTGAATT	0.733481	0.587891	0.733481	1	6254	85270707	85270732	25	C	CT	ins
id6266_1_85270748_r	2	3	AAAATTGTTAGACTACTTAC AAATTGTTAGACTACTTTAC CTGGAAAATTGTTAGACTAC	0.462451	0.390282	0.462451	1	6266	85270748	85270792	44	G	A	ts
id6265_1_85270748_r	2	3	AAAATTGTTAGACTACTTAC AAATTGTTAGACTACTTTAC CTGGAAAATTGTTAGACTAC	0.462451	0.390282	0.462451	1	6265	85270748	85270792	44	G	C	tv
id160347_1_85276311_f	3	3	CGTCCTTCTTCACTTCAGTG GTCCTTCTTCACTTCAAGTG TCCTTCTTCACTTCAAAGTG	0.856404	0.561771	0.764502	1	160347	85276311	85276295	-16	C	T	ts
id997413_1_86915069_r	2	3	CACCGCCAGCAGCTGCAACT ACCGCCAGCAGCTGCAAACT CACCGCCAGCAGCTGCACTT	0.546163	0.447355	0.546163	1	997413	86915069	86915095	26	TCGC	GAA	del
id997410_1_87073199_r	3	5	AGGAAGTATTAGAAAATATT GGAAGTATTAGAAAATTATT TGAGGAAGTATTAGAAAATT TGAGGAAGTATTAGAAAATT GAAGTATTAGAAAATTTATT	0.651153	0.470058	0.624148	1	997410	87073199	87073150	-49	CA	C	del
id31109_1_90916206_r	3	3	TTTTTATACTAAAAAGTGGA TTTTATACTAAAAAGTTGGA TTTTATACTAAAAAGTTTGG	0.740707	0.520825	0.718566	1	31109	90916206	90916206	0	C	T	ts
id31107_1_90939318_r	2	2	GTTTTTCAAAAATTCATAAG TTTTTCAAAAATTCATTAAG	0.51247	0.386589	0.51247	1	31107	90939318	90939340	22	T	C	ts
id31108_1_90939574_f	2	2	CTTTTGGCTGAAGTAGTAAA TTTTGGCTGAAGTAGTTAAA	0.550581	0.433546	0.550581	1	31108	90939574	90939595	21	T	C	ts
id126431_1_91266031_f	2	3	GCCTGTTTGACATTTCTCTT CCTGTTTGACATTTCTTCTT TTGCCTGTTTGACATTTCTT	0.636346	0.494394	0.636346	1	126431	91266031	91266061	30	GG	C	del
id126429_1_91319374_r	2	2	AGTCTTATTCAGGCTCAACT GTCTTATTCAGGCTCAAACT	0.414402	0.350082	0.414402	1	126429	91319374	91319322	-52	A	C	tv
id126430_1_91350693_r	3	5	GTAATTTTTTCAAGCCAGCT TAATTTTTTCAAGCCAAGCT AGTAGTAATTTTTTCAAGCT AATTTTTTCAAGCCAAAGCT AGTAGTAATTTTTTCAAGCT	0.732982	0.487226	0.681344	1	126430	91350693	91350738	45	C	T	ts
id996213_1_91352602_f	3	5	TTGTAGATTTTATAACTACT TGTAGATTTTATAACTTACT GCATTGTAGATTTTATAACT GCATTGTAGATTTTATAACT GTAGATTTTATAACTTTACT	0.887317	0.555172	0.806806	1	996213	91352602	91352578	-24	A	T	tv
id126428_1_91353259_r	2	2	GTAAGAGATTCAAAACTGAG AGATTCAAAACTTGAGAGGT	0.717426	0.634863	0.717426	1	126428	91353259	91353299	40	C	G	tv
id929738_1_91980957_r	3	5	CTTTTCTCATCATAGTTCAT TAACTGCCTTTTCTCATCAT TTTTCTCATCATAGTTTCAT ACTTAACTGCCTTTTCTCAT TAACTGCCTTTTCTCATCAT	0.629059	0.391546	0.591165	1	929738	91980957	91980965	8	GA	G	del
id437873_1_92014232_r	2	3	TGTCATAATGTCACTTTGAA TGTCATAATGTCACTTTTGA TTGTCATAATGTCATATCAA	0.562011	0.491693	0.562011	1	437873	92014232	92014213	-19	G	A	ts
id549853_1_92247106_r	2	3	CTTTGTTCTATAACTGTAAG TTTGTTCTATAACTGTTAAG AAAGATCTTTGTTCTATAAG	0.74756	0.59943	0.74756	1	549853	92247106	92247100	-6	C	A	tv
id660874_1_92263716_r	3	5	AGAGAACACGTAACAACAAA GAGAACACGTAACAACCAAA CTTTTCAGAGAACACGTAAA TTCAGAGAACACGTAACAAA TTTTCAGAGAACACGTTAAA	0.623746	0.455635	0.607742	1	660874	92263716	92263708	-8	T	TA	ins
id420033_1_92266406_r	3	4	ATTTAGGTATGTATCAAGCA TTTAGGTATGTATCAAAGCA TATTTAGGTATGTATCAGCA TTAGGTATGTATCAAAAGCA	0.804044	0.489865	0.728572	1	420033	92266406	92266425	19	A	C	tv
id7807_1_92266406_r	3	4	ATTTAGGTATGTATCAAGCA TTTAGGTATGTATCAAAGCA TATTTAGGTATGTATCAGCA TTAGGTATGTATCAAAAGCA	0.804044	0.489865	0.728572	1	7807	92266406	92266451	45	CTTG	C	del
id1073647_1_92267916_r	2	3	GAGTTTTCTTACTGTACCTC AATCAAGAGTTTTCTTACTC AGAGTTTTCTTACTGTACTC	0.421826	0.375343	0.421826	1	1073647	92267916	92267931	15	ACT	A	del
id930408_1_92271502_r	2	2	GCATATCTAGTATTTGTACA CATATCTAGTATTTGTTACA	0.63536	0.48933	0.63536	1	930408	92271502	92271540	38	GCTAA	G	del
id1069620_1_92271502_r	2	2	GCATATCTAGTATTTGTACA CATATCTAGTATTTGTTACA	0.63536	0.48933	0.63536	1	1069620	92271502	92271547	45	G	A	ts
id523551_1_92297475_r	3	5	TTTGGCCTATTTCAGTTAGC GATTTTGGCCTATTTCAGCT TTGGCCTATTTCAGTTTAGC ATTTTGGCCTATTTCAAGCT GATTTTGGCCTATTTCAGCT	0.736598	0.467042	0.675367	1	523551	92297475	92297461	-14	G	T	tv
id379875_1_92297925_f	2	2	TGCCCTTCCCATATTTTGAA TTAAATACCTTTCAAAAATA	0.555229	0.447746	0.555229	1	379875	92297925	92297959	34	A	G	ts
id8739_1_92476181_r	3	4	CCTCACAAGTGCCAGGTGTG GAATGCCTTGCCGCACAACC AATGCCTTGCCGCACTTGTG AATGCCTTGCCGCACAAACC	0.789559	0.51228	0.74231	1	8739	92476181	92476153	-28	T	C	ts
id1069070_1_92832061_f	3	5	TCCCACCCCCTAGCGCCGCT CCCACCCCCTAGCGCCCGCT GACCTGCAGGCCCAGCTAGG TTTTCCCACCCCCTAGCGCT CCCACCCCCTAGCGCCCCGC	0.898746	0.609442	0.879274	1	1069070	92832061	92832115	54	A	C	tv
id579583_1_92833687_r	3	5	TTTCTCTAGCAATAAAAAAA ACAATTTCTCTAGCAATAAA AATTTCTCTAGCAATAAAAG ATTTCTCTAGCAATAAAAAG CAATTTCTCTAGCAATTAAA	0.637201	0.431056	0.604415	1	579583	92833687	92833636	-51	GACAA	G	del
id662012_1_92833687_r	3	5	TTTCTCTAGCAATAAAAAAA ACAATTTCTCTAGCAATAAA AATTTCTCTAGCAATAAAAG ATTTCTCTAGCAATAAAAAG CAATTTCTCTAGCAATTAAA	0.637201	0.431056	0.604415	1	662012	92833687	92833642	-45	CAG	C	del
id570764_1_92833687_r	3	5	TTTCTCTAGCAATAAAAAAA ACAATTTCTCTAGCAATAAA AATTTCTCTAGCAATAAAAG ATTTCTCTAGCAATAAAAAG CAATTTCTCTAGCAATTAAA	0.637201	0.431056	0.604415	1	570764	92833687	92833658	-29	C	T	ts
id6182_1_92834797_f	3	5	TGCTTATGCCCGTATAGAGG ACTATCATATCCCCCTATAC CATACGCTGCGCAGACTATA AGATTGCTTATGCCCGTAGG TACGCTGCGCAGACTTATAC	0.620266	0.398017	0.560808	1	6182	92834797	92834823	26	G	GT	ins
id100638_1_92834797_f	3	5	TGCTTATGCCCGTATAGAGG ACTATCATATCCCCCTATAC CATACGCTGCGCAGACTATA AGATTGCTTATGCCCGTAGG TACGCTGCGCAGACTTATAC	0.620266	0.398017	0.560808	1	100638	92834797	92834833	36	G	T	tv
id463366_1_92834797_f	3	5	TGCTTATGCCCGTATAGAGG ACTATCATATCCCCCTATAC CATACGCTGCGCAGACTATA AGATTGCTTATGCCCGTAGG TACGCTGCGCAGACTTATAC	0.620266	0.398017	0.560808	1	463366	92834797	92834844	47	A	AT	ins
id930202_1_92834851_f	2	4	ACTGCCAAAATATGGTGTGA GAACTGCCAAAATATGGTGA TCAGGCCAACCTTCATATTT ACGAACTGCCAAAATATGGT	0.472762	0.385703	0.472762	1	930202	92834851	92834855	4	AG	A	del
id419160_1_92836239_f	2	2	GAAGGCCAAGTGGAGGTGAC AAGGCCAAGTGGAGGTTGAC	0.473013	0.363399	0.473013	1	419160	92836239	92836199	-40	AGGTT	A	del
id987433_1_92836239_f	2	2	GAAGGCCAAGTGGAGGTGAC AAGGCCAAGTGGAGGTTGAC	0.473013	0.363399	0.473013	1	987433	92836239	92836266	27	G	GC	ins
id1030925_1_92836353_f	3	3	AAAGTTTTTGGTGCCCTGAA AAGTTTTTGGTGCCCTTGAA AGTTTTTGGTGCCCTTTGAA	0.863514	0.566483	0.792087	1	1030925	92836353	92836324	-29	T	TTGAA	ins
id379826_1_92837487_f	3	3	TGGTTATGATTCTGAAAGCA GGTTATGATTCTGAAAAGCA GTTATGATTCTGAAAAAGCA	0.637442	0.412679	0.575888	1	379826	92837487	92837463	-24	C	T	ts
id965003_1_92837524_f	3	5	GTACATCGGAAGCACATCAT GAAGTACATCGGAAGCACAT GTACATCGGAAGCACATTCA GCAGAAGTACATCGGAAGCA GAAGTACATCGGAAGCAACA	0.841569	0.54402	0.766455	1	965003	92837524	92837560	36	T	TA	ins
id1298428_1_92837559_f	2	3	AGATTACATGCGCTACTTAA GATTACATGCGCTACTTTAA CAGATTACATGCGCTACTAA	0.445697	0.375866	0.445697	1	1298428	92837559	92837585	26	C	A	tv
id100639_1_92837559_f	2	3	AGATTACATGCGCTACTTAA GATTACATGCGCTACTTTAA CAGATTACATGCGCTACTAA	0.445697	0.375866	0.445697	1	100639	92837559	92837592	33	C	T	ts
[truncated: 82,110 more rows]
