# Supplementary material for: Recursive Editing improves homology-directed repair through retargeting of undesired outcomes
Source: Nat Commun. 2022 Aug 5;13:4550. doi: 10.1038/s41467-022-31944-7 (PMC9356142; doi:10.1038/s41467-022-31944-7)
Supplement: Supplementary file 7 — Source Data [file 41467_2022_31944_MOESM7_ESM.xlsx]

## Sheet: Fig 1d
	A1+ntc	A1+B1	A1+B2
HDR	23.3575	48.3994	24.431
1 bp ins	60.8507	2.61544	64.4145
2 bp ins	0	7.45	0.36898
5 bp del	8.6085	15.0245	0.36898
Other indels	0.546675	16.4	1.52715
WT	6.63659	14.5127	9.25831

## Sheet: Fig 1e
	HDR:Indel				% HDR
A1	0.33573	0.327985	0.250408	0.429288	23.0231	22.9289	18.5945	28.8834
A1+B1	1.43759	1.14474	1.45987	1.21401	49.2963	45.4239	50.9418	47.9355
A1+B1+B2	2.03208	1.36803			57.18	50.9404
A1+B1+B2+C1	2.02835	1.66			63	62.38
ntc+B1+B2+C1	0	0	0	0	0	0	0	0

## Sheet: Fig 1f
	HDR:Indel		% HDR
A1+ntc K562	0.32955	0.355519	23.9915	23.4572
A1+B1 K562	1.02589	1.14858	41.8801	53.9073
A1+B1+B2 K562	1.16039	1.64449	44.95	55.8382
A1+ntc HCT	0.25	0.24	18.79	18.41
A1+B1 HCT	0.61	0.58	32.98	30.78
A1+ntc 293T	0.55	0.55	35.32	35.33
A1+B1 293T	1.31	0.93	55.92	46.71
A1+ntc T cells	0.14	0.06667	5	2
A1+B1 T cells	0.56	0.433	14	10

## Sheet: Fig 2a
	Intergenic	Intron	Promoter	Exon	Downstream	UTR
Intragenic		43.7367	14.6821	2.33066	0.853052	1.33289
Intergenic	40.5215

## Sheet: Fig 2c
	HDR:Indel		% HDR
A1	0.269841	0.25	17	16
A1+B1	0.733333	0.644444	33	29
A1+B1+C1	1.75	1.46875	49	47

## Sheet: Fig 2d
	A1+ntc	A1+B1	A1+B1+C1
HDR	16.5	30.5	48
3 bp del	52	8.5	7.5
6 bp del	6	23	2
9 bp del	0	3	8
Other indels	6	12.5	14
WT	16.5	18.5	17.5

## Sheet: Fig 2e
FAM134B
	HDR:Indel				% HDR
A1	0.433448	0.45278	0.531532	0.506168	27.3237	28.9435	30.1607	29.4669
A1+B1	0.917165	0.886671	0.963415	0.746587	42.1357	41.2017	46.2252	37.4625
	A1+ntc	A1+B1
HDR	28.9737	41.7563
4 bp del	0	7.47893
5 bp del	49.9122	6.1839
Other indels	10.0081	32.6698
WT	8.86043	12.5176
MFGE8
	HDR:Indel				% HDR
A1	0.121525	0.131568	0.139046	0.127362	10.5939	11.4106	12.16	11.326
A1+B1	0.193387	0.195969	0.214504	0.24152	15.9144	16.4077	17.8275	19.0731
	A1+ntc	A1+B1
HDR	11.3726	17.3057
1 bp ins	83.5848	62.7354
2 bp ins	0.739079	3.11552
2 bp del	0	8.90272
Other indels	3.24699	6.53482
WT	1.57928	1.35895
RP11-280G9.1
	HDR:Indel			% HDR
A1	0.449561	0.491495	0.467892	27.6993	30.3172	29.792
A1+B1	0.855943	0.783533	0.56672	42.7754	41.4035	34.7195
	A1+ntc	A1+B1
HDR	29.2695	39.6328
4 bp del	30.5658	4.60146
Other indels	31.7577	50.0921
WT	8.40692	5.67368
RASAL2
	HDR:Indel				% HDR
A1	0.232516	0.19213	0.186531	0.27517	7.39921	7.07734	8.31163	8.69664
A1+B1	0.325354	0.321165	0.331323	0.295538	11.2576	11.1995	13.4517	8.83721
	A1+ntc	A1+B1
HDR	7.8712	11.1865
5 bp del	23.9099	12.3017
Other indels	12.9802	22.0065
WT	54.1658	54.8174
KCNQ4
	HDR:Indel				% HDR
A1	0.460655	0.487993	0.469965	0.486382	22.8429	26.0712	24.1467	25.938
A1+B1	0.818895	0.710505	0.842621	1.1026	32.2311	32.5379	31.5025	38.5354
	A1+ntc	A1+B1
HDR	24.7497	33.7017
1 bp ins	39.9923	14.6927
2 bp ins	0	9.46869
5 bp del	0	0
Other indels	11.9411	15.2113
WT	23.8343	26.6132
GOLGA3
	HDR:Indel				% HDR
A1+ntc	0.083474	0.0833081	0.0915195	0.0793214	5.8983	5.98978	6.81596	5.64192
A1+B1	0.18911	0.190559	0.184858	0.261656	11.2205	11.5537	11.2383	16.0631
	A1+ntc	A1+B1
HDR	6.08649	12.5189
1 bp ins	64.2813	24.6011
2 bp ins	0	16.5662
5 bp del	6.81421	14.9728
Other indels	0.945069	4.39596
WT	21.9817	26.5566
PAQR5
	HDR:Indel			% HDR
A1+ntc	0.138218	0.148387	0.140583	3.83638	4.24452	4.17676
A1+B1	0.2263	0.275613	0.28169	6.14691	6.95473	7.54074
	A1+ntc	A1+B1
HDR	4.08589	6.88079
1 bp ins	20.503	14.1667
2 bp ins	0	2.0014
3 bp del	7.33691	8.5672
Other indels	0.850303	1.65332
WT	67.2239	66.7305
ANK1
	HDR:Indel			% HDR
A1+ntc	0.137317	0.144573	0.122036	5.76109	7.67566	5.34984
A1+B1	0.204289	0.191664	0.201373	8.23887	7.91199	8.32742
	A1+ntc	A1+B1
HDR	6.2622	8.15942
1 bp ins	24.4427	10.1685
2 bp ins	0	2.71498
3 bp del	19.0954	22.2436
Other indels	2.22952	5.08424
WT	47.9703	51.6293

## Sheet: Fig 3a
%GFP - dsDNA donor
	HIST1H2BJ			FBL				RAB11A
A1+ntc	2.39	3.14	4.15	3.54	4.06	4.22	5.66	15.6	14	14.5
A1+B1	9.95	10.6	12.5	8.66	9.52	8.62	10.1	21.6	17.4	19.8
%GFP - plasmid donor
	HIST1H2BJ				FBL				RAB11A
A1+ntc	1.9	2.32	2.53	2.46	1.34	1.96	1.11	1.13	1.77	1.56	1.34	2.07
A1+B1	3.26	3.81	4.7	4.71	3.03	2.29	2.34	2.64	1.97	2.15	1.81	2.24

## Sheet: Fig 3b
HIST1H2BJ
	4 bp del			Other indels
A1+ntc	33.3333	56.1404	59.1549	66.6667	43.8596	40.8451
A1+B1	8.62069	7.27273	9.80392	91.3793	92.7273	90.1961
FBL
	1 bp ins			Other indels
A1+ntc	100	90		0	10
A1+B1	0	10		100	90
RAB11A	3 bp del			Other indels
A1+ntc	72.5	78.4314		27.5	23.5294
A1+B1	40	33.3333		60	66.6667

## Sheet: Fig 3c
	% HDR
A1+ntc	0.13	0.092	0.28
A1+B1	0.67	0.61	0.77

[truncated: 26 more sheets: Fig 3d, Fig 3e, Fig 3f, Fig 4a, Fig S1a, Fig S1b, Fig S1c, Fig S1d, Fig S2a, Fig S2b, Fig S3a, Fig S3b, Fig S3c, Fig S4b, Fig S4c, Fig S4e, Fig S4f, Fig S6a, Fig S6b, Fig S6c …]
